# Supplementary material for: A microarray approach to identify genes involved in seed-pericarp cross-talk and development in peach
Source: BMC Plant Biol. 2011 Jun 16;11:107. doi: 10.1186/1471-2229-11-107 (PMC3141638; doi:10.1186/1471-2229-11-107)
Supplement: Additional file 1 — Average microarray signal values for all the μPEACH1.0 probes. Column headings are as follows: A: contig_name; B: Operon ID (probe identification of the manufacturer); C: oligo sequence; D: Annotation source (sequences used to identify the best TAIR 10 BLAST HIT. "Original contig" means that the sequence used comes from the older database, while "454" indicates that a new sequence, longer than the original one, has been used); E: source ID (database from which sequences used for the annotation. Nucleotide sequences are available as additional file 7 ("454") and 8 ("Original contigs"); F: TAIR 10 best hit (against μPEACH1.0 transcripts); G: Sequence description (annotation of the TAIR 10 best hit); H: μPEACH1.0 original annotation; I to P: mean and standard deviation of the mean of normalized signal values in the different comparisons (ES/EM, LS/LM, LS/ES, LM/EM); Q and R: tags for the identification of genes included in the Venn diagrams (Figure 2); S: probes positive to SAM in all 4 comparisons. From column T to AA: genes involved in hormone metabolism and signaling for auxin, CKs, GAs, ABA, ethylene, jasmonate, salicylate and brassinosteroids are marked. [file 1471-2229-11-107-S1.XLS]

## Sheet: Annotation table
Contig_name	Operon_ID	Oligo Sequence	Annotation source	Source ID	TAIR10 Best hit	Sequence description	µPEACH1.0 original annotation	ES/EM_mean	ES/EM_SD	LS/LM_maen	LS/LM_SD	LS/ES_mean	LS/ES_SD	LM/EM_mean	LM/EM_SD	vennA	vennB	SAM_positive_all	auxin	CKs	Gas	ABA	ethylene	jasmonate	salicylate	brassinosteroid
	empty							#DIV/0!	#DIV/0!	#DIV/0!	#DIV/0!	#DIV/0!	#DIV/0!	#DIV/0!	#DIV/0!	0	0	0	NA	NA	NA	NA	NA	NA	NA	NA
	empty							#DIV/0!	#DIV/0!	#DIV/0!	#DIV/0!	#DIV/0!	#DIV/0!	#DIV/0!	#DIV/0!	0	0	0	NA	NA	NA	NA	NA	NA	NA	NA
	empty							#DIV/0!	#DIV/0!	#DIV/0!	#DIV/0!	#DIV/0!	#DIV/0!	#DIV/0!	#DIV/0!	0	0	0	NA	NA	NA	NA	NA	NA	NA	NA
	empty							#DIV/0!	#DIV/0!	#DIV/0!	#DIV/0!	#DIV/0!	#DIV/0!	#DIV/0!	#DIV/0!	0	0	0	NA	NA	NA	NA	NA	NA	NA	NA
	empty							#DIV/0!	#DIV/0!	#DIV/0!	#DIV/0!	#DIV/0!	#DIV/0!	#DIV/0!	#DIV/0!	0	0	0	NA	NA	NA	NA	NA	NA	NA	NA
	empty							#DIV/0!	#DIV/0!	#DIV/0!	#DIV/0!	#DIV/0!	#DIV/0!	#DIV/0!	#DIV/0!	0	0	0	NA	NA	NA	NA	NA	NA	NA	NA
	empty							#DIV/0!	#DIV/0!	#DIV/0!	#DIV/0!	#DIV/0!	#DIV/0!	#DIV/0!	#DIV/0!	0	0	0	NA	NA	NA	NA	NA	NA	NA	NA
	empty							#DIV/0!	#DIV/0!	#DIV/0!	#DIV/0!	#DIV/0!	#DIV/0!	#DIV/0!	#DIV/0!	0	0	0	NA	NA	NA	NA	NA	NA	NA	NA
	empty							#DIV/0!	#DIV/0!	#DIV/0!	#DIV/0!	#DIV/0!	#DIV/0!	#DIV/0!	#DIV/0!	0	0	0	NA	NA	NA	NA	NA	NA	NA	NA
	empty							#DIV/0!	#DIV/0!	#DIV/0!	#DIV/0!	#DIV/0!	#DIV/0!	#DIV/0!	#DIV/0!	0	0	0	NA	NA	NA	NA	NA	NA	NA	NA
	empty							#DIV/0!	#DIV/0!	#DIV/0!	#DIV/0!	#DIV/0!	#DIV/0!	#DIV/0!	#DIV/0!	0	0	0	NA	NA	NA	NA	NA	NA	NA	NA
	empty							#DIV/0!	#DIV/0!	#DIV/0!	#DIV/0!	#DIV/0!	#DIV/0!	#DIV/0!	#DIV/0!	0	0	0	NA	NA	NA	NA	NA	NA	NA	NA
	empty							#DIV/0!	#DIV/0!	#DIV/0!	#DIV/0!	#DIV/0!	#DIV/0!	#DIV/0!	#DIV/0!	0	0	0	NA	NA	NA	NA	NA	NA	NA	NA
	empty							#DIV/0!	#DIV/0!	#DIV/0!	#DIV/0!	#DIV/0!	#DIV/0!	#DIV/0!	#DIV/0!	0	0	0	NA	NA	NA	NA	NA	NA	NA	NA
	empty							#DIV/0!	#DIV/0!	#DIV/0!	#DIV/0!	#DIV/0!	#DIV/0!	#DIV/0!	#DIV/0!	0	0	0	NA	NA	NA	NA	NA	NA	NA	NA
	empty							#DIV/0!	#DIV/0!	#DIV/0!	#DIV/0!	#DIV/0!	#DIV/0!	#DIV/0!	#DIV/0!	0	0	0	NA	NA	NA	NA	NA	NA	NA	NA
	empty							#DIV/0!	#DIV/0!	#DIV/0!	#DIV/0!	#DIV/0!	#DIV/0!	#DIV/0!	#DIV/0!	0	0	0	NA	NA	NA	NA	NA	NA	NA	NA
	empty							#DIV/0!	#DIV/0!	#DIV/0!	#DIV/0!	#DIV/0!	#DIV/0!	#DIV/0!	#DIV/0!	0	0	0	NA	NA	NA	NA	NA	NA	NA	NA
	empty							#DIV/0!	#DIV/0!	#DIV/0!	#DIV/0!	#DIV/0!	#DIV/0!	#DIV/0!	#DIV/0!	0	0	0	NA	NA	NA	NA	NA	NA	NA	NA
	empty							#DIV/0!	#DIV/0!	#DIV/0!	#DIV/0!	#DIV/0!	#DIV/0!	#DIV/0!	#DIV/0!	0	0	0	NA	NA	NA	NA	NA	NA	NA	NA
	empty							#DIV/0!	#DIV/0!	#DIV/0!	#DIV/0!	#DIV/0!	#DIV/0!	#DIV/0!	#DIV/0!	0	0	0	NA	NA	NA	NA	NA	NA	NA	NA
	empty							#DIV/0!	#DIV/0!	#DIV/0!	#DIV/0!	#DIV/0!	#DIV/0!	#DIV/0!	#DIV/0!	0	0	0	NA	NA	NA	NA	NA	NA	NA	NA
	empty							#DIV/0!	#DIV/0!	#DIV/0!	#DIV/0!	#DIV/0!	#DIV/0!	#DIV/0!	#DIV/0!	0	0	0	NA	NA	NA	NA	NA	NA	NA	NA
	empty							#DIV/0!	#DIV/0!	#DIV/0!	#DIV/0!	#DIV/0!	#DIV/0!	#DIV/0!	#DIV/0!	0	0	0	NA	NA	NA	NA	NA	NA	NA	NA
	empty							#DIV/0!	#DIV/0!	#DIV/0!	#DIV/0!	#DIV/0!	#DIV/0!	#DIV/0!	#DIV/0!	0	0	0	NA	NA	NA	NA	NA	NA	NA	NA
	empty							#DIV/0!	#DIV/0!	#DIV/0!	#DIV/0!	#DIV/0!	#DIV/0!	#DIV/0!	#DIV/0!	0	0	0	NA	NA	NA	NA	NA	NA	NA	NA
	empty							#DIV/0!	#DIV/0!	#DIV/0!	#DIV/0!	#DIV/0!	#DIV/0!	#DIV/0!	#DIV/0!	0	0	0	NA	NA	NA	NA	NA	NA	NA	NA
	empty							#DIV/0!	#DIV/0!	#DIV/0!	#DIV/0!	#DIV/0!	#DIV/0!	#DIV/0!	#DIV/0!	0	0	0	NA	NA	NA	NA	NA	NA	NA	NA
	empty							#DIV/0!	#DIV/0!	#DIV/0!	#DIV/0!	#DIV/0!	#DIV/0!	#DIV/0!	#DIV/0!	0	0	0	NA	NA	NA	NA	NA	NA	NA	NA
	empty							#DIV/0!	#DIV/0!	#DIV/0!	#DIV/0!	#DIV/0!	#DIV/0!	#DIV/0!	#DIV/0!	0	0	0	NA	NA	NA	NA	NA	NA	NA	NA
	empty							#DIV/0!	#DIV/0!	#DIV/0!	#DIV/0!	#DIV/0!	#DIV/0!	#DIV/0!	#DIV/0!	0	0	0	NA	NA	NA	NA	NA	NA	NA	NA
	empty							#DIV/0!	#DIV/0!	#DIV/0!	#DIV/0!	#DIV/0!	#DIV/0!	#DIV/0!	#DIV/0!	0	0	0	NA	NA	NA	NA	NA	NA	NA	NA
	empty							#DIV/0!	#DIV/0!	#DIV/0!	#DIV/0!	#DIV/0!	#DIV/0!	#DIV/0!	#DIV/0!	0	0	0	NA	NA	NA	NA	NA	NA	NA	NA
	empty							#DIV/0!	#DIV/0!	#DIV/0!	#DIV/0!	#DIV/0!	#DIV/0!	#DIV/0!	#DIV/0!	0	0	0	NA	NA	NA	NA	NA	NA	NA	NA
	empty							#DIV/0!	#DIV/0!	#DIV/0!	#DIV/0!	#DIV/0!	#DIV/0!	#DIV/0!	#DIV/0!	0	0	0	NA	NA	NA	NA	NA	NA	NA	NA
	empty							#DIV/0!	#DIV/0!	#DIV/0!	#DIV/0!	#DIV/0!	#DIV/0!	#DIV/0!	#DIV/0!	0	0	0	NA	NA	NA	NA	NA	NA	NA	NA
	empty							#DIV/0!	#DIV/0!	#DIV/0!	#DIV/0!	#DIV/0!	#DIV/0!	#DIV/0!	#DIV/0!	0	0	0	NA	NA	NA	NA	NA	NA	NA	NA
	empty							#DIV/0!	#DIV/0!	#DIV/0!	#DIV/0!	#DIV/0!	#DIV/0!	#DIV/0!	#DIV/0!	0	0	0	NA	NA	NA	NA	NA	NA	NA	NA
	empty							#DIV/0!	#DIV/0!	#DIV/0!	#DIV/0!	#DIV/0!	#DIV/0!	#DIV/0!	#DIV/0!	0	0	0	NA	NA	NA	NA	NA	NA	NA	NA
	empty							#DIV/0!	#DIV/0!	#DIV/0!	#DIV/0!	#DIV/0!	#DIV/0!	#DIV/0!	#DIV/0!	0	0	0	NA	NA	NA	NA	NA	NA	NA	NA
	empty							#DIV/0!	#DIV/0!	#DIV/0!	#DIV/0!	#DIV/0!	#DIV/0!	#DIV/0!	#DIV/0!	0	0	0	NA	NA	NA	NA	NA	NA	NA	NA
	empty							#DIV/0!	#DIV/0!	#DIV/0!	#DIV/0!	#DIV/0!	#DIV/0!	#DIV/0!	#DIV/0!	0	0	0	NA	NA	NA	NA	NA	NA	NA	NA
	empty							#DIV/0!	#DIV/0!	#DIV/0!	#DIV/0!	#DIV/0!	#DIV/0!	#DIV/0!	#DIV/0!	0	0	0	NA	NA	NA	NA	NA	NA	NA	NA
	empty							#DIV/0!	#DIV/0!	#DIV/0!	#DIV/0!	#DIV/0!	#DIV/0!	#DIV/0!	#DIV/0!	0	0	0	NA	NA	NA	NA	NA	NA	NA	NA
	empty							#DIV/0!	#DIV/0!	#DIV/0!	#DIV/0!	#DIV/0!	#DIV/0!	#DIV/0!	#DIV/0!	0	0	0	NA	NA	NA	NA	NA	NA	NA	NA
	empty							#DIV/0!	#DIV/0!	#DIV/0!	#DIV/0!	#DIV/0!	#DIV/0!	#DIV/0!	#DIV/0!	0	0	0	NA	NA	NA	NA	NA	NA	NA	NA
	empty							#DIV/0!	#DIV/0!	#DIV/0!	#DIV/0!	#DIV/0!	#DIV/0!	#DIV/0!	#DIV/0!	0	0	0	NA	NA	NA	NA	NA	NA	NA	NA
	empty							#DIV/0!	#DIV/0!	#DIV/0!	#DIV/0!	#DIV/0!	#DIV/0!	#DIV/0!	#DIV/0!	0	0	0	NA	NA	NA	NA	NA	NA	NA	NA
	empty							#DIV/0!	#DIV/0!	#DIV/0!	#DIV/0!	#DIV/0!	#DIV/0!	#DIV/0!	#DIV/0!	0	0	0	NA	NA	NA	NA	NA	NA	NA	NA
	empty							#DIV/0!	#DIV/0!	#DIV/0!	#DIV/0!	#DIV/0!	#DIV/0!	#DIV/0!	#DIV/0!	0	0	0	NA	NA	NA	NA	NA	NA	NA	NA
	empty							#DIV/0!	#DIV/0!	#DIV/0!	#DIV/0!	#DIV/0!	#DIV/0!	#DIV/0!	#DIV/0!	0	0	0	NA	NA	NA	NA	NA	NA	NA	NA
	empty							#DIV/0!	#DIV/0!	#DIV/0!	#DIV/0!	#DIV/0!	#DIV/0!	#DIV/0!	#DIV/0!	0	0	0	NA	NA	NA	NA	NA	NA	NA	NA
	empty							#DIV/0!	#DIV/0!	#DIV/0!	#DIV/0!	#DIV/0!	#DIV/0!	#DIV/0!	#DIV/0!	0	0	0	NA	NA	NA	NA	NA	NA	NA	NA
	empty							#DIV/0!	#DIV/0!	#DIV/0!	#DIV/0!	#DIV/0!	#DIV/0!	#DIV/0!	#DIV/0!	0	0	0	NA	NA	NA	NA	NA	NA	NA	NA
	empty							#DIV/0!	#DIV/0!	#DIV/0!	#DIV/0!	#DIV/0!	#DIV/0!	#DIV/0!	#DIV/0!	0	0	0	NA	NA	NA	NA	NA	NA	NA	NA
	empty							#DIV/0!	#DIV/0!	#DIV/0!	#DIV/0!	#DIV/0!	#DIV/0!	#DIV/0!	#DIV/0!	0	0	0	NA	NA	NA	NA	NA	NA	NA	NA
	empty							#DIV/0!	#DIV/0!	#DIV/0!	#DIV/0!	#DIV/0!	#DIV/0!	#DIV/0!	#DIV/0!	0	0	0	NA	NA	NA	NA	NA	NA	NA	NA
	empty							#DIV/0!	#DIV/0!	#DIV/0!	#DIV/0!	#DIV/0!	#DIV/0!	#DIV/0!	#DIV/0!	0	0	0	NA	NA	NA	NA	NA	NA	NA	NA
	empty							0.594401	0.183138	0.441554	0.15192	-0.840357	0.488328	-0.194353	0.343829	0	0	0	NA	NA	NA	NA	NA	NA	NA	NA
	empty							#DIV/0!	#DIV/0!	#DIV/0!	#DIV/0!	#DIV/0!	#DIV/0!	#DIV/0!	#DIV/0!	0	0	0	NA	NA	NA	NA	NA	NA	NA	NA
	empty							#DIV/0!	#DIV/0!	#DIV/0!	#DIV/0!	#DIV/0!	#DIV/0!	#DIV/0!	#DIV/0!	0	0	0	NA	NA	NA	NA	NA	NA	NA	NA
	empty							#DIV/0!	#DIV/0!	#DIV/0!	#DIV/0!	#DIV/0!	#DIV/0!	#DIV/0!	#DIV/0!	0	0	0	NA	NA	NA	NA	NA	NA	NA	NA
	empty							#DIV/0!	#DIV/0!	#DIV/0!	#DIV/0!	#DIV/0!	#DIV/0!	#DIV/0!	#DIV/0!	0	0	0	NA	NA	NA	NA	NA	NA	NA	NA
	empty							#DIV/0!	#DIV/0!	#DIV/0!	#DIV/0!	#DIV/0!	#DIV/0!	#DIV/0!	#DIV/0!	0	0	0	NA	NA	NA	NA	NA	NA	NA	NA
	empty							#DIV/0!	#DIV/0!	#DIV/0!	#DIV/0!	#DIV/0!	#DIV/0!	#DIV/0!	#DIV/0!	0	0	0	NA	NA	NA	NA	NA	NA	NA	NA
	empty							#DIV/0!	#DIV/0!	#DIV/0!	#DIV/0!	#DIV/0!	#DIV/0!	#DIV/0!	#DIV/0!	0	0	0	NA	NA	NA	NA	NA	NA	NA	NA
	empty							#DIV/0!	#DIV/0!	#DIV/0!	#DIV/0!	#DIV/0!	#DIV/0!	#DIV/0!	#DIV/0!	0	0	0	NA	NA	NA	NA	NA	NA	NA	NA
	empty							#DIV/0!	#DIV/0!	#DIV/0!	#DIV/0!	#DIV/0!	#DIV/0!	#DIV/0!	#DIV/0!	0	0	0	NA	NA	NA	NA	NA	NA	NA	NA
	empty							#DIV/0!	#DIV/0!	#DIV/0!	#DIV/0!	#DIV/0!	#DIV/0!	#DIV/0!	#DIV/0!	0	0	0	NA	NA	NA	NA	NA	NA	NA	NA
	empty							#DIV/0!	#DIV/0!	#DIV/0!	#DIV/0!	#DIV/0!	#DIV/0!	#DIV/0!	#DIV/0!	0	0	0	NA	NA	NA	NA	NA	NA	NA	NA
	empty							#DIV/0!	#DIV/0!	#DIV/0!	#DIV/0!	#DIV/0!	#DIV/0!	#DIV/0!	#DIV/0!	0	0	0	NA	NA	NA	NA	NA	NA	NA	NA
	empty							#DIV/0!	#DIV/0!	#DIV/0!	#DIV/0!	#DIV/0!	#DIV/0!	#DIV/0!	#DIV/0!	0	0	0	NA	NA	NA	NA	NA	NA	NA	NA
	empty							#DIV/0!	#DIV/0!	#DIV/0!	#DIV/0!	#DIV/0!	#DIV/0!	#DIV/0!	#DIV/0!	0	0	0	NA	NA	NA	NA	NA	NA	NA	NA
	empty							#DIV/0!	#DIV/0!	#DIV/0!	#DIV/0!	#DIV/0!	#DIV/0!	#DIV/0!	#DIV/0!	0	0	0	NA	NA	NA	NA	NA	NA	NA	NA
	empty							#DIV/0!	#DIV/0!	#DIV/0!	#DIV/0!	#DIV/0!	#DIV/0!	#DIV/0!	#DIV/0!	0	0	0	NA	NA	NA	NA	NA	NA	NA	NA
	empty							#DIV/0!	#DIV/0!	#DIV/0!	#DIV/0!	#DIV/0!	#DIV/0!	#DIV/0!	#DIV/0!	0	0	0	NA	NA	NA	NA	NA	NA	NA	NA
	empty							#DIV/0!	#DIV/0!	#DIV/0!	#DIV/0!	#DIV/0!	#DIV/0!	#DIV/0!	#DIV/0!	0	0	0	NA	NA	NA	NA	NA	NA	NA	NA
	empty							#DIV/0!	#DIV/0!	#DIV/0!	#DIV/0!	#DIV/0!	#DIV/0!	#DIV/0!	#DIV/0!	0	0	0	NA	NA	NA	NA	NA	NA	NA	NA
	empty							#DIV/0!	#DIV/0!	#DIV/0!	#DIV/0!	#DIV/0!	#DIV/0!	#DIV/0!	#DIV/0!	0	0	0	NA	NA	NA	NA	NA	NA	NA	NA
	empty							#DIV/0!	#DIV/0!	#DIV/0!	#DIV/0!	#DIV/0!	#DIV/0!	#DIV/0!	#DIV/0!	0	0	0	NA	NA	NA	NA	NA	NA	NA	NA
	empty							#DIV/0!	#DIV/0!	#DIV/0!	#DIV/0!	#DIV/0!	#DIV/0!	#DIV/0!	#DIV/0!	0	0	0	NA	NA	NA	NA	NA	NA	NA	NA
	empty							#DIV/0!	#DIV/0!	#DIV/0!	#DIV/0!	#DIV/0!	#DIV/0!	#DIV/0!	#DIV/0!	0	0	0	NA	NA	NA	NA	NA	NA	NA	NA
	empty							#DIV/0!	#DIV/0!	#DIV/0!	#DIV/0!	#DIV/0!	#DIV/0!	#DIV/0!	#DIV/0!	0	0	0	NA	NA	NA	NA	NA	NA	NA	NA
	empty							#DIV/0!	#DIV/0!	#DIV/0!	#DIV/0!	#DIV/0!	#DIV/0!	#DIV/0!	#DIV/0!	0	0	0	NA	NA	NA	NA	NA	NA	NA	NA
	empty							#DIV/0!	#DIV/0!	#DIV/0!	#DIV/0!	#DIV/0!	#DIV/0!	#DIV/0!	#DIV/0!	0	0	0	NA	NA	NA	NA	NA	NA	NA	NA
	empty							#DIV/0!	#DIV/0!	#DIV/0!	#DIV/0!	#DIV/0!	#DIV/0!	#DIV/0!	#DIV/0!	0	0	0	NA	NA	NA	NA	NA	NA	NA	NA
	empty							#DIV/0!	#DIV/0!	#DIV/0!	#DIV/0!	#DIV/0!	#DIV/0!	#DIV/0!	#DIV/0!	0	0	0	NA	NA	NA	NA	NA	NA	NA	NA
	empty							#DIV/0!	#DIV/0!	#DIV/0!	#DIV/0!	#DIV/0!	#DIV/0!	#DIV/0!	#DIV/0!	0	0	0	NA	NA	NA	NA	NA	NA	NA	NA
	empty							#DIV/0!	#DIV/0!	#DIV/0!	#DIV/0!	#DIV/0!	#DIV/0!	#DIV/0!	#DIV/0!	0	0	0	NA	NA	NA	NA	NA	NA	NA	NA
	empty							#DIV/0!	#DIV/0!	#DIV/0!	#DIV/0!	#DIV/0!	#DIV/0!	#DIV/0!	#DIV/0!	0	0	0	NA	NA	NA	NA	NA	NA	NA	NA
	empty							#DIV/0!	#DIV/0!	#DIV/0!	#DIV/0!	#DIV/0!	#DIV/0!	#DIV/0!	#DIV/0!	0	0	0	NA	NA	NA	NA	NA	NA	NA	NA
	empty							#DIV/0!	#DIV/0!	#DIV/0!	#DIV/0!	#DIV/0!	#DIV/0!	#DIV/0!	#DIV/0!	0	0	0	NA	NA	NA	NA	NA	NA	NA	NA
	empty							#DIV/0!	#DIV/0!	#DIV/0!	#DIV/0!	#DIV/0!	#DIV/0!	#DIV/0!	#DIV/0!	0	0	0	NA	NA	NA	NA	NA	NA	NA	NA
	empty							#DIV/0!	#DIV/0!	#DIV/0!	#DIV/0!	#DIV/0!	#DIV/0!	#DIV/0!	#DIV/0!	0	0	0	NA	NA	NA	NA	NA	NA	NA	NA
	empty							#DIV/0!	#DIV/0!	#DIV/0!	#DIV/0!	#DIV/0!	#DIV/0!	#DIV/0!	#DIV/0!	0	0	0	NA	NA	NA	NA	NA	NA	NA	NA
	empty							-0.273264	0.185458	-0.161724	0.595437	-0.226444	0.602279	0.428632	0.319256	0	0	0	NA	NA	NA	NA	NA	NA	NA	NA
	empty							#DIV/0!	#DIV/0!	#DIV/0!	#DIV/0!	#DIV/0!	#DIV/0!	#DIV/0!	#DIV/0!	0	0	0	NA	NA	NA	NA	NA	NA	NA	NA
	empty							#DIV/0!	#DIV/0!	#DIV/0!	#DIV/0!	#DIV/0!	#DIV/0!	#DIV/0!	#DIV/0!	0	0	0	NA	NA	NA	NA	NA	NA	NA	NA
	empty							#DIV/0!	#DIV/0!	#DIV/0!	#DIV/0!	#DIV/0!	#DIV/0!	#DIV/0!	#DIV/0!	0	0	0	NA	NA	NA	NA	NA	NA	NA	NA
	empty							#DIV/0!	#DIV/0!	#DIV/0!	#DIV/0!	#DIV/0!	#DIV/0!	#DIV/0!	#DIV/0!	0	0	0	NA	NA	NA	NA	NA	NA	NA	NA
	empty							#DIV/0!	#DIV/0!	#DIV/0!	#DIV/0!	#DIV/0!	#DIV/0!	#DIV/0!	#DIV/0!	0	0	0	NA	NA	NA	NA	NA	NA	NA	NA
	empty							#DIV/0!	#DIV/0!	#DIV/0!	#DIV/0!	#DIV/0!	#DIV/0!	#DIV/0!	#DIV/0!	0	0	0	NA	NA	NA	NA	NA	NA	NA	NA
	empty							#DIV/0!	#DIV/0!	#DIV/0!	#DIV/0!	#DIV/0!	#DIV/0!	#DIV/0!	#DIV/0!	0	0	0	NA	NA	NA	NA	NA	NA	NA	NA
	empty							#DIV/0!	#DIV/0!	#DIV/0!	#DIV/0!	#DIV/0!	#DIV/0!	#DIV/0!	#DIV/0!	0	0	0	NA	NA	NA	NA	NA	NA	NA	NA
	empty							#DIV/0!	#DIV/0!	#DIV/0!	#DIV/0!	#DIV/0!	#DIV/0!	#DIV/0!	#DIV/0!	0	0	0	NA	NA	NA	NA	NA	NA	NA	NA
	empty							#DIV/0!	#DIV/0!	#DIV/0!	#DIV/0!	#DIV/0!	#DIV/0!	#DIV/0!	#DIV/0!	0	0	0	NA	NA	NA	NA	NA	NA	NA	NA
	empty							#DIV/0!	#DIV/0!	#DIV/0!	#DIV/0!	#DIV/0!	#DIV/0!	#DIV/0!	#DIV/0!	0	0	0	NA	NA	NA	NA	NA	NA	NA	NA
	empty							#DIV/0!	#DIV/0!	#DIV/0!	#DIV/0!	#DIV/0!	#DIV/0!	#DIV/0!	#DIV/0!	0	0	0	NA	NA	NA	NA	NA	NA	NA	NA
	empty							#DIV/0!	#DIV/0!	#DIV/0!	#DIV/0!	#DIV/0!	#DIV/0!	#DIV/0!	#DIV/0!	0	0	0	NA	NA	NA	NA	NA	NA	NA	NA
	empty							#DIV/0!	#DIV/0!	#DIV/0!	#DIV/0!	#DIV/0!	#DIV/0!	#DIV/0!	#DIV/0!	0	0	0	NA	NA	NA	NA	NA	NA	NA	NA
	empty							#DIV/0!	#DIV/0!	#DIV/0!	#DIV/0!	#DIV/0!	#DIV/0!	#DIV/0!	#DIV/0!	0	0	0	NA	NA	NA	NA	NA	NA	NA	NA
	empty							#DIV/0!	#DIV/0!	#DIV/0!	#DIV/0!	#DIV/0!	#DIV/0!	#DIV/0!	#DIV/0!	0	0	0	NA	NA	NA	NA	NA	NA	NA	NA
	empty							#DIV/0!	#DIV/0!	#DIV/0!	#DIV/0!	#DIV/0!	#DIV/0!	#DIV/0!	#DIV/0!	0	0	0	NA	NA	NA	NA	NA	NA	NA	NA
	empty							#DIV/0!	#DIV/0!	#DIV/0!	#DIV/0!	#DIV/0!	#DIV/0!	#DIV/0!	#DIV/0!	0	0	0	NA	NA	NA	NA	NA	NA	NA	NA
	empty							#DIV/0!	#DIV/0!	#DIV/0!	#DIV/0!	#DIV/0!	#DIV/0!	#DIV/0!	#DIV/0!	0	0	0	NA	NA	NA	NA	NA	NA	NA	NA
	empty							#DIV/0!	#DIV/0!	#DIV/0!	#DIV/0!	#DIV/0!	#DIV/0!	#DIV/0!	#DIV/0!	0	0	0	NA	NA	NA	NA	NA	NA	NA	NA
	empty							#DIV/0!	#DIV/0!	#DIV/0!	#DIV/0!	#DIV/0!	#DIV/0!	#DIV/0!	#DIV/0!	0	0	0	NA	NA	NA	NA	NA	NA	NA	NA
	empty							#DIV/0!	#DIV/0!	#DIV/0!	#DIV/0!	#DIV/0!	#DIV/0!	#DIV/0!	#DIV/0!	0	0	0	NA	NA	NA	NA	NA	NA	NA	NA
	empty							#DIV/0!	#DIV/0!	#DIV/0!	#DIV/0!	#DIV/0!	#DIV/0!	#DIV/0!	#DIV/0!	0	0	0	NA	NA	NA	NA	NA	NA	NA	NA
	empty							#DIV/0!	#DIV/0!	#DIV/0!	#DIV/0!	#DIV/0!	#DIV/0!	#DIV/0!	#DIV/0!	0	0	0	NA	NA	NA	NA	NA	NA	NA	NA
	empty							#DIV/0!	#DIV/0!	#DIV/0!	#DIV/0!	#DIV/0!	#DIV/0!	#DIV/0!	#DIV/0!	0	0	0	NA	NA	NA	NA	NA	NA	NA	NA
	empty							#DIV/0!	#DIV/0!	#DIV/0!	#DIV/0!	#DIV/0!	#DIV/0!	#DIV/0!	#DIV/0!	0	0	0	NA	NA	NA	NA	NA	NA	NA	NA
	empty							#DIV/0!	#DIV/0!	#DIV/0!	#DIV/0!	#DIV/0!	#DIV/0!	#DIV/0!	#DIV/0!	0	0	0	NA	NA	NA	NA	NA	NA	NA	NA
	empty							#DIV/0!	#DIV/0!	#DIV/0!	#DIV/0!	#DIV/0!	#DIV/0!	#DIV/0!	#DIV/0!	0	0	0	NA	NA	NA	NA	NA	NA	NA	NA
	empty							#DIV/0!	#DIV/0!	#DIV/0!	#DIV/0!	#DIV/0!	#DIV/0!	#DIV/0!	#DIV/0!	0	0	0	NA	NA	NA	NA	NA	NA	NA	NA
	empty							#DIV/0!	#DIV/0!	#DIV/0!	#DIV/0!	#DIV/0!	#DIV/0!	#DIV/0!	#DIV/0!	0	0	0	NA	NA	NA	NA	NA	NA	NA	NA
	empty							#DIV/0!	#DIV/0!	#DIV/0!	#DIV/0!	#DIV/0!	#DIV/0!	#DIV/0!	#DIV/0!	0	0	0	NA	NA	NA	NA	NA	NA	NA	NA
	empty							#DIV/0!	#DIV/0!	#DIV/0!	#DIV/0!	#DIV/0!	#DIV/0!	#DIV/0!	#DIV/0!	0	0	0	NA	NA	NA	NA	NA	NA	NA	NA
	empty							#DIV/0!	#DIV/0!	#DIV/0!	#DIV/0!	#DIV/0!	#DIV/0!	#DIV/0!	#DIV/0!	0	0	0	NA	NA	NA	NA	NA	NA	NA	NA
	empty							#DIV/0!	#DIV/0!	#DIV/0!	#DIV/0!	#DIV/0!	#DIV/0!	#DIV/0!	#DIV/0!	0	0	0	NA	NA	NA	NA	NA	NA	NA	NA
	empty							#DIV/0!	#DIV/0!	#DIV/0!	#DIV/0!	#DIV/0!	#DIV/0!	#DIV/0!	#DIV/0!	0	0	0	NA	NA	NA	NA	NA	NA	NA	NA
	empty							#DIV/0!	#DIV/0!	#DIV/0!	#DIV/0!	#DIV/0!	#DIV/0!	#DIV/0!	#DIV/0!	0	0	0	NA	NA	NA	NA	NA	NA	NA	NA
	empty							-0.0630575	0.112152	0.065293	0.203154	0.216848	0.444443	#DIV/0!	#DIV/0!	0	0	0	NA	NA	NA	NA	NA	NA	NA	NA
	empty							#DIV/0!	#DIV/0!	#DIV/0!	#DIV/0!	#DIV/0!	#DIV/0!	#DIV/0!	#DIV/0!	0	0	0	NA	NA	NA	NA	NA	NA	NA	NA
	empty							#DIV/0!	#DIV/0!	#DIV/0!	#DIV/0!	#DIV/0!	#DIV/0!	#DIV/0!	#DIV/0!	0	0	0	NA	NA	NA	NA	NA	NA	NA	NA
	empty							#DIV/0!	#DIV/0!	#DIV/0!	#DIV/0!	#DIV/0!	#DIV/0!	#DIV/0!	#DIV/0!	0	0	0	NA	NA	NA	NA	NA	NA	NA	NA
	empty							#DIV/0!	#DIV/0!	#DIV/0!	#DIV/0!	#DIV/0!	#DIV/0!	#DIV/0!	#DIV/0!	0	0	0	NA	NA	NA	NA	NA	NA	NA	NA
	empty							#DIV/0!	#DIV/0!	#DIV/0!	#DIV/0!	#DIV/0!	#DIV/0!	#DIV/0!	#DIV/0!	0	0	0	NA	NA	NA	NA	NA	NA	NA	NA
	empty							#DIV/0!	#DIV/0!	#DIV/0!	#DIV/0!	#DIV/0!	#DIV/0!	#DIV/0!	#DIV/0!	0	0	0	NA	NA	NA	NA	NA	NA	NA	NA
	empty							#DIV/0!	#DIV/0!	#DIV/0!	#DIV/0!	#DIV/0!	#DIV/0!	#DIV/0!	#DIV/0!	0	0	0	NA	NA	NA	NA	NA	NA	NA	NA
	empty							#DIV/0!	#DIV/0!	#DIV/0!	#DIV/0!	#DIV/0!	#DIV/0!	#DIV/0!	#DIV/0!	0	0	0	NA	NA	NA	NA	NA	NA	NA	NA
	empty							#DIV/0!	#DIV/0!	#DIV/0!	#DIV/0!	#DIV/0!	#DIV/0!	#DIV/0!	#DIV/0!	0	0	0	NA	NA	NA	NA	NA	NA	NA	NA
	empty							#DIV/0!	#DIV/0!	#DIV/0!	#DIV/0!	#DIV/0!	#DIV/0!	#DIV/0!	#DIV/0!	0	0	0	NA	NA	NA	NA	NA	NA	NA	NA
	empty							#DIV/0!	#DIV/0!	#DIV/0!	#DIV/0!	#DIV/0!	#DIV/0!	#DIV/0!	#DIV/0!	0	0	0	NA	NA	NA	NA	NA	NA	NA	NA
	empty							#DIV/0!	#DIV/0!	#DIV/0!	#DIV/0!	#DIV/0!	#DIV/0!	#DIV/0!	#DIV/0!	0	0	0	NA	NA	NA	NA	NA	NA	NA	NA
	empty							#DIV/0!	#DIV/0!	#DIV/0!	#DIV/0!	#DIV/0!	#DIV/0!	#DIV/0!	#DIV/0!	0	0	0	NA	NA	NA	NA	NA	NA	NA	NA
	empty							#DIV/0!	#DIV/0!	#DIV/0!	#DIV/0!	#DIV/0!	#DIV/0!	#DIV/0!	#DIV/0!	0	0	0	NA	NA	NA	NA	NA	NA	NA	NA
	empty							#DIV/0!	#DIV/0!	#DIV/0!	#DIV/0!	#DIV/0!	#DIV/0!	#DIV/0!	#DIV/0!	0	0	0	NA	NA	NA	NA	NA	NA	NA	NA
	empty							#DIV/0!	#DIV/0!	#DIV/0!	#DIV/0!	#DIV/0!	#DIV/0!	#DIV/0!	#DIV/0!	0	0	0	NA	NA	NA	NA	NA	NA	NA	NA
	empty							#DIV/0!	#DIV/0!	#DIV/0!	#DIV/0!	#DIV/0!	#DIV/0!	#DIV/0!	#DIV/0!	0	0	0	NA	NA	NA	NA	NA	NA	NA	NA
	empty							#DIV/0!	#DIV/0!	#DIV/0!	#DIV/0!	#DIV/0!	#DIV/0!	#DIV/0!	#DIV/0!	0	0	0	NA	NA	NA	NA	NA	NA	NA	NA
	empty							#DIV/0!	#DIV/0!	#DIV/0!	#DIV/0!	#DIV/0!	#DIV/0!	#DIV/0!	#DIV/0!	0	0	0	NA	NA	NA	NA	NA	NA	NA	NA
	empty							#DIV/0!	#DIV/0!	#DIV/0!	#DIV/0!	#DIV/0!	#DIV/0!	#DIV/0!	#DIV/0!	0	0	0	NA	NA	NA	NA	NA	NA	NA	NA
	empty							#DIV/0!	#DIV/0!	#DIV/0!	#DIV/0!	#DIV/0!	#DIV/0!	#DIV/0!	#DIV/0!	0	0	0	NA	NA	NA	NA	NA	NA	NA	NA
	empty							#DIV/0!	#DIV/0!	#DIV/0!	#DIV/0!	#DIV/0!	#DIV/0!	#DIV/0!	#DIV/0!	0	0	0	NA	NA	NA	NA	NA	NA	NA	NA
	empty							#DIV/0!	#DIV/0!	#DIV/0!	#DIV/0!	#DIV/0!	#DIV/0!	#DIV/0!	#DIV/0!	0	0	0	NA	NA	NA	NA	NA	NA	NA	NA
	empty							#DIV/0!	#DIV/0!	#DIV/0!	#DIV/0!	#DIV/0!	#DIV/0!	#DIV/0!	#DIV/0!	0	0	0	NA	NA	NA	NA	NA	NA	NA	NA
	empty							#DIV/0!	#DIV/0!	#DIV/0!	#DIV/0!	#DIV/0!	#DIV/0!	#DIV/0!	#DIV/0!	0	0	0	NA	NA	NA	NA	NA	NA	NA	NA
	empty							#DIV/0!	#DIV/0!	#DIV/0!	#DIV/0!	#DIV/0!	#DIV/0!	#DIV/0!	#DIV/0!	0	0	0	NA	NA	NA	NA	NA	NA	NA	NA
	empty							#DIV/0!	#DIV/0!	#DIV/0!	#DIV/0!	#DIV/0!	#DIV/0!	#DIV/0!	#DIV/0!	0	0	0	NA	NA	NA	NA	NA	NA	NA	NA
	empty							#DIV/0!	#DIV/0!	#DIV/0!	#DIV/0!	#DIV/0!	#DIV/0!	#DIV/0!	#DIV/0!	0	0	0	NA	NA	NA	NA	NA	NA	NA	NA
	empty							#DIV/0!	#DIV/0!	#DIV/0!	#DIV/0!	#DIV/0!	#DIV/0!	#DIV/0!	#DIV/0!	0	0	0	NA	NA	NA	NA	NA	NA	NA	NA
	empty							#DIV/0!	#DIV/0!	#DIV/0!	#DIV/0!	#DIV/0!	#DIV/0!	#DIV/0!	#DIV/0!	0	0	0	NA	NA	NA	NA	NA	NA	NA	NA
	empty							#DIV/0!	#DIV/0!	#DIV/0!	#DIV/0!	#DIV/0!	#DIV/0!	#DIV/0!	#DIV/0!	0	0	0	NA	NA	NA	NA	NA	NA	NA	NA
	empty							#DIV/0!	#DIV/0!	#DIV/0!	#DIV/0!	#DIV/0!	#DIV/0!	#DIV/0!	#DIV/0!	0	0	0	NA	NA	NA	NA	NA	NA	NA	NA
	empty							#DIV/0!	#DIV/0!	#DIV/0!	#DIV/0!	#DIV/0!	#DIV/0!	#DIV/0!	#DIV/0!	0	0	0	NA	NA	NA	NA	NA	NA	NA	NA
	empty							#DIV/0!	#DIV/0!	#DIV/0!	#DIV/0!	#DIV/0!	#DIV/0!	#DIV/0!	#DIV/0!	0	0	0	NA	NA	NA	NA	NA	NA	NA	NA
	empty							#DIV/0!	#DIV/0!	#DIV/0!	#DIV/0!	#DIV/0!	#DIV/0!	#DIV/0!	#DIV/0!	0	0	0	NA	NA	NA	NA	NA	NA	NA	NA
	empty							#DIV/0!	#DIV/0!	#DIV/0!	#DIV/0!	#DIV/0!	#DIV/0!	#DIV/0!	#DIV/0!	0	0	0	NA	NA	NA	NA	NA	NA	NA	NA
	empty							#DIV/0!	#DIV/0!	#DIV/0!	#DIV/0!	#DIV/0!	#DIV/0!	#DIV/0!	#DIV/0!	0	0	0	NA	NA	NA	NA	NA	NA	NA	NA
	empty							#DIV/0!	#DIV/0!	#DIV/0!	#DIV/0!	#DIV/0!	#DIV/0!	#DIV/0!	#DIV/0!	0	0	0	NA	NA	NA	NA	NA	NA	NA	NA
	empty							#DIV/0!	#DIV/0!	#DIV/0!	#DIV/0!	#DIV/0!	#DIV/0!	#DIV/0!	#DIV/0!	0	0	0	NA	NA	NA	NA	NA	NA	NA	NA
	empty							#DIV/0!	#DIV/0!	#DIV/0!	#DIV/0!	#DIV/0!	#DIV/0!	#DIV/0!	#DIV/0!	0	0	0	NA	NA	NA	NA	NA	NA	NA	NA
	empty							#DIV/0!	#DIV/0!	#DIV/0!	#DIV/0!	#DIV/0!	#DIV/0!	#DIV/0!	#DIV/0!	0	0	0	NA	NA	NA	NA	NA	NA	NA	NA
	empty							#DIV/0!	#DIV/0!	#DIV/0!	#DIV/0!	#DIV/0!	#DIV/0!	#DIV/0!	#DIV/0!	0	0	0	NA	NA	NA	NA	NA	NA	NA	NA
	empty							#DIV/0!	#DIV/0!	#DIV/0!	#DIV/0!	#DIV/0!	#DIV/0!	#DIV/0!	#DIV/0!	0	0	0	NA	NA	NA	NA	NA	NA	NA	NA
	empty							#DIV/0!	#DIV/0!	#DIV/0!	#DIV/0!	#DIV/0!	#DIV/0!	#DIV/0!	#DIV/0!	0	0	0	NA	NA	NA	NA	NA	NA	NA	NA
	empty							-0.345253	0.432202	0.166883	0.46689	-0.0876637	0.391443	#DIV/0!	#DIV/0!	0	0	0	NA	NA	NA	NA	NA	NA	NA	NA
	empty							#DIV/0!	#DIV/0!	#DIV/0!	#DIV/0!	#DIV/0!	#DIV/0!	#DIV/0!	#DIV/0!	0	0	0	NA	NA	NA	NA	NA	NA	NA	NA
	empty							#DIV/0!	#DIV/0!	#DIV/0!	#DIV/0!	#DIV/0!	#DIV/0!	#DIV/0!	#DIV/0!	0	0	0	NA	NA	NA	NA	NA	NA	NA	NA
	empty							#DIV/0!	#DIV/0!	#DIV/0!	#DIV/0!	#DIV/0!	#DIV/0!	#DIV/0!	#DIV/0!	0	0	0	NA	NA	NA	NA	NA	NA	NA	NA
	empty							#DIV/0!	#DIV/0!	#DIV/0!	#DIV/0!	#DIV/0!	#DIV/0!	#DIV/0!	#DIV/0!	0	0	0	NA	NA	NA	NA	NA	NA	NA	NA
	empty							#DIV/0!	#DIV/0!	#DIV/0!	#DIV/0!	#DIV/0!	#DIV/0!	#DIV/0!	#DIV/0!	0	0	0	NA	NA	NA	NA	NA	NA	NA	NA
	empty							#DIV/0!	#DIV/0!	#DIV/0!	#DIV/0!	#DIV/0!	#DIV/0!	#DIV/0!	#DIV/0!	0	0	0	NA	NA	NA	NA	NA	NA	NA	NA
	empty							#DIV/0!	#DIV/0!	#DIV/0!	#DIV/0!	#DIV/0!	#DIV/0!	#DIV/0!	#DIV/0!	0	0	0	NA	NA	NA	NA	NA	NA	NA	NA
	empty							#DIV/0!	#DIV/0!	#DIV/0!	#DIV/0!	#DIV/0!	#DIV/0!	#DIV/0!	#DIV/0!	0	0	0	NA	NA	NA	NA	NA	NA	NA	NA
	empty							#DIV/0!	#DIV/0!	#DIV/0!	#DIV/0!	#DIV/0!	#DIV/0!	#DIV/0!	#DIV/0!	0	0	0	NA	NA	NA	NA	NA	NA	NA	NA
	empty							#DIV/0!	#DIV/0!	#DIV/0!	#DIV/0!	#DIV/0!	#DIV/0!	#DIV/0!	#DIV/0!	0	0	0	NA	NA	NA	NA	NA	NA	NA	NA
	empty							#DIV/0!	#DIV/0!	#DIV/0!	#DIV/0!	#DIV/0!	#DIV/0!	#DIV/0!	#DIV/0!	0	0	0	NA	NA	NA	NA	NA	NA	NA	NA
	empty							#DIV/0!	#DIV/0!	#DIV/0!	#DIV/0!	#DIV/0!	#DIV/0!	#DIV/0!	#DIV/0!	0	0	0	NA	NA	NA	NA	NA	NA	NA	NA
	negcon1							#DIV/0!	#DIV/0!	#DIV/0!	#DIV/0!	#DIV/0!	#DIV/0!	#DIV/0!	#DIV/0!	0	0	0	NA	NA	NA	NA	NA	NA	NA	NA
	negcon1							#DIV/0!	#DIV/0!	#DIV/0!	#DIV/0!	#DIV/0!	#DIV/0!	#DIV/0!	#DIV/0!	0	0	0	NA	NA	NA	NA	NA	NA	NA	NA
	negcon1							#DIV/0!	#DIV/0!	#DIV/0!	#DIV/0!	#DIV/0!	#DIV/0!	#DIV/0!	#DIV/0!	0	0	0	NA	NA	NA	NA	NA	NA	NA	NA
	negcon1							#DIV/0!	#DIV/0!	#DIV/0!	#DIV/0!	#DIV/0!	#DIV/0!	#DIV/0!	#DIV/0!	0	0	0	NA	NA	NA	NA	NA	NA	NA	NA
	negcon1							#DIV/0!	#DIV/0!	#DIV/0!	#DIV/0!	#DIV/0!	#DIV/0!	#DIV/0!	#DIV/0!	0	0	0	NA	NA	NA	NA	NA	NA	NA	NA
	negcon1							#DIV/0!	#DIV/0!	#DIV/0!	#DIV/0!	#DIV/0!	#DIV/0!	#DIV/0!	#DIV/0!	0	0	0	NA	NA	NA	NA	NA	NA	NA	NA
	negcon1							#DIV/0!	#DIV/0!	#DIV/0!	#DIV/0!	#DIV/0!	#DIV/0!	#DIV/0!	#DIV/0!	0	0	0	NA	NA	NA	NA	NA	NA	NA	NA
	negcon1							#DIV/0!	#DIV/0!	#DIV/0!	#DIV/0!	#DIV/0!	#DIV/0!	#DIV/0!	#DIV/0!	0	0	0	NA	NA	NA	NA	NA	NA	NA	NA
	negcon1							#DIV/0!	#DIV/0!	#DIV/0!	#DIV/0!	#DIV/0!	#DIV/0!	#DIV/0!	#DIV/0!	0	0	0	NA	NA	NA	NA	NA	NA	NA	NA
	negcon1							#DIV/0!	#DIV/0!	#DIV/0!	#DIV/0!	#DIV/0!	#DIV/0!	#DIV/0!	#DIV/0!	0	0	0	NA	NA	NA	NA	NA	NA	NA	NA
	negcon1							#DIV/0!	#DIV/0!	#DIV/0!	#DIV/0!	#DIV/0!	#DIV/0!	#DIV/0!	#DIV/0!	0	0	0	NA	NA	NA	NA	NA	NA	NA	NA
	negcon1							#DIV/0!	#DIV/0!	#DIV/0!	#DIV/0!	#DIV/0!	#DIV/0!	#DIV/0!	#DIV/0!	0	0	0	NA	NA	NA	NA	NA	NA	NA	NA
	negcon1							#DIV/0!	#DIV/0!	#DIV/0!	#DIV/0!	#DIV/0!	#DIV/0!	#DIV/0!	#DIV/0!	0	0	0	NA	NA	NA	NA	NA	NA	NA	NA
	negcon1							#DIV/0!	#DIV/0!	#DIV/0!	#DIV/0!	#DIV/0!	#DIV/0!	#DIV/0!	#DIV/0!	0	0	0	NA	NA	NA	NA	NA	NA	NA	NA
	negcon1							#DIV/0!	#DIV/0!	#DIV/0!	#DIV/0!	#DIV/0!	#DIV/0!	#DIV/0!	#DIV/0!	0	0	0	NA	NA	NA	NA	NA	NA	NA	NA
	negcon1							#DIV/0!	#DIV/0!	#DIV/0!	#DIV/0!	#DIV/0!	#DIV/0!	#DIV/0!	#DIV/0!	0	0	0	NA	NA	NA	NA	NA	NA	NA	NA
	negcon10							#DIV/0!	#DIV/0!	#DIV/0!	#DIV/0!	#DIV/0!	#DIV/0!	#DIV/0!	#DIV/0!	0	0	0	NA	NA	NA	NA	NA	NA	NA	NA
	negcon10							#DIV/0!	#DIV/0!	#DIV/0!	#DIV/0!	#DIV/0!	#DIV/0!	#DIV/0!	#DIV/0!	0	0	0	NA	NA	NA	NA	NA	NA	NA	NA
	negcon10							#DIV/0!	#DIV/0!	#DIV/0!	#DIV/0!	#DIV/0!	#DIV/0!	#DIV/0!	#DIV/0!	0	0	0	NA	NA	NA	NA	NA	NA	NA	NA
	negcon10							#DIV/0!	#DIV/0!	#DIV/0!	#DIV/0!	#DIV/0!	#DIV/0!	#DIV/0!	#DIV/0!	0	0	0	NA	NA	NA	NA	NA	NA	NA	NA
	negcon10							#DIV/0!	#DIV/0!	#DIV/0!	#DIV/0!	#DIV/0!	#DIV/0!	#DIV/0!	#DIV/0!	0	0	0	NA	NA	NA	NA	NA	NA	NA	NA
	negcon10							#DIV/0!	#DIV/0!	#DIV/0!	#DIV/0!	#DIV/0!	#DIV/0!	#DIV/0!	#DIV/0!	0	0	0	NA	NA	NA	NA	NA	NA	NA	NA
	negcon10							#DIV/0!	#DIV/0!	#DIV/0!	#DIV/0!	#DIV/0!	#DIV/0!	#DIV/0!	#DIV/0!	0	0	0	NA	NA	NA	NA	NA	NA	NA	NA
	negcon10							#DIV/0!	#DIV/0!	#DIV/0!	#DIV/0!	#DIV/0!	#DIV/0!	#DIV/0!	#DIV/0!	0	0	0	NA	NA	NA	NA	NA	NA	NA	NA
	negcon10							#DIV/0!	#DIV/0!	#DIV/0!	#DIV/0!	#DIV/0!	#DIV/0!	#DIV/0!	#DIV/0!	0	0	0	NA	NA	NA	NA	NA	NA	NA	NA
	negcon10							#DIV/0!	#DIV/0!	#DIV/0!	#DIV/0!	#DIV/0!	#DIV/0!	#DIV/0!	#DIV/0!	0	0	0	NA	NA	NA	NA	NA	NA	NA	NA
	negcon10							#DIV/0!	#DIV/0!	#DIV/0!	#DIV/0!	#DIV/0!	#DIV/0!	#DIV/0!	#DIV/0!	0	0	0	NA	NA	NA	NA	NA	NA	NA	NA
	negcon10							#DIV/0!	#DIV/0!	#DIV/0!	#DIV/0!	#DIV/0!	#DIV/0!	#DIV/0!	#DIV/0!	0	0	0	NA	NA	NA	NA	NA	NA	NA	NA
	negcon10							#DIV/0!	#DIV/0!	#DIV/0!	#DIV/0!	#DIV/0!	#DIV/0!	#DIV/0!	#DIV/0!	0	0	0	NA	NA	NA	NA	NA	NA	NA	NA
	negcon10							#DIV/0!	#DIV/0!	#DIV/0!	#DIV/0!	#DIV/0!	#DIV/0!	#DIV/0!	#DIV/0!	0	0	0	NA	NA	NA	NA	NA	NA	NA	NA
	negcon10							#DIV/0!	#DIV/0!	#DIV/0!	#DIV/0!	#DIV/0!	#DIV/0!	#DIV/0!	#DIV/0!	0	0	0	NA	NA	NA	NA	NA	NA	NA	NA
	negcon10							#DIV/0!	#DIV/0!	#DIV/0!	#DIV/0!	#DIV/0!	#DIV/0!	#DIV/0!	#DIV/0!	0	0	0	NA	NA	NA	NA	NA	NA	NA	NA
	negcon11							0.20477	0.237468	0.498522	0.290662	0.134076	0.133117	-0.533687	0.287122	0	0	0	NA	NA	NA	NA	NA	NA	NA	NA
	negcon11							#DIV/0!	#DIV/0!	#DIV/0!	#DIV/0!	#DIV/0!	#DIV/0!	#DIV/0!	#DIV/0!	0	0	0	NA	NA	NA	NA	NA	NA	NA	NA
	negcon11							#DIV/0!	#DIV/0!	#DIV/0!	#DIV/0!	#DIV/0!	#DIV/0!	#DIV/0!	#DIV/0!	0	0	0	NA	NA	NA	NA	NA	NA	NA	NA
	negcon11							0.211608	0.179799	0.795388	0.155807	0.0181478	0.212749	-0.4639	0.142216	0	0	0	NA	NA	NA	NA	NA	NA	NA	NA
	negcon11							0.211915	0.210411	0.717904	0.159057	-0.536582	0.0843651	-0.821497	0.268481	0	0	0	NA	NA	NA	NA	NA	NA	NA	NA
	negcon11							0.257295	0.277644	0.521344	0.324687	-0.228962	0.249835	-0.492812	0.0808497	0	0	0	NA	NA	NA	NA	NA	NA	NA	NA
	negcon11							0.336214	0.212298	0.314487	0.870638	-0.00670923	#DIV/0!	-0.604563	0.331171	0	0	0	NA	NA	NA	NA	NA	NA	NA	NA
	negcon11							#DIV/0!	#DIV/0!	#DIV/0!	#DIV/0!	#DIV/0!	#DIV/0!	#DIV/0!	#DIV/0!	0	0	0	NA	NA	NA	NA	NA	NA	NA	NA
	negcon11							#DIV/0!	#DIV/0!	#DIV/0!	#DIV/0!	#DIV/0!	#DIV/0!	#DIV/0!	#DIV/0!	0	0	0	NA	NA	NA	NA	NA	NA	NA	NA
	negcon11							#DIV/0!	#DIV/0!	#DIV/0!	#DIV/0!	#DIV/0!	#DIV/0!	#DIV/0!	#DIV/0!	0	0	0	NA	NA	NA	NA	NA	NA	NA	NA
	negcon11							#DIV/0!	#DIV/0!	#DIV/0!	#DIV/0!	#DIV/0!	#DIV/0!	#DIV/0!	#DIV/0!	0	0	0	NA	NA	NA	NA	NA	NA	NA	NA
	negcon11							#DIV/0!	#DIV/0!	#DIV/0!	#DIV/0!	#DIV/0!	#DIV/0!	#DIV/0!	#DIV/0!	0	0	0	NA	NA	NA	NA	NA	NA	NA	NA
	negcon11							#DIV/0!	#DIV/0!	#DIV/0!	#DIV/0!	#DIV/0!	#DIV/0!	#DIV/0!	#DIV/0!	0	0	0	NA	NA	NA	NA	NA	NA	NA	NA
	negcon11							0.410425	0.147027	0.34699	0.153671	-0.107185	0.512896	-0.7323	0.397694	0	0	0	NA	NA	NA	NA	NA	NA	NA	NA
	negcon11							#DIV/0!	#DIV/0!	#DIV/0!	#DIV/0!	#DIV/0!	#DIV/0!	#DIV/0!	#DIV/0!	0	0	0	NA	NA	NA	NA	NA	NA	NA	NA
	negcon11							#DIV/0!	#DIV/0!	#DIV/0!	#DIV/0!	#DIV/0!	#DIV/0!	#DIV/0!	#DIV/0!	0	0	0	NA	NA	NA	NA	NA	NA	NA	NA
	negcon12							#DIV/0!	#DIV/0!	#DIV/0!	#DIV/0!	#DIV/0!	#DIV/0!	#DIV/0!	#DIV/0!	0	0	0	NA	NA	NA	NA	NA	NA	NA	NA
	negcon12							0.177975	0.224281	-0.441643	0.182446	-0.103607	0.44886	#DIV/0!	#DIV/0!	0	0	0	NA	NA	NA	NA	NA	NA	NA	NA
	negcon12							#DIV/0!	#DIV/0!	#DIV/0!	#DIV/0!	#DIV/0!	#DIV/0!	#DIV/0!	#DIV/0!	0	0	0	NA	NA	NA	NA	NA	NA	NA	NA
	negcon12							#DIV/0!	#DIV/0!	#DIV/0!	#DIV/0!	#DIV/0!	#DIV/0!	#DIV/0!	#DIV/0!	0	0	0	NA	NA	NA	NA	NA	NA	NA	NA
	negcon12							#DIV/0!	#DIV/0!	#DIV/0!	#DIV/0!	#DIV/0!	#DIV/0!	#DIV/0!	#DIV/0!	0	0	0	NA	NA	NA	NA	NA	NA	NA	NA
	negcon12							0.128121	0.271987	0.208261	0.36558	0.202325	0.318832	1.19853	0.411541	0	0	0	NA	NA	NA	NA	NA	NA	NA	NA
	negcon12							#DIV/0!	#DIV/0!	#DIV/0!	#DIV/0!	#DIV/0!	#DIV/0!	#DIV/0!	#DIV/0!	0	0	0	NA	NA	NA	NA	NA	NA	NA	NA
	negcon12							#DIV/0!	#DIV/0!	#DIV/0!	#DIV/0!	#DIV/0!	#DIV/0!	#DIV/0!	#DIV/0!	0	0	0	NA	NA	NA	NA	NA	NA	NA	NA
	negcon12							#DIV/0!	#DIV/0!	#DIV/0!	#DIV/0!	#DIV/0!	#DIV/0!	#DIV/0!	#DIV/0!	0	0	0	NA	NA	NA	NA	NA	NA	NA	NA
	negcon12							#DIV/0!	#DIV/0!	#DIV/0!	#DIV/0!	#DIV/0!	#DIV/0!	#DIV/0!	#DIV/0!	0	0	0	NA	NA	NA	NA	NA	NA	NA	NA
	negcon12							#DIV/0!	#DIV/0!	#DIV/0!	#DIV/0!	#DIV/0!	#DIV/0!	#DIV/0!	#DIV/0!	0	0	0	NA	NA	NA	NA	NA	NA	NA	NA
	negcon12							#DIV/0!	#DIV/0!	#DIV/0!	#DIV/0!	#DIV/0!	#DIV/0!	#DIV/0!	#DIV/0!	0	0	0	NA	NA	NA	NA	NA	NA	NA	NA
	negcon2							-0.251077	0.377776	-0.144311	0.348704	0.671261	0.329861	-1.59043	0.3937	0	0	0	NA	NA	NA	NA	NA	NA	NA	NA
	negcon2							-0.216649	0.367073	-0.239419	0.138177	0.586136	0.541294	-1.4125	0.231905	0	0	0	NA	NA	NA	NA	NA	NA	NA	NA
	negcon2							-0.246101	0.374851	-0.00169218	0.336007	0.628501	0.395886	-1.3838	0.318878	0	0	0	NA	NA	NA	NA	NA	NA	NA	NA
	negcon2							-0.193806	0.3378	-0.0464158	0.23309	0.592922	0.433966	-0.525237	1.85543	0	0	0	NA	NA	NA	NA	NA	NA	NA	NA
	negcon2							-0.091982	0.312769	0.338222	0.530121	0.488523	0.367863	-1.50764	0.828657	0	0	0	NA	NA	NA	NA	NA	NA	NA	NA
	negcon2							-0.0640443	0.254666	0.404081	0.45815	0.407523	0.447947	-1.43107	0.73365	0	0	0	NA	NA	NA	NA	NA	NA	NA	NA
	negcon2							0.0421412	0.343646	0.429499	0.621534	0.248751	0.263669	-1.3089	0.553362	0	0	0	NA	NA	NA	NA	NA	NA	NA	NA
	negcon2							-0.0125305	0.298458	0.158701	0.387495	0.478217	0.65522	-1.43537	0.56814	0	0	0	NA	NA	NA	NA	NA	NA	NA	NA
	negcon2							0.0221913	0.582898	0.657016	0.349827	1.01398	0.575613	-2.00568	0.229238	0	0	0	NA	NA	NA	NA	NA	NA	NA	NA
	negcon2							0.0155194	0.60808	0.934799	0.301908	0.990334	0.453696	-1.58147	0.221579	0	0	0	NA	NA	NA	NA	NA	NA	NA	NA
	negcon2							0.0200211	0.636459	0.762327	0.265381	1.01179	0.458453	-1.75604	0.106742	0	0	0	NA	NA	NA	NA	NA	NA	NA	NA
	negcon2							0.0291016	0.613575	0.809629	0.286274	1.03265	0.419281	-1.72995	0.18874	0	0	0	NA	NA	NA	NA	NA	NA	NA	NA
	negcon2							-0.226372	0.49071	0.0224118	0.153076	0.454866	0.505585	-1.32905	0.382595	0	0	0	NA	NA	NA	NA	NA	NA	NA	NA
	negcon2							-0.170661	0.463874	0.128362	0.243316	0.538944	0.313693	-1.82482	0.58183	0	0	0	NA	NA	NA	NA	NA	NA	NA	NA
	negcon2							-0.0294065	0.348697	0.0185571	0.256023	0.486926	0.408672	-1.80218	0.708191	0	0	0	NA	NA	NA	NA	NA	NA	NA	NA
	negcon2							-0.0288983	0.418468	-0.192789	0.225069	0.440433	0.417596	-1.49448	0.0630633	0	0	0	NA	NA	NA	NA	NA	NA	NA	NA
	negcon3							#DIV/0!	#DIV/0!	#DIV/0!	#DIV/0!	#DIV/0!	#DIV/0!	#DIV/0!	#DIV/0!	0	0	0	NA	NA	NA	NA	NA	NA	NA	NA
	negcon3							#DIV/0!	#DIV/0!	#DIV/0!	#DIV/0!	#DIV/0!	#DIV/0!	#DIV/0!	#DIV/0!	0	0	0	NA	NA	NA	NA	NA	NA	NA	NA
	negcon3							#DIV/0!	#DIV/0!	#DIV/0!	#DIV/0!	#DIV/0!	#DIV/0!	#DIV/0!	#DIV/0!	0	0	0	NA	NA	NA	NA	NA	NA	NA	NA
	negcon3							#DIV/0!	#DIV/0!	#DIV/0!	#DIV/0!	#DIV/0!	#DIV/0!	#DIV/0!	#DIV/0!	0	0	0	NA	NA	NA	NA	NA	NA	NA	NA
	negcon3							#DIV/0!	#DIV/0!	#DIV/0!	#DIV/0!	#DIV/0!	#DIV/0!	#DIV/0!	#DIV/0!	0	0	0	NA	NA	NA	NA	NA	NA	NA	NA
	negcon3							#DIV/0!	#DIV/0!	#DIV/0!	#DIV/0!	#DIV/0!	#DIV/0!	#DIV/0!	#DIV/0!	0	0	0	NA	NA	NA	NA	NA	NA	NA	NA
	negcon3							#DIV/0!	#DIV/0!	#DIV/0!	#DIV/0!	#DIV/0!	#DIV/0!	#DIV/0!	#DIV/0!	0	0	0	NA	NA	NA	NA	NA	NA	NA	NA
	negcon3							#DIV/0!	#DIV/0!	#DIV/0!	#DIV/0!	#DIV/0!	#DIV/0!	#DIV/0!	#DIV/0!	0	0	0	NA	NA	NA	NA	NA	NA	NA	NA
	negcon3							#DIV/0!	#DIV/0!	#DIV/0!	#DIV/0!	#DIV/0!	#DIV/0!	#DIV/0!	#DIV/0!	0	0	0	NA	NA	NA	NA	NA	NA	NA	NA
	negcon3							#DIV/0!	#DIV/0!	#DIV/0!	#DIV/0!	#DIV/0!	#DIV/0!	#DIV/0!	#DIV/0!	0	0	0	NA	NA	NA	NA	NA	NA	NA	NA
	negcon3							#DIV/0!	#DIV/0!	#DIV/0!	#DIV/0!	#DIV/0!	#DIV/0!	#DIV/0!	#DIV/0!	0	0	0	NA	NA	NA	NA	NA	NA	NA	NA
	negcon3							#DIV/0!	#DIV/0!	#DIV/0!	#DIV/0!	#DIV/0!	#DIV/0!	#DIV/0!	#DIV/0!	0	0	0	NA	NA	NA	NA	NA	NA	NA	NA
	negcon3							#DIV/0!	#DIV/0!	#DIV/0!	#DIV/0!	#DIV/0!	#DIV/0!	#DIV/0!	#DIV/0!	0	0	0	NA	NA	NA	NA	NA	NA	NA	NA
	negcon3							#DIV/0!	#DIV/0!	#DIV/0!	#DIV/0!	#DIV/0!	#DIV/0!	#DIV/0!	#DIV/0!	0	0	0	NA	NA	NA	NA	NA	NA	NA	NA
	negcon3							#DIV/0!	#DIV/0!	#DIV/0!	#DIV/0!	#DIV/0!	#DIV/0!	#DIV/0!	#DIV/0!	0	0	0	NA	NA	NA	NA	NA	NA	NA	NA
	negcon3							#DIV/0!	#DIV/0!	#DIV/0!	#DIV/0!	#DIV/0!	#DIV/0!	#DIV/0!	#DIV/0!	0	0	0	NA	NA	NA	NA	NA	NA	NA	NA
	negcon4							#DIV/0!	#DIV/0!	#DIV/0!	#DIV/0!	#DIV/0!	#DIV/0!	#DIV/0!	#DIV/0!	0	0	0	NA	NA	NA	NA	NA	NA	NA	NA
	negcon4							#DIV/0!	#DIV/0!	#DIV/0!	#DIV/0!	#DIV/0!	#DIV/0!	#DIV/0!	#DIV/0!	0	0	0	NA	NA	NA	NA	NA	NA	NA	NA
	negcon4							#DIV/0!	#DIV/0!	#DIV/0!	#DIV/0!	#DIV/0!	#DIV/0!	#DIV/0!	#DIV/0!	0	0	0	NA	NA	NA	NA	NA	NA	NA	NA
	negcon4							#DIV/0!	#DIV/0!	#DIV/0!	#DIV/0!	#DIV/0!	#DIV/0!	#DIV/0!	#DIV/0!	0	0	0	NA	NA	NA	NA	NA	NA	NA	NA
	negcon4							#DIV/0!	#DIV/0!	#DIV/0!	#DIV/0!	#DIV/0!	#DIV/0!	#DIV/0!	#DIV/0!	0	0	0	NA	NA	NA	NA	NA	NA	NA	NA
	negcon4							#DIV/0!	#DIV/0!	#DIV/0!	#DIV/0!	#DIV/0!	#DIV/0!	#DIV/0!	#DIV/0!	0	0	0	NA	NA	NA	NA	NA	NA	NA	NA
	negcon4							#DIV/0!	#DIV/0!	#DIV/0!	#DIV/0!	#DIV/0!	#DIV/0!	#DIV/0!	#DIV/0!	0	0	0	NA	NA	NA	NA	NA	NA	NA	NA
	negcon4							#DIV/0!	#DIV/0!	#DIV/0!	#DIV/0!	#DIV/0!	#DIV/0!	#DIV/0!	#DIV/0!	0	0	0	NA	NA	NA	NA	NA	NA	NA	NA
	negcon4							#DIV/0!	#DIV/0!	#DIV/0!	#DIV/0!	#DIV/0!	#DIV/0!	#DIV/0!	#DIV/0!	0	0	0	NA	NA	NA	NA	NA	NA	NA	NA
	negcon4							#DIV/0!	#DIV/0!	#DIV/0!	#DIV/0!	#DIV/0!	#DIV/0!	#DIV/0!	#DIV/0!	0	0	0	NA	NA	NA	NA	NA	NA	NA	NA
	negcon4							#DIV/0!	#DIV/0!	#DIV/0!	#DIV/0!	#DIV/0!	#DIV/0!	#DIV/0!	#DIV/0!	0	0	0	NA	NA	NA	NA	NA	NA	NA	NA
	negcon4							#DIV/0!	#DIV/0!	#DIV/0!	#DIV/0!	#DIV/0!	#DIV/0!	#DIV/0!	#DIV/0!	0	0	0	NA	NA	NA	NA	NA	NA	NA	NA
	negcon4							#DIV/0!	#DIV/0!	#DIV/0!	#DIV/0!	#DIV/0!	#DIV/0!	#DIV/0!	#DIV/0!	0	0	0	NA	NA	NA	NA	NA	NA	NA	NA
	negcon4							#DIV/0!	#DIV/0!	#DIV/0!	#DIV/0!	#DIV/0!	#DIV/0!	#DIV/0!	#DIV/0!	0	0	0	NA	NA	NA	NA	NA	NA	NA	NA
	negcon4							#DIV/0!	#DIV/0!	#DIV/0!	#DIV/0!	#DIV/0!	#DIV/0!	#DIV/0!	#DIV/0!	0	0	0	NA	NA	NA	NA	NA	NA	NA	NA
	negcon4							#DIV/0!	#DIV/0!	#DIV/0!	#DIV/0!	#DIV/0!	#DIV/0!	#DIV/0!	#DIV/0!	0	0	0	NA	NA	NA	NA	NA	NA	NA	NA
	negcon5							#DIV/0!	#DIV/0!	#DIV/0!	#DIV/0!	#DIV/0!	#DIV/0!	#DIV/0!	#DIV/0!	0	0	0	NA	NA	NA	NA	NA	NA	NA	NA
	negcon5							#DIV/0!	#DIV/0!	#DIV/0!	#DIV/0!	#DIV/0!	#DIV/0!	#DIV/0!	#DIV/0!	0	0	0	NA	NA	NA	NA	NA	NA	NA	NA
	negcon5							#DIV/0!	#DIV/0!	#DIV/0!	#DIV/0!	#DIV/0!	#DIV/0!	#DIV/0!	#DIV/0!	0	0	0	NA	NA	NA	NA	NA	NA	NA	NA
	negcon5							#DIV/0!	#DIV/0!	#DIV/0!	#DIV/0!	#DIV/0!	#DIV/0!	#DIV/0!	#DIV/0!	0	0	0	NA	NA	NA	NA	NA	NA	NA	NA
	negcon5							#DIV/0!	#DIV/0!	#DIV/0!	#DIV/0!	#DIV/0!	#DIV/0!	#DIV/0!	#DIV/0!	0	0	0	NA	NA	NA	NA	NA	NA	NA	NA
	negcon5							#DIV/0!	#DIV/0!	#DIV/0!	#DIV/0!	#DIV/0!	#DIV/0!	#DIV/0!	#DIV/0!	0	0	0	NA	NA	NA	NA	NA	NA	NA	NA
	negcon5							#DIV/0!	#DIV/0!	#DIV/0!	#DIV/0!	#DIV/0!	#DIV/0!	#DIV/0!	#DIV/0!	0	0	0	NA	NA	NA	NA	NA	NA	NA	NA
	negcon5							#DIV/0!	#DIV/0!	#DIV/0!	#DIV/0!	#DIV/0!	#DIV/0!	#DIV/0!	#DIV/0!	0	0	0	NA	NA	NA	NA	NA	NA	NA	NA
	negcon5							#DIV/0!	#DIV/0!	#DIV/0!	#DIV/0!	#DIV/0!	#DIV/0!	#DIV/0!	#DIV/0!	0	0	0	NA	NA	NA	NA	NA	NA	NA	NA
	negcon5							#DIV/0!	#DIV/0!	#DIV/0!	#DIV/0!	#DIV/0!	#DIV/0!	#DIV/0!	#DIV/0!	0	0	0	NA	NA	NA	NA	NA	NA	NA	NA
	negcon5							#DIV/0!	#DIV/0!	#DIV/0!	#DIV/0!	#DIV/0!	#DIV/0!	#DIV/0!	#DIV/0!	0	0	0	NA	NA	NA	NA	NA	NA	NA	NA
	negcon5							#DIV/0!	#DIV/0!	#DIV/0!	#DIV/0!	#DIV/0!	#DIV/0!	#DIV/0!	#DIV/0!	0	0	0	NA	NA	NA	NA	NA	NA	NA	NA
	negcon5							#DIV/0!	#DIV/0!	#DIV/0!	#DIV/0!	#DIV/0!	#DIV/0!	#DIV/0!	#DIV/0!	0	0	0	NA	NA	NA	NA	NA	NA	NA	NA
	negcon5							#DIV/0!	#DIV/0!	#DIV/0!	#DIV/0!	#DIV/0!	#DIV/0!	#DIV/0!	#DIV/0!	0	0	0	NA	NA	NA	NA	NA	NA	NA	NA
	negcon5							#DIV/0!	#DIV/0!	#DIV/0!	#DIV/0!	#DIV/0!	#DIV/0!	#DIV/0!	#DIV/0!	0	0	0	NA	NA	NA	NA	NA	NA	NA	NA
	negcon5							#DIV/0!	#DIV/0!	#DIV/0!	#DIV/0!	#DIV/0!	#DIV/0!	#DIV/0!	#DIV/0!	0	0	0	NA	NA	NA	NA	NA	NA	NA	NA
	negcon6							#DIV/0!	#DIV/0!	#DIV/0!	#DIV/0!	#DIV/0!	#DIV/0!	#DIV/0!	#DIV/0!	0	0	0	NA	NA	NA	NA	NA	NA	NA	NA
	negcon6							#DIV/0!	#DIV/0!	#DIV/0!	#DIV/0!	#DIV/0!	#DIV/0!	#DIV/0!	#DIV/0!	0	0	0	NA	NA	NA	NA	NA	NA	NA	NA
	negcon6							#DIV/0!	#DIV/0!	#DIV/0!	#DIV/0!	#DIV/0!	#DIV/0!	#DIV/0!	#DIV/0!	0	0	0	NA	NA	NA	NA	NA	NA	NA	NA
	negcon6							#DIV/0!	#DIV/0!	#DIV/0!	#DIV/0!	#DIV/0!	#DIV/0!	#DIV/0!	#DIV/0!	0	0	0	NA	NA	NA	NA	NA	NA	NA	NA
	negcon6							#DIV/0!	#DIV/0!	#DIV/0!	#DIV/0!	#DIV/0!	#DIV/0!	#DIV/0!	#DIV/0!	0	0	0	NA	NA	NA	NA	NA	NA	NA	NA
	negcon6							#DIV/0!	#DIV/0!	#DIV/0!	#DIV/0!	#DIV/0!	#DIV/0!	#DIV/0!	#DIV/0!	0	0	0	NA	NA	NA	NA	NA	NA	NA	NA
	negcon6							#DIV/0!	#DIV/0!	#DIV/0!	#DIV/0!	#DIV/0!	#DIV/0!	#DIV/0!	#DIV/0!	0	0	0	NA	NA	NA	NA	NA	NA	NA	NA
	negcon6							#DIV/0!	#DIV/0!	#DIV/0!	#DIV/0!	#DIV/0!	#DIV/0!	#DIV/0!	#DIV/0!	0	0	0	NA	NA	NA	NA	NA	NA	NA	NA
	negcon6							#DIV/0!	#DIV/0!	#DIV/0!	#DIV/0!	#DIV/0!	#DIV/0!	#DIV/0!	#DIV/0!	0	0	0	NA	NA	NA	NA	NA	NA	NA	NA
	negcon6							#DIV/0!	#DIV/0!	#DIV/0!	#DIV/0!	#DIV/0!	#DIV/0!	#DIV/0!	#DIV/0!	0	0	0	NA	NA	NA	NA	NA	NA	NA	NA
	negcon6							#DIV/0!	#DIV/0!	#DIV/0!	#DIV/0!	#DIV/0!	#DIV/0!	#DIV/0!	#DIV/0!	0	0	0	NA	NA	NA	NA	NA	NA	NA	NA
	negcon6							#DIV/0!	#DIV/0!	#DIV/0!	#DIV/0!	#DIV/0!	#DIV/0!	#DIV/0!	#DIV/0!	0	0	0	NA	NA	NA	NA	NA	NA	NA	NA
	negcon6							#DIV/0!	#DIV/0!	#DIV/0!	#DIV/0!	#DIV/0!	#DIV/0!	#DIV/0!	#DIV/0!	0	0	0	NA	NA	NA	NA	NA	NA	NA	NA
	negcon6							#DIV/0!	#DIV/0!	#DIV/0!	#DIV/0!	#DIV/0!	#DIV/0!	#DIV/0!	#DIV/0!	0	0	0	NA	NA	NA	NA	NA	NA	NA	NA
	negcon6							#DIV/0!	#DIV/0!	#DIV/0!	#DIV/0!	#DIV/0!	#DIV/0!	#DIV/0!	#DIV/0!	0	0	0	NA	NA	NA	NA	NA	NA	NA	NA
	negcon6							#DIV/0!	#DIV/0!	#DIV/0!	#DIV/0!	#DIV/0!	#DIV/0!	#DIV/0!	#DIV/0!	0	0	0	NA	NA	NA	NA	NA	NA	NA	NA
	negcon7							#DIV/0!	#DIV/0!	#DIV/0!	#DIV/0!	#DIV/0!	#DIV/0!	#DIV/0!	#DIV/0!	0	0	0	NA	NA	NA	NA	NA	NA	NA	NA
	negcon7							#DIV/0!	#DIV/0!	#DIV/0!	#DIV/0!	#DIV/0!	#DIV/0!	#DIV/0!	#DIV/0!	0	0	0	NA	NA	NA	NA	NA	NA	NA	NA
	negcon7							#DIV/0!	#DIV/0!	#DIV/0!	#DIV/0!	#DIV/0!	#DIV/0!	#DIV/0!	#DIV/0!	0	0	0	NA	NA	NA	NA	NA	NA	NA	NA
	negcon7							#DIV/0!	#DIV/0!	#DIV/0!	#DIV/0!	#DIV/0!	#DIV/0!	#DIV/0!	#DIV/0!	0	0	0	NA	NA	NA	NA	NA	NA	NA	NA
	negcon7							#DIV/0!	#DIV/0!	#DIV/0!	#DIV/0!	#DIV/0!	#DIV/0!	#DIV/0!	#DIV/0!	0	0	0	NA	NA	NA	NA	NA	NA	NA	NA
	negcon7							#DIV/0!	#DIV/0!	#DIV/0!	#DIV/0!	#DIV/0!	#DIV/0!	#DIV/0!	#DIV/0!	0	0	0	NA	NA	NA	NA	NA	NA	NA	NA
	negcon7							#DIV/0!	#DIV/0!	#DIV/0!	#DIV/0!	#DIV/0!	#DIV/0!	#DIV/0!	#DIV/0!	0	0	0	NA	NA	NA	NA	NA	NA	NA	NA
	negcon7							#DIV/0!	#DIV/0!	#DIV/0!	#DIV/0!	#DIV/0!	#DIV/0!	#DIV/0!	#DIV/0!	0	0	0	NA	NA	NA	NA	NA	NA	NA	NA
	negcon7							#DIV/0!	#DIV/0!	#DIV/0!	#DIV/0!	#DIV/0!	#DIV/0!	#DIV/0!	#DIV/0!	0	0	0	NA	NA	NA	NA	NA	NA	NA	NA
	negcon7							#DIV/0!	#DIV/0!	#DIV/0!	#DIV/0!	#DIV/0!	#DIV/0!	#DIV/0!	#DIV/0!	0	0	0	NA	NA	NA	NA	NA	NA	NA	NA
	negcon7							#DIV/0!	#DIV/0!	#DIV/0!	#DIV/0!	#DIV/0!	#DIV/0!	#DIV/0!	#DIV/0!	0	0	0	NA	NA	NA	NA	NA	NA	NA	NA
	negcon7							#DIV/0!	#DIV/0!	#DIV/0!	#DIV/0!	#DIV/0!	#DIV/0!	#DIV/0!	#DIV/0!	0	0	0	NA	NA	NA	NA	NA	NA	NA	NA
	negcon7							#DIV/0!	#DIV/0!	#DIV/0!	#DIV/0!	#DIV/0!	#DIV/0!	#DIV/0!	#DIV/0!	0	0	0	NA	NA	NA	NA	NA	NA	NA	NA
	negcon7							#DIV/0!	#DIV/0!	#DIV/0!	#DIV/0!	#DIV/0!	#DIV/0!	#DIV/0!	#DIV/0!	0	0	0	NA	NA	NA	NA	NA	NA	NA	NA
	negcon7							#DIV/0!	#DIV/0!	#DIV/0!	#DIV/0!	#DIV/0!	#DIV/0!	#DIV/0!	#DIV/0!	0	0	0	NA	NA	NA	NA	NA	NA	NA	NA
	negcon7							#DIV/0!	#DIV/0!	#DIV/0!	#DIV/0!	#DIV/0!	#DIV/0!	#DIV/0!	#DIV/0!	0	0	0	NA	NA	NA	NA	NA	NA	NA	NA
	negcon8							#DIV/0!	#DIV/0!	#DIV/0!	#DIV/0!	#DIV/0!	#DIV/0!	#DIV/0!	#DIV/0!	0	0	0	NA	NA	NA	NA	NA	NA	NA	NA
	negcon8							#DIV/0!	#DIV/0!	#DIV/0!	#DIV/0!	#DIV/0!	#DIV/0!	#DIV/0!	#DIV/0!	0	0	0	NA	NA	NA	NA	NA	NA	NA	NA
	negcon8							#DIV/0!	#DIV/0!	#DIV/0!	#DIV/0!	#DIV/0!	#DIV/0!	#DIV/0!	#DIV/0!	0	0	0	NA	NA	NA	NA	NA	NA	NA	NA
	negcon8							#DIV/0!	#DIV/0!	#DIV/0!	#DIV/0!	#DIV/0!	#DIV/0!	#DIV/0!	#DIV/0!	0	0	0	NA	NA	NA	NA	NA	NA	NA	NA
	negcon8							#DIV/0!	#DIV/0!	#DIV/0!	#DIV/0!	#DIV/0!	#DIV/0!	#DIV/0!	#DIV/0!	0	0	0	NA	NA	NA	NA	NA	NA	NA	NA
	negcon8							#DIV/0!	#DIV/0!	#DIV/0!	#DIV/0!	#DIV/0!	#DIV/0!	#DIV/0!	#DIV/0!	0	0	0	NA	NA	NA	NA	NA	NA	NA	NA
	negcon8							#DIV/0!	#DIV/0!	#DIV/0!	#DIV/0!	#DIV/0!	#DIV/0!	#DIV/0!	#DIV/0!	0	0	0	NA	NA	NA	NA	NA	NA	NA	NA
	negcon8							#DIV/0!	#DIV/0!	#DIV/0!	#DIV/0!	#DIV/0!	#DIV/0!	#DIV/0!	#DIV/0!	0	0	0	NA	NA	NA	NA	NA	NA	NA	NA
	negcon8							#DIV/0!	#DIV/0!	#DIV/0!	#DIV/0!	#DIV/0!	#DIV/0!	#DIV/0!	#DIV/0!	0	0	0	NA	NA	NA	NA	NA	NA	NA	NA
	negcon8							#DIV/0!	#DIV/0!	#DIV/0!	#DIV/0!	#DIV/0!	#DIV/0!	#DIV/0!	#DIV/0!	0	0	0	NA	NA	NA	NA	NA	NA	NA	NA
	negcon8							#DIV/0!	#DIV/0!	#DIV/0!	#DIV/0!	#DIV/0!	#DIV/0!	#DIV/0!	#DIV/0!	0	0	0	NA	NA	NA	NA	NA	NA	NA	NA
	negcon8							#DIV/0!	#DIV/0!	#DIV/0!	#DIV/0!	#DIV/0!	#DIV/0!	#DIV/0!	#DIV/0!	0	0	0	NA	NA	NA	NA	NA	NA	NA	NA
	negcon8							#DIV/0!	#DIV/0!	#DIV/0!	#DIV/0!	#DIV/0!	#DIV/0!	#DIV/0!	#DIV/0!	0	0	0	NA	NA	NA	NA	NA	NA	NA	NA
	negcon8							#DIV/0!	#DIV/0!	#DIV/0!	#DIV/0!	#DIV/0!	#DIV/0!	#DIV/0!	#DIV/0!	0	0	0	NA	NA	NA	NA	NA	NA	NA	NA
	negcon8							#DIV/0!	#DIV/0!	#DIV/0!	#DIV/0!	#DIV/0!	#DIV/0!	#DIV/0!	#DIV/0!	0	0	0	NA	NA	NA	NA	NA	NA	NA	NA
	negcon8							#DIV/0!	#DIV/0!	#DIV/0!	#DIV/0!	#DIV/0!	#DIV/0!	#DIV/0!	#DIV/0!	0	0	0	NA	NA	NA	NA	NA	NA	NA	NA
	negcon9							#DIV/0!	#DIV/0!	#DIV/0!	#DIV/0!	#DIV/0!	#DIV/0!	#DIV/0!	#DIV/0!	0	0	0	NA	NA	NA	NA	NA	NA	NA	NA
	negcon9							#DIV/0!	#DIV/0!	#DIV/0!	#DIV/0!	#DIV/0!	#DIV/0!	#DIV/0!	#DIV/0!	0	0	0	NA	NA	NA	NA	NA	NA	NA	NA
	negcon9							#DIV/0!	#DIV/0!	#DIV/0!	#DIV/0!	#DIV/0!	#DIV/0!	#DIV/0!	#DIV/0!	0	0	0	NA	NA	NA	NA	NA	NA	NA	NA
	negcon9							#DIV/0!	#DIV/0!	#DIV/0!	#DIV/0!	#DIV/0!	#DIV/0!	#DIV/0!	#DIV/0!	0	0	0	NA	NA	NA	NA	NA	NA	NA	NA
	negcon9							#DIV/0!	#DIV/0!	#DIV/0!	#DIV/0!	#DIV/0!	#DIV/0!	#DIV/0!	#DIV/0!	0	0	0	NA	NA	NA	NA	NA	NA	NA	NA
	negcon9							#DIV/0!	#DIV/0!	#DIV/0!	#DIV/0!	#DIV/0!	#DIV/0!	#DIV/0!	#DIV/0!	0	0	0	NA	NA	NA	NA	NA	NA	NA	NA
	negcon9							#DIV/0!	#DIV/0!	#DIV/0!	#DIV/0!	#DIV/0!	#DIV/0!	#DIV/0!	#DIV/0!	0	0	0	NA	NA	NA	NA	NA	NA	NA	NA
	negcon9							#DIV/0!	#DIV/0!	#DIV/0!	#DIV/0!	#DIV/0!	#DIV/0!	#DIV/0!	#DIV/0!	0	0	0	NA	NA	NA	NA	NA	NA	NA	NA
	negcon9							#DIV/0!	#DIV/0!	#DIV/0!	#DIV/0!	#DIV/0!	#DIV/0!	#DIV/0!	#DIV/0!	0	0	0	NA	NA	NA	NA	NA	NA	NA	NA
	negcon9							#DIV/0!	#DIV/0!	#DIV/0!	#DIV/0!	#DIV/0!	#DIV/0!	#DIV/0!	#DIV/0!	0	0	0	NA	NA	NA	NA	NA	NA	NA	NA
	negcon9							#DIV/0!	#DIV/0!	#DIV/0!	#DIV/0!	#DIV/0!	#DIV/0!	#DIV/0!	#DIV/0!	0	0	0	NA	NA	NA	NA	NA	NA	NA	NA
	negcon9							#DIV/0!	#DIV/0!	#DIV/0!	#DIV/0!	#DIV/0!	#DIV/0!	#DIV/0!	#DIV/0!	0	0	0	NA	NA	NA	NA	NA	NA	NA	NA
	negcon9							#DIV/0!	#DIV/0!	#DIV/0!	#DIV/0!	#DIV/0!	#DIV/0!	#DIV/0!	#DIV/0!	0	0	0	NA	NA	NA	NA	NA	NA	NA	NA
	negcon9							#DIV/0!	#DIV/0!	#DIV/0!	#DIV/0!	#DIV/0!	#DIV/0!	#DIV/0!	#DIV/0!	0	0	0	NA	NA	NA	NA	NA	NA	NA	NA
	negcon9							#DIV/0!	#DIV/0!	#DIV/0!	#DIV/0!	#DIV/0!	#DIV/0!	#DIV/0!	#DIV/0!	0	0	0	NA	NA	NA	NA	NA	NA	NA	NA
	negcon9							#DIV/0!	#DIV/0!	#DIV/0!	#DIV/0!	#DIV/0!	#DIV/0!	#DIV/0!	#DIV/0!	0	0	0	NA	NA	NA	NA	NA	NA	NA	NA
1	PE00000001	GTGCTGAGACACCAGCAGCTCCTCCAGTAGAGGAAGAGAAACCAGAGGAAACTACCACAGATGTTCCGGT	Original contig	Ctg1	AT1G22530	PATL2 (PATELLIN 2); transporter	Putative allergen protein.[Prunus armeniaca]	0.647745	0.377544	0.107506	0.240697	-0.58281	0.469631	2.09249	1.08784	0	0	0	NA	NA	NA	NA	NA	NA	NA	NA
29	PE00000002	TTCCAGCTTGAACCACGATTTCTTCTTTAGAAGGCTCCACTTTTAAAACTGTCGCTTTCTTACCAAGGGA	Original contig	Ctg29	AT5G54090	DNA mismatch repair MutS family protein	DNA mismatch repair MutS family [Arabidopsis thaliana	#DIV/0!	#DIV/0!	#DIV/0!	#DIV/0!	#DIV/0!	#DIV/0!	#DIV/0!	#DIV/0!	0	0	0	NA	NA	NA	NA	NA	NA	NA	NA
30	PE00000003	GGAGGACTACTTCTTCCACCTTGTATACCCTGAGGACAAGCGTGACTTGTCCATTTGGCCTCAAACACCT	Original contig	Ctg30	AT4G22880	LDOX (LEUCOANTHOCYANIDIN DIOXYGENASE); leucocyanidin oxygenase	Leucoanthocyanidin dioxygenase (EC 1.14.11.19) (LDOX) (Leucocyanidin oxygenase) (Leucoanthocyanidin hydroxylase) (Anthocyanidin synthase).[Malus domestica]	1.05585	0.230932	-1.25556	0.549153	-1.63717	0.253929	1.84863	0.267885	F	0	+	NA	NA	NA	NA	Response	Response	NA	NA
31	PE00000004	TGGAGAAGCTGCGACGCTGATGATGGAAGGCTTGGTGATGGACGTCATGAACATTTCCATGTGAGAGCAT	Original contig	Ctg31	AT1G15380	lactoylglutathione lyase family protein / glyoxalase I family protein	glyoxalase family protein (lactoylglutathione lyase family protein)[Arabidopsis thaliana	-0.488015	0.0934725	-1.3484	0.588676	-2.6133	0.339036	-1.86819	0.566301	0	0	0	Response	NA	NA	Response	NA	Response	Response	NA
32	PE00000005	TACCATGAATTCTACCAGTCTTTGAAATCCCCCACAACTCAGCTACCACCAGCCTTGCATAGAATTCCAA	Original contig	Ctg32	AT3G10910	zinc finger (C3HC4-type RING finger) family protein	Putative RING zinc finger protein (At3g10910).[Arabidopsis thaliana]	-0.695078	0.463741	-0.789712	0.430155	-0.448577	#DIV/0!	0.0241632	0.192428	0	0	0	NA	NA	NA	Response	NA	NA	NA	NA
34	PE00000006	ACCAAATTACCATCTTTCTGGTTCAACCCACAGAGAATTCTAGACATTTTAGGAGATGGGTATTGCTCAA	Original contig	Ctg34	AT5G40250	zinc finger (C3HC4-type RING finger) family protein	zinc finger (C3HC4-type RING finger) protein family [Arabidopsis	#DIV/0!	#DIV/0!	#DIV/0!	#DIV/0!	#DIV/0!	#DIV/0!	#DIV/0!	#DIV/0!	0	0	0	NA	NA	NA	NA	NA	NA	NA	NA
35	PE00000007	TTGGGCTCTCGAATTGGTCCACCTCCATATCAACAACTAGCTCTCTAACCCCTGGACCTTATCATTGTTA	Original contig	Ctg35	AT1G55080	unknown protein	unknown protein [Arabidopsis thaliana	#DIV/0!	#DIV/0!	#DIV/0!	#DIV/0!	#DIV/0!	#DIV/0!	#DIV/0!	#DIV/0!	0	0	0	NA	NA	NA	NA	NA	NA	NA	NA
36	PE00000008	GGTTGACCGCATACTGTACTCATCGGTTGTCTACCCCCACAACTATGGCTTCATCCCCCGAACTCTTTGT	Original contig	Ctg36	AT3G53620	AtPPa4 (Arabidopsis thaliana pyrophosphorylase 4); inorganic diphosphatase	Soluble inorganic pyrophosphatase.[Malus domestica]	0.60618	0.26553	-0.656467	0.0605635	-0.936045	0.293918	0.79171	0.749636	0	0	0	NA	Response	NA	NA	NA	NA	NA	NA
37	PE00000009	CCTCTAACTCGCGCCGCCATCAACTCAGTGAGTCGCCTCTTGTGTTCATCGGCTACGCAGTCTCAATCCC	454	PpEST454_115591322	AT5G67490	unknown protein	unknown protein [Arabidopsis thaliana]	#DIV/0!	#DIV/0!	#DIV/0!	#DIV/0!	#DIV/0!	#DIV/0!	#DIV/0!	#DIV/0!	0	0	0	NA	NA	NA	NA	NA	NA	NA	NA
38	PE00000010	GTCCTGGACTTCTCTTACTCGGAGCTTTCATGGTTGCTCAACTGGTAGCAACTCTCATAGCAGTCTATGC	Original contig	Ctg38	AT2G24520	AHA5 (Arabidopsis H(+)-ATPase 5); ATPase	PPA2)Plasma membrane H+ ATPase (EC 3.6.1.3).[Prunus persica]	#DIV/0!	#DIV/0!	#DIV/0!	#DIV/0!	#DIV/0!	#DIV/0!	#DIV/0!	#DIV/0!	0	0	0	NA	NA	Response	NA	NA	NA	NA	NA
39	PE00000011	TCACCGACGTTCGCTACGATGCATGAATATGAAGTTACATAAGAGAGTTTTGTCTCATAATGCCACCATC	Original contig	Ctg39	AT4G09890	unknown protein	hypothetical protein T5L19.20 - Arabidopsis thaliana	#DIV/0!	#DIV/0!	#DIV/0!	#DIV/0!	#DIV/0!	#DIV/0!	#DIV/0!	#DIV/0!	0	0	0	Response	NA	NA	NA	NA	Response	NA	Response
40	PE00000012	TCAGTGAAGAACTGCAGGGTGCATTCATCAGACACTAGTCAATCTCCCAGAATAAGTGTAGCCTATTCTG	Original contig	Ctg40	AT5G52900	unknown protein	unknown protein [Arabidopsis thaliana]	#DIV/0!	#DIV/0!	#DIV/0!	#DIV/0!	#DIV/0!	#DIV/0!	#DIV/0!	#DIV/0!	0	0	0	Response	NA	NA	NA	Response	Response	NA	Response
42	PE00000013	GCCTGGCTCGGGGTCTAAGCGTGGATTTTCAGAGACCATTGATCTTAGTCTTGGGAGCTCAAGCTCATCG	Original contig	Ctg42	AT1G04250	AXR3 (AUXIN RESISTANT 3); transcription factor	IAA16 protein.[Gossypium hirsutum]	-0.562433	0.130043	-2.17152	0.304872	-0.172489	0.197192	2.47473	0.863926	0	N	+	Signal Trasduction	Response	NA	NA	NA	NA	NA	NA
43	PE00000014	GGCAGATTATTTGCTAAACAAGAAGTTCTGACAGTCGATGTAGGACCTGTAGGACTATTCTTCAGTGGGG	Original contig	Ctg43	AT5G51980	WD-40 repeat family protein / zfwd2 protein (ZFWD2), putative	zfwd1 protein [Arabidopsis thaliana	0.0610278	0.159262	0.150122	0.244184	-0.0667221	0.356959	-0.52302	0.562158	0	0	0	NA	NA	NA	NA	NA	NA	NA	NA
44	PE00000015	AAGCCGGACAAGCCGTGCTGCCCTGAGCTGGCGGAGCTAGTGAAAGACAACCCAATCTGCTTGTGCAGTT	Original contig	Ctg44	AT3G43720	protease inhibitor/seed storage/lipid transfer protein (LTP) family protein	no hits found	1.68485	0.104072	-0.681899	0.306674	-1.7097	0.142476	1.18084	0.233508	B	I	+	NA	NA	Response	NA	Response	NA	NA	Response
45	PE00000016	GATGCTTCCCTATGAAAGTGGGATATTGGGCTGCTCTTGCTCTATCCTCAAAATAAAGAGACGCTCCTCC	Original contig	Ctg45	AT5G28300	trihelix DNA-binding protein, putative	CR084 protein [Chlamydomonas reinhardtii]	#DIV/0!	#DIV/0!	#DIV/0!	#DIV/0!	#DIV/0!	#DIV/0!	#DIV/0!	#DIV/0!	0	0	0	NA	NA	NA	NA	NA	NA	NA	NA
46	PE00000017	GTGATCAGCACCAAAGAGGAAGAGACAGAACTCCTGCAGCCTTGTCATCCTCTGTTTCGGGCCATAGAGC	Original contig	Ctg46	AT2G15760	calmodulin-binding protein	pheromone receptor-like protein [Quercus robur]	#DIV/0!	#DIV/0!	#DIV/0!	#DIV/0!	#DIV/0!	#DIV/0!	#DIV/0!	#DIV/0!	0	0	0	NA	NA	NA	NA	NA	Response	NA	NA
47	PE00000018	CATCAACCCTCCACAGTCGGCAATTTTGGGTATGCACTCAATAGTGAACCGTCCCATGGTCGTTGGGGGT	Original contig	Ctg47	AT5G55070	2-oxoacid dehydrogenase family protein	2-oxoglutarate dehydrogenase E2 subunit.[Arabidopsis thaliana]	0.321159	0.111128	-0.0479705	0.346185	-0.0519035	0.333651	1.39364	0.700517	0	0	0	NA	NA	NA	NA	NA	NA	NA	NA
48	PE00000019	ACCGGAGTTATGCATATCGGTGTAGCCTTCATGTTAGCCAATAGCGAAGGCAGTGTGCAAAAATAAGATG	Original contig	Ctg48	AT3G04120	GAPC1 (GLYCERALDEHYDE-3-PHOSPHATE DEHYDROGENASE C SUBUNIT 1); glyceraldehyde-3-phosphate dehydrogenase (phosphorylating)/ glyceraldehyde-3-phosphate dehydrogenase	Glyceraldehyde-3-phosphate dehydrogenase.[Panax ginseng]	0.657103	0.318319	1.21559	0.0851873	0.268741	0.582843	0.570396	0.310202	0	M	0	NA	NA	NA	NA	NA	NA	NA	NA
49	PE00000020	TGTTGTTGACTTGATCGTGCACGTAGCATCCACTCTCTAAATCCCGGACGGACGAGATCGAAGGCGTTGA	Original contig	Ctg49	AT3G04120	GAPC1 (GLYCERALDEHYDE-3-PHOSPHATE DEHYDROGENASE C SUBUNIT 1); glyceraldehyde-3-phosphate dehydrogenase (phosphorylating)/ glyceraldehyde-3-phosphate dehydrogenase	Glyceraldehyde 3-phosphate dehydrogenase, cytosolic (EC 1.2.1.12).[Ranunculus acer]	0.2791	0.465586	0.363975	0.278373	-0.688095	0.568561	-0.500513	0.744439	0	0	0	NA	NA	NA	NA	NA	NA	NA	NA
50	PE00000021	CAAGGGGCTTCACTGTTTAACGTTGCCGTCTTCCCGCAACGAACGGCCACCCACTAATCTGATACTGCCA	Original contig	Ctg50	AT5G11270	OCP3 (OVEREXPRESSOR OF CATIONIC PEROXIDASE 3); transcription factor	no hits found	#DIV/0!	#DIV/0!	#DIV/0!	#DIV/0!	#DIV/0!	#DIV/0!	#DIV/0!	#DIV/0!	0	0	0	NA	NA	NA	Response	NA	Signal Trasduction	NA	NA
51	PE00000022	TCTCTGCTTTCGCCGCCGCCTTCGCCGCTATCGTCTTCGGATCTGCGCTCAGGGTTTGAGTCTTCGCTTA	Original contig	Ctg51	AT5G11740	AGP15 (ARABINOGALACTAN PROTEIN 15)	Hypothetical protein (Arabinogalactan protein) (AT5g11740/T22P22_130).[Arabidopsis thaliana]	0.785718	0.845109	-2.47505	0.599058	-1.36508	0.89502	0.180209	0.391998	0	N	+	NA	NA	NA	NA	Response	NA	NA	Response
53	PE00000023	ATAGCAAAAGGGGGAGCGGAGCTAGAACGGTACCCGTACCCGAGTCCGAACCCGACTACACTTCGGACCT	Original contig	Ctg53	AT1G77400	unknown protein	tyrosine phosphoprotein SLP-76-related [Arabidopsis thaliana]	#DIV/0!	#DIV/0!	#DIV/0!	#DIV/0!	#DIV/0!	#DIV/0!	#DIV/0!	#DIV/0!	0	0	0	NA	NA	NA	NA	NA	NA	NA	NA
54	PE00000024	CTTTAAAGATGAAATTCTTCGAACACAAGCCTCTTGATCAGAAGACGGTTACGGGGTTTGGCATTTTGAA	454	PpEST454_17531037	AT1G06890	nodulin MtN21 /EamA-like transporter family protein	putative glucose-6-phosphate/phosphate-tranlocat or [Oryza sativa]	0.188929	0.153257	0.420639	0.162219	0.292907	0.568035	0.466616	0.586334	0	0	0	NA	NA	NA	NA	NA	NA	NA	NA
55	PE00000025	ACAACCCCAACCAATTACCAAAACACCCGCAACAACTACAATGGGGAGAAGCAGGGCTTGAGTGATGCAA	Original contig	Ctg55	AT1G28400	unknown protein	fiber protein E6 (clone CKE6-4A) - upland cotton	-0.529138	0.144872	-5.22449	0.351748	-1.79116	0.687886	2.4198	0.464609	F	N	+	NA	NA	Response	NA	Response	NA	NA	NA
56	PE00000026	TTTTGCCCTGCATGAGAAGCACGAGTCAAAGAAAGACCCAGAGCATGCTCACAGGCACAAGATAGAGGAG	Original contig	Ctg56	AT5G61030	GR-RBP3 (glycine-rich RNA-binding protein 3); ATP binding / RNA binding	Abscisic stress ripening-like protein.[Prunus persica]	-3.5678	0.281546	-4.20553	0.49304	-0.319538	0.80144	-0.118267	0.743857	0	Q	+	NA	NA	NA	NA	NA	NA	NA	NA
57	PE00000027	CATGGCCAGACAGAACCATTAAAACTGGATCTTAAGTTTGAAGTACGTCCAAGGACGGGGCTTGGGGTTT	Original contig	Ctg57	AT3G04730	IAA16; transcription factor	Auxin-induced protein AUX28.[Glycine max] = ctg Abb26	-1.519	0.18852	-3.79039	0.743469	#DIV/0!	#DIV/0!	3.75916	0.561977	C	Q	+	Signal Trasduction	NA	NA	Signal Trasduction	Response	Response	NA	Response
59	PE00000028	TGTGCGGCAGCTGCCCCAGGGCGTGACCGTGCACGTGTCATCCTCACCGGCTACAATGGCATTGCATCAT	Original contig	Ctg59	AT4G08685	SAH7	SAH7 protein (Hypothetical protein) (Allergen-like protein BRSn20).[Arabidopsis thaliana]	-0.00400321	0.756676	-1.94896	#DIV/0!	-1.11598	1.29543	-0.348834	0.641113	0	0	0	NA	NA	Response	NA	NA	NA	NA	NA
60	PE00000029	CCGGTTCTGAACGAGAAAAGTGCTTTACGCAAAATGGATGTCATTGACAAGTGCTTTTCCAGACCAACAG	Original contig	Ctg60	AT5G65940	CHY1 (BETA-HYDROXYISOBUTYRYL-COA HYDROLASE 1); 3-hydroxyisobutyryl-CoA hydrolase	enoyl-CoA hydratase [Prunus armeniaca]	0.603507	#DIV/0!	-2.57591	0.734011	#DIV/0!	#DIV/0!	4.21885	1.39308	0	0	0	Response	NA	NA	NA	NA	NA	NA	Response
61	PE00000030	ATGGCTTCTGGAAGCATGTTTCCAACCTTGATCGCCTTGAGAGCCGTCGCTATCTTGAGATGTTCTATGC	Original contig	Ctg61	AT5G20830	SUS1 (SUCROSE SYNTHASE 1); UDP-glycosyltransferase/ sucrose synthase	Sucrose synthase.[Citrus unshiu]	-0.170155	0.229639	-1.1095	0.94966	-1.32472	0.385359	2.25987	0.739437	B	0	+	NA	NA	NA	NA	NA	NA	NA	NA
62	PE00000031	TTTGCCATGGGCTGTTGGTCTTAGCACCTGCAGGCGCTGTTAAAGGTCGCAAATGCACCGCGGTTTCAAC	Original contig	Ctg62	AT3G02720	DJ-1 family protein / protease-related	protease-related [Arabidopsis thaliana]	-1.63767	0.329098	-1.89788	0.755232	-0.748214	0.360671	0.72087	0.519159	0	L	+	NA	NA	NA	NA	NA	NA	NA	NA
63	PE00000032	AAGCTTGGTCTTCATTCTCTCCGCCAACGTCACTGGTACATCCAGAGCACTTGTGCAACCTCTGGAGAGG	Original contig	Ctg63	AT1G10630	ATARFA1F (ARABIDOPSIS THALIANA ADP-RIBOSYLATION FACTOR A1F); GTP binding / copper ion binding / phospholipase activator/ protein binding	ADP-ribosylation factor [Vigna unguiculata]	-0.212474	0.157621	0.417292	#DIV/0!	0.625513	0.389175	1.12139	1.05112	0	0	0	NA	NA	NA	NA	NA	NA	NA	NA
64	PE00000033	AATAGCTTCCTTTTACAACCCTGGCAGTGATGCTGTCATCTATCCTGCACCAACACTGGTGGAGAAAGAA	Original contig	Ctg64	AT1G05010	EFE (ETHYLENE-FORMING ENZYME); 1-aminocyclopropane-1-carboxylate oxidase	1-aminocyclopropane-1-carboxylate oxidase (1-aminocyclopropane 1-carboxylic acid oxidase).[Prunus persica]	1.10724	0.364832	-1.03051	0.513103	1.17677	0.262369	3.48613	0.190823	E	I	+	Response	NA	Response	NA	Synthesis	Response	NA	NA
65	PE00000034	AGTTTCCGATTTTACAAGTCGGGAGTCTACACCAGTGACACTTGTGGCAGCAGTCCCATGGATGTGAACC	Original contig	Ctg65	AT5G60360	AALP (Arabidopsis aleurain-like protease); cysteine-type peptidase	Cysteine protease.[Prunus armeniaca]	-0.860087	0.231121	-0.977004	0.359403	-0.906261	0.493837	2.16469	0.784994	0	0	+	NA	NA	NA	NA	NA	NA	NA	NA
67	PE00000035	AGTATGCTCCAACTCTGCATAGGTACCCTAACATGAGGGTGCGATCCATGGCCGAGAATGGTCAGGAAGA	Original contig	Ctg67	AT3G22840	ELIP1 (EARLY LIGHT-INDUCABLE PROTEIN); chlorophyll binding	Putative early light induced protein (Fragment).[Arachis hypogaea]	#DIV/0!	#DIV/0!	-1.21673	0.299264	1.41636	0.326606	2.85834	1.00237	A	0	+	NA	Response	NA	Response	NA	Response	NA	NA
68	PE00000036	ACTGCTGCCTATGGGCATTTTGGCAGGGATGACACTGACTTCACATGGGAGGTGGTCAAGCCACTCAAAT	Original contig	Ctg68	AT1G02500	SAM1 (S-ADENOSYLMETHIONINE SYNTHETASE 1); methionine adenosyltransferase	S-adenosylmethionine synthetase.[Litchi chinensis]	0.295527	0.228588	-1.79613	0.923152	-0.89712	0.626446	2.73996	0.509251	C	0	+	NA	NA	NA	NA	NA	NA	NA	NA
69	PE00000037	ACAACTGTGCAAATTCCATCCCAATGCATGTTCAGACATGCACCCCAGAATCGTTTCACCAGTTCTATCG	Original contig	Ctg69	AT2G27510	ATFD3 (ferredoxin 3); 2 iron, 2 sulfur cluster binding / electron carrier/ iron-sulfur cluster binding	Non-photosynthetic ferredoxin precursor.[Citrus sinensis]	0.329092	0.293073	-0.17871	0.168709	0.588212	0.37448	2.62657	0.864899	0	0	+	NA	NA	NA	NA	NA	NA	NA	NA
70	PE00000038	ATCCGTAGTGTTGTCTTGGCCGGGCGTCGCTTTTATGAGAAGGATGGTCTGCCTGCATTCCCAATGGGTA	Original contig	Ctg70	AT3G58610	ketol-acid reductoisomerase	Acetohydroxy acid isomeroreductase precursor (EC 1.1.1.86).[Pisum sativum]	0.702011	0.0615542	0.113526	0.188997	-0.361784	0.494686	1.51551	0.674629	0	0	0	NA	NA	NA	NA	NA	NA	NA	NA
71	PE00000039	ACTTGATTGTCCCGTCCAAATTTCCAGGGATGGCATACCATTTTGCTCGAGCTCTATAAATCTTATAGAT	Original contig	Ctg71	AT4G26690	SHV3 (SHAVEN 3); glycerophosphodiester phosphodiesterase/ kinase	Probable glycerophosphoryl diester phosphodiesterase 2 precursor (EC 3.1.4.46).[Arabidopsis thaliana]	1.36769	0.29478	-1.07424	0.265954	-2.4179	0.517405	-0.877477	0.373872	B	I	+	NA	NA	NA	NA	NA	NA	NA	Response
74	PE00000040	TCATGGACTGTTCATAGACTCTTGCTATGCCCACTGCCAGATTGGAACACAGGAGACATGGTTGGCAGCC	Original contig	Ctg74	AT4G19420	pectinacetylesterase family protein	pectin acetylesterase (EC 3.1.1.-) precursor - mung bean	-1.35776	0.238673	-1.7718	0.443581	-0.683773	0.28033	-1.01774	0.316091	0	Q	0	NA	NA	NA	Response	NA	NA	NA	Response
75	PE00000041	TATTCCAAGTCATCTGTGTTGCATTCCCAACCCAAATCAACTGTTGGAACACCGGCCTACATTGCACCAG	Original contig	Ctg75	AT4G40010	SNRK2.7 (SNF1-RELATED PROTEIN KINASE 2.7); kinase	Abcisic acid-inducible protein kinanase (Fragment).[Oryza sativa]	-0.672271	0.152241	-0.486101	0.43351	-0.244801	0.0226372	1.33248	0.959312	0	0	0	Response	Response	NA	Signal Trasduction	NA	NA	NA	Response
76	PE00000042	ACTTCCCTATAAATGATAACTTGCTGGTTGGCCACAGCGGTTCAGCACCTACTGAGCCGCAGAATTCAAC	Original contig	Ctg76	AT4G24690	ubiquitin-associated (UBA)/TS-N domain-containing protein / octicosapeptide/Phox/Bemp1 (PB1) domain-containing protein	ubiquitin-associated (UBA)/PB1 domain-containing protein [Arabidopsisthaliana	-0.0546353	0.223425	0.391865	0.489329	0.120549	0.380185	-0.229801	0.411862	0	0	0	NA	NA	NA	NA	NA	NA	NA	NA
77	PE00000043	TTGTAAGGCTTGGCTCAACTGAGCGGATGCCATAGAATGTGTTGTACTAACTGTTGATTGATCTTTAGCT	Original contig	Ctg77	AT1G19180	JAZ1 (JASMONATE-ZIM-DOMAIN PROTEIN 1); protein binding	T29M8.5 protein (Hypothetical 27.6 kDa protein) (At1g19180/T29M8_5).[Arabidopsis thaliana]	-2.34789	0.663767	-1.03512	0.383173	0.62807	0.214498	-0.888522	0.614283	0	L	+	Signal Trasduction	Response	Response	Response	NA	Signal Trasduction	NA	Response
78	PE00000044	TCTCGGCACAGCAGCCTGAGAAACACCCCCAGCTGATCATCTATGACGCTAGGTTCAGGAGGATCGGGTG	Original contig	Ctg78	AT3G52560	UEV1D-4 (UBIQUITIN E2 VARIANT 1D-4); protein binding / ubiquitin-protein ligase	ubiquitin-conjugating enzyme family [Arabidopsis thaliana	-0.108369	0.444156	0.176399	0.292364	0.0233127	0.126559	0.0572698	0.167125	0	0	0	NA	NA	NA	NA	NA	NA	NA	NA
78	PE00000044	TCTCGGCACAGCAGCCTGAGAAACACCCCCAGCTGATCATCTATGACGCTAGGTTCAGGAGGATCGGGTG	Original contig	Ctg78	AT3G52560	UEV1D-4 (UBIQUITIN E2 VARIANT 1D-4); protein binding / ubiquitin-protein ligase	ubiquitin-conjugating enzyme family [Arabidopsis thaliana	-0.142	0.436067	0.0936955	0.0213385	-0.0888065	0.433054	0.0525424	0.236855	0	0	0	NA	NA	NA	NA	NA	NA	NA	NA
78	PE00000044	TCTCGGCACAGCAGCCTGAGAAACACCCCCAGCTGATCATCTATGACGCTAGGTTCAGGAGGATCGGGTG	Original contig	Ctg78	AT3G52560	UEV1D-4 (UBIQUITIN E2 VARIANT 1D-4); protein binding / ubiquitin-protein ligase	ubiquitin-conjugating enzyme family [Arabidopsis thaliana	-0.144082	0.4421	0.201773	0.247284	0.0142009	0.320519	0.153131	0.242833	0	0	0	NA	NA	NA	NA	NA	NA	NA	NA
78	PE00000044	TCTCGGCACAGCAGCCTGAGAAACACCCCCAGCTGATCATCTATGACGCTAGGTTCAGGAGGATCGGGTG	Original contig	Ctg78	AT3G52560	UEV1D-4 (UBIQUITIN E2 VARIANT 1D-4); protein binding / ubiquitin-protein ligase	ubiquitin-conjugating enzyme family [Arabidopsis thaliana	-0.106669	0.399197	0.428475	#DIV/0!	0.0222697	0.268271	0.080856	0.127668	0	0	0	NA	NA	NA	NA	NA	NA	NA	NA
78	PE00000044	TCTCGGCACAGCAGCCTGAGAAACACCCCCAGCTGATCATCTATGACGCTAGGTTCAGGAGGATCGGGTG	Original contig	Ctg78	AT3G52560	UEV1D-4 (UBIQUITIN E2 VARIANT 1D-4); protein binding / ubiquitin-protein ligase	ubiquitin-conjugating enzyme family [Arabidopsis thaliana	-0.100847	0.521088	-0.229646	0.420839	0.224974	0.217447	0.200227	0.208943	0	0	0	NA	NA	NA	NA	NA	NA	NA	NA
78	PE00000044	TCTCGGCACAGCAGCCTGAGAAACACCCCCAGCTGATCATCTATGACGCTAGGTTCAGGAGGATCGGGTG	Original contig	Ctg78	AT3G52560	UEV1D-4 (UBIQUITIN E2 VARIANT 1D-4); protein binding / ubiquitin-protein ligase	ubiquitin-conjugating enzyme family [Arabidopsis thaliana	0.122246	0.270886	-0.135447	0.153123	0.177648	0.182812	0.120027	0.272977	0	0	0	NA	NA	NA	NA	NA	NA	NA	NA
78	PE00000044	TCTCGGCACAGCAGCCTGAGAAACACCCCCAGCTGATCATCTATGACGCTAGGTTCAGGAGGATCGGGTG	Original contig	Ctg78	AT3G52560	UEV1D-4 (UBIQUITIN E2 VARIANT 1D-4); protein binding / ubiquitin-protein ligase	ubiquitin-conjugating enzyme family [Arabidopsis thaliana	0.103967	0.206223	0.0803819	0.310831	0.410422	0.209318	0.0540313	0.356144	0	0	0	NA	NA	NA	NA	NA	NA	NA	NA
78	PE00000044	TCTCGGCACAGCAGCCTGAGAAACACCCCCAGCTGATCATCTATGACGCTAGGTTCAGGAGGATCGGGTG	Original contig	Ctg78	AT3G52560	UEV1D-4 (UBIQUITIN E2 VARIANT 1D-4); protein binding / ubiquitin-protein ligase	ubiquitin-conjugating enzyme family [Arabidopsis thaliana	0.245359	0.381429	0.0137177	0.132173	0.236998	0.211538	0.101106	0.0299653	0	0	0	NA	NA	NA	NA	NA	NA	NA	NA
78	PE00000044	TCTCGGCACAGCAGCCTGAGAAACACCCCCAGCTGATCATCTATGACGCTAGGTTCAGGAGGATCGGGTG	Original contig	Ctg78	AT3G52560	UEV1D-4 (UBIQUITIN E2 VARIANT 1D-4); protein binding / ubiquitin-protein ligase	ubiquitin-conjugating enzyme family [Arabidopsis thaliana	-0.0812989	0.443466	-0.13078	0.150739	0.12695	0.137747	-0.116732	0.0397053	0	0	0	NA	NA	NA	NA	NA	NA	NA	NA
78	PE00000044	TCTCGGCACAGCAGCCTGAGAAACACCCCCAGCTGATCATCTATGACGCTAGGTTCAGGAGGATCGGGTG	Original contig	Ctg78	AT3G52560	UEV1D-4 (UBIQUITIN E2 VARIANT 1D-4); protein binding / ubiquitin-protein ligase	ubiquitin-conjugating enzyme family [Arabidopsis thaliana	0.0138922	0.333734	0.263169	0.296937	0.0212736	0.240887	0.138079	0.104563	0	0	0	NA	NA	NA	NA	NA	NA	NA	NA
78	PE00000044	TCTCGGCACAGCAGCCTGAGAAACACCCCCAGCTGATCATCTATGACGCTAGGTTCAGGAGGATCGGGTG	Original contig	Ctg78	AT3G52560	UEV1D-4 (UBIQUITIN E2 VARIANT 1D-4); protein binding / ubiquitin-protein ligase	ubiquitin-conjugating enzyme family [Arabidopsis thaliana	-0.0849177	0.49042	0.250903	0.000542365	0.113582	0.255914	0.0221576	0.0777434	0	0	0	NA	NA	NA	NA	NA	NA	NA	NA
78	PE00000044	TCTCGGCACAGCAGCCTGAGAAACACCCCCAGCTGATCATCTATGACGCTAGGTTCAGGAGGATCGGGTG	Original contig	Ctg78	AT3G52560	UEV1D-4 (UBIQUITIN E2 VARIANT 1D-4); protein binding / ubiquitin-protein ligase	ubiquitin-conjugating enzyme family [Arabidopsis thaliana	0.0333008	0.49642	-0.0524069	0.268234	0.166803	0.225079	-0.149266	0.292477	0	0	0	NA	NA	NA	NA	NA	NA	NA	NA
78	PE00000044	TCTCGGCACAGCAGCCTGAGAAACACCCCCAGCTGATCATCTATGACGCTAGGTTCAGGAGGATCGGGTG	Original contig	Ctg78	AT3G52560	UEV1D-4 (UBIQUITIN E2 VARIANT 1D-4); protein binding / ubiquitin-protein ligase	ubiquitin-conjugating enzyme family [Arabidopsis thaliana	0.199111	0.328033	-0.44132	0.249548	-0.164544	0.207778	0.68296	0.161892	0	0	0	NA	NA	NA	NA	NA	NA	NA	NA
78	PE00000044	TCTCGGCACAGCAGCCTGAGAAACACCCCCAGCTGATCATCTATGACGCTAGGTTCAGGAGGATCGGGTG	Original contig	Ctg78	AT3G52560	UEV1D-4 (UBIQUITIN E2 VARIANT 1D-4); protein binding / ubiquitin-protein ligase	ubiquitin-conjugating enzyme family [Arabidopsis thaliana	0.0711446	0.43033	-0.37989	0.0191449	0.0521607	0.241685	0.603898	0.360956	0	0	0	NA	NA	NA	NA	NA	NA	NA	NA
78	PE00000044	TCTCGGCACAGCAGCCTGAGAAACACCCCCAGCTGATCATCTATGACGCTAGGTTCAGGAGGATCGGGTG	Original contig	Ctg78	AT3G52560	UEV1D-4 (UBIQUITIN E2 VARIANT 1D-4); protein binding / ubiquitin-protein ligase	ubiquitin-conjugating enzyme family [Arabidopsis thaliana	0.051594	0.439476	-0.226165	0.316379	-0.0668408	0.169289	0.542709	0.0937358	0	0	0	NA	NA	NA	NA	NA	NA	NA	NA
78	PE00000044	TCTCGGCACAGCAGCCTGAGAAACACCCCCAGCTGATCATCTATGACGCTAGGTTCAGGAGGATCGGGTG	Original contig	Ctg78	AT3G52560	UEV1D-4 (UBIQUITIN E2 VARIANT 1D-4); protein binding / ubiquitin-protein ligase	ubiquitin-conjugating enzyme family [Arabidopsis thaliana	0.120177	0.420659	-0.196332	0.404234	0.0693729	0.203508	0.782133	0.123127	0	0	0	NA	NA	NA	NA	NA	NA	NA	NA
78	PE00000044	TCTCGGCACAGCAGCCTGAGAAACACCCCCAGCTGATCATCTATGACGCTAGGTTCAGGAGGATCGGGTG	Original contig	Ctg78	AT3G52560	UEV1D-4 (UBIQUITIN E2 VARIANT 1D-4); protein binding / ubiquitin-protein ligase	ubiquitin-conjugating enzyme family [Arabidopsis thaliana	0.246705	0.122848	-0.63117	0.476089	0.171087	0.548123	0.421663	0.522256	0	0	0	NA	NA	NA	NA	NA	NA	NA	NA
79	PE00000045	AAAGCCGATATACGTGGCACTGAAAGGTCGCGTCTTTGACGTGACGGACGGCAAGTCGTTTTACGGGCCT	Original contig	Ctg79	AT2G24940	AtMAPR2 (Arabidopsis thaliana membrane-associated progesterone binding protein 2); heme binding	Putative steroid-binding protein.[Arabidopsis thaliana]	0.211686	0.150231	-0.542603	0.351029	-0.814466	0.581833	1.79744	0.944313	0	0	+	NA	NA	NA	NA	NA	NA	NA	NA
80	PE00000046	CGCTACCGTCAAGAGGGTAGTTTTAACATCTTCTACGGCTGCAGTCATATTCAATGGAAGACCATTGACC	Original contig	Ctg80	AT5G19440	cinnamyl-alcohol dehydrogenase, putative (CAD)	Cinnamyl-alcohol dehydrogenase-like protein.[Arabidopsis thaliana]	#DIV/0!	#DIV/0!	#DIV/0!	#DIV/0!	#DIV/0!	#DIV/0!	#DIV/0!	#DIV/0!	0	0	0	NA	NA	NA	NA	NA	NA	Response	NA
81	PE00000047	CTCGGTCTTCTCCGAATCCGCGTCAAACGCGGTGTTAATCTCGCCGTTCGCGACGTCCGTAGCAGCGACC	Original contig	Ctg81	AT3G17980	C2 domain-containing protein	GTPase activating protein-like.[Arabidopsis thaliana]	-1.07058	0.0783013	-1.68645	0.530294	0.358732	0.317244	2.49596	0.845542	0	Q	+	NA	NA	NA	NA	NA	NA	NA	NA
82	PE00000048	GTACCCAATTCCCAGAAATGCCCTTCTTTGTGGAAGGGCTGCTGGCAGAAGCACCAGACCTTAATGAACA	Original contig	Ctg82	AT1G76160	sks5 (SKU5 Similar 5); copper ion binding / oxidoreductase	PS60 protein precursor.[Nicotiana tabacum]	1.2422	0.63885	-1.17328	1.28439	-1.42192	0.859825	2.00265	0.743457	0	0	+	NA	NA	NA	NA	NA	NA	NA	Response
84	PE00000049	GGTGTGCAATCTGCTAACTAAACAAGGGTTGTAGCAAATCGATTAAGATGGAAGGGTCAGTGAAATATGA	Original contig	Ctg84	AT5G43700	ATAUX2-11 (AUXIN INDUCIBLE 2-11); DNA binding / transcription factor	Auxin-induced protein 22D (Indole-3-acetic acid induced protein ARG13).[Phaseolus aureus]	#DIV/0!	#DIV/0!	#DIV/0!	#DIV/0!	#DIV/0!	#DIV/0!	#DIV/0!	#DIV/0!	0	0	0	Response	NA	NA	NA	Response	Response	NA	NA
85	PE00000050	GAGTTCTTTATCATTGGGCGAGCGTATCTGCGTGGCATTTATACCGTTTATAGCAATCATAGAGGTGTTG	Original contig	Ctg85	AT4G33000	CBL10 (CALCINEURIN B-LIKE 10); calcium ion binding	calcineurin B-like protein (fragment) [Arabidopsis thaliana]	-1.12939	0.122244	0.435206	1.10295	#DIV/0!	#DIV/0!	1.90794	0.274378	0	0	0	NA	NA	NA	NA	NA	NA	Response	NA
87	PE00000051	AAACTGATTGGGATAAACAGGTAACAATAGCTCGTAGCCGTGTTAGCAAGTGGGAAGTAAGAGATATTGG	Original contig	Ctg87	AT1G33100	MATE efflux family protein	Hypothetical protein.[Arabidopsis thaliana]	#DIV/0!	#DIV/0!	#DIV/0!	#DIV/0!	#DIV/0!	#DIV/0!	#DIV/0!	#DIV/0!	0	0	0	NA	Response	Response	Response	NA	Response	NA	Response
88	PE00000052	GTTGATCTTTGCTGGTAAGCAGTTGGAGGATGGAAGGACTCTGGCCGACTATAACATCCAGAAGGAGTCT	Original contig	Ctg88	AT4G05320	UBQ10 (POLYUBIQUITIN 10); protein binding	Ubiquitin.[Pisum sativum]	0.0643453	0.334368	0.12946	0.143916	-0.109126	0.665852	0.709431	0.421329	0	0	0	NA	Response	NA	NA	NA	NA	Response	NA
88	PE00000052	GTTGATCTTTGCTGGTAAGCAGTTGGAGGATGGAAGGACTCTGGCCGACTATAACATCCAGAAGGAGTCT	Original contig	Ctg88	AT4G05320	UBQ10 (POLYUBIQUITIN 10); protein binding	Ubiquitin.[Pisum sativum]	0.139187	0.346984	-0.119382	0.0804009	-0.03586	0.148175	0.488682	0.615625	0	0	0	NA	NA	NA	NA	NA	NA	NA	NA
88	PE00000052	GTTGATCTTTGCTGGTAAGCAGTTGGAGGATGGAAGGACTCTGGCCGACTATAACATCCAGAAGGAGTCT	Original contig	Ctg88	AT4G05320	UBQ10 (POLYUBIQUITIN 10); protein binding	Ubiquitin.[Pisum sativum]	0.099012	0.387852	-0.0520077	0.118323	0.197863	0.328478	0.490559	0.186365	0	0	0	NA	NA	NA	NA	NA	NA	NA	NA
88	PE00000052	GTTGATCTTTGCTGGTAAGCAGTTGGAGGATGGAAGGACTCTGGCCGACTATAACATCCAGAAGGAGTCT	Original contig	Ctg88	AT4G05320	UBQ10 (POLYUBIQUITIN 10); protein binding	Ubiquitin.[Pisum sativum]	0.158713	0.266797	-0.204318	0.199054	-0.241907	0.898771	0.512039	0.221962	0	0	0	NA	NA	NA	NA	NA	NA	NA	NA
88	PE00000052	GTTGATCTTTGCTGGTAAGCAGTTGGAGGATGGAAGGACTCTGGCCGACTATAACATCCAGAAGGAGTCT	Original contig	Ctg88	AT4G05320	UBQ10 (POLYUBIQUITIN 10); protein binding	Ubiquitin.[Pisum sativum]	-0.240086	0.122952	0.199177	0.271991	-0.218883	0.509379	0.814172	0.685699	0	0	0	NA	NA	NA	NA	NA	NA	NA	NA
88	PE00000052	GTTGATCTTTGCTGGTAAGCAGTTGGAGGATGGAAGGACTCTGGCCGACTATAACATCCAGAAGGAGTCT	Original contig	Ctg88	AT4G05320	UBQ10 (POLYUBIQUITIN 10); protein binding	Ubiquitin.[Pisum sativum]	-0.230015	0.117756	0.00343023	0.235859	0.206879	0.439221	0.614948	0.875677	0	0	0	NA	NA	NA	NA	NA	NA	NA	NA
88	PE00000052	GTTGATCTTTGCTGGTAAGCAGTTGGAGGATGGAAGGACTCTGGCCGACTATAACATCCAGAAGGAGTCT	Original contig	Ctg88	AT4G05320	UBQ10 (POLYUBIQUITIN 10); protein binding	Ubiquitin.[Pisum sativum]	-0.207814	0.179056	0.0260339	0.198133	0.139232	0.113302	0.578671	0.369061	0	0	0	NA	NA	NA	NA	NA	NA	NA	NA
88	PE00000052	GTTGATCTTTGCTGGTAAGCAGTTGGAGGATGGAAGGACTCTGGCCGACTATAACATCCAGAAGGAGTCT	Original contig	Ctg88	AT4G05320	UBQ10 (POLYUBIQUITIN 10); protein binding	Ubiquitin.[Pisum sativum]	-0.220035	0.234766	0.211901	0.463804	0.10007	0.142919	0.814312	0.496624	0	0	0	NA	NA	NA	NA	NA	NA	NA	NA
88	PE00000052	GTTGATCTTTGCTGGTAAGCAGTTGGAGGATGGAAGGACTCTGGCCGACTATAACATCCAGAAGGAGTCT	Original contig	Ctg88	AT4G05320	UBQ10 (POLYUBIQUITIN 10); protein binding	Ubiquitin.[Pisum sativum]	0.0843242	0.211132	#DIV/0!	#DIV/0!	-0.170855	0.506267	0.196899	1.18129	0	0	0	NA	NA	NA	NA	NA	NA	NA	NA
88	PE00000052	GTTGATCTTTGCTGGTAAGCAGTTGGAGGATGGAAGGACTCTGGCCGACTATAACATCCAGAAGGAGTCT	Original contig	Ctg88	AT4G05320	UBQ10 (POLYUBIQUITIN 10); protein binding	Ubiquitin.[Pisum sativum]	0.0568801	0.186878	-0.0514178	0.15771	-0.00948624	0.171181	0.572681	0.989589	0	0	0	NA	NA	NA	NA	NA	NA	NA	NA
88	PE00000052	GTTGATCTTTGCTGGTAAGCAGTTGGAGGATGGAAGGACTCTGGCCGACTATAACATCCAGAAGGAGTCT	Original contig	Ctg88	AT4G05320	UBQ10 (POLYUBIQUITIN 10); protein binding	Ubiquitin.[Pisum sativum]	0.0477925	0.297621	-0.137564	0.199585	0.124754	0.183742	0.605017	0.598319	0	0	0	NA	NA	NA	NA	NA	NA	NA	NA
88	PE00000052	GTTGATCTTTGCTGGTAAGCAGTTGGAGGATGGAAGGACTCTGGCCGACTATAACATCCAGAAGGAGTCT	Original contig	Ctg88	AT4G05320	UBQ10 (POLYUBIQUITIN 10); protein binding	Ubiquitin.[Pisum sativum]	-0.135492	0.298572	-0.585687	0.632872	0.0569078	0.424719	0.562933	0.669854	0	0	0	NA	NA	NA	NA	NA	NA	NA	NA
88	PE00000052	GTTGATCTTTGCTGGTAAGCAGTTGGAGGATGGAAGGACTCTGGCCGACTATAACATCCAGAAGGAGTCT	Original contig	Ctg88	AT4G05320	UBQ10 (POLYUBIQUITIN 10); protein binding	Ubiquitin.[Pisum sativum]	0.0861504	0.264163	-0.13522	0.17014	0.15876	0.248977	0.722206	0.956789	0	0	0	NA	NA	NA	NA	NA	NA	NA	NA
88	PE00000052	GTTGATCTTTGCTGGTAAGCAGTTGGAGGATGGAAGGACTCTGGCCGACTATAACATCCAGAAGGAGTCT	Original contig	Ctg88	AT4G05320	UBQ10 (POLYUBIQUITIN 10); protein binding	Ubiquitin.[Pisum sativum]	-0.0473699	0.212622	-0.576726	0.509409	0.0989019	0.399963	0.341489	0.960415	0	0	0	NA	NA	NA	NA	NA	NA	NA	NA
88	PE00000052	GTTGATCTTTGCTGGTAAGCAGTTGGAGGATGGAAGGACTCTGGCCGACTATAACATCCAGAAGGAGTCT	Original contig	Ctg88	AT4G05320	UBQ10 (POLYUBIQUITIN 10); protein binding	Ubiquitin.[Pisum sativum]	-0.0703889	0.231038	-0.747163	0.362735	-0.241272	0.346958	0.731029	0.650321	0	0	0	NA	NA	NA	NA	NA	NA	NA	NA
88	PE00000052	GTTGATCTTTGCTGGTAAGCAGTTGGAGGATGGAAGGACTCTGGCCGACTATAACATCCAGAAGGAGTCT	Original contig	Ctg88	AT4G05320	UBQ10 (POLYUBIQUITIN 10); protein binding	Ubiquitin.[Pisum sativum]	-0.106677	0.191615	-0.571804	0.492566	-0.0755945	0.208524	0.380007	0.42076	0	0	0	NA	NA	NA	NA	NA	NA	NA	NA
88	PE00000052	GTTGATCTTTGCTGGTAAGCAGTTGGAGGATGGAAGGACTCTGGCCGACTATAACATCCAGAAGGAGTCT	Original contig	Ctg88	AT4G05320	UBQ10 (POLYUBIQUITIN 10); protein binding	Ubiquitin.[Pisum sativum]	-0.108487	0.308773	-0.649907	0.4601	0.0563609	0.502717	0.392087	0.374496	0	0	0	NA	NA	NA	NA	NA	NA	NA	NA
90	PE00000053	TCTTCATTTTGCTCCAATCTCCTCTGATCAGGAACAATGCCTGAGAAAATAACTCCTGAGGATCTTTTGA	Original contig	Ctg90	AT3G10260	reticulon family protein	unknown protein [Arabidopsis thaliana]	#DIV/0!	#DIV/0!	#DIV/0!	#DIV/0!	#DIV/0!	#DIV/0!	#DIV/0!	#DIV/0!	0	0	0	NA	NA	NA	NA	NA	Response	NA	NA
91	PE00000054	CATCATCCATGGGTAACCTGTTTGCAGATGCCAAAAGATCTCCACATTTAAGGATTTCCTTTGGGGACGA	454	PpEST454_22482289	AT1G71010	FORMS APLOID AND BINUCLEATE CELLS 1C	F15H11.20 protein.[Arabidopsis thaliana]	#DIV/0!	#DIV/0!	#DIV/0!	#DIV/0!	#DIV/0!	#DIV/0!	#DIV/0!	#DIV/0!	0	0	0	NA	NA	NA	NA	NA	NA	NA	NA
92	PE00000055	GTTGCCACTACCATGAAAGACTAAGTTGCTAGTTCTTGCTGAGCTTGGAGAAGTTGGTTGCACAAAGAGC	Original contig	Ctg92	No hit found	-	putative conjugative transfer protein TraH [Vibrio vulnificusYJ016]	#DIV/0!	#DIV/0!	#DIV/0!	#DIV/0!	#DIV/0!	#DIV/0!	#DIV/0!	#DIV/0!	0	0	0	NA	NA	NA	NA	NA	NA	NA	NA
93	PE00000056	TGTTAACGGCACAGACAGCTGCTACTTCAATGGAACGTACATGGGCAAGTCTTTTCAAACCTGCTGCTTA	Original contig	Ctg93	No hit found	-	Putative peptidodoglycan-binding membrane protein.[Streptomyces coelicolor]	#DIV/0!	#DIV/0!	#DIV/0!	#DIV/0!	#DIV/0!	#DIV/0!	#DIV/0!	#DIV/0!	0	0	0	NA	NA	NA	NA	NA	NA	NA	NA
94	PE00000057	TAGGTTTCAAGTTCAATCTCTCACAGATCAATGGCGGTTAAGCCAAGGCACGCGCGCCTTCAGACTCGCA	Original contig	Ctg94	AT5G66060	iron ion binding / oxidoreductase/ oxidoreductase, acting on paired donors, with incorporation or reduction of molecular oxygen, 2-oxoglutarate as one donor, and incorporation of one atom each of oxygen into both donors	Prolyl 4-hydroxylase, alpha subunit-like protein.[Arabidopsis thaliana]	0.427077	0.277789	1.13083	0.221732	-0.0242834	0.265121	0.890991	0.167762	0	M	0	NA	NA	NA	NA	Response	NA	NA	NA
95	PE00000058	TGTGGAGCCTTAAGTAGACAAACGAAAACTATAGTGGGATATAAACCTCACGTACTTGATGGAAGTTGTT	Original contig	Ctg95	AT4G13010	oxidoreductase, zinc-binding dehydrogenase family protein	oxidoreductase, zinc-binding dehydrogenase family [Arabidopsisthaliana]	-0.494865	0.350446	1.74109	0.294197	1.83813	0.351474	0.183887	0.489736	A	M	+	NA	NA	NA	NA	NA	NA	NA	NA
96	PE00000059	TGCATGGTGCTATACAGTTCCTCGGGTTAACAACGCCGTAGACACCGTCTTTGATCGATTCTATACCGTT	Original contig	Ctg96	AT2G41380	embryo-abundant protein-related	Putative embryo-abundant protein (At2g41380).[Arabidopsis thaliana]	#DIV/0!	#DIV/0!	#DIV/0!	#DIV/0!	#DIV/0!	#DIV/0!	#DIV/0!	#DIV/0!	0	0	0	Response	NA	NA	NA	NA	Response	Response	Response
97	PE00000060	GATATTCGCACTGCATGGAAACGTCCCATCACCACAATTCTTGCAAAGGCCGGTCTGCTGCATCCTAGGT	Original contig	Ctg97	AT5G04590	SIR; sulfite reductase (ferredoxin)/ sulfite reductase	Sulfite reductase (Fragment).[Prunus armeniaca]	-0.0226989	0.23817	-0.654473	0.301328	-0.0599796	0.290952	1.50654	0.767316	0	0	+	NA	NA	NA	NA	NA	Response	NA	Response
99	PE00000061	GGACTGTGGAGGGTGCTGTCACCGCCGTTGTTGGTCCTGTTTACCGGAAATTCAAGGGCGTCCCTGACGA	Original contig	Ctg99	AT1G67360	rubber elongation factor (REF) family protein	stress related protein -related [Arabidopsis thaliana]	0.0733386	0.255275	1.50603	0.528635	0.331269	0.283088	-1.74488	0.75497	0	M	+	NA	NA	NA	Response	NA	NA	NA	NA
101	PE00000062	TTCTGTTTCAAATGCCTCTAGGCGTCGGCTGGCTGGATCTGGAGTTTAGTCCTCATTCGGAACCGTGTGG	Original contig	Ctg101	AT2G42790	CSY3 (citrate synthase 3); citrate (SI)-synthase	Citrate synthase, glyoxysomal precursor (EC 2.3.3.1) (GCS).[Cucurbita maxima]	0.0911559	0.451936	0.466906	0.211938	0.387551	0.612932	1.35872	0.688829	0	0	0	NA	Response	NA	NA	NA	NA	NA	NA
103	PE00000063	TCAGATAGCCGGGATTCGGTTGTGGATAACTAACGAATTCATGCATTCTGGTCTGCGCGATGCAGGGAGC	Original contig	Ctg103	AT3G61540	peptidase family protein	Prolyl aminopeptidase-like protein (AT3g61540/F2A19_140).[Arabidopsis thaliana]	0.533659	0.320396	-0.928473	0.207368	-0.572564	0.132008	1.78731	0.768047	0	N	+	Response	NA	NA	NA	NA	NA	NA	NA
104	PE00000064	CTGTGCAGCATTCCGAAACAATCGTCGGATTGACAACGATGAACCCTATGGGGAGGCTCGGATGACAAAA	Original contig	Ctg104	AT3G45600	TET3 (TETRASPANIN3)	senescence-associated protein family [Arabidopsis thaliana]	-0.221424	0.218782	-1.2397	0.352195	-1.16925	0.666513	-0.84977	0.162301	D	N	0	NA	NA	NA	Response	NA	NA	NA	NA
105	PE00000065	TTTTGGGTCTGGATCGCATTCTTGGAGTCAACAAAGTTATCCAGAGGTACCATATGCACAACCATATGTA	Original contig	Ctg105	AT3G01650	RGLG1 (RING domain Ligase1); protein binding / zinc ion binding	copine-related [Arabidopsis thaliana]	-0.349362	0.190158	0.445767	#DIV/0!	0.159323	0.298907	-1.29133	0.406916	0	0	0	Transport	NA	NA	NA	NA	NA	NA	NA
106	PE00000066	TCAACAGTGATGAAAATGCACAGAGGGTTTAACTTTCTTTGCTTGGAAACACCCACCACCACAGGTTTTT	Original contig	Ctg106	AT3G25400	unknown protein	Similarity to unknown protein (Hypothetical protein).[Arabidopsis thaliana]	-0.972542	0.256549	-0.754153	0.672824	-1.07701	0.295407	-2.76656	0.925601	B	L	0	NA	NA	Response	Response	NA	NA	NA	NA
108	PE00000067	CATTACTGTAATTTGTCACCGGAGCTTTTACTGCGACATGCTGGGGGCTATATAGGCCACATTATACAAG	Original contig	Ctg108	AT1G08200	AXS2 (UDP-D-APIOSE/UDP-D-XYLOSE SYNTHASE 2); UDP-glucuronate decarboxylase	dihydroflavonol reductase -related [Arabidopsis thaliana]	0.358281	0.273784	-0.517405	0.128226	-0.626604	0.186208	0.299198	0.242546	0	0	0	NA	NA	NA	NA	NA	NA	NA	NA
109	PE00000068	ATCCAGAAAGTCCTCGGGGTTTCCAGCCATTGGGTGACCCCTGGATACTACGAAGTTTAAAACAGTGTTA	Original contig	Ctg109	AT3G53230	cell division cycle protein 48, putative / CDC48, putative	Cell division cycle protein 48 homolog (Valosin containing protein homolog) (VCP).[Glycine max]	0.813879	0.534393	-0.519209	0.240429	-0.792795	0.23096	0.765973	0.367862	B	0	+	NA	NA	NA	NA	NA	NA	Response	NA
110	PE00000069	GAAACCCAGCCAGAGAATCGACGGTTTTCTGGCTGTACTAAGCATCACTGGGGGAAACTTTTCTCCACAA	Original contig	Ctg110	AT5G41110	unknown protein	hypothetical protein [Arabidopsis thaliana]	#DIV/0!	#DIV/0!	#DIV/0!	#DIV/0!	#DIV/0!	#DIV/0!	#DIV/0!	#DIV/0!	0	0	0	NA	Response	NA	NA	NA	NA	NA	NA
111	PE00000070	ATTCAGTTGTGTGCCCAAAGCCACGTCGTTTGAACATCATAAATCCTTCCCTTAACGACTCCATCAAACC	Original contig	Ctg111	AT3G02555	unknown protein	unknown protein [Arabidopsis thaliana]	-1.04332	0.387586	-0.0751836	0.371775	-0.0382596	0.383446	-1.23762	0.395696	0	L	0	NA	Response	NA	NA	NA	NA	NA	NA
112	PE00000071	TTCAACATGTCCAAAAGATGCTGTCAAGTGAAACAGCTGTGATTGCTGAGACAGGGGACTCATGGTTTAA	Original contig	Ctg112	AT5G01330	PDC3 (pyruvate decarboxylase-3); carboxy-lyase/ catalytic/ magnesium ion binding / pyruvate decarboxylase/ thiamin pyrophosphate binding / transferase	Pyruvate decarboxylase.[Fragaria ananassa]	-1.21265	0.297994	-1.36894	0.227455	-0.899864	0.244204	1.67077	1.11621	B	Q	+	NA	NA	NA	NA	Response	NA	NA	NA
113	PE00000072	TCTAGCTCTGAACTTTATACGAGAATCTGGTATTGTAGATGGACATAAGCTCTCCGTGTGGTAAGTCGGT	Original contig	Ctg113	AT2G37478	CPuORF52 (Conserved peptide upstream open reading frame 52)	hypothetical protein At2g37480 [imported] - Arabidopsis thaliana	0.230653	0.355063	0.437118	0.11898	0.575367	0.220239	-0.319701	0.492712	0	0	0	NA	NA	NA	Response	Response	NA	NA	NA
114	PE00000073	CGGAAAGGGACTTCCTCCCCCATGCTTGGGACTGAAACTTGCCGCTCTTCACTTCTGATCTCGCCTACAA	Original contig	Ctg114	No hit found	-	putative nuclear protein, with a coiled coil-4 domain, of bilaterial origin (1B759) [Caenorhabditis elegans]	#DIV/0!	#DIV/0!	#DIV/0!	#DIV/0!	#DIV/0!	#DIV/0!	#DIV/0!	#DIV/0!	0	0	0	NA	NA	NA	NA	NA	NA	NA	NA
115	PE00000074	GAATGAAAACTCTTCTGCTATATGCTCGATGCTCGATCCAGGTCCGGGGAATGTTTATTTCTACAAGTGA	Original contig	Ctg115	AT1G68300	universal stress protein (USP) family protein	Hypothetical protein (At1g68300).[Arabidopsis thaliana]	-1.72405	0.114822	1.07833	0.652855	2.0781	0.207	-0.0247047	0.452561	A	L	+	NA	NA	NA	NA	NA	NA	NA	NA
116	PE00000075	TCTACGATGCCGTTAACGGGGGAGGTGACGTGTGGATCAATGAGACTCGGTTCAAGATCGTGAGGCAGCT	Original contig	Ctg116	AT5G08160	ATPK3; ATP binding / kinase/ protein kinase/ protein serine/threonine kinase	Serine/threonineprotein kinase (T22D6.100) (Hypothetical protein).[Arabidopsis thaliana]	0.211706	0.213657	-0.523704	0.16031	-0.497502	0.180194	0.693628	0.260625	0	0	0	NA	NA	NA	NA	NA	NA	NA	NA
118	PE00000076	CTTGATATGAGTGAGTTCATGGAAAGACACACTGTTTCCAAGCTCATTGGTTCTCCCCCAGGTTATGTTG	Original contig	Ctg118	AT5G50920	CLPC1; ATP binding / ATP-dependent peptidase/ ATPase	ATP-dependent Clp protease ATP-binding subunit clpA homolog CD4B, chloroplast precursor.[Lycopersicon esculentum]	0.186228	0.137414	#DIV/0!	#DIV/0!	0.0401192	0.245775	1.76452	0.837453	0	0	0	NA	NA	NA	NA	NA	NA	NA	NA
119	PE00000077	ATTAACTAGTGCACATTGAATTAAAATGATGAAGTTGTCATATTCAGGCGTGGCCCTGTGTGTGGTGGTG	Original contig	Ctg119	AT3G18280	protease inhibitor/seed storage/lipid transfer protein (LTP) family protein	Nonspecific lipid-transfer protein 2 (LTP 2).[Prunus armeniaca]	0.401499	0.281133	0.914432	0.335606	0.12239	0.24235	-1.85699	0.182712	D	0	+	Response	Response	NA	NA	NA	NA	NA	NA
120	PE00000078	GTTCTGCATCATCGGTGACTCAAACCTTAAGTGGCGAAGTGGCTGATGGTCAACGTAAGCTAATAGCTCT	Original contig	Ctg120	AT3G13300	VCS (VARICOSE); nucleotide binding / protein homodimerization	transducin / WD-40 repeat protein family [Arabidopsis thaliana]	0.266956	0.173089	1.13762	0.560042	0.334106	0.456487	-0.110408	0.519254	0	0	0	NA	NA	NA	NA	NA	NA	NA	NA
121	PE00000079	GAGGCAATGACGTTCAACATTCACGGCGGGTACTTGGAGGCCATAGTACGGGGACACCGTGCGGGCCTTC	Original contig	Ctg121	AT3G28715	H+-transporting two-sector ATPase, putative	unknown protein [Arabidopsis thaliana]	-0.24787	0.231937	-0.700514	0.352197	-0.85431	0.185749	-1.18444	0.330818	B	0	0	NA	NA	NA	NA	NA	NA	NA	NA
122	PE00000080	TTGAAACATTTTAGGCCTATAAAGCCCTTGGGATCTGGTGATACTGGCAGTGTACATTTGGTGGAACTCT	Original contig	Ctg122	AT3G45780	PHOT1 (PHOTOTROPIN 1); FMN binding / blue light photoreceptor/ kinase/ protein binding / protein serine/threonine kinase	phototropin-like protein PsPK4 [Pisum sativum]	#DIV/0!	#DIV/0!	#DIV/0!	#DIV/0!	#DIV/0!	#DIV/0!	#DIV/0!	#DIV/0!	0	0	0	NA	NA	NA	NA	Response	NA	NA	Response
123	PE00000081	ACCAGAGGACATCGTTACCTCAGAACATCTAGTGACCCTCCTTGCAGTTGTTCCCAAGTATTCTCAGAAG	Original contig	Ctg123	AT1G12840	DET3 (DE-ETIOLATED 3); proton-transporting ATPase, rotational mechanism	vacuolar ATP synthase subunit C -related [...	#DIV/0!	#DIV/0!	#DIV/0!	#DIV/0!	#DIV/0!	#DIV/0!	#DIV/0!	#DIV/0!	0	0	0	NA	NA	NA	NA	NA	NA	NA	NA
124	PE00000082	ACTACCTTGACCTTATGGGTGTCGGACGAGAGGAAGCAGGGCCCCATGAAGTGCTAACTTGTGCCGAGCA	Original contig	Ctg124	AT1G05850	POM1 (POM-POM1); chitinase	class1 chitinase [Pisum sativum]	0.0485616	0.396876	-2.16249	0.25797	-1.72266	0.280668	0.163635	0.853254	B	N	+	NA	Response	NA	NA	NA	NA	NA	NA
125	PE00000083	AGAAGAACGGGAGCGTGCCTTTACCAACCGTGGACGTTGGAACCAATTGCGCTCAATGGCAGATGCAAAG	454	PpEST454_22484018	AT5G47820	P-loop containing nucleoside triphosphate hydrolases superfamily protein	kinesin-like protein [Arabidopsis thaliana]	-0.196128	0.299229	-1.14522	0.291559	-1.13909	#DIV/0!	0.00754228	0.769118	0	0	0	NA	NA	NA	NA	NA	NA	NA	NA
126	PE00000084	CCGAAGAAGGACAACCGTCGCCTCCTTCACGCCGTGTACCGCGTCGGCGATCTCGATCGCACGATCAAGT	Original contig	Ctg126	AT1G11840	ATGLX1 (GLYOXALASE I HOMOLOG); lactoylglutathione lyase/ metal ion binding	glyoxalase I, putative (lactoylglutathione lyase) [Arabidopsis	0.814579	0.224155	1.48479	0.690931	0.231847	0.145702	1.00828	0.24271	0	0	0	NA	NA	NA	NA	NA	NA	NA	NA
127	PE00000085	AACCAGATGTGGTAACTTACGGCGTTGTTGTCAATGGATTATGTAAGAGTGGGAGAGTGGAGGAGGCCAT	454	PpEST454_22480298	AT1G03560	Pentatricopeptide repeat (PPR-like) superfamily protein	pentatricopeptide (PPR) repeat-containing protein [Arabidopsis thaliana]	0.237071	0.165899	0.809563	0.171202	0.661865	0.123783	-0.310383	0.265048	0	0	0	NA	NA	NA	NA	NA	NA	NA	NA
128	PE00000086	CTTAGTTTAAGATTGCCCGCCACAGGTATCGTAAGAGAATAAGCGTACTGCATTTTGGTAAGTTACTTCA	Original contig	Ctg128	AT5G17570	tatD-related deoxyribonuclease family protein	unknown protein [Arabidopsis thaliana]	#DIV/0!	#DIV/0!	#DIV/0!	#DIV/0!	#DIV/0!	#DIV/0!	#DIV/0!	#DIV/0!	0	0	0	NA	NA	NA	NA	NA	NA	NA	NA
129	PE00000087	TATGAGTGCCAAGTTCATATCACATACAGCTTTCCACTTTGCAGCTGCAGGCCAAATGCCATTTCCAAAA	454	PpEST454_22478804	AT4G40010	SNF1-related protein kinase 2.7	putative protein kinase HvPKABA1(Abcisic acid-inducible protein kinanase) [Oryza sativa (japonica cultivar-group)]	#DIV/0!	#DIV/0!	#DIV/0!	#DIV/0!	#DIV/0!	#DIV/0!	#DIV/0!	#DIV/0!	0	0	0	Response	Response	NA	Signal Trasduction	NA	NA	NA	Response
130	PE00000088	AACGAACCTTCACTTCACACATGCCGAAATGTCATATCGGTCTCTATAGGGATGAGTTTGGCAATCTGCC	454	PpEST454_22483476	No hit found	-	50 kDa spicule matrix protein precursor	#DIV/0!	#DIV/0!	#DIV/0!	#DIV/0!	#DIV/0!	#DIV/0!	#DIV/0!	#DIV/0!	0	0	0	NA	NA	NA	NA	NA	NA	NA	NA
131	PE00000089	ATTCAACAGCCTGTGATGAAGTTTGTCAGATCAAATCATCTCTTCTAGAGGGACTTCTAGTTGGAATCGT	Original contig	Ctg131	AT3G13410	unknown protein	Hypothetical protein.[Arabidopsis thaliana]	0.135107	0.157348	-0.626442	0.25071	-0.528479	0.0442813	0.836782	0.329004	0	0	+	NA	NA	NA	NA	NA	NA	NA	NA
131	PE00000090	ATTCAACAGCCTGTGATGAAGTTTGTCAGATCAAATCATCTCTTCTAGAGGGACTTCTAGTTGGAATCGT	Original contig	Ctg131	AT3G13410	unknown protein	OSJNBa0033G05.10 [Oryza sativa (japonica cultivar-group)]	#DIV/0!	#DIV/0!	#DIV/0!	#DIV/0!	#DIV/0!	#DIV/0!	#DIV/0!	#DIV/0!	0	0	0	NA	NA	NA	NA	NA	NA	NA	NA
131	PE00000091	ATTCAACAGCCTGTGATGAAGTTTGTCAGATCAAATCATCTCTTCTAGAGGGACTTCTAGTTGGAATCGT	Original contig	Ctg131	AT3G13410	unknown protein	hypothetical protein [Arabidopsis thaliana]	-1.27635	0.192295	-0.961217	0.347791	#DIV/0!	#DIV/0!	1.62212	0.466808	0	0	0	NA	NA	NA	NA	NA	NA	NA	NA
137	PE00000092	TGTGGTGCTTGGCGGAGGGTACATTGCTGTTGAGTTTGCTTCAATATGGCGTGGGATGGGTGTTTCAGTG	454	PpEST454_22483187	AT3G24170	glutathione-disulfide reductase	glutathione reductase [Betula pendula]	0.371547	0.540204	0.909006	0.238118	0.940948	0.496934	0.327046	0.425722	0	0	0	NA	NA	NA	NA	NA	NA	NA	NA
138	PE00000093	TGTTATCAAGTCGGCACTTTCTGAAGATGCTGGGGATCGAGGTGACGTGACATGTCTGGCGACCATTCCA	454	PpEST454_22477928	AT2G01350	quinolinate phoshoribosyltransferase	quinolinate phosphoribosyltransferase [Nicotiana tabacum]	#DIV/0!	#DIV/0!	#DIV/0!	#DIV/0!	#DIV/0!	#DIV/0!	#DIV/0!	#DIV/0!	0	0	0	NA	NA	Response	NA	NA	NA	NA	NA
139	PE00000094	AGCTAAGCTCTAGTTGGATTCTCATGAGGGCTGGTAGTCTTGGAGTTCCTACAACTATTGAATGGTTGAA	454	PpEST454_22481157	AT3G05350	Metallopeptidase M24 family protein	AT3g05350/T12H1_32 [Arabidopsis thaliana]	#DIV/0!	#DIV/0!	#DIV/0!	#DIV/0!	#DIV/0!	#DIV/0!	#DIV/0!	#DIV/0!	0	0	0	NA	NA	NA	NA	NA	NA	NA	NA
140	PE00000095	CTGTATTTGCTGAACCTGCATGCGTTTTTTCTGATCTAGCCAGTAAACCAGTTGACATTGTGATGGAAGA	454	PpEST454_22483392	No hit found	-	hypothetical protein [Deinococcus radiodurans]	#DIV/0!	#DIV/0!	#DIV/0!	#DIV/0!	#DIV/0!	#DIV/0!	#DIV/0!	#DIV/0!	0	0	0	NA	NA	NA	NA	NA	NA	NA	NA
141	PE00000096	AAATTTGTTTCAATCAATAGAGGTATACTCCGTACCTATGCGCATGATGATATCAGTGTCGGGTCTTGGT	454	PpEST454_22478476	AT5G53340	Galactosyltransferase family protein	galactosyltransferase family [Arabidopsis thaliana]	#DIV/0!	#DIV/0!	#DIV/0!	#DIV/0!	#DIV/0!	#DIV/0!	#DIV/0!	#DIV/0!	0	0	0	NA	NA	NA	Response	Response	NA	NA	NA
142	PE00000097	TTTCTAATGCTCCAACTGAAAGTATTGATCATGATTATACTTGGGGGAACATGTGCACTGGCTCAACTTG	Original contig	Ctg142	AT4G02590	UNE12 (unfertilized embryo sac 12); DNA binding / transcription factor	bHLH protein [Arabidopsis thaliana]	#DIV/0!	#DIV/0!	#DIV/0!	#DIV/0!	#DIV/0!	#DIV/0!	#DIV/0!	#DIV/0!	0	0	0	NA	NA	NA	Response	NA	NA	NA	Response
143	PE00000098	GGTTTTAGCTCATCTCTATCCTTTTGCCAAAGGGTTGATGGGGAGACGAGGGAGGACACCCACCATTGTT	454	PpEST454_22487473	AT3G03050	cellulose synthase-like D3	cellulose synthase-like protein D4 [Populus tremuloides]	-0.44003	0.192195	-0.478472	0.727008	-0.303977	0.485879	1.24971	1.16507	0	0	0	NA	NA	NA	NA	Response	NA	NA	Response
144	PE00000099	CACAGAGAGATGGATGATCAATATGCAGAGGGGAACCAGAATGACAGAGAAACCTCATCCAATTGGAGTG	454	PpEST454_22481681	AT5G08440	unknown protein	hypothetical protein [Arabidopsis thaliana]	#DIV/0!	#DIV/0!	#DIV/0!	#DIV/0!	#DIV/0!	#DIV/0!	#DIV/0!	#DIV/0!	0	0	0	NA	NA	Response	NA	NA	NA	NA	NA
145	PE00000100	TCAAACCCTACGAACATTATTCGACGTACCCTATACTGCGACAATCTCACGTCTGTCTCCAGGAGAGATA	454	PpEST454_22488080	AT2G40620	Basic-leucine zipper (bZIP) transcription factor family protein	putative transcription activator RF2a [Oryza sativa (japonicacultivar-group)]	#DIV/0!	#DIV/0!	#DIV/0!	#DIV/0!	#DIV/0!	#DIV/0!	#DIV/0!	#DIV/0!	0	0	0	NA	Response	NA	NA	NA	NA	NA	Response
146	PE00000101	AGGTTAGAAAACATCCTTACTATATTCACTTCCCTGAGGTTCCGTCTGATTGGCGAACACGATGATCAGC	Original contig	Ctg146	AT5G47310	unknown protein	unknown protein [Arabidopsis thaliana]	#DIV/0!	#DIV/0!	#DIV/0!	#DIV/0!	#DIV/0!	#DIV/0!	#DIV/0!	#DIV/0!	0	0	0	NA	NA	NA	NA	NA	NA	NA	NA
147	PE00000102	GAGGAAACTCCTCCCCTGCAAGCCACCACGGTAGGTGACCACTCATAGTACCATCGACCCCGGCTTATTG	Original contig	Ctg147	AT2G40070	unknown protein	En/Spm-related transposon protein [Arabidopsis thaliana]	-0.183576	0.07203	2.16651	0.337912	1.41876	0.954571	-1.86696	0.392942	D	0	+	NA	NA	NA	NA	NA	NA	NA	NA
149	PE00000103	CTTTCCTAAACATGTTGTACTCCACTTCTTAAAACCATCTTTGCCGCCGCCTATGCAACACCCTCTGTTT	454	PpEST454_22483635	AT1G71270	Vps52 / Sac2 family	ARE1-related protein [Arabidopsis thaliana]	0.340693	0.38601	0.487124	0.50145	0.0253333	0.33702	-1.58025	1.16273	0	0	0	NA	NA	NA	NA	NA	NA	NA	NA
150	PE00000104	GGTGGACATCCTTACTCCCTCAATACCATCGAAAATGGGATCCTTAGAAACAACCGTATACCTCCTTATT	454	PpEST454_22488026	AT3G11920	glutaredoxin-related	glutaredoxin-related [Arabidopsis thaliana]	#DIV/0!	#DIV/0!	#DIV/0!	#DIV/0!	#DIV/0!	#DIV/0!	#DIV/0!	#DIV/0!	0	0	0	NA	NA	NA	NA	NA	NA	NA	NA
151	PE00000105	TGCAGGTCAAAAATGAGAAAAGCAACGTATGTCTCCCGCTATGTTAGGACATCCCGTCTTAAGCAAGAAG	Original contig	Ctg151	AT3G63520	CCD1 (CAROTENOID CLEAVAGE DIOXYGENASE 1); 9-cis-epoxycarotenoid dioxygenase	neoxanthin cleavage enzyme [imported] - Arabidopsis thaliana	#DIV/0!	#DIV/0!	#DIV/0!	#DIV/0!	#DIV/0!	#DIV/0!	#DIV/0!	#DIV/0!	0	0	0	Response	NA	NA	NA	NA	NA	NA	NA
152	PE00000106	TCCACCCATTTTTTGATCAACTCCGTGATCCTAATGCTCGTCTCCCTAATGGGCGCCCTTTGCCTCCTCT	454	PpEST454_22480639	AT5G14640	shaggy-like kinase 13	shaggy-related protein kinase 1 [Physcomitrella patens]	0.0871108	0.276995	0.182911	0.213091	-0.254074	0.237629	-0.637798	0.48347	0	0	0	NA	NA	Response	NA	Response	Response	NA	Response
153	PE00000107	CAGTGCGGGATCATCGTGCCAATTTTAAACAATCTTTAGATGTTCTAATGATGGCCAAAGACTACGCTCC	Original contig	Ctg153	AT2G20860	LIP1 (LIPOIC ACID SYNTHASE 1); lipoic acid synthase	lipoic acid synthase (LIP1) [Arabidopsis thaliana]	#DIV/0!	#DIV/0!	#DIV/0!	#DIV/0!	#DIV/0!	#DIV/0!	#DIV/0!	#DIV/0!	0	0	0	NA	NA	NA	NA	NA	NA	NA	NA
154	PE00000108	CAGTTAATGACGGATGAGTTTGATGGGATACTATTGGACTACTCACGGCAACGTGCCACACCTGAAACTT	Original contig	Ctg154	AT5G42740	glucose-6-phosphate isomerase, cytosolic (PGIC)	cytosolic phosphoglucose isomerase [Arabis gemmifera]	#DIV/0!	#DIV/0!	#DIV/0!	#DIV/0!	#DIV/0!	#DIV/0!	#DIV/0!	#DIV/0!	0	0	0	NA	NA	NA	NA	NA	NA	NA	NA
155	PE00000109	CATGGTTCAATGCTGGTGTGAGAGTGGGTGTTGGGATTGGCTTGAGCATATGTGTCGGGGTTGGCATTGG	454	PpEST454_22488137	AT1G75180	Erythronate-4-phosphate dehydrogenase family protein	unknown [Arabidopsis thaliana]	-0.252037	0.537337	0.244595	0.409379	0.0986504	0.466546	0.233322	0.772828	0	0	0	NA	NA	NA	NA	NA	NA	NA	NA
156	PE00000110	ATATGACGGGAGATGAAGGGGCAATTGCTATTTCTGAGGTTGTGAAGCGTTCTCCCCTATTGGAGGATTT	454	PpEST454_22477582	AT5G19320	RAN GTPase activating protein 2	ran GTPase-activating protein [imported] - alfalfa	-0.271033	1.49472	#DIV/0!	#DIV/0!	-0.696732	0.526323	-0.670506	0.222347	0	0	0	NA	NA	NA	NA	NA	NA	NA	NA
157	PE00000111	ACTTTTACGACGAGACTGGCGATGCACAGGGAGGCCTCTACTCTGCCCGTCACACCCGCCGGGTCAACAT	Original contig	Ctg157	AT2G02955	MEE12 (maternal effect embryo arrest 12)	myb family protein -related [Arabidopsis thaliana]	0.865679	0.519101	0.870352	0.218661	0.178968	0.273161	-0.575917	0.0168953	0	0	0	NA	NA	NA	NA	NA	NA	NA	NA
158	PE00000112	ACAGGCCTATCTCGTGTGTGCTGGGAAAAAGTAGATGTTAGCTTCCACTGCAGCAGACATAGATTTGCTG	Original contig	Ctg158	AT5G51180	unknown protein	Hypothetical 40.0 kDa protein.[Arabidopsis thaliana]	#DIV/0!	#DIV/0!	#DIV/0!	#DIV/0!	#DIV/0!	#DIV/0!	#DIV/0!	#DIV/0!	0	0	0	NA	NA	NA	NA	NA	NA	NA	NA
159	PE00000113	ATACTGGAATACTATTGAAGTGTTCAAGTCCTGGGAAAAGTGAAAAAGTCAATATGAGAGGCAATGCCTG	454	PpEST454_22483131	AT1G35530	DEAD/DEAH box RNA helicase family protein	F15O4.40 [Arabidopsis thaliana]	#DIV/0!	#DIV/0!	#DIV/0!	#DIV/0!	#DIV/0!	#DIV/0!	#DIV/0!	#DIV/0!	0	0	0	NA	NA	NA	NA	NA	NA	NA	NA
160	PE00000114	CAACACTGTCTTGTATGATCGCTTGACTCGAAGAGGGTATTCAGAGTCAAAGCTCTCCAACAATATTGAA	454	PpEST454_22484545	AT5G60340	P-loop containing nucleoside triphosphate hydrolases superfamily protein	putative adrenal gland protein AD-004 [Oryza sativa (japonica cultivar-group)]	-0.13591	0.147074	1.16012	0.0807191	0.390365	0.111882	-0.708526	0.244359	0	0	0	NA	NA	NA	NA	NA	NA	NA	NA
161	PE00000115	TCCTGAACTAGCGTGTAATATCATGGCTCTAATATGTATCGAGGCAGAATCTTACCTGGATCACGGCGCT	454	PpEST454_22486558	AT5G08570	Pyruvate kinase family protein	Pyruvate kinase, cytosolic isozyme	#DIV/0!	#DIV/0!	#DIV/0!	#DIV/0!	#DIV/0!	#DIV/0!	#DIV/0!	#DIV/0!	0	0	0	NA	NA	NA	NA	NA	NA	NA	Response
163	PE00000116	GCTGAAACTAATAATGGGTTTACAAAAGCCAATAGCAGGTGAAGTTGAGATTGGCGAGCATAATGTCCTC	454	PpEST454_22483737	AT5G64840	general control non-repressible 5	AT5g64840/MXK3_6 [Arabidopsis thaliana]	#DIV/0!	#DIV/0!	#DIV/0!	#DIV/0!	#DIV/0!	#DIV/0!	#DIV/0!	#DIV/0!	0	0	0	NA	NA	NA	NA	NA	NA	NA	NA
164	PE00000117	ACACAATAAGCAAATCTCAGTTATAGACCTCAGGATTAACCTCTGCCTTCCGCATTAGGTGATATGCTAT	Original contig	Ctg164	AT1G78570	RHM1 (RHAMNOSE BIOSYNTHESIS 1); UDP-L-rhamnose synthase/ UDP-glucose 4,6-dehydratase/ catalytic	NAD-dependent epimerase/dehydratase family [Arabidopsis thaliana]	0.140145	0.208838	-0.915435	0.424594	-1.24559	0.509776	1.12924	0.532963	0	0	+	Transport	NA	NA	NA	NA	NA	NA	NA
165	PE00000118	GTATTTAACGAAGGGCACGCTGTTCGGTCAGAAGTTCGACCCGGCTCGAGCCGAGGCGGTGCCTCTGATG	Original contig	Ctg165	AT3G23440	EDA6 (EMBRYO SAC DEVELOPMENT ARREST 6)	unknown protein [Arabidopsis thaliana]	#DIV/0!	#DIV/0!	#DIV/0!	#DIV/0!	#DIV/0!	#DIV/0!	#DIV/0!	#DIV/0!	0	0	0	NA	NA	NA	NA	NA	Response	NA	NA
167	PE00000119	GCAACCTTATCTTCGACCACGCCTACGACTCCTGCATACATCTATACGCTCTCTCATGGCTCCCTGGAAG	Original contig	Ctg167	AT5G15800	SEP1 (SEPALLATA1); DNA binding / transcription factor	MADS-box protein [Malus x domestica]	0.223504	0.494926	-0.345585	0.166808	-0.297465	#DIV/0!	-1.03298	0.686933	0	0	0	NA	NA	NA	NA	NA	NA	NA	NA
168	PE00000120	TGGTTCCCCTTCCGCCATCAGATGCTGCTCATGCTATTCCTTAAACTGGACCTATCCAAGAAGGTTTTAC	454	PpEST454_22478616	AT4G09550	AtGCP3 interacting protein 1	unknown protein [Arabidopsis thaliana]	#DIV/0!	#DIV/0!	#DIV/0!	#DIV/0!	#DIV/0!	#DIV/0!	#DIV/0!	#DIV/0!	0	0	0	NA	NA	NA	NA	NA	NA	NA	NA
169	PE00000121	TGGGTTTGGCCACGCGTACAAAGGGAGCATCGATCAGGGCACAAACCCAAGTCGCAACATAGCGGGGCAG	Original contig	Ctg169	AT3G51550	FER (FERONIA); kinase/ protein kinase	protein kinase family [Arabidopsis thaliana]	#DIV/0!	#DIV/0!	#DIV/0!	#DIV/0!	#DIV/0!	#DIV/0!	#DIV/0!	#DIV/0!	0	0	0	NA	NA	NA	NA	NA	NA	NA	Response
170	PE00000122	CCAAATTTTATACGTTTCAGGTTGTGCATCCTTGACCCCACTAGACCTGACGCTGTCACCATGCAGCCAC	454	PpEST454_22480307	AT3G26810	auxin signaling F-box 2	transport inhibitor response 1 (TIR1), putative [Arabidopsis thaliana]	-0.691324	0.149924	-0.0955316	#DIV/0!	0.432687	0.380626	-0.227252	1.10974	0	0	0	Signal Trasduction	NA	Response	NA	NA	Response	NA	NA
171	PE00000123	GTCTGCCCGTGATCTCATGGTACGGCTGCAGAAGATTGATAGTGACAACTATCCTGAGACACTTTGCCGA	Original contig	Ctg171	AT2G18180	SEC14 cytosolic factor, putative / phosphoglyceride transfer protein, putative	phosphatidylinositol transfer-like protein III [Lotus japonicus]	#DIV/0!	#DIV/0!	#DIV/0!	#DIV/0!	#DIV/0!	#DIV/0!	#DIV/0!	#DIV/0!	0	0	0	NA	NA	NA	NA	NA	NA	NA	NA
172	PE00000124	GCTTACTATCTGAAGTCTTGCTTCGCACAAAGCATAAGCAATGTCAATGCCAGATCTCATACTTGGAGCA	Original contig	Ctg172	AT1G55270	kelch repeat-containing F-box family protein	Kelch repeat containing F-box protein family [Arabidopsis thaliana]	#DIV/0!	#DIV/0!	#DIV/0!	#DIV/0!	#DIV/0!	#DIV/0!	#DIV/0!	#DIV/0!	0	0	0	NA	NA	NA	NA	NA	NA	NA	NA
173	PE00000125	GACCTGGAATTCTGTCCATGGCCAACGCTGGTCCCGGGACCAACGGATCTCAGTTCTTCGTCTGCACGGC	Original contig	Ctg173	AT2G16600	ROC3; peptidyl-prolyl cis-trans isomerase	Cyclophilin (EC 5.2.1.8) (Peptidyl-prolyl cis-trans isomerase) (PPIase) (Rotamase).[Ricinus communis]	0.251837	0.243153	-1.09682	0.334503	-1.06626	0.784652	0.501031	0.84495	0	0	0	NA	NA	NA	NA	NA	NA	NA	NA
174	PE00000126	ACTCTCGTCTCAAATTTATGGTCAACTATAGCGGCCCGAACTGGTTTGAAGAGTCACATTGTACACTGTC	Original contig	Ctg174	AT1G55270	kelch repeat-containing F-box family protein	Kelch repeat containing F-box protein family [Arabidopsis thaliana]	#DIV/0!	#DIV/0!	#DIV/0!	#DIV/0!	#DIV/0!	#DIV/0!	#DIV/0!	#DIV/0!	0	0	0	NA	NA	NA	NA	NA	NA	NA	NA
175	PE00000127	TAAACCTGACCCCTGGGAGAGACATAGAAAGGCCACAACCAGCCTTCGGTAACAAGAAGCTTTCCATTGA	Original contig	Ctg175	AT1G30090	kelch repeat-containing F-box family protein	Kelch repeat containing F-box protein family [Arabidopsis thaliana]	#DIV/0!	#DIV/0!	#DIV/0!	#DIV/0!	#DIV/0!	#DIV/0!	#DIV/0!	#DIV/0!	0	0	0	NA	NA	NA	NA	NA	NA	NA	NA
176	PE00000128	GAATCTGCTACATGCCATAACTGATTCAAGATACTCCGCTTTTCGGCCTCTCTTCTCCCCTTTTACATTG	Original contig	Ctg176	AT1G30090	kelch repeat-containing F-box family protein	Kelch repeat containing F-box protein family [Arabidopsis thaliana]	#DIV/0!	#DIV/0!	#DIV/0!	#DIV/0!	#DIV/0!	#DIV/0!	#DIV/0!	#DIV/0!	0	0	0	NA	NA	NA	NA	NA	NA	NA	NA
177	PE00000129	CTGAATCCAGGGACCCACAAGCTTACACCTCTACTTGTATTACACTCGGAGGGAAACTGATGATGACAAT	Original contig	Ctg177	AT5G62290	nucleotide-sensitive chloride conductance regulator (ICln) family protein	unknown protein [Arabidopsis thaliana	#DIV/0!	#DIV/0!	#DIV/0!	#DIV/0!	#DIV/0!	#DIV/0!	#DIV/0!	#DIV/0!	0	0	0	NA	Response	NA	NA	NA	NA	NA	NA
178	PE00000130	ACCCCCTCGGCTGGTACACAGACTTGACAGAGATAGTAGTGGTATCCTGGTGATGGGAAGGACACAAACA	Original contig	Ctg178	AT3G19440	pseudouridine synthase family protein	unknown protein [Arabidopsis thaliana]	#DIV/0!	#DIV/0!	#DIV/0!	#DIV/0!	#DIV/0!	#DIV/0!	#DIV/0!	#DIV/0!	0	0	0	NA	NA	NA	NA	NA	NA	NA	NA
179	PE00000131	ACAGTAGCAATTTAGTCAAGAATCCCCTTAAATTAGTCGTCTCTGTACCGGTAATTAGGCTTCTGGTTGC	Original contig	Ctg179	AT5G13180	ANAC083 (ARABIDOPSIS NAC DOMAIN CONTAINING PROTEIN 83); transcription factor	no hits found	0.716857	0.213147	-1.70046	0.739389	-1.16041	0.313218	0.67397	0.43501	B	0	+	NA	Response	NA	Response	Response	Response	NA	Response
180	PE00000132	ATCCTTTACAAGCAGGGAATGTCGTTCACCTGGTACTGGGGGTGGGCCTGACAATTGGATGGATATCCAC	454	PpEST454_46472351	AT3G17930	unknown protein	unknown protein [Arabidopsis thaliana]	#DIV/0!	#DIV/0!	#DIV/0!	#DIV/0!	#DIV/0!	#DIV/0!	#DIV/0!	#DIV/0!	0	0	0	NA	NA	NA	NA	NA	NA	NA	Response
181	PE00000133	CACTCTAAGGGCACCAAGCGCAAAACTCGGCAGGCAAAAGCTCTTGAGGCCAGGAAGGCCCCAAGAACAT	Original contig	Ctg181	AT5G37055	SEF (SERRATED LEAVES AND EARLY FLOWERING)	unknown protein [Arabidopsis thaliana	#DIV/0!	#DIV/0!	#DIV/0!	#DIV/0!	#DIV/0!	#DIV/0!	#DIV/0!	#DIV/0!	0	0	0	NA	NA	NA	NA	NA	NA	NA	NA
182	PE00000134	GTAGAGCAGCTAATTCAAGTTGCACTGCTCTGCACACAAGGTTCTCCAATGGACCGGCCTAAGATGTCAG	Original contig	Ctg182	AT1G34210	SERK2 (SOMATIC EMBRYOGENESIS RECEPTOR-LIKE KINASE 2); kinase	somatic embryogenesis receptor kinase 1 [Medicago truncatula	-0.0503019	0.223231	0.0405042	0.331468	-0.7733	0.184738	0.223441	0.13481	B	0	0	NA	NA	NA	NA	NA	NA	Response	Signal Trasduction
183	PE00000135	GAAAACGTAGTTCCAGAGCACAACTCTCCTTTCCAGGTTTACTACAGCTTCAACCCAATTTTTATGCTGG	Original contig	Ctg183	AT2G01720	ribophorin I family protein	ribophorin I -related [Arabidopsis thaliana	0.734743	0.0981056	-0.40227	0.444507	-0.683298	0.0984223	-0.00110499	0.348526	B	0	+	NA	NA	NA	NA	NA	NA	NA	NA
184	PE00000136	AAACAATGACAGTTGATCACCATGAGGAGTTGAGTAAGGTGGGTATTAATCCATGTTTGAAGGGGACCAA	Original contig	Ctg184	AT2G39080	binding / catalytic	unknown protein [Arabidopsis thaliana]	#DIV/0!	#DIV/0!	#DIV/0!	#DIV/0!	#DIV/0!	#DIV/0!	#DIV/0!	#DIV/0!	0	0	0	NA	NA	NA	NA	NA	NA	NA	NA
185	PE00000137	CATCCCTGCCACCTTATGGGACGCCCGCCATTACCCATTGCCCTAAACCGACGCAAAATAAAAGGACTAA	Original contig	Ctg185	AT2G04620	cation efflux family protein	basso score	0.251658	0.143068	0.691156	0.53163	0.0199483	0.439692	-1.58608	0.412448	D	0	+	NA	NA	NA	NA	NA	NA	NA	NA
186	PE00000138	TGGTGGTGTGTCAACTTGTGGCTTCTAAATAAATACCCAGACTTCTGGGTTTGGAGTGTCATGTTACATG	454	PpEST454_115592549	No hit found	-	gene_id:MIJ24.6~ref|NP_013897.1~similar to unknown protein [Arabidopsis thaliana	-0.357319	0.194024	-0.154885	0.71665	-0.0268308	0.38469	-0.569731	0.804084	0	0	0	NA	NA	NA	NA	NA	NA	NA	NA
187	PE00000139	TCTGTTTTGATCAAAATGGGACTCTCAAGTCTACCAGCTCCATCAGAAGGAGTTCTATGTGTGCTTTTAG	454	PpEST454_22487884	AT2G04240	RING/U-box superfamily protein	zinc finger (C3HC4-type RING finger) protein family [Arabidopsis thaliana	-1.23897	0.382684	0.339262	0.057944	1.67252	0.170579	-0.345994	0.345695	A	L	+	NA	Response	Signal Trasduction	NA	NA	NA	NA	Response
188	PE00000140	ACTGTCAGTTAATATGGGAGCTTCCCTTCAGTCGAATGCTTTTCCTTCTCAAGATCCCCAGCTACAGAAG	Original contig	Ctg188	AT1G08465	YAB2 (YABBY2); transcription factor	YABBY2.[Arabidopsis thaliana]	-1.74913	0.274909	-0.708138	0.083104	0.536759	#DIV/0!	-0.160344	0.460595	0	0	0	NA	NA	NA	NA	NA	NA	NA	NA
189	PE00000141	GAACAGGATTATGACATTGGGTCTACCATTCGAGATAAGATCATCCCCCATGCTGTTTCATGGTTTACTG	Original contig	Ctg189	AT5G56950	NAP1;3 (NUCLEOSOME ASSEMBLY PROTEIN 1;3); DNA binding	nucleosome/chromatin assembly factor group A [Zea mays	0.45598	0.173326	-0.0069473	0.269893	-0.563245	0.212222	-0.545693	0.288726	0	0	0	NA	NA	NA	NA	NA	NA	NA	NA
190	PE00000142	TGAAGATCCCACAATTGTAATTACGACGTACGAAGGCCAACACTGTCATCATACTGTTGCATTCCCCCGG	Original contig	Ctg190	AT1G69310	WRKY57; transcription factor	WRKY family transcription factor [Arabidopsis thaliana	#DIV/0!	#DIV/0!	#DIV/0!	#DIV/0!	#DIV/0!	#DIV/0!	#DIV/0!	#DIV/0!	0	0	0	NA	NA	NA	Response	NA	NA	NA	NA
191	PE00000143	GTGGGCAGCGGACAACGCGGGCAATTAACCCCCATGCATACACCGATGGAACTGTCTTTGTGCAGTGTTG	Original contig	Ctg191	AT5G27280	zinc finger (DNL type) family protein	unknown [Arabidopsis thaliana	#DIV/0!	#DIV/0!	#DIV/0!	#DIV/0!	#DIV/0!	#DIV/0!	#DIV/0!	#DIV/0!	0	0	0	NA	Response	Response	NA	NA	NA	NA	NA
192	PE00000144	ATTTGGTGGGTGGCCAAACCCATTTCACTTGAAACTCATAAACGTGGTATTTACTGTTCTTGGCTAAAGA	Original contig	Ctg192	AT5G45010	ATDSS1(V) (Arabidopsis dss1 homolog on chromosome V)	deleted in split hand/splt foot protein 1 [Lycopersicon esculentum	0.539463	0.334271	0.323747	0.567321	-0.239902	0.273543	-0.426923	0.124117	0	0	0	NA	NA	NA	NA	NA	NA	NA	NA
193	PE00000145	ATCTCTGCAAGCCCGCATTGCTGCAGCGGTAACGTCTTGCCCATGTTGGTCGTAGCCCACACCCATCTCC	Original contig	Ctg193	AT1G29040	unknown protein	Hypothetical protein.[Arabidopsis thaliana]	#DIV/0!	#DIV/0!	#DIV/0!	#DIV/0!	#DIV/0!	#DIV/0!	#DIV/0!	#DIV/0!	0	0	0	NA	NA	NA	NA	NA	NA	NA	NA
194	PE00000146	GTGCTTGGTCATGCTGCACTAGGTTATGAGCAATATTAGTTGGTGCTTTGTTGCCACAGTAGAACCTCAT	454	PpEST454_84633183	No hit found	-	unnamed protein product [Solanum tuberosum	#DIV/0!	#DIV/0!	#DIV/0!	#DIV/0!	#DIV/0!	#DIV/0!	#DIV/0!	#DIV/0!	0	0	0	Response	NA	Response	Response	Signal Trasduction	NA	NA	NA
195	PE00000147	CATGCAATCCTCTTCTCGCACTCCAAGCATAGAGATTCCGCCATCGTTGAATATTCCACCCCCTGCCAAT	Original contig	Ctg195	AT1G06130	GLX2-4 (glyoxalase 2-4); hydrolase/ hydroxyacylglutathione hydrolase/ zinc ion binding	Glyoxalase II isozyme, putative.[Arabidopsis thaliana]	-0.23983	0.139329	-0.328505	0.27366	-0.436574	0.208267	-1.9062	0.248162	0	0	0	NA	NA	NA	NA	NA	NA	NA	Response
196	PE00000148	ACAAATGCTTCACGCTCCATGCTTGATCACACAATATGATAGCTACACAAAAGCACGGTGAAGATAGCTG	Original contig	Ctg196	AT5G56550	OXS3 (OXIDATIVE STRESS 3)	P0638D12.11 [Oryza sativa (japonica cultivar-group)]	-4.21271	0.293828	-1.29792	0.372759	1.10026	0.281086	-2.77944	0.776378	D	L	+	NA	NA	NA	NA	NA	NA	NA	NA
197	PE00000149	GTGTCTTAGCGTGAATGACCCCTTTGTGATGAAGGCTTGGGCTAAATCATTCCCTGAGAACAAGCATGTC	Original contig	Ctg197	AT1G65980	TPX1 (thioredoxin-dependent peroxidase 1); antioxidant/ oxidoreductase	Peroxiredoxin.[Populus tremula x Populus tremuloides]	0.416974	0.39881	0.619909	0.332716	-0.338881	0.31993	0.873097	0.631863	0	0	0	NA	NA	NA	NA	NA	NA	NA	NA
198	PE00000150	GGAAAAATGGGGGGCCGAAAGGGCTTCTGCTCTGGGCGATCTCATTGATAAGCTGAACAAGGCCCGAAAT	Original contig	Ctg198	AT1G32730	unknown protein	unknown protein [Arabidopsis thaliana	#DIV/0!	#DIV/0!	#DIV/0!	#DIV/0!	#DIV/0!	#DIV/0!	#DIV/0!	#DIV/0!	0	0	0	NA	NA	NA	NA	NA	NA	NA	NA
199	PE00000151	ATCCAGTATTCCGTGTTTTAGACGTTCTCGAAACGATTCGAGACCCTTTCTTGATATGTAGCTGAAGCGA	Original contig	Ctg199	AT3G29180	unknown protein	Unknown protein [Arabidopsis thaliana	#DIV/0!	#DIV/0!	#DIV/0!	#DIV/0!	#DIV/0!	#DIV/0!	#DIV/0!	#DIV/0!	0	0	0	NA	NA	NA	NA	NA	NA	NA	NA
200	PE00000152	CTTAGTGAAGACGATAAGTTGACAGTCGCCCGTGCCCGTAAAATTCAACGTTTCTTGAGCCAGCCGTTCC	Original contig	Ctg200	AT5G08690	ATP synthase beta chain 2, mitochondrial	ATP synthase beta chain, mitochondrial precursor (EC 3.6.3.14).[Hevea brasiliensis]	0.73434	0.182032	0.502269	0.342076	-0.119959	0.548846	0.576058	0.639496	0	0	0	NA	NA	NA	NA	NA	NA	NA	NA
201	PE00000153	TTTGTGAAGCTCCGGCTGGGCGTCAAACGGACTCGGGATACGGTGGCTGAGATTGCTATGAAATGGACCA	Original contig	Ctg201	AT2G46000	unknown protein	unknown protein [Arabidopsis thaliana	0.371491	0.195226	0.783855	0.215649	0.275649	0.368825	-0.090467	0.668965	0	0	0	NA	Response	NA	NA	NA	NA	NA	NA
202	PE00000154	TACGGCTACAACTATCGTGAATTCTTCAACTACAACAATTACTGGACAGCCTTACCAGCCTTCTTCGACA	Original contig	Ctg202	AT1G08370	DCP1 (decapping 1); m7G(5')pppN diphosphatase/ protein homodimerization	proline-rich protein family [Arabidopsis thaliana	#DIV/0!	#DIV/0!	#DIV/0!	#DIV/0!	#DIV/0!	#DIV/0!	#DIV/0!	#DIV/0!	0	0	0	NA	NA	NA	NA	NA	NA	NA	NA
203	PE00000155	ATCGCCTCTCGAGTAAAATAGGGGCACAATCTGAAACAGAGAACCAAACTGTCTTAGCAGACCCATCAAA	454	PpEST454_22480602	AT1G72690	unknown protein	hypothetical protein [Arabidopsis thaliana	0.0826909	0.196257	-0.0112632	#DIV/0!	0.0908615	0.360109	1.01834	0.0683724	0	0	0	NA	NA	NA	NA	NA	NA	NA	NA
204	PE00000156	TGGCTCCAGGGGAATCAAGCATCTCGGTCCGATCATTTGCTACCTCAAAGCTAGCAAATCCACATACCTA	Original contig	Ctg204	AT2G33880	HB-3; transcription factor	Transcription factor RcC/EPB-1.[Rana catesbeiana]	-1.68293	0.33044	-1.06875	0.383062	0.731989	#DIV/0!	0.299218	0.192021	0	L	+	NA	NA	NA	NA	NA	NA	NA	NA
205	PE00000157	GAGGAACTGATTCAAGTTTGTACAGGAAGGGAATCTAAGTGAAAAAGACGTCCGTACGTTGAGTCTTCAA	Original contig	Ctg205	AT3G46670	UDP-glucosyl transferase 76E11	Flavonoid 1-2 rhamnosyltransferase.[Citrus maxima]	-0.104802	#DIV/0!	-3.32728	0.309296	#DIV/0!	#DIV/0!	4.1209	2.00386	0	0	0	NA	NA	NA	NA	NA	NA	NA	NA
208	PE00000158	ATGTTTCCGGTATGTATTATTGTCATTGATTCGGCCCAATGTCGCATAAAGGGCCCACTTGGGCCCAGAA	Original contig	Ctg208	No hit found	-	hypothetical protein [Plasmodium falciparum 3D7	0.302131	0.0563018	-0.691954	0.412605	-1.26268	0.320165	-0.378705	0.454028	B	0	0	NA	NA	NA	NA	NA	NA	NA	NA
209	PE00000159	GTCATTTTCCTATACTCTCTTTAGTTCATGGTCATTGGCTTATTTTCTCCGAAGTTCATGGTCCGTATCT	Original contig	Ctg209	AT3G28770	Protein of unknown function (DUF1216)	hypothetical protein [Plasmodium falciparum	0.226998	0.545862	-0.862633	0.592181	-0.789034	0.678963	0.257255	0.45795	0	0	0	NA	NA	NA	NA	NA	NA	NA	NA
210	PE00000160	CCATTATACCCTTCTCCGCTCTGACTTATCCATCTCCGTCATCAATCCCCTTCTTTTTTAAACTCCTCTT	Original contig	Ctg210	AT2G21235	Basic-leucine zipper (bZIP) transcription factor family protein	NADH dehydrogenase subunit II [Campellolebias dorsimaculatus	-0.146423	0.746118	0.005647	1.63891	0.137554	1.32779	-0.885954	0.364755	0	0	0	NA	NA	NA	NA	NA	NA	NA	NA
211	PE00000161	CTCCTTTGCCGCGCGTATTAGTGGGAAAAAGCTCATATTCAACCTTCGAGGTATCTTATCAGGGACCTGT	Original contig	Ctg211	AT4G12340	unknown protein	unknown protein [Arabidopsis thaliana	#DIV/0!	#DIV/0!	#DIV/0!	#DIV/0!	#DIV/0!	#DIV/0!	#DIV/0!	#DIV/0!	0	0	0	NA	NA	NA	NA	NA	NA	NA	NA
212	PE00000162	GGCGGTACCAATCTCGATCCGGTCACTTTTCCCAAACTACCCCAGATCTGTTTGCGCACGACGAAACTGA	Original contig	Ctg212	AT3G06760	unknown protein	AT3g06760/F3E22_10 [Arabidopsis thaliana]	-0.775814	0.134901	0.0940851	0.150494	0.0693417	0.206313	-1.74701	0.482264	D	0	+	NA	NA	NA	NA	NA	NA	NA	NA
213	PE00000163	AACACCAACTGTGGCATAGTCAACAGGAAAAGAGCCCCCTGTGACGGCTCTGACTCTCCTTCAGAGACCA	Original contig	Ctg213	AT3G44940	unknown protein	hypothetical protein F14D17.10 - Arabidopsis thaliana	#DIV/0!	#DIV/0!	#DIV/0!	#DIV/0!	#DIV/0!	#DIV/0!	#DIV/0!	#DIV/0!	0	0	0	NA	NA	NA	NA	NA	NA	NA	NA
214	PE00000164	CGCAAATTCCTGCATAAATACATGAAGTAATGTCATAAATCAATCTATATCTTGAGATGGGACCCCCCCA	Original contig	Ctg214	AT3G13200	EMB2769 (EMBRYO DEFECTIVE 2769)	unknown [Arabidopsis thaliana	0.311442	0.173241	0.427575	0.264011	0.11847	0.246611	0.471432	0.666485	0	0	0	NA	NA	NA	NA	NA	NA	NA	NA
215	PE00000165	TGACCTACATTTCTGATTTTCGCTGCTCTTTGTCTCTCATGGATAAATAGCTCTCTACCTTGTTTTAGGA	Original contig	Ctg215	AT1G20693	HMGB2 (HIGH MOBILITY GROUP B 2); DNA binding / chromatin binding / structural constituent of chromatin / transcription factor	unknown protein [Arabidopsis thaliana]	0.581415	0.709176	-0.321352	0.455565	-1.2703	0.531454	0.162341	0.568108	0	0	0	NA	NA	NA	NA	NA	NA	NA	NA
216	PE00000166	CTGAAGTTTCTGTGGACAAACTAGAAACACTATTAGTCTTATTGCTGATTTTGCTGTCTCTGTTGGCCAA	Original contig	Ctg216	AT2G03070	unknown protein	unknown protein [Oryza sativa (japonica cultivar-group	#DIV/0!	#DIV/0!	#DIV/0!	#DIV/0!	#DIV/0!	#DIV/0!	#DIV/0!	#DIV/0!	0	0	0	NA	NA	NA	NA	Response	NA	NA	Response
217	PE00000167	GAGCAGCCTTTTCGTTTGAACTGGGCAACCTTCAGTGCTGGGGATAGACGAGCAGACACTAGTTCTGATC	Original contig	Ctg217	AT3G19130	ATRBP47B (RNA-binding protein 47B); RNA binding	RNA-binding protein, putative [Arabidopsis thaliana]	-0.199392	0.19367	1.0154	0.303501	0.929933	0.404492	-1.77623	0.405236	0	0	+	NA	NA	NA	Response	NA	NA	NA	NA
218	PE00000168	GGTGGATCAAGGTGGGTCAAGCATTGTTCAAAAGTTGTAATTTCTCAGCTGTATCCAGTTAGGACTCCCC	Original contig	Ctg218	AT1G06070	bZIP transcription factor, putative (bZIP69)	bZIP protein [Arabidopsis thaliana	#DIV/0!	#DIV/0!	#DIV/0!	#DIV/0!	#DIV/0!	#DIV/0!	#DIV/0!	#DIV/0!	0	0	0	NA	NA	Response	NA	NA	NA	NA	NA
219	PE00000169	ATTTTCACTGTATCTTGCGCACCACTTTCCCCACCCACTTTTATCCCCTTGTTCGATCTGCCCGCAATGC	Original contig	Ctg219	AT3G24350	SYP32 (SYNTAXIN OF PLANTS 32); SNAP receptor	syntaxin of plants SYP32 [Arabidopsis thaliana	-1.18133	0.147537	0.61038	0.342129	1.63063	0.495854	-0.562125	0.416574	A	L	+	NA	NA	NA	NA	NA	NA	NA	NA
220	PE00000170	AGTTGAAATATATGAAGGTTCCTCTGCTGAGATTAAGACTTTGGTTAAGGAGCGCAAGGAGGCAGGGTTG	Original contig	Ctg220	AT4G20260	DREPP plasma membrane polypeptide family protein	hypothetical protein, 22K - common tobacco	0.439545	0.035679	-1.39838	0.39765	-0.0596345	0.988203	0.195895	0.54982	0	0	0	NA	NA	NA	NA	Response	NA	NA	NA
221	PE00000171	GTTTCATGTAAGGACCGCAGCCTCAGATGAGCCTTTACCCGTCTTGAAGTATAGTCTGCTGCCTAGGTTG	Original contig	Ctg221	AT5G57460	unknown protein	unknown protein [Arabidopsis thaliana]	#DIV/0!	#DIV/0!	#DIV/0!	#DIV/0!	#DIV/0!	#DIV/0!	#DIV/0!	#DIV/0!	0	0	0	NA	NA	NA	NA	NA	NA	NA	NA
222	PE00000172	GTGGTAGTTTCCTGTGGGCATTCATTTGGCGGTCTCATGTTAAGAAGAGTCATTGACACAGTAAGTAGGT	Original contig	Ctg222	AT3G19895	unknown protein	gb|AAF35943.1~gene_id:MPN9.14~similar to unknown protein [Arabidopsis thaliana	#DIV/0!	#DIV/0!	#DIV/0!	#DIV/0!	#DIV/0!	#DIV/0!	#DIV/0!	#DIV/0!	0	0	0	NA	NA	NA	NA	NA	NA	NA	NA
223	PE00000173	CTCATGAAACTCACGAAACGAAACCCTACACTATTTCTCTCCCGATCTGAGACTAACCCTCACCTCATCG	Original contig	Ctg223	AT5G67330	ATNRAMP4; inorganic anion transmembrane transporter/ manganese ion transmembrane transporter/ metal ion transmembrane transporter	Metal transporter Nramp4 (AtNramp4).[Arabidopsis thaliana]	-0.045285	0.0955314	0.417567	0.143376	-0.168192	0.422213	-0.273126	0.400165	0	0	0	NA	NA	NA	NA	NA	NA	NA	NA
224	PE00000174	TGAGTTCTCTATAAGTTACAAGCCTGTGAAGCACGGAAGGCCTGGTATTGGTGCTACTCACTCTTCTAGG	Original contig	Ctg224	AT5G09510	40S ribosomal protein S15 (RPS15D)	Putative ribosomal protein S15.[Oryza sativa]	-0.116607	0.0979467	0.116237	0.175382	-0.784777	0.173792	-0.280303	0.338524	B	0	0	NA	NA	NA	NA	NA	NA	NA	NA
226	PE00000175	GTCGCGTATATTGACGGTAGCAGAGGCCGGAGGCCTGTAGCCCATAGGTTAAGTTTTGTTGAGATGGTGG	Original contig	Ctg226	AT2G42490	copper amine oxidase, putative	Peroxisomal copper-containing amine oxidase.[Glycine max]	#DIV/0!	#DIV/0!	#DIV/0!	#DIV/0!	#DIV/0!	#DIV/0!	#DIV/0!	#DIV/0!	0	0	0	NA	NA	NA	NA	NA	NA	NA	NA
227	PE00000176	CAAAACCTCAACCCAAGAGACCTCGCGCTAACGGTGTTGGATATGGGCCCCGTGTCACTAATGTTGTTGC	Original contig	Ctg227	AT5G48385	unknown protein	unknown protein [Arabidopsis thaliana]	0.444604	0.302934	0.759343	0.436522	0.333802	0.108058	-0.445263	0.550034	0	0	0	NA	NA	NA	NA	NA	NA	NA	NA
228	PE00000177	GCTGCTGTTGTGGGACAGAGTTTGTGCCTTTGCGAGCTCTAACCGAAGCCGGGAAAATTGTTCTAAAGGA	Original contig	Ctg228	No hit found	-	adrenocorticotropic hormone receptor, ACTH receptor [human, Peptide, 293 aa	0.296971	0.395851	0.33884	0.254647	0.647019	0.487929	-0.105818	0.127867	0	0	0	NA	NA	NA	NA	NA	NA	NA	NA
229	PE00000178	AAGCTCACCGGCATCCAGAAACTTCAGTTAAGACGGCTGCTTCTCAAAGTGCTTTTTGGAGCTGTTTATC	Original contig	Ctg229	AT4G14305	unknown protein	unknown protein [Arabidopsis thaliana	#DIV/0!	#DIV/0!	#DIV/0!	#DIV/0!	#DIV/0!	#DIV/0!	#DIV/0!	#DIV/0!	0	0	0	NA	NA	NA	NA	NA	NA	NA	NA
230	PE00000179	TAAACATGACGAGCGCAACTTATTATTGCAACCGGGCAGCTGCTTACTTGGAATTAGGGTGCTTCCAGCA	Original contig	Ctg230	AT5G09420	ATTOC64-V (ARABIDOPSIS THALIANA TRANSLOCON AT THE OUTER MEMBRANE OF CHLOROPLASTS 64-V); amidase/ binding / carbon-nitrogen ligase, with glutamine as amido-N-donor	nucellin protein, putative [Arabidopsis thaliana	#DIV/0!	#DIV/0!	#DIV/0!	#DIV/0!	#DIV/0!	#DIV/0!	#DIV/0!	#DIV/0!	0	0	0	NA	NA	NA	NA	NA	NA	NA	NA
231	PE00000180	TACTTAGCCAGCCGCTCGCCTCTGCAAGGAGCACCAGCTTTGATCTGACCTGTTGACAGACCAACAGATA	Original contig	Ctg231	AT2G29560	enolase, putative	enolase (2-phospho-D-glycerate hydroylase) -related [Arabidopsis thaliana]	#DIV/0!	#DIV/0!	#DIV/0!	#DIV/0!	#DIV/0!	#DIV/0!	#DIV/0!	#DIV/0!	0	0	0	NA	NA	NA	NA	NA	NA	NA	NA
232	PE00000181	ATGACAGTATTACTCCTTTGTTATCTTCTGTTGCGGCTGGTTCACTGCCATGCTTAGAGTTATTGATTCA	Original contig	Ctg232	AT3G04710	ankyrin repeat family protein	no hits found	0.238474	0.453443	-0.689221	0.758892	0.573975	0.309918	0.146614	0.393069	0	0	0	NA	NA	Response	NA	NA	NA	NA	NA
233	PE00000182	GCGGAGCGCTCTGTACTATGAGACCCCCGGCTTTATGCTATCATTCGCAAACTTCCTGAGTTTAAGTTCT	Original contig	Ctg233	AT2G18240	Rer1 family protein	hypothetical protein [Plasmodium falciparum 3D7]	#DIV/0!	#DIV/0!	#DIV/0!	#DIV/0!	#DIV/0!	#DIV/0!	#DIV/0!	#DIV/0!	0	0	0	NA	NA	NA	NA	NA	NA	NA	NA
234	PE00000183	GCCAAGTATATCGTAACAAGCGACATGCATCTTTGCAGCCATTTAGACAGCATTCCTTGTTGTTGTAATT	Original contig	Ctg234	No hit found	-	protein kinase, putative [Plasmodium falciparum 3D7	0.427251	0.272627	-0.34175	0.183135	-0.572318	0.105376	0.118495	0.168945	0	0	0	NA	NA	NA	NA	NA	NA	NA	NA
235	PE00000184	AGGAACTGTGTGGCGAACCAATCAGCCTTTCATAAACCACCCCAGAAGGTGGCCAATCTTTCGGAAATTA	Original contig	Ctg235	AT4G03240	FH (FRATAXIN HOMOLOG)	frataxin protein -related [Arabidopsis thaliana	#DIV/0!	#DIV/0!	#DIV/0!	#DIV/0!	#DIV/0!	#DIV/0!	#DIV/0!	#DIV/0!	0	0	0	NA	NA	NA	NA	NA	NA	NA	NA
236	PE00000185	TATGGAACGGCCATTGCTGGTCATATCTACCGGAATAATTTATGGCTATGACGCTATGACCCTAAAGGTT	Original contig	Ctg236	AT2G29020	Rab5-interacting family protein	unknown protein [Arabidopsis thaliana	#DIV/0!	#DIV/0!	#DIV/0!	#DIV/0!	#DIV/0!	#DIV/0!	#DIV/0!	#DIV/0!	0	0	0	NA	NA	NA	NA	NA	NA	NA	NA
237	PE00000186	GCTCAACCAGTCCAAGGGCCATATACGGGTATGACTCCGCAGGCTATTCAAGCAGGCCAGATGACATCTA	Original contig	Ctg237	AT3G08790	VHS domain-containing protein / GAT domain-containing protein	hypothetical protein [Arabidopsis thaliana	0.489993	0.141055	-0.0558474	0.210937	-0.364435	0.120059	0.111279	0.119448	0	0	0	NA	NA	NA	NA	NA	NA	NA	NA
238	PE00000187	TAGCCTGTCGATTCGTTATCTGTAAAGACTGATTCCATAAACCAGTCTTAAGAGCATCTCTAAGGGATTA	Original contig	Ctg238	No hit found	-	Predicted permease, YXIO B.subtilis ortholog.[Clostridium acetobutylicum]	-2.33566	0.472788	-1.74217	0.802607	#DIV/0!	#DIV/0!	4.13329	1.03208	C	L	+	NA	NA	NA	NA	NA	NA	NA	NA
240	PE00000188	CTTCAGCCAATGCTTTGAGCTTCAATCCAGATGGGTCTGCGGTAAACCCAGGAGCTTTTCAGCAGCACAT	Original contig	Ctg240	AT3G13235	ubiquitin family protein	ubiquitin family [Arabidopsis thaliana]	#DIV/0!	#DIV/0!	#DIV/0!	#DIV/0!	#DIV/0!	#DIV/0!	#DIV/0!	#DIV/0!	0	0	0	NA	NA	Response	NA	NA	NA	Response	NA
241	PE00000189	GGCCCGTGATACATTTGAGCCTTTCCTTCATCAGTTAGGTTGTAGACTCTTGCACATTCTAAAGAGATTA	Original contig	Ctg241	AT3G19720	ARC5 (ACCUMULATION AND REPLICATION OF CHLOROPLAST 5); GTP binding / GTPase	unknown protein [Arabidopsis thaliana]	#DIV/0!	#DIV/0!	#DIV/0!	#DIV/0!	#DIV/0!	#DIV/0!	#DIV/0!	#DIV/0!	0	0	0	NA	NA	NA	NA	NA	NA	NA	NA
242	PE00000190	TGGGGGTCATGTAACATCATGGAAGAATGATCATGGAGAGGAATTGCTATTTGTTAGCAGCAAGGCTATA	454	PpEST454_209178753	AT5G57330	Galactose mutarotase-like superfamily protein	putative apospory-associated protein C [Oryza sativa (japonica cultivar-group)]	-0.123774	0.102525	0.501587	0.19364	1.15708	0.179358	-0.482656	0.183353	0	0	+	NA	NA	NA	Response	NA	NA	NA	NA
243	PE00000191	AACATTCCAAGCACAATGGACTCCGAATCGACCGTCCAAGATGTGGAAGATGGTAACTTGTCGAACGTTG	Original contig	Ctg243	No hit found	-	A-agglutinin attachment subunit precursor.[Saccharomyces cerevisiae]	#DIV/0!	#DIV/0!	#DIV/0!	#DIV/0!	#DIV/0!	#DIV/0!	#DIV/0!	#DIV/0!	0	0	0	Response	NA	NA	Response	Response	Response	NA	Response
244	PE00000192	GTGTAGGGGTTTACATTGCGTGTGGAAGAGACTCTGTGTGTTTGAGTCTTTGACTGGGACTGCGACTGCG	454	PpEST454_59931728	No hit found	-	ENSANGP00000012304 [Anopheles gambiae]	0.509387	0.259171	0.997383	0.247349	0.585577	0.583655	1.38091	0.15184	C	0	0	NA	Response	NA	NA	Signal Trasduction	NA	NA	NA
245	PE00000193	TTCTGTTTCTGAAAGGAGTGAAAGTGGTGTTTCTAGTATTAACAGTGGAAGCATGAAAAGCAGTGGCAGC	Original contig	Ctg245	AT1G76980	unknown protein	maturase [Andersonia sprengelioides	0.213055	0.103777	1.30186	0.0533947	0.829997	0.429076	-0.00938605	0.28605	0	M	0	NA	NA	NA	NA	NA	NA	NA	NA
246	PE00000194	GTTGTTGCCTCAGCTTCCTTTCTCGAATTCGTTTTTTGAGTTTCCGAATTGCTCCGATGCTTTGTTCGAA	Original contig	Ctg246	AT3G56710	SIB1 (SIGMA FACTOR BINDING PROTEIN 1); binding / protein binding	P0468B07.6 [Oryza sativa (japonica cultivar-group)]	-0.379375	0.372736	-0.640822	0.21435	0.0635753	0.441176	-0.0870626	0.676753	0	0	0	NA	NA	NA	NA	NA	NA	Response	NA
247	PE00000195	TCTTACCGGGCTCTGAGAGCAAAAGGAATATCCCAAATGGACCTGCCAATGATATGTCCCAGAGGAATAT	Original contig	Ctg247	AT1G30820	CTP synthase, putative / UTP--ammonia ligase, putative	CTP synthase (CTP-synthetase, putative).[Arabidopsis thaliana]	0.690971	0.316971	-0.910318	0.455162	-0.507162	0.288558	2.4289	0.787215	0	0	+	NA	Response	NA	NA	Response	Response	NA	NA
249	PE00000196	AATGGTAATGGCGTCCACTTGTAAGGGAAAGTTGGTGATGGCCTCGTGGTTTTGTTTCTCCGGAAGTGCT	Original contig	Ctg249	AT3G12670	emb2742 (embryo defective 2742); CTP synthase/ catalytic	CTP synthase (UTP--ammonia ligase), putative [Arabidopsis thaliana	0.627807	0.143926	1.60458	0.338864	1.06696	0.27996	-0.00175687	0.56212	A	M	0	Response	Response	NA	NA	NA	NA	NA	Response
250	PE00000197	GTTCTCGCCAGCAACTCAAGGTCACACACATGTCCTATTGTCTGGTGTATACATAGGCAATGTGAAGGTC	Original contig	Ctg250	AT4G34450	coatomer gamma-2 subunit, putative / gamma-2 coat protein, putative / gamma-2 COP, putative	putative coatomer protein gamma 2-subunit [Oryza sativa (	0.0670349	0.173479	-0.227286	0.149064	-0.369374	0.350556	0.605293	0.450738	0	0	0	NA	NA	NA	NA	NA	NA	NA	NA
251	PE00000198	AATGATCCTAACTCTATTATCACCTTACTAGCAACTAGCCTACCCGGCAATGCAACTTACTTCCTCACCT	Original contig	Ctg251	AT1G30360	ERD4 (early-responsive to dehydration 4)	ERD4 protein [Arabidopsis thaliana]	-0.733665	0.189225	-1.16974	0.124354	0.338192	0.599983	-0.0214078	0.655238	0	0	0	NA	Response	NA	NA	Response	NA	NA	NA
252	PE00000199	GATTCTTCAGAGATGCAAGAAGATCTTTCACTGAAGGATCATTGGGGTCAACTCCCGGAAGTGATTCAAG	Original contig	Ctg252	AT4G38630	RPN10 (REGULATORY PARTICLE NON-ATPASE 10); peptide receptor	26S proteasome regulatory subunit S5A - common ice plant	#DIV/0!	#DIV/0!	#DIV/0!	#DIV/0!	#DIV/0!	#DIV/0!	#DIV/0!	#DIV/0!	0	0	0	Response	Response	NA	Signal Trasduction	NA	NA	NA	NA
253	PE00000200	CCTGGGATTACTTGGGAGCTTGAAGGGCATTACATCAGACTCCGTGGCTTCTCAATGTGTGTTGAAACTG	Original contig	Ctg253	AT1G65900	unknown protein	unknown [Arabidopsis thaliana]	#DIV/0!	#DIV/0!	#DIV/0!	#DIV/0!	#DIV/0!	#DIV/0!	#DIV/0!	#DIV/0!	0	0	0	NA	NA	NA	NA	Response	NA	NA	Response
254	PE00000201	TCACTGGAAGTGAAGAAGTATGACATCACTGCAGGCAGGCCTAAACTGGCAGCATGGTTTGAGGAGATGA	Original contig	Ctg254	AT3G55040	GSTL2	In2-1 protein [Glycine max	-0.562878	0.0908767	0.435596	0.188344	0.275075	0.097677	0.583209	0.27107	0	0	0	NA	NA	Response	NA	Response	NA	NA	Response
255	PE00000202	ATGGCCTGCCGTGAAATTGAAAGCAACTTGCAGGCTCTCACTGGAGTAAGTCTGGGTGAAGGTTCAGGTG	Original contig	Ctg255	AT1G62990	KNAT7 (KNOTTED-LIKE HOMEOBOX OF ARABIDOPSIS THALIANA 7); DNA binding / transcription activator/ transcription factor	homeobox 2 protein [Lycopersicon esculentum	#DIV/0!	#DIV/0!	#DIV/0!	#DIV/0!	#DIV/0!	#DIV/0!	#DIV/0!	#DIV/0!	0	0	0	NA	NA	NA	NA	NA	Response	NA	NA
256	PE00000203	GATTGTATTGTACCCATCAAGACATGTCACCCGAATATGCAAGTATACTTCTGGGTATTACCAACACTGT	Original contig	Ctg256	AT5G20380	PHT4;5; inorganic phosphate transmembrane transporter	hypothetical protein [Arabidopsis thaliana	#DIV/0!	#DIV/0!	#DIV/0!	#DIV/0!	#DIV/0!	#DIV/0!	#DIV/0!	#DIV/0!	0	0	0	NA	Response	NA	NA	NA	NA	NA	NA
257	PE00000204	ACTACCAATATCAAGCTTATCAGCAGACAGAGATGGACGCAAAATGGAATCCCTTTGACACAGTAAAGGA	Original contig	Ctg257	AT1G61240	unknown protein	conserved hypothetical protein [Synechococcus sp. WH 8102	#DIV/0!	#DIV/0!	#DIV/0!	#DIV/0!	#DIV/0!	#DIV/0!	#DIV/0!	#DIV/0!	0	0	0	NA	NA	NA	NA	NA	NA	NA	NA
258	PE00000205	AGAGCCCTTTGATGCAGGTTTCTGGATCACAACTAATGGGAAGACCGGCTGCATCTCCTGGTGGTACCAG	Original contig	Ctg258	AT2G03070	unknown protein	unknown protein [Oryza sativa	#DIV/0!	#DIV/0!	#DIV/0!	#DIV/0!	#DIV/0!	#DIV/0!	#DIV/0!	#DIV/0!	0	0	0	NA	NA	NA	NA	Response	NA	NA	Response
259	PE00000206	AAGAACTCCAATGAGTCCACAGCAGATGAGCTCAGGGGCAATCCATGGCATGAGTGCTGGTAACCCAGAG	Original contig	Ctg259	AT1G72390	unknown protein	unknown protein [Arabidopsis thaliana]	0.0889688	0.346805	0.427688	#DIV/0!	-0.0458967	0.00532984	0.860664	0.214	0	0	0	NA	NA	NA	NA	NA	NA	NA	NA
260	PE00000207	ACGAAGTGCTTAATCCTTGGGATTGTCCTGGCGATATTGACATCTTTATGGCTGGACGGAGGGCATGCTT	Original contig	Ctg260	AT5G52550	unknown protein	hypothetical protein L73G19.50 - Arabidopsis thaliana	0.399131	0.469591	1.37962	0.192809	-1.09743	0.179852	0.595993	0.551748	B	M	+	NA	NA	NA	Response	NA	NA	NA	NA
262	PE00000208	CGGTGGTACAACCATATCACTGCACTTCTTAGGATTTCTGGTGTTTCTGGACAAGGCTCTGGTGTCATTG	Original contig	Ctg262	AT2G18110	elongation factor 1-beta, putative / EF-1-beta, putative	Probable elongation factor 1-beta (EF-1-beta).[Arabidopsis thaliana]	0.638811	0.177198	0.0231796	0.206334	-0.222642	0.340332	0.110996	1.03185	0	0	0	NA	Response	NA	NA	NA	NA	NA	NA
263	PE00000209	ATAACCGTACCCGGCAGGAATAAGGGAATGAGAGCCTCCACAATCTCGGTGATATATAATGTCGTCGTTG	Original contig	Ctg263	AT3G12390	nascent polypeptide associated complex alpha chain protein, putative / alpha-NAC, putative	Putative nascent polypeptide associated complex alpha chain.[Oryza sativa]	#DIV/0!	#DIV/0!	#DIV/0!	#DIV/0!	#DIV/0!	#DIV/0!	#DIV/0!	#DIV/0!	0	0	0	NA	NA	NA	NA	Response	NA	NA	NA
264	PE00000210	GTGAAATCTGGCATTTGGGCCGACTCACTTAGCCGTGGACTGATTGATCTTAATATATCTGCTCCCAAGA	Original contig	Ctg264	AT5G11710	epsin N-terminal homology (ENTH) domain-containing protein / clathrin assembly protein-related	Putative clathrin binding protein.[Arabidopsis thaliana]	#DIV/0!	#DIV/0!	#DIV/0!	#DIV/0!	#DIV/0!	#DIV/0!	#DIV/0!	#DIV/0!	0	0	0	NA	NA	NA	NA	NA	NA	NA	NA
266	PE00000211	TACTGCTCGATTGACATACAAGAATGTTCCGACTTGGCATCGGGATCTTTGCAGGGTCTGTGAGAACATT	Original contig	Ctg266	AT5G55190	RAN3 (RAN GTPASE 3); GTP binding / GTPase/ protein binding	GTP-binding protein.[Helianthus annuus]	-0.367785	0.232138	-0.08511	0.39772	-0.490966	0.546232	-0.251398	0.623067	0	0	0	NA	NA	NA	NA	NA	NA	NA	NA
268	PE00000212	CAACTCCTCAGACCGTTCCCAATTCTGTCTCAAAACGATGCCGTCTCGAAGAAGAACGCTCCTGAAGGTC	Original contig	Ctg268	AT3G18820	ATRAB7B (ARABIDOPSIS RAB GTPASE HOMOLOG G3F); GTP binding	Putative GTP-binding protein.[Cucumis sativus]	0.319557	0.186134	0.412193	#DIV/0!	-0.714529	0.0163207	-0.0180739	0.146723	0	0	0	NA	NA	NA	NA	NA	NA	NA	NA
270	PE00000213	TCGGTGGCTGATTCGTTCTTGGTGTTGTTGTGCTTCCTGGCGTCCTTTGGTTCCGCAGGAACTTGGGGTC	Original contig	Ctg270	AT3G06680	60S ribosomal protein L29 (RPL29B)	ribosomal protein L29 [Panax ginseng]	-0.51634	0.327192	-0.239538	0.097914	0.580751	0.485606	-0.212732	0.249408	0	0	0	NA	Response	NA	NA	NA	NA	NA	NA
271	PE00000214	AAATGAAAGACAGGTTGGTCGGTGTTTCTGAGGAGACCACCACCGGAGTTAAGAGGTTGTATCAGATGCA	454	PpEST454_89492038	AT4G13940	S-adenosyl-L-homocysteine hydrolase	adenosylhomocysteinase [Medicago truncatula	0.527669	0.117126	-1.69142	0.449564	-1.32926	0.763116	1.81699	0.709703	0	0	+	NA	NA	NA	NA	NA	NA	NA	Response
272	PE00000215	CTTCCAAGGGGGCGTGTCTACCGTTACCCATCTGGTCGCGGTTTACCTGATGTTCCCATGCCTGGTGTTG	Original contig	Ctg272	AT1G49760	PAB8 (POLY(A) BINDING PROTEIN 8); RNA binding / translation initiation factor	poly(A)-binding protein [Cucumis sativus]	0.45746	0.363105	0.137571	0.525052	0.315055	0.377802	1.0413	1.12463	0	0	0	NA	NA	NA	NA	NA	NA	NA	NA
273	PE00000216	GCTTCCTAGGGGACGCGTGTATCGCTATCCACCTGGTCGCAACATGCAGGAAGTTCCATTTTCGGGAGTT	Original contig	Ctg273	AT1G49760	PAB8 (POLY(A) BINDING PROTEIN 8); RNA binding / translation initiation factor	poly(A)-binding protein [Nicotiana tabacum	0.54547	0.204064	0.625897	0.295687	-0.195669	0.358759	0.74638	0.176828	0	0	0	NA	NA	NA	NA	NA	NA	NA	NA
274	PE00000217	GTTATGTCCAACCGGGGAAGGCATGGACATCTCAGCACTTTGAAGAACTCTGTATTTGTTGTGATTGGGA	Original contig	Ctg274	AT1G51200	zinc finger (AN1-like) family protein	Hypothetical 18.5 kDa protein.[Prunus armeniaca]	-0.388607	0.107997	-0.269593	0.133881	0.096924	0.125505	0.387221	0.316886	0	0	0	NA	NA	NA	NA	NA	NA	NA	NA
276	PE00000218	CTCACACTTCCAATAAGCAGCTTATAATTTCACTATTGTTCATCTTCCTGAGTCCTGATTTGCGAGGAGG	Original contig	Ctg276	No hit found	-	basso score	#DIV/0!	#DIV/0!	#DIV/0!	#DIV/0!	#DIV/0!	#DIV/0!	#DIV/0!	#DIV/0!	0	0	0	NA	NA	NA	NA	NA	NA	NA	NA
277	PE00000219	GATGAAAGAGCATGGTGTGGTGGAATCGTGGACTAAATTATTTACCGTACACCTGCAACGCCATATGTTG	Original contig	Ctg277	AT4G12560	F-box and associated interaction domains-containing protein	S locus F-box (SLF)-S2-like protein [Antirrhinum hispanicum	#DIV/0!	#DIV/0!	#DIV/0!	#DIV/0!	#DIV/0!	#DIV/0!	#DIV/0!	#DIV/0!	0	0	0	NA	NA	NA	NA	NA	NA	NA	NA
278	PE00000220	CATGGCCAGCATACATATCTAGGTCCACTCAGGCCCCTCCTTGAGTCTTCCCGACTTTCAAATTCTTCTA	Original contig	Ctg278	AT1G24560	unknown protein	Putative myosin heavy chain.[Arabidopsis thaliana]	#DIV/0!	#DIV/0!	#DIV/0!	#DIV/0!	#DIV/0!	#DIV/0!	#DIV/0!	#DIV/0!	0	0	0	NA	NA	NA	NA	NA	NA	NA	NA
279	PE00000221	TCTCACAGGCTGATCTTGACATCTCTCGACATCGTATATCTATGTTCTTGTCCAGACATACTGCTTATGA	Original contig	Ctg279	AT1G09020	SNF4 (HOMOLOG OF YEAST SUCROSE NONFERMENTING 4); protein kinase activator	At1g09020/F7G19_11.[Arabidopsis thaliana]	-0.481791	0.236123	-0.356693	0.525145	-1.46643	1.11922	-1.41317	0.305069	D	0	0	NA	NA	Response	NA	NA	NA	NA	NA
280	PE00000222	TTGAATTTTCTACAGCTTCCCCTCCTTCAGTTATAACTGAGGGCTCTCAGGGAGGCCCATGGAGGAATAA	Original contig	Ctg280	AT3G05090	transducin family protein / WD-40 repeat family protein	transducin /WD-40 repeat protein family [Arabidopsis	#DIV/0!	#DIV/0!	#DIV/0!	#DIV/0!	#DIV/0!	#DIV/0!	#DIV/0!	#DIV/0!	0	0	0	NA	NA	NA	NA	NA	NA	NA	NA
282	PE00000223	CAAATTTTTTGCCCATGGAGCCTGTTTGAAAGGGGAGCATTGTGAGTTTTCACATGATTGGAAGGCAACA	Original contig	Ctg282	AT3G08505	zinc finger (CCCH-type/C3HC4-type RING finger) family protein	zinc finger domain-containing protein [Arabidopsis thaliana	#DIV/0!	#DIV/0!	#DIV/0!	#DIV/0!	#DIV/0!	#DIV/0!	#DIV/0!	#DIV/0!	0	0	0	NA	NA	NA	NA	NA	NA	NA	NA
283	PE00000224	TTCAGGTCAATGATCTCAAGAACTTCCCTGGTTTCTTCAAGTGGGAGCACAACCAGGTCACCAACCAGGC	Original contig	Ctg283	AT4G09160	SEC14 cytosolic factor family protein / phosphoglyceride transfer family protein	hypothetical protein [Cicer arietinum]	0.845165	0.293369	-0.304688	0.24543	-0.00412106	0.376	-1.67741	0.523535	0	0	0	Response	NA	Response	NA	NA	NA	NA	NA
284	PE00000225	TCTTCATATGCTGGTTACGAGGATCCAAGGACTAGATTCAAGCATCAGAGTCTCATGCAAGACTATGAAG	Original contig	Ctg284	AT5G57910	unknown protein	unknown protein [Arabidopsis thaliana	-0.655098	0.293314	-0.677778	#DIV/0!	0.327376	0.58031	0.171941	0.883184	0	0	0	Response	Response	NA	Response	Response	NA	Response	NA
285	PE00000226	CTTGCTGCCAGAAATAAACGCCTTCAATCAATGTTTGTATCTTAAGTCTGCGTGGGCACTGGCCAACCTG	Original contig	Ctg285	AT1G70830	MLP28 (MLP-LIKE PROTEIN 28)	major latex-like protein [Prunus persica	#DIV/0!	#DIV/0!	#DIV/0!	#DIV/0!	#DIV/0!	#DIV/0!	#DIV/0!	#DIV/0!	0	0	0	NA	NA	NA	NA	NA	NA	NA	NA
286	PE00000227	TAATGGGAATTGGTAGCGGAGGCACAGTCTCTGGGGTTGGGCAGTATCTCAAATCCAAAAATCCCAATGT	Original contig	Ctg286	AT3G61440	CYSC1 (CYSTEINE SYNTHASE C1); L-3-cyanoalanine synthase/ cysteine synthase	Beta-cyanoalanine synthase.[Solanum tuberosum]	0.45379	0.0511257	1.554	0.487181	0.545913	0.505207	-1.01928	0.374623	0	M	+	NA	NA	NA	NA	NA	NA	NA	NA
288	PE00000228	AATGCAAAGTTGCTGGCAGTGGACACAGATAAGTTTTGCGCTAAGGTGCAGATAGAGAAGGGTGTGTATG	Original contig	Ctg288	AT1G55460	Kin17 DNA-binding protein-related	unknown protein [Arabidopsis thaliana	0.0516818	0.187037	1.01567	#DIV/0!	0.215636	0.690298	-0.164361	0.222221	0	0	0	NA	Response	NA	NA	Response	NA	NA	NA
291	PE00000229	GTACTTGTGCTTCATTGTATGGCCAAGTGCCTGTAACTCCAACCAAAGGCATAGACCCCATAGAAAATGA	Original contig	Ctg291	AT2G31270	CDT1A (ARABIDOPSIS HOMOLOG OF YEAST CDT1 A); cyclin-dependent protein kinase/ protein binding	hypothetical protein [Arabidopsis thaliana	#DIV/0!	#DIV/0!	#DIV/0!	#DIV/0!	#DIV/0!	#DIV/0!	#DIV/0!	#DIV/0!	0	0	0	NA	NA	NA	NA	NA	NA	NA	NA
292	PE00000230	TTTGGTCAAGATTAATAAGATTTCAAACCCCGAATCCATACGTGCACAGCTTGAAGACGCAAAGTAGCTG	Original contig	Ctg292	AT2G31270	CDT1A (ARABIDOPSIS HOMOLOG OF YEAST CDT1 A); cyclin-dependent protein kinase/ protein binding	hypothetical protein [Arabidopsis thaliana	#DIV/0!	#DIV/0!	#DIV/0!	#DIV/0!	#DIV/0!	#DIV/0!	#DIV/0!	#DIV/0!	0	0	0	NA	NA	NA	NA	NA	NA	NA	NA
293	PE00000231	ACTATAGGATTGTAGGGCTCCGTTTAAGTTGTGAAGCCCCTTCGTTTAAACCGTTGTGCTAATATGTGCT	Original contig	Ctg293	No hit found	-	general stress protein (ctc) [Helicobacter pylori	0.811929	0.234965	-0.549335	0.250425	-0.60199	0.486132	0.624572	0.245962	0	0	0	NA	Response	NA	NA	NA	NA	NA	NA
294	PE00000232	TTTACCTGAGGTGATCGAGATAAAGAAATTGCTTGTGTGGGATGAGCGAACCTGTCGTAGGAAGCCGGAT	Original contig	Ctg294	AT2G31270	CDT1A (ARABIDOPSIS HOMOLOG OF YEAST CDT1 A); cyclin-dependent protein kinase/ protein binding	OSJNBb0003A12.8 [Oryza sativa (japonica cultivar-g	#DIV/0!	#DIV/0!	#DIV/0!	#DIV/0!	#DIV/0!	#DIV/0!	#DIV/0!	#DIV/0!	0	0	0	NA	NA	NA	NA	NA	NA	NA	NA
295	PE00000233	TCACAATGGTCTCCTCACTCAGTCCAGTGCTAACGTCTCCTATACGTTCCTCCAGTGCCAACAGTTCCTC	Original contig	Ctg295	AT4G34040	zinc finger (C3HC4-type RING finger) family protein	unknown protein [Arabidopsis thaliana	#DIV/0!	#DIV/0!	#DIV/0!	#DIV/0!	#DIV/0!	#DIV/0!	#DIV/0!	#DIV/0!	0	0	0	NA	NA	NA	NA	NA	NA	NA	NA
297	PE00000234	TTCAAGCTGAAGCATACTGGCCCAGGGCTTTTGTCAATGGCAAATGCTGGTTCCGACACCAATGGTTCAC	Original contig	Ctg297	AT5G58710	ROC7; peptidyl-prolyl cis-trans isomerase	Cyclophilin ROC7 (EC 5.2.1.8) (AT5g58710/mzn1_160) (Peptidyl-prolyl cis-trans isomerase) (PPIase) (Rotamase).[Arabidopsis thaliana]	-0.754204	0.322225	-1.28554	0.405356	-1.22882	0.547751	1.33414	0.909073	0	N	+	NA	NA	NA	NA	NA	NA	NA	NA
298	PE00000235	ATTGAGGCAGAGAACTCTGTTCTCAGAGCCCAAGCGGATGAGCTTAGCAACAGACTGCAGTCTCTGAATG	Original contig	Ctg298	AT4G34590	GBF6 (G-BOX BINDING FACTOR 6); DNA binding / protein heterodimerization/ transcription factor	bZIP transcription factor ATB2.[Glycine max]	1.14666	0.0609154	-2.78496	0.386678	-1.9216	0.419911	3.13684	0.928221	B	N	+	Response	NA	NA	NA	Response	Response	NA	NA
299	PE00000236	TGATCACCATTGAGAATTCTCGTTCAGATGAGAAGCTCCTGTCAGTCTTCCGCGAGGGAGTGAAGTATGG	Original contig	Ctg299	AT5G17920	ATMS1; 5-methyltetrahydropteroyltriglutamate-homocysteine S-methyltransferase/ methionine synthase	Methionine synthase (EC 2.1.1.14).[Solanum tuberosum]	1.10302	0.573008	-1.78577	0.466513	-2.17947	0.607338	1.57251	0.97889	B	N	+	NA	NA	NA	NA	NA	NA	NA	NA
300	PE00000237	TCAGTCACACAGTTCCCATCTACGAAGGTTATGCGCTTCCACATGCCATCCTCCGGCTTGACCTCGCTGG	Original contig	Ctg300	AT5G09810	ACT7 (ACTIN 7); structural constituent of cytoskeleton	Actin.[Setaria italica]	0.123862	0.127309	#DIV/0!	#DIV/0!	0.0498987	0.382235	0.971238	0.475258	C	M	0	Response	NA	NA	NA	Response	NA	NA	Response
300	PE00000237	TCAGTCACACAGTTCCCATCTACGAAGGTTATGCGCTTCCACATGCCATCCTCCGGCTTGACCTCGCTGG	Original contig	Ctg300	AT5G09810	ACT7 (ACTIN 7); structural constituent of cytoskeleton	Actin.[Setaria italica]	0.115654	0.161643	0.674723	0.229431	0.500201	0.3996	0.462235	0.24404	C	M	0	NA	NA	NA	NA	NA	NA	NA	NA
300	PE00000237	TCAGTCACACAGTTCCCATCTACGAAGGTTATGCGCTTCCACATGCCATCCTCCGGCTTGACCTCGCTGG	Original contig	Ctg300	AT5G09810	ACT7 (ACTIN 7); structural constituent of cytoskeleton	Actin.[Setaria italica]	0.0768119	0.185711	0.640137	0.239467	0.608301	0.381042	0.576188	0.290413	C	M	0	NA	NA	NA	NA	NA	NA	NA	NA
300	PE00000237	TCAGTCACACAGTTCCCATCTACGAAGGTTATGCGCTTCCACATGCCATCCTCCGGCTTGACCTCGCTGG	Original contig	Ctg300	AT5G09810	ACT7 (ACTIN 7); structural constituent of cytoskeleton	Actin.[Setaria italica]	0.163325	0.174668	0.433941	0.270437	0.403335	0.324713	0.313104	0.363558	C	M	0	NA	NA	NA	NA	NA	NA	NA	NA
300	PE00000237	TCAGTCACACAGTTCCCATCTACGAAGGTTATGCGCTTCCACATGCCATCCTCCGGCTTGACCTCGCTGG	Original contig	Ctg300	AT5G09810	ACT7 (ACTIN 7); structural constituent of cytoskeleton	Actin.[Setaria italica]	0.178376	0.155443	0.799906	0.206879	0.394518	0.48281	0.464532	0.186409	C	M	0	NA	NA	NA	NA	NA	NA	NA	NA
300	PE00000237	TCAGTCACACAGTTCCCATCTACGAAGGTTATGCGCTTCCACATGCCATCCTCCGGCTTGACCTCGCTGG	Original contig	Ctg300	AT5G09810	ACT7 (ACTIN 7); structural constituent of cytoskeleton	Actin.[Setaria italica]	0.273357	0.209205	1.32087	0.313177	0.5334	0.36262	0.424427	0.161662	C	M	0	NA	NA	NA	NA	NA	NA	NA	NA
300	PE00000237	TCAGTCACACAGTTCCCATCTACGAAGGTTATGCGCTTCCACATGCCATCCTCCGGCTTGACCTCGCTGG	Original contig	Ctg300	AT5G09810	ACT7 (ACTIN 7); structural constituent of cytoskeleton	Actin.[Setaria italica]	0.277452	0.146015	1.34171	0.238819	0.538572	0.30181	0.4573	0.157804	C	M	0	NA	NA	NA	NA	NA	NA	NA	NA
300	PE00000237	TCAGTCACACAGTTCCCATCTACGAAGGTTATGCGCTTCCACATGCCATCCTCCGGCTTGACCTCGCTGG	Original contig	Ctg300	AT5G09810	ACT7 (ACTIN 7); structural constituent of cytoskeleton	Actin.[Setaria italica]	0.30486	0.0892728	1.34039	0.284058	0.424136	0.328817	0.611795	0.0935073	C	M	0	NA	NA	NA	NA	NA	NA	NA	NA
300	PE00000237	TCAGTCACACAGTTCCCATCTACGAAGGTTATGCGCTTCCACATGCCATCCTCCGGCTTGACCTCGCTGG	Original contig	Ctg300	AT5G09810	ACT7 (ACTIN 7); structural constituent of cytoskeleton	Actin.[Setaria italica]	0.314834	0.188412	1.34666	0.264168	0.457137	0.305418	0.725118	0.204879	C	M	0	NA	NA	NA	NA	NA	NA	NA	NA
300	PE00000237	TCAGTCACACAGTTCCCATCTACGAAGGTTATGCGCTTCCACATGCCATCCTCCGGCTTGACCTCGCTGG	Original contig	Ctg300	AT5G09810	ACT7 (ACTIN 7); structural constituent of cytoskeleton	Actin.[Setaria italica]	0.120655	0.126258	0.655	0.376659	0.383349	0.210717	0.170412	0.31648	C	M	0	NA	NA	NA	NA	NA	NA	NA	NA
300	PE00000237	TCAGTCACACAGTTCCCATCTACGAAGGTTATGCGCTTCCACATGCCATCCTCCGGCTTGACCTCGCTGG	Original contig	Ctg300	AT5G09810	ACT7 (ACTIN 7); structural constituent of cytoskeleton	Actin.[Setaria italica]	0.348425	0.132379	0.592653	0.974272	0.499627	0.362193	0.127409	0.274776	C	M	0	NA	NA	NA	NA	NA	NA	NA	NA
300	PE00000237	TCAGTCACACAGTTCCCATCTACGAAGGTTATGCGCTTCCACATGCCATCCTCCGGCTTGACCTCGCTGG	Original contig	Ctg300	AT5G09810	ACT7 (ACTIN 7); structural constituent of cytoskeleton	Actin.[Setaria italica]	0.377549	0.127584	0.303777	0.43742	0.265768	0.193442	0.233475	0.418768	C	M	0	NA	NA	NA	NA	NA	NA	NA	NA
300	PE00000237	TCAGTCACACAGTTCCCATCTACGAAGGTTATGCGCTTCCACATGCCATCCTCCGGCTTGACCTCGCTGG	Original contig	Ctg300	AT5G09810	ACT7 (ACTIN 7); structural constituent of cytoskeleton	Actin.[Setaria italica]	0.281465	0.122857	0.331685	0.530473	0.232146	0.261384	0.129624	0.542921	C	M	0	NA	NA	NA	NA	NA	NA	NA	NA
300	PE00000237	TCAGTCACACAGTTCCCATCTACGAAGGTTATGCGCTTCCACATGCCATCCTCCGGCTTGACCTCGCTGG	Original contig	Ctg300	AT5G09810	ACT7 (ACTIN 7); structural constituent of cytoskeleton	Actin.[Setaria italica]	0.102216	0.253959	0.565561	0.258886	0.664739	0.431245	0.205803	0.287753	C	M	0	NA	NA	NA	NA	NA	NA	NA	NA
300	PE00000237	TCAGTCACACAGTTCCCATCTACGAAGGTTATGCGCTTCCACATGCCATCCTCCGGCTTGACCTCGCTGG	Original contig	Ctg300	AT5G09810	ACT7 (ACTIN 7); structural constituent of cytoskeleton	Actin.[Setaria italica]	0.0717226	0.252393	0.317258	0.375922	0.429184	0.480071	0.776577	0.903326	C	M	0	NA	NA	NA	NA	NA	NA	NA	NA
300	PE00000237	TCAGTCACACAGTTCCCATCTACGAAGGTTATGCGCTTCCACATGCCATCCTCCGGCTTGACCTCGCTGG	Original contig	Ctg300	AT5G09810	ACT7 (ACTIN 7); structural constituent of cytoskeleton	Actin.[Setaria italica]	0.0777152	0.26818	0.214561	0.325295	0.214888	0.213749	0.265641	0.315568	C	M	0	NA	NA	NA	NA	NA	NA	NA	NA
300	PE00000237	TCAGTCACACAGTTCCCATCTACGAAGGTTATGCGCTTCCACATGCCATCCTCCGGCTTGACCTCGCTGG	Original contig	Ctg300	AT5G09810	ACT7 (ACTIN 7); structural constituent of cytoskeleton	Actin.[Setaria italica]	0.103462	0.171851	0.521841	0.411407	0.257482	0.393529	0.420834	0.461107	C	M	0	NA	NA	NA	NA	NA	NA	NA	NA
305	PE00000238	AGCTCCAGAGCAGGCTCTTGGTGGTATCTACAGTGTTCTTAATCAGAAACGTGGGCACGTGTTTGAGGAA	Original contig	Ctg305	AT1G56070	LOS1; copper ion binding / translation elongation factor/ translation factor, nucleic acid binding	Elongation factor 2 (EF-2).[Beta vulgaris]	0.545805	0.121537	0.427373	0.453048	-0.291753	0.573878	1.26496	0.425188	0	0	0	NA	NA	NA	Signal Trasduction	NA	NA	NA	NA
306	PE00000239	GAGAGAGAGATTGGTGTTATCTCTGTGTCACAACTACGGGCACTGATGTAAACCTTGTGAGTAATGAGTA	Original contig	Ctg306	AT1G55265	unknown protein	Hypothetical protein.[Arabidopsis thaliana]	-0.103911	0.391219	-0.845772	0.236476	-0.258385	0.0899114	0.933905	0.351424	0	0	0	NA	Response	NA	Response	NA	Response	NA	NA
308	PE00000240	AGAAGAGATTGAGGGTTGCCGTGGAACATGTTAACGTCACATAATTCTTCACCCACCCCCATTCCATCAG	Original contig	Ctg308	AT5G11650	hydrolase, alpha/beta fold family protein	Lysophospholipase-like protein.[Arabidopsis thaliana]	-0.479808	0.298732	-1.54557	0.132685	-0.368517	0.26006	0.664078	0.405075	0	N	+	Response	NA	NA	Response	NA	NA	NA	NA
309	PE00000241	GGGCCAACTTCAAGGAAGTGCAGGAGTTCAAGCCTGTTGCTGACTCTTAGTTTGTCTTGAGAGGTGATCG	454	PpEST454_51916602	AT3G12490	cystatin B	Cysteine protease inhibitor.[Pyrus communis]	-0.993019	0.325036	-0.875871	0.0478506	-0.242936	0.127815	-0.229781	0.213222	0	Q	0	NA	NA	Signal Trasduction	Signal Trasduction	NA	NA	NA	NA
310	PE00000242	TTCTTCAGAAGCCACTCCTTTATGCAGTCGGAATGATATTCATGAGAGCAGTAATATAAACTTCGCAATC	Original contig	Ctg310	AT4G30400	zinc finger (C3HC4-type RING finger) family protein	Putative U2 snRNP auxiliary factor.[Oryza sativa]	#DIV/0!	#DIV/0!	#DIV/0!	#DIV/0!	#DIV/0!	#DIV/0!	#DIV/0!	#DIV/0!	0	0	0	NA	NA	NA	NA	NA	NA	NA	NA
312	PE00000243	ACTGCTGGCCTGCCATGCTGACGTCGCTTGGCTTCACGGCGGAGGAGGGTAACATTTTGCGAGGCCACTG	Original contig	Ctg312	AT2G21740	unknown protein	At2g21740 protein.[Arabidopsis thaliana]	-0.464988	0.66291	-1.05127	0.675316	1.25509	0.773897	3.75246	1.66396	0	0	+	NA	NA	NA	NA	NA	NA	NA	NA
315	PE00000244	CTCACTGAGTTCTGCACACCGGTCAATTGTCCGACAATGTCTGCAGGATCGAAGTACGAGTACAGATGGG	Original contig	Ctg315	AT5G45550	mob1/phocein family protein	Mob1-like protein [Medicago sativa subsp. falcata	#DIV/0!	#DIV/0!	#DIV/0!	#DIV/0!	#DIV/0!	#DIV/0!	#DIV/0!	#DIV/0!	0	0	0	NA	NA	NA	NA	Response	NA	NA	NA
316	PE00000245	CAGTGGGACAGTCACGTGTTTCGACCTTGATAATAACGCTGATCCTCACGACCTTGGAGGATGGTATTGG	Original contig	Ctg316	AT2G24280	serine carboxypeptidase S28 family protein	prolylcarboxypeptidase -related [Arabidopsis thaliana	#DIV/0!	#DIV/0!	#DIV/0!	#DIV/0!	#DIV/0!	#DIV/0!	#DIV/0!	#DIV/0!	0	0	0	Response	NA	NA	NA	NA	NA	NA	NA
317	PE00000246	GTTGCCAGCCTCAGAACTTTCCTCTATCTCTAGTAGATCCCCCGAGTACGGTGCTTCAAGCTGGGGAGGG	Original contig	Ctg317	AT2G39840	type one serine/threonine protein phosphatase 4	protein phosphatase type 1 [Nicotiana tabacum	-0.0984902	0.180242	-0.0290528	0.332267	-0.247731	0.338571	0.346014	0.874047	0	0	0	NA	NA	Response	NA	NA	NA	NA	NA
318	PE00000247	CAAGGTTGGTGGGCTGGAAGATGCGGCCTGATGCAAGTAGCACCTTAGAATGCGCTCACTGTGTATTATG	Original contig	Ctg318	AT2G42590	GRF9 (GENERAL REGULATORY FACTOR 9); calcium ion binding / protein binding / protein phosphorylated amino acid binding	14-3-3 protein homolog.[Maackia amurensis]	-0.146117	0.299533	-0.509566	0.320588	-1.09707	0.433839	0.601193	1.07345	0	0	0	NA	NA	NA	NA	NA	NA	NA	NA
319	PE00000248	GGTAGTGTGTTCCCTGAATTTTCAATCTCCTCTCTATAAGGTTTCTCTTCCAAGTGTGTTCCCTGAATAC	Original contig	Ctg319	No hit found	-	host cell factor C1 regulator 1 [Mus musculus	-0.262146	0.204271	0.162664	0.402995	-0.00348675	0.39394	0.491299	0.437089	0	0	0	NA	NA	NA	NA	NA	NA	NA	NA
320	PE00000249	CGCATACCCTGCAATTTCCAGGCGCTTCAACCGTTGTTCCTTCAGTATCAAGGCAAGTGCTGGAGAGAAG	454	PpEST454_22488426	AT3G63140	chloroplast stem-loop binding protein of 41 kDa	mRNA-binding protein precursor [Nicotiana tabacum	#DIV/0!	#DIV/0!	#DIV/0!	#DIV/0!	#DIV/0!	#DIV/0!	#DIV/0!	#DIV/0!	0	0	0	NA	Response	NA	NA	NA	NA	NA	NA
321	PE00000250	CCAGGTTGGCGGATTAACTCAGCTTGGGGTTATCAGGGCCCAAATTCTGAATTCTACTTACAGTACAGTG	Original contig	Ctg321	AT1G04590	unknown protein	unknown protein [Arabidopsis thaliana	-0.0640674	0.261554	0.38049	0.782971	0.648994	0.36727	-0.170145	0.391303	0	0	0	NA	NA	NA	NA	NA	NA	NA	NA
323	PE00000251	CCATGCCTCCTGATAAGCTCGCTGAGCTCTGGAACCTTGATCCCAAACGCGCCAAAAGGATACTGGCAAA	454	PpEST454_22478469	AT2G40620	Basic-leucine zipper (bZIP) transcription factor family protein	bZip DNA binding protein [Arabidopsis thaliana	#DIV/0!	#DIV/0!	#DIV/0!	#DIV/0!	#DIV/0!	#DIV/0!	#DIV/0!	#DIV/0!	0	0	0	NA	Response	NA	NA	NA	NA	NA	Response
324	PE00000252	GTTTCTATTCCAAGCCAGAGGTGTTTCGGTATCTCAAAACTGTAAAGCGCAAGAGCTGCAAGTCCAGAAA	454	PpEST454_22480751	AT1G63240	unknown protein	OSJNBb0033G08.18 [Oryza sativa (japonica cultivar	-0.696246	0.271469	0.815507	0.325504	1.19915	0.320489	-0.625422	0.201314	A	0	+	NA	Response	NA	NA	NA	NA	NA	NA
325	PE00000253	TGTGATGCTGATAAACCCATAGATAAAATGAAATAAGAGCCCAGGGAAAGGAGGAAACTGCTTATAGTGG	Original contig	Ctg325	AT1G13870	DRL1 (DEFORMED ROOTS AND LEAVES 1); calmodulin binding / purine nucleotide binding	unknown protein [Arabidopsis thaliana	0.196151	0.140813	0.565592	0.331871	0.148391	0.438811	-0.26539	0.400022	0	0	0	NA	NA	NA	NA	NA	NA	NA	NA
326	PE00000254	TAACCATGGCCCTCCCTGCACCAATTCCTCATCGCTAGTCATTGAATCCAAAGTGCGTGCATGGCTCCAA	Original contig	Ctg326	AT1G33470	RNA recognition motif (RRM)-containing protein	At1g33470/F10C21_14 [Arabidopsis thaliana]	-0.137839	0.87827	-0.557568	0.312346	0.092647	0.129033	-0.272548	0.721718	0	0	0	NA	NA	NA	NA	NA	NA	NA	NA
327	PE00000255	TGCAAGCATACATAAAGTGGTAGTAAAATTTTGGCACTGCACCAATAGATTCTATAGCCGCATTCTCTCC	Original contig	Ctg327	AT5G64020	unknown protein	unknown protein [Arabidopsis thaliana]	#DIV/0!	#DIV/0!	#DIV/0!	#DIV/0!	#DIV/0!	#DIV/0!	#DIV/0!	#DIV/0!	0	0	0	NA	NA	NA	NA	NA	NA	NA	NA
328	PE00000256	TGCGTATCATGAAGAGCCGTAAAGTTTTGGGTCATCAGCAGTTGGTTATGGAGTGTGTAGAGCAGCTTGG	454	PpEST454_22484682	AT4G02570	cullin 1	cullin-like protein1 [Pisum sativum	0.175284	0.113119	0.0585059	0.427289	0.489395	0.142025	0.787928	0.355992	0	0	0	Signal Trasduction	NA	NA	NA	NA	Signal Trasduction	NA	NA
329	PE00000257	CCCGTAGAGACTTCAAATTCATATGGAAACCCCTCTTCGCGAAGTTCCTATGCCACAGAGACTGTACCAA	454	PpEST454_22486063	No hit found	-	Epa5p [Candida glabrata	#DIV/0!	#DIV/0!	#DIV/0!	#DIV/0!	#DIV/0!	#DIV/0!	#DIV/0!	#DIV/0!	0	0	0	NA	NA	NA	NA	NA	NA	NA	NA
330	PE00000258	GAGTGCCATTGATGAGAGGGAAGTATTGCCCCCAAATTCAGAGGGTACAGGTTCAGCAACTGCCCCCATC	454	PpEST454_22487170	AT1G31940	unknown protein	unknown protein [Arabidopsis thaliana	0.0636796	0.217118	-0.379016	0.271196	-0.0581639	0.333099	1.1561	0.344009	0	0	0	NA	Response	NA	NA	NA	NA	NA	NA
331	PE00000259	TCAATGACTCAGCACCAAATAGATCTCGGGAGATGGCCGGGTCTACTTCATTCCCAACCTGTCTGACTCA	454	PpEST454_22484268	AT3G01410	Polynucleotidyl transferase, ribonuclease H-like superfamily protein	RNase H domain-containing protein [Arabidopsis thaliana]	#DIV/0!	#DIV/0!	#DIV/0!	#DIV/0!	#DIV/0!	#DIV/0!	#DIV/0!	#DIV/0!	0	0	0	NA	NA	NA	NA	NA	NA	NA	NA
332	PE00000260	TCATGTATGACTCATTTAGCCGTTTTTGGCATTCTTGGGGTGTTAACGAGATATCTGCTGCAAAAGTTGT	454	PpEST454_22482343	AT2G41705	camphor resistance CrcB family protein	unknown protein [Arabidopsis thaliana	#DIV/0!	#DIV/0!	#DIV/0!	#DIV/0!	#DIV/0!	#DIV/0!	#DIV/0!	#DIV/0!	0	0	0	NA	NA	NA	NA	NA	NA	NA	NA
333	PE00000261	CCTCATGCCAGTGCCTGCTGCTTCTAAGACATCCGAAAAGACATCAGCGAAGACAAGATCGTCGGCAAAG	Original contig	Ctg333	AT1G29195	unknown protein	unknown protein [Arabidopsis thaliana	#DIV/0!	#DIV/0!	#DIV/0!	#DIV/0!	#DIV/0!	#DIV/0!	#DIV/0!	#DIV/0!	0	0	0	Response	NA	NA	NA	NA	NA	NA	Response
344	PE00000262	CTCCACGGCAAGGCTGTGGGATGATGGAATTATCGATCCGGCCGACACGAGAAAAGTCATAGGCCTCTCC	Original contig	Ctg344	AT4G34030	MCCB (3-METHYLCROTONYL-COA CARBOXYLASE); biotin carboxylase/ methylcrotonoyl-CoA carboxylase	3-methylcrotonyl-CoA carboxylase non-biotinylated subunit (MCCB) [Arabidopsis thaliana]	#DIV/0!	#DIV/0!	#DIV/0!	#DIV/0!	#DIV/0!	#DIV/0!	#DIV/0!	#DIV/0!	0	0	0	NA	NA	NA	NA	NA	NA	NA	NA
345	PE00000263	GAACTAGCCTTGTCAGAGGTGATCTTTGTGATAACATCAGCTGTGAAGGATGTATGTGGGAAACCTCCAA	Original contig	Ctg345	AT1G15370	unknown protein	unknown protein [Arabidopsis thaliana]	#DIV/0!	#DIV/0!	#DIV/0!	#DIV/0!	#DIV/0!	#DIV/0!	#DIV/0!	#DIV/0!	0	0	0	NA	NA	NA	NA	NA	NA	NA	NA
346	PE00000264	GTGTACTTATCGAGCTCCCTCAAGAAGCCGATCGATCGAGTTTGTTTATTTACTTTTCTGTGTATGGTTG	Original contig	Ctg346	AT4G00430	PIP1;4 (PLASMA MEMBRANE INTRINSIC PROTEIN 1;4); water channel	Plasma membrane intrinsic protein 1-1.[Pyrus communis]	-0.482825	0.417217	-2.04351	0.515753	-1.57901	0.395951	0.113709	0.413218	B	N	+	NA	NA	NA	Response	Response	NA	Response	NA
349	PE00000265	ACCACCAGATAGTCATCAGGGCCATTCCTTTCAAGTCCAGGGGCTAATTTTCTTCCCACTCTAGTGGTCA	Original contig	Ctg349	AT1G01620	PIP1C (PLASMA MEMBRANE INTRINSIC PROTEIN 1C); water channel	plasma membrane intrinsic protein 1c [Arabidopsis thaliana]	-0.0349074	0.291127	0.672175	0.411759	-1.02695	0.24973	-4.39243	0.833349	G	N	+	NA	NA	NA	NA	NA	NA	NA	NA
350	PE00000266	ATGACCCTCCTCCAACCCCCTTCTTTGATCCTGAGGAGCTGACCAAATGGTCTTTCTACAGAGCTCTTAT	Original contig	Ctg350	AT2G37170	PIP2B (PLASMA MEMBRANE INTRINSIC PROTEIN 2); water channel	plasma membrane intrinsic protein 2-1 [Pyrus communis]	-0.649783	0.0641024	-0.344118	#DIV/0!	-1.57399	0.573748	-3.02093	1.27634	B	0	0	Response	Response	NA	Response	NA	NA	NA	NA
351	PE00000267	CAGGAGGGACCTTCAAGAGGTCCAGCTAGCTCGGACCAGCAGTGAGTGGACCTTTCTTGTTTTAAATGAT	Original contig	Ctg351	No hit found	-	No hits found	0.300512	0.257839	#DIV/0!	#DIV/0!	-0.528625	0.111883	-1.75329	0.304963	0	0	0	NA	NA	NA	NA	NA	NA	NA	NA
352	PE00000268	CTAATGTCTTGGGGATCCACTTAAACATCCCCGTTTCACTCAGCCTGCTCTTGAACTACTGCGGGAAGCA	Original contig	Ctg352	AT2G45180	protease inhibitor/seed storage/lipid transfer protein (LTP) family protein	hybrid proline-rich protein [Catharanthus roseus]	-0.364822	0.286921	-3.1867	0.26193	-1.18622	0.274812	2.43844	0.849988	B	N	+	NA	NA	NA	NA	NA	NA	NA	NA
354	PE00000269	GGCAGCCGTCTCTTGCTCAGGGCATGGAAGAGCCTACTTGGATGGGCTTATTCTTGATGGGAAGGAACCC	Original contig	Ctg354	AT1G34060	alliinase family protein	unknown protein [Arabidopsis thaliana]	-1.71327	0.316389	-1.55302	0.218637	-0.473095	0.0985008	-1.19061	0.459573	0	Q	0	Response	NA	NA	Response	Response	NA	NA	NA
355	PE00000270	AAGTCCTTCGTTGACCCAAGGGTGATGGATCTATGCTTCCGGGAACCTTGATCCTCCCCTTCTCCAGAAA	Original contig	Ctg355	AT4G25620	hydroxyproline-rich glycoprotein family protein	proline-rich protein family [Arabidopsis thaliana]	#DIV/0!	#DIV/0!	#DIV/0!	#DIV/0!	#DIV/0!	#DIV/0!	#DIV/0!	#DIV/0!	0	0	0	NA	NA	Response	NA	NA	Response	NA	Response
356	PE00000271	ATCCACGCTATCAAAGAAGCATTTGAAAGCCGATGGCTGTACACGTTTGACACTTTAGCACGTTGGGGAT	Original contig	Ctg356	AT2G40940	ERS1 (ETHYLENE RESPONSE SENSOR 1); ethylene binding / protein histidine kinase/ receptor	putative ethylene receptor ERS1 [Prunus persica]	#DIV/0!	#DIV/0!	#DIV/0!	#DIV/0!	#DIV/0!	#DIV/0!	#DIV/0!	#DIV/0!	0	0	0	Response	NA	NA	NA	Signal Trasduction	NA	NA	NA
357	PE00000272	GTCGTCTGACTCGCCACCCTTAACTCACTCTATCACTCTCCCGAGTCAACTCACCGAACCCGTCGAGATC	Original contig	Ctg357	AT4G11980	ATNUDX14 (ARABIDOPSIS THALIANA NUDIX HYDROLASE HOMOLOG 14); ADP-glucose pyrophosphohydrolase/ ADP-ribose pyrophosphohydrolase/ ADP-sugar diphosphatase/ hydrolase	MutT/nudix family protein [Arabidopsis thaliana]	0.315701	0.480211	0.0771257	0.31324	0.0862253	0.216925	-1.08236	0.279509	0	0	0	Response	NA	NA	NA	NA	NA	NA	NA
358	PE00000273	GAAGGCAAGGCCTACAACCGCAGCAACCAGATAATCTGGAGTGCAAGGATTTGTTGAGTGGGGCTGGATG	Original contig	Ctg358	AT5G65670	IAA9 (INDOLE-3-ACETIC ACID INDUCIBLE 9); transcription factor	Aux/IAA protein.[Vitis vinifera] = ctg Abb 423	1.32255	0.0603688	-3.02639	0.188942	-0.61168	0.252945	3.95747	1.18066	C	R	+	Signal Trasduction	NA	NA	NA	NA	NA	NA	NA
361	PE00000274	ACCCTGGTATGGGAAGACTTATTACTGAAATGATCATTAGGTTAGTACACTACCGGGGTCTTCTTTTTAC	454	PpEST454_22483570	No hit found	-	No hits found	#DIV/0!	#DIV/0!	#DIV/0!	#DIV/0!	#DIV/0!	#DIV/0!	#DIV/0!	#DIV/0!	0	0	0	NA	NA	NA	NA	NA	NA	NA	NA
362	PE00000275	AAGCCACAGATGCGAAATGAAATATGTACTCCTAGAGATGGACCGAATCCTGCGCCCCAACGGGTATGCA	Original contig	Ctg362	AT4G19120	ERD3 (early-responsive to dehydration 3)	dehydration-induced protein, putative [Arabidopsis thaliana]	-1.18344	0.0552592	-3.07393	0.203178	-0.896292	0.399181	2.71142	1.49754	0	Q	+	NA	NA	NA	NA	NA	NA	NA	Response
364	PE00000276	GTCTGAGAAGGGTGAAACTGCCATTTGGCAGAAGAGGGTAAATACTGATTCATGTGGAGACAGAAAAGAT	Original contig	Ctg364	AT1G26850	dehydration-responsive family protein	unknown [Malus x domestica]	0.210316	0.102256	-0.553628	0.642072	-0.276203	0.385266	0.366285	0.394851	0	0	0	NA	NA	NA	NA	NA	NA	NA	NA
365	PE00000277	TTGTGTTCTCAGCTTGGAGCGGTTCTCGGAATGCTTGGCGACTGCAGTCGGGCAACAGGAGATGCTGGTT	Original contig	Ctg365	AT3G54360	protein binding / zinc ion binding	No hits found	#DIV/0!	#DIV/0!	#DIV/0!	#DIV/0!	#DIV/0!	#DIV/0!	#DIV/0!	#DIV/0!	0	0	0	NA	NA	NA	NA	NA	NA	NA	NA
366	PE00000278	CTTCACCACCCTATAACATGCTTAGAAACGTACTTGACATGAATGCTCATTTTGGTGGTTTTAATTCTGC	454	PpEST454_209176105	AT1G78240	S-adenosyl-L-methionine-dependent methyltransferases superfamily protein	No hits found	-0.640629	0.177957	-0.366463	0.0408782	0.552451	#DIV/0!	-1.2731	0.602475	0	0	0	NA	Response	NA	NA	NA	NA	NA	Response
367	PE00000279	GGCATTGGAGAAATGGCCTGACCGTGCATTTGCCGTCCCACCTAGAATTAGCAGTGGTTCAATACCAAGC	454	PpEST454_22484224	AT4G10440	S-adenosyl-L-methionine-dependent methyltransferases superfamily protein	hypothetical protein~similar to Oryza sativa chromosome 10, OSJNBa0005K07.2 [Oryza sativa (japonica cultivar-group)]	#DIV/0!	#DIV/0!	#DIV/0!	#DIV/0!	#DIV/0!	#DIV/0!	#DIV/0!	#DIV/0!	0	0	0	NA	NA	NA	NA	NA	NA	NA	NA
368	PE00000280	GGATTTGGTTCGGAGAATGCTTGTGAGGGACCCAAAAAAGCGGCTAACAGCCCATGAAGTTCTTTGCCAC	454	PpEST454_22486398	AT2G38910	calcium-dependent protein kinase 20	calcium-dependent protein kinase, putative (CDPK) [Arabidopsisthaliana]	#DIV/0!	#DIV/0!	#DIV/0!	#DIV/0!	#DIV/0!	#DIV/0!	#DIV/0!	#DIV/0!	0	0	0	NA	NA	NA	NA	NA	NA	NA	NA
369	PE00000281	CGGTCGAACATCTGAAATTGGGACATGCGGGTATGGCAACTGAAGAAATATATTGGCAAATGAAGGATCT	454	PpEST454_22480512	AT5G35910	Polynucleotidyl transferase, ribonuclease H fold protein with HRDC domain	putative nucleolar protein [Arabidopsis thaliana]	#DIV/0!	#DIV/0!	#DIV/0!	#DIV/0!	#DIV/0!	#DIV/0!	#DIV/0!	#DIV/0!	0	0	0	NA	NA	NA	NA	NA	NA	NA	NA
371	PE00000282	CTCTCTCCTAGCTATCGCCTCCGCCAAGGTCTTCTTCGAAGAACGCTTCGAGGACGGATGGGATAAACGT	Original contig	Ctg371	AT1G09210	calreticulin 2 (CRT2)	Calreticulin precursor.[Prunus armeniaca]	0.850734	0.186244	-0.435841	0.360601	-1.59002	0.291059	0.823952	0.630325	B	0	+	NA	NA	NA	NA	NA	NA	NA	NA
373	PE00000283	GGAGAAGAAGCACGGTAGTCTTTTGGAGAAGCTTCACCGATCCGACAGCAGCTCTAGCTCTTCGAGCGAT	Original contig	Ctg373	AT1G20440	COR47 (COLD-REGULATED 47)	unknown [Prunus dulcis]	0.0388907	0.597978	-1.82117	0.539256	-0.566174	0.798978	0.852697	0.68016	0	N	0	NA	NA	NA	Response	NA	NA	NA	NA
376	PE00000284	AAAGGCTTAGCTCATGCCTTGTCTTACATGCACCACGATTGCTTGCCACCGATTGTACATCGTGACATCT	Original contig	Ctg376	AT4G08850	kinase	receptor protein kinase-related protein [Arabidopsis thaliana]	#DIV/0!	#DIV/0!	#DIV/0!	#DIV/0!	#DIV/0!	#DIV/0!	#DIV/0!	#DIV/0!	0	0	0	NA	NA	NA	NA	NA	NA	Response	NA
377	PE00000285	AATGGTAGTAGTGATAGTTCTACAGACCCATGGATGGGCTAAACAGTACACACGCTCTGTAATTCAACTG	Original contig	Ctg377	AT1G75110	RRA2 (REDUCED RESIDUAL ARABINOSE 2)	hypothetical protein [Oryza sativa (japonica cultivar-group	#DIV/0!	#DIV/0!	#DIV/0!	#DIV/0!	#DIV/0!	#DIV/0!	#DIV/0!	#DIV/0!	0	0	0	NA	NA	NA	NA	NA	NA	NA	NA
378	PE00000286	TTCTTCAGCTTGACTCAGCAAATCCAGGAATAAAGGCTCATTCAAATATGATATCGGAATCACAAACCGC	Original contig	Ctg378	AT4G38840	auxin-responsive protein, putative	auxin-induced protein - apple tree	#DIV/0!	#DIV/0!	#DIV/0!	#DIV/0!	#DIV/0!	#DIV/0!	#DIV/0!	#DIV/0!	0	0	0	Response	Response	NA	Response	Response	Response	NA	Response
384	PE00000287	GGAACCGCGTACACACTGTATCTACACCCACTGGCCAATGCATGACCTCCACGTGGCTCCTCAGCAATAG	Original contig	Ctg384	AT3G05880	RCI2A (RARE-COLD-INDUCIBLE 2A)	unnamed protein product [Oryza sativa (japonica cultivar-group)]	#DIV/0!	#DIV/0!	#DIV/0!	#DIV/0!	#DIV/0!	#DIV/0!	#DIV/0!	#DIV/0!	0	0	0	NA	NA	NA	Response	NA	NA	NA	NA
387	PE00000288	CGTGGGTAGAAATAGAGGAGCATCAGCCCATTTCCCCATGTAACGACAGCTCATCTCAACTTACCACTTC	Original contig	Ctg387	AT1G17360	unknown protein	COP1-interacting protein 7 (CIP7)-like [Oryza sativa (japonica cultivar-group)]	#DIV/0!	#DIV/0!	#DIV/0!	#DIV/0!	#DIV/0!	#DIV/0!	#DIV/0!	#DIV/0!	0	0	0	NA	NA	NA	NA	NA	NA	NA	NA
388	PE00000289	TTTTTCCCAGGGAGGTACAGGGTTCTGCGTTCGAGATCCGATCTCAGACCCCTCAAAGGCTCAAACCCAG	Original contig	Ctg388	AT2G24765	ARF3 (ADP-RIBOSYLATION FACTOR 3); protein binding	small GTP-binding protein ARF [Brassica rapa]	0.053331	0.118186	1.1944	#DIV/0!	-0.584646	0.241413	-0.723293	0.606868	0	0	0	Response	NA	NA	NA	NA	NA	NA	NA
389	PE00000290	ATATGGATGCCAAAACAGTTGCGGGCAGACGTGGCAAGGCTTCTTCCCAGCTAAAATCCAAAGCATCCTC	Original contig	Ctg389	AT2G34357	binding	No hits fou	#DIV/0!	#DIV/0!	#DIV/0!	#DIV/0!	#DIV/0!	#DIV/0!	#DIV/0!	#DIV/0!	0	0	0	NA	Response	NA	NA	NA	NA	NA	Response
390	PE00000291	AAAGTTAAACTAGCGCAGGATTCAAATGTAGGCAGATTCACAATTCCTGATACAAACGGAAACGGCCGGC	454	PpEST454_46472458	AT1G10155	phloem protein 2-A10	No hits found	-1.63812	0.0543872	-0.710363	0.217609	0.841166	0.227866	-0.881509	0.280728	0	0	0	NA	NA	NA	NA	NA	NA	NA	NA
391	PE00000292	CAATGCCAATTCCTCCGGTCCTTGCTACATTTCACACCTGCCTTTCAACCCCAAGAGACCAGCTCAAAGA	Original contig	Ctg391	AT5G51430	EYE (EMBRYO YELLOW)	unknown protein [Arabidopsis thaliana]	0.494372	0.254455	#DIV/0!	#DIV/0!	-0.0532948	0.216002	0.226553	0.251761	0	0	0	NA	NA	NA	NA	NA	NA	NA	NA
392	PE00000293	TATCAAAATGGAATGAGATACTCAACCTCTGTGCCTAATGACTCCGACACACATGACGATTTTAAACCCG	Original contig	Ctg392	AT3G15660	GRX4 (GLUTAREDOXIN 4); metal ion binding	unknown protein [Arabidopsis thaliana	0.398342	0.320167	1.47924	0.174614	0.335818	0.219386	5.53041	#DIV/0!	0	0	0	NA	NA	NA	NA	NA	NA	NA	NA
393	PE00000294	GGTAGCTGCTTCGCAGAAAGCCCTGGCTCCCAGACAAACAATTCTAGCATTGGCAATCTGCATCCATCTG	454	PpEST454_17531044	AT5G17270	Protein prenylyltransferase superfamily protein	tetratricopeptide repeat (TPR)-containing protein [Arabidopsis	#DIV/0!	#DIV/0!	#DIV/0!	#DIV/0!	#DIV/0!	#DIV/0!	#DIV/0!	#DIV/0!	0	0	0	NA	NA	NA	NA	NA	NA	NA	NA
394	PE00000295	CGGATCCTCTTCGACAAGTACCATCCGGGGTATTTTGGTAAAGTCGGTATGAGGTACTTCCACAGGCTGC	Original contig	Ctg394	AT1G70600	structural constituent of ribosome	ribosomal protein L27a [Petunia x hybrida]	0.378385	0.29205	0.832045	0.713246	-0.468753	0.207907	-0.262846	0.187671	0	0	0	NA	NA	NA	NA	NA	NA	NA	NA
395	PE00000296	CTTCATGCAAGTGAACCTACTGGGTCTACCTTCCGCCGTATCAGGAAATTTCTTACAAAGCCAGAGAATG	Original contig	Ctg395	AT1G63060	unknown protein	hypothetical protein F16M19.2 [imported] - Arabidopsis thaliana	-1.86478	0.0911186	-0.727146	0.447057	#DIV/0!	#DIV/0!	-1.56131	0.281009	0	0	0	NA	NA	NA	NA	NA	NA	NA	NA
396	PE00000297	AAGCTGGACAAAATCTGATAAATGTCTCGGAATGAGGGTTCATCTTTTTATCTATTGCACACATGCTCTC	Original contig	Ctg396	AT1G51200	zinc finger (AN1-like) family protein	Hypothetical 18.5 kDa protein.[Prunus armeniaca]	0.645811	0.215803	1.23576	0.356243	-0.0611265	0.254748	-1.01531	0.511535	0	M	+	NA	NA	NA	NA	NA	NA	NA	NA
398	PE00000298	TTTCCTGTTTGGTTCTCGCGAATCTCCAATCAGACAAGACAAAGGGTCGACCCGTTAAATGAGTTGCTCT	Original contig	Ctg398	AT5G41340	UBC4 (UBIQUITIN CONJUGATING ENZYME 4); ubiquitin-protein ligase	ubiquitin carrier protein 4 [Glycine max]	#DIV/0!	#DIV/0!	#DIV/0!	#DIV/0!	#DIV/0!	#DIV/0!	#DIV/0!	#DIV/0!	0	0	0	NA	Response	NA	NA	NA	NA	NA	NA
399	PE00000299	GAAAAGCTGGATGATCAGAACCCTGAAATAGTACCTGAGCCGGACACAGATGGTGTCAGAAAGAAAAAGA	Original contig	Ctg399	AT5G14440	unknown protein	OSJNBa0044K18.34 [Oryza sativa (japonica cultivar-group)]	0.256784	0.292913	-0.38772	0.21502	-0.36165	0.279229	1.21171	0.444468	0	0	0	NA	NA	NA	NA	NA	NA	NA	NA
400	PE00000300	AGTTTATTTTAGATCATTCCATGCAATTAGGGCCAGGTGGGTCGACTGCAGTAACTGCAATAGTCATTGA	Original contig	Ctg400	AT4G28400	protein phosphatase 2C, putative / PP2C, putative	OSJNBa0085I10.2 protein.[Oryza sativa]	-0.61673	0.897109	#DIV/0!	#DIV/0!	0.281991	0.407042	-0.581815	0.647743	0	0	0	Response	NA	Response	NA	NA	NA	NA	Response
402	PE00000301	GATAGTAGTACTTGCCGCTTAATCGTTGGAACAAGTCAAGATGTGCTCTCAGGATCCCGTATGATAATTT	Original contig	Ctg402	AT5G46860	VAM3; SNAP receptor	Syntaxin.[Glycine max]	-0.273839	0.212669	0.714644	0.0663745	0.564705	0.340872	-0.50546	0.158291	0	0	0	NA	NA	NA	NA	NA	NA	NA	NA
403	PE00000302	CTAGACAAGGGTGGGAGCATACAGCTGAGTGAGAAAGATGCAGCCCCAAACACCAACTCCACTCGAGGCT	Original contig	Ctg403	AT5G06720	peroxidase, putative	peroxidase [Ipomoea batatas]	#DIV/0!	#DIV/0!	#DIV/0!	#DIV/0!	#DIV/0!	#DIV/0!	#DIV/0!	#DIV/0!	0	0	0	NA	NA	NA	NA	NA	NA	NA	NA
404	PE00000303	TGTTGAGTGGCTGCCTTAGTAGCCGCATGTCAACAAACTAATATGTAGCTGTTTGTGGTGGGTTTAGACG	Original contig	Ctg404	AT5G59890	ADF4 (ACTIN DEPOLYMERIZING FACTOR 4); actin binding	Actin-depolymerizing factor 2 (ADF 2).[Petunia hybrida]	0.141098	0.281143	-0.930532	0.699119	-0.573132	0.821735	0.696797	0.213671	C	N	+	NA	NA	NA	NA	NA	NA	NA	NA
404	PE00000303	TGTTGAGTGGCTGCCTTAGTAGCCGCATGTCAACAAACTAATATGTAGCTGTTTGTGGTGGGTTTAGACG	Original contig	Ctg404	AT5G59890	ADF4 (ACTIN DEPOLYMERIZING FACTOR 4); actin binding	Actin-depolymerizing factor 2 (ADF 2).[Petunia hybrida]	0.261427	0.420502	-1.15633	0.691003	-0.397044	0.496278	0.765007	0.280466	C	N	+	NA	NA	NA	NA	NA	NA	NA	NA
404	PE00000303	TGTTGAGTGGCTGCCTTAGTAGCCGCATGTCAACAAACTAATATGTAGCTGTTTGTGGTGGGTTTAGACG	Original contig	Ctg404	AT5G59890	ADF4 (ACTIN DEPOLYMERIZING FACTOR 4); actin binding	Actin-depolymerizing factor 2 (ADF 2).[Petunia hybrida]	0.256841	0.356092	-0.636807	0.282061	-0.294839	0.467046	1.17605	0.228812	C	N	+	NA	NA	NA	NA	NA	NA	NA	NA
404	PE00000303	TGTTGAGTGGCTGCCTTAGTAGCCGCATGTCAACAAACTAATATGTAGCTGTTTGTGGTGGGTTTAGACG	Original contig	Ctg404	AT5G59890	ADF4 (ACTIN DEPOLYMERIZING FACTOR 4); actin binding	Actin-depolymerizing factor 2 (ADF 2).[Petunia hybrida]	0.236978	0.216724	-0.677328	0.344696	-0.360898	0.396821	1.26261	0.518692	C	N	+	NA	NA	NA	NA	NA	NA	NA	NA
404	PE00000303	TGTTGAGTGGCTGCCTTAGTAGCCGCATGTCAACAAACTAATATGTAGCTGTTTGTGGTGGGTTTAGACG	Original contig	Ctg404	AT5G59890	ADF4 (ACTIN DEPOLYMERIZING FACTOR 4); actin binding	Actin-depolymerizing factor 2 (ADF 2).[Petunia hybrida]	-0.0390271	0.106935	-0.743361	0.443635	-0.614689	0.670213	0.841169	0.172542	C	N	+	NA	NA	NA	NA	NA	NA	NA	NA
404	PE00000303	TGTTGAGTGGCTGCCTTAGTAGCCGCATGTCAACAAACTAATATGTAGCTGTTTGTGGTGGGTTTAGACG	Original contig	Ctg404	AT5G59890	ADF4 (ACTIN DEPOLYMERIZING FACTOR 4); actin binding	Actin-depolymerizing factor 2 (ADF 2).[Petunia hybrida]	0.0807059	0.189412	-0.841905	0.394023	-0.633362	0.754796	0.883544	0.369605	C	N	+	NA	NA	NA	NA	NA	NA	NA	NA
404	PE00000303	TGTTGAGTGGCTGCCTTAGTAGCCGCATGTCAACAAACTAATATGTAGCTGTTTGTGGTGGGTTTAGACG	Original contig	Ctg404	AT5G59890	ADF4 (ACTIN DEPOLYMERIZING FACTOR 4); actin binding	Actin-depolymerizing factor 2 (ADF 2).[Petunia hybrida]	0.253476	0.397514	-0.515235	0.308632	-0.413187	0.265903	1.02239	0.259381	C	N	+	NA	NA	NA	NA	NA	NA	NA	NA
404	PE00000303	TGTTGAGTGGCTGCCTTAGTAGCCGCATGTCAACAAACTAATATGTAGCTGTTTGTGGTGGGTTTAGACG	Original contig	Ctg404	AT5G59890	ADF4 (ACTIN DEPOLYMERIZING FACTOR 4); actin binding	Actin-depolymerizing factor 2 (ADF 2).[Petunia hybrida]	0.247142	0.356993	-0.672509	0.340113	-0.524591	0.151145	1.03998	0.34731	C	N	+	NA	NA	NA	NA	NA	NA	NA	NA
404	PE00000303	TGTTGAGTGGCTGCCTTAGTAGCCGCATGTCAACAAACTAATATGTAGCTGTTTGTGGTGGGTTTAGACG	Original contig	Ctg404	AT5G59890	ADF4 (ACTIN DEPOLYMERIZING FACTOR 4); actin binding	Actin-depolymerizing factor 2 (ADF 2).[Petunia hybrida]	0.248037	0.549345	-1.1034	0.415552	-0.530718	0.345657	0.261331	1.15917	C	N	+	NA	NA	NA	NA	NA	NA	NA	NA
404	PE00000303	TGTTGAGTGGCTGCCTTAGTAGCCGCATGTCAACAAACTAATATGTAGCTGTTTGTGGTGGGTTTAGACG	Original contig	Ctg404	AT5G59890	ADF4 (ACTIN DEPOLYMERIZING FACTOR 4); actin binding	Actin-depolymerizing factor 2 (ADF 2).[Petunia hybrida]	-0.0335937	0.397793	-1.24721	0.480962	-0.496083	0.314208	0.866996	0.66416	C	N	+	NA	NA	NA	NA	NA	NA	NA	NA
404	PE00000303	TGTTGAGTGGCTGCCTTAGTAGCCGCATGTCAACAAACTAATATGTAGCTGTTTGTGGTGGGTTTAGACG	Original contig	Ctg404	AT5G59890	ADF4 (ACTIN DEPOLYMERIZING FACTOR 4); actin binding	Actin-depolymerizing factor 2 (ADF 2).[Petunia hybrida]	0.0412464	0.341102	-1.43742	0.299532	-0.506263	0.306301	0.811852	0.658992	C	N	+	NA	NA	NA	NA	NA	NA	NA	NA
404	PE00000303	TGTTGAGTGGCTGCCTTAGTAGCCGCATGTCAACAAACTAATATGTAGCTGTTTGTGGTGGGTTTAGACG	Original contig	Ctg404	AT5G59890	ADF4 (ACTIN DEPOLYMERIZING FACTOR 4); actin binding	Actin-depolymerizing factor 2 (ADF 2).[Petunia hybrida]	-0.000344887	0.276892	-1.06423	0.445524	-0.248568	0.180862	0.662877	1.1148	C	N	+	NA	NA	NA	NA	NA	NA	NA	NA
404	PE00000303	TGTTGAGTGGCTGCCTTAGTAGCCGCATGTCAACAAACTAATATGTAGCTGTTTGTGGTGGGTTTAGACG	Original contig	Ctg404	AT5G59890	ADF4 (ACTIN DEPOLYMERIZING FACTOR 4); actin binding	Actin-depolymerizing factor 2 (ADF 2).[Petunia hybrida]	0.0360638	0.399348	-0.978497	0.37556	-0.217302	0.19641	0.373631	0.616657	C	N	+	NA	NA	NA	NA	NA	NA	NA	NA
404	PE00000303	TGTTGAGTGGCTGCCTTAGTAGCCGCATGTCAACAAACTAATATGTAGCTGTTTGTGGTGGGTTTAGACG	Original contig	Ctg404	AT5G59890	ADF4 (ACTIN DEPOLYMERIZING FACTOR 4); actin binding	Actin-depolymerizing factor 2 (ADF 2).[Petunia hybrida]	-0.0439778	0.451426	-1.18232	0.606098	-0.710431	0.509076	0.788466	0.261934	C	N	+	NA	NA	NA	NA	NA	NA	NA	NA
404	PE00000303	TGTTGAGTGGCTGCCTTAGTAGCCGCATGTCAACAAACTAATATGTAGCTGTTTGTGGTGGGTTTAGACG	Original contig	Ctg404	AT5G59890	ADF4 (ACTIN DEPOLYMERIZING FACTOR 4); actin binding	Actin-depolymerizing factor 2 (ADF 2).[Petunia hybrida]	-0.0614567	0.465118	-0.949375	0.651015	-0.311242	0.428762	0.632921	0.161116	C	N	+	NA	NA	NA	NA	NA	NA	NA	NA
404	PE00000303	TGTTGAGTGGCTGCCTTAGTAGCCGCATGTCAACAAACTAATATGTAGCTGTTTGTGGTGGGTTTAGACG	Original contig	Ctg404	AT5G59890	ADF4 (ACTIN DEPOLYMERIZING FACTOR 4); actin binding	Actin-depolymerizing factor 2 (ADF 2).[Petunia hybrida]	-0.0136075	0.299604	-0.318399	0.281954	-0.171827	0.18237	0.406662	0.718196	C	N	+	NA	NA	NA	NA	NA	NA	NA	NA
404	PE00000303	TGTTGAGTGGCTGCCTTAGTAGCCGCATGTCAACAAACTAATATGTAGCTGTTTGTGGTGGGTTTAGACG	Original contig	Ctg404	AT5G59890	ADF4 (ACTIN DEPOLYMERIZING FACTOR 4); actin binding	Actin-depolymerizing factor 2 (ADF 2).[Petunia hybrida]	-0.0851284	0.260229	-0.637449	0.228958	-0.272793	0.268746	0.37974	0.672286	C	N	+	NA	NA	NA	NA	NA	NA	NA	NA
405	PE00000304	AGGATTATCAGTATGCTTTGATTGGCCAGCCTAGCAGGAATTACCTTTGGATATTAAGCAGGCAGCCTCG	Original contig	Ctg405	AT5G58070	TIL (TEMPERATURE-INDUCED LIPOCALIN); binding / transporter	Outer membrane lipoprotein-like.[Arabidopsis thaliana]	-0.911349	0.0696294	0.0343827	0.199569	1.3371	0.551509	0.0553023	0.212503	0	L	+	NA	NA	NA	NA	NA	NA	NA	NA
407	PE00000305	CAGCGTCGATCTGGTCAACTGCCAATGCAAAAGGAGGGTGAGGAGGTGGATTATAGAGGTGTCCTGCACC	Original contig	Ctg407	AT5G60600	HDS (4-HYDROXY-3-METHYLBUT-2-ENYL DIPHOSPHATE SYNTHASE); 4 iron, 4 sulfur cluster binding / 4-hydroxy-3-methylbut-2-en-1-yl diphosphate synthase	GcpE.[Lycopersicon esculentum]	-0.242309	0.119791	-1.09214	0.227821	-0.0345244	0.0570234	1.27226	1.137	0	N	0	NA	NA	NA	NA	NA	NA	Signal Trasduction	NA
408	PE00000306	CATTTCGCACTACACAGTCCCTGTCTCTTTTTGGACAACAAAATGGCGGCGTCTGGCATGGCTGTGAGTG	Original contig	Ctg408	AT4G25590	ADF7 (actin depolymerizing factor 7); actin binding	pollen specific actin-depolymerizing factor 2 [Nicotiana tabacum]	#DIV/0!	#DIV/0!	#DIV/0!	#DIV/0!	#DIV/0!	#DIV/0!	#DIV/0!	#DIV/0!	0	0	0	NA	NA	NA	NA	NA	NA	NA	NA
409	PE00000307	CAAAAGAGAAGAATGCCATCCTCTTTACGTATCCTCCAGCGGATTCCTTCACAAGCACTGGATTGGTGGT	Original contig	Ctg409	AT2G39960	microsomal signal peptidase 25 kDa subunit, putative (SPC25)	unknown protein [Arabidopsis thaliana]	#DIV/0!	#DIV/0!	#DIV/0!	#DIV/0!	#DIV/0!	#DIV/0!	#DIV/0!	#DIV/0!	0	0	0	NA	NA	NA	NA	NA	NA	NA	NA
410	PE00000308	AATGGAAATCGACGACACGTGTTTACCTCCGTCAAAGCGGTCGGCGGTACCCTCGTCAGACAATCCCGAC	Original contig	Ctg410	AT2G31410	unknown protein	no hits found	#DIV/0!	#DIV/0!	#DIV/0!	#DIV/0!	#DIV/0!	#DIV/0!	#DIV/0!	#DIV/0!	0	0	0	NA	Response	NA	NA	NA	NA	NA	NA
411	PE00000309	CAAAATGACCAAGGCCCAATGAAGACGAGCATTCCTCCAAGTCCATACCAGAAGCCTCTGAAATCAGTCA	Original contig	Ctg411	AT1G23880	NHL repeat-containing protein	unknown protein [Arabidopsis thaliana]	#DIV/0!	#DIV/0!	#DIV/0!	#DIV/0!	#DIV/0!	#DIV/0!	#DIV/0!	#DIV/0!	0	0	0	NA	NA	NA	NA	NA	NA	NA	NA
412	PE00000310	TGATAGTAAAAGCGACTTGGATTAGGCAAACTTCTTGACCTCCTATCATGTCAAAGGCTTTTGTAGTTCA	Original contig	Ctg412	AT5G01600	ATFER1; ferric iron binding / iron ion binding	Ferritin 1, chloroplast precursor.[Brassica napus]	-0.470196	0.278063	-1.62439	0.728291	-0.869364	0.354158	-0.350048	1.16979	B	0	0	NA	NA	NA	Response	NA	NA	Signal Trasduction	NA
413	PE00000311	GATCACTCGCGGGGAGAACTTGGGTCCTCTGTTTTCCTCTGCTCCATCTTTATCTTCGTCCAAGCTTTCG	454	PpEST454_22478787	AT5G01600	ferretin 1	Ferritin 2, chloroplast precursor (NtFer2).[Nicotiana tabacum]	-0.551105	0.273877	0.089403	0.513978	0.360446	0.257259	-0.016861	0.438029	0	0	0	NA	NA	NA	Response	NA	NA	NA	NA
414	PE00000312	TGGACGCCATAGATTCAGTAGTGGATCCGCTCAGAGAGTTCTCTAAGGACAGCATTCGGCTCGTCAAGCG	Original contig	Ctg414	AT5G50460	protein transport protein SEC61 gamma subunit, putative	PROTEIN TRANSPORT PROTEIN SEC61 GAMMA SUBUNIT	0.579704	0.312242	0.27742	0.246669	-0.197401	0.562317	1.86443	0.645672	0	0	0	NA	NA	NA	NA	NA	NA	NA	NA
415	PE00000313	GCCACCTCTAACGGTTCTTCGGATGCACCCGAACAAAGCACTCCTTCTATCGAGGACCTCTCTGCTTAAC	Original contig	Ctg415	AT2G20760	protein binding / structural molecule	unknown protein [Arabidopsis thaliana]	0.730787	0.173223	-0.119862	0.358466	-1.16717	0.473612	0.169466	0.529092	0	0	+	NA	NA	NA	NA	NA	NA	NA	NA
416	PE00000314	CATATCCAGAGGTGATGACTACTGATATGGGCGACGATAACTTTGCCATGAAAACCTGCATGGGTGGTTT	Original contig	Ctg416	AT3G59990	MAP2B (METHIONINE AMINOPEPTIDASE 2B); aminopeptidase/ metalloexopeptidase	methionine aminopeptidase 2 -related [Arabidopsis thaliana]	#DIV/0!	#DIV/0!	#DIV/0!	#DIV/0!	#DIV/0!	#DIV/0!	#DIV/0!	#DIV/0!	0	0	0	NA	NA	NA	NA	NA	NA	NA	NA
418	PE00000315	GACAGCAACTGATTCCGGCCCTGGTTACGCTCACTATAAACATAGACATGGGATGCTACGGTATCGGCCT	Original contig	Ctg418	AT5G12410	THUMP domain-containing protein	unknown protein [Arabidopsis thaliana]	#DIV/0!	#DIV/0!	#DIV/0!	#DIV/0!	#DIV/0!	#DIV/0!	#DIV/0!	#DIV/0!	0	0	0	NA	NA	NA	NA	NA	NA	NA	NA
419	PE00000316	AAGGTTTACTGCCCCACACCAAGTGTGCGTTTACCGCCTCTGCCTCACAATCCCCATCATGAAAACCACG	Original contig	Ctg419	AT4G24240	WRKY7; calmodulin binding / transcription factor	no hits found	-0.0321681	0.566321	#DIV/0!	#DIV/0!	-0.652048	0.394946	-1.07675	0.175996	D	0	0	NA	Response	NA	NA	NA	Response	NA	Response
420	PE00000317	CATTATTGCCCCGACAACAAAGGGTGCCCTGGTCAGGTTTCCGGAGTTCAAATTAGCGATGTGACATACG	Original contig	Ctg420	AT3G59850	polygalacturonase, putative / pectinase, putative	Endopolygalacturonase.[Prunus persica]	0.902227	0.119441	-1.27204	0.614626	0.632282	#DIV/0!	3.47005	1.41194	0	0	0	NA	NA	NA	NA	NA	NA	NA	NA
423	PE00000318	TCCATTTGCTTGCACCTCCTGGCTAGACCCAGCATCAGTTGAGCCCGAGGCATTAGAGGCAAGGGTTTGA	Original contig	Ctg423	AT1G59660	Nucleoporin autopeptidase	no hits found	#DIV/0!	#DIV/0!	#DIV/0!	#DIV/0!	#DIV/0!	#DIV/0!	#DIV/0!	#DIV/0!	0	0	0	NA	NA	NA	NA	NA	NA	NA	NA
428	PE00000319	GTAAGCTGAAATGCACACAAGCTTGTCACAAATGTCATCGCAGCCATTAGAGGGTACACCTCAGGCCTAA	Original contig	Ctg428	AT3G29970	germination protein-related	germination protein -related [Arabidopsis thaliana]	#DIV/0!	#DIV/0!	#DIV/0!	#DIV/0!	#DIV/0!	#DIV/0!	#DIV/0!	#DIV/0!	0	0	0	NA	Response	NA	NA	NA	NA	NA	NA
429	PE00000320	CCATCTCCAGACATATCAAGACATTCTGAATAGCTTCCTCAATGTGCTCCACATCTAACCAGAAATGATG	Original contig	Ctg429	AT1G11200	unknown protein	unknown [Arabidopsis thaliana]	#DIV/0!	#DIV/0!	#DIV/0!	#DIV/0!	#DIV/0!	#DIV/0!	#DIV/0!	#DIV/0!	0	0	0	NA	NA	NA	NA	NA	NA	NA	NA
430	PE00000321	AGATGTGTCGGTCACCTTACTGGGCAGGGTATTCCTGTTTGTGATTTACCCGAGGATACGATGCTTCCTG	Original contig	Ctg430	AT5G58330	malate dehydrogenase (NADP), chloroplast, putative	NADP-malate dehydrogenase	#DIV/0!	#DIV/0!	#DIV/0!	#DIV/0!	#DIV/0!	#DIV/0!	#DIV/0!	#DIV/0!	0	0	0	NA	NA	NA	NA	NA	NA	NA	NA
437	PE00000322	CAGCTAGACATACTGCATGAATCCATCAAAACTGAAGTAGATTGAGGTTGCTAAACTAGAGGGTATTTGA	Original contig	Ctg437	AT4G09800	RPS18C (S18 RIBOSOMAL PROTEIN); RNA binding / nucleic acid binding / structural constituent of ribosome	40S ribosomal protein S18 (RPS18A) [Arabidopsis thaliana]	#DIV/0!	#DIV/0!	#DIV/0!	#DIV/0!	#DIV/0!	#DIV/0!	#DIV/0!	#DIV/0!	0	0	0	NA	NA	NA	NA	NA	NA	NA	NA
438	PE00000323	CTGCTGGGTGGGGCCTTGTCTTCCTGTAAATTTAGGCTGAGTGCTTTGTAAGACGTTAATTACGTTTGAT	Original contig	Ctg438	AT5G13420	transaldolase, putative	transaldolase [Lycopersicon esculentum]	0.781414	0.205831	-0.0139661	0.368684	-0.114401	0.41408	0.456821	0.406357	0	0	0	NA	NA	NA	NA	NA	NA	NA	NA
439	PE00000324	ATTGTTACGATGGCGGCGAGTTATCAAATGAGTCTTTTAAGCCACTAATAACAGTCAAATCATGCCCAAA	Original contig	Ctg439	AT1G77370	glutaredoxin, putative	glutaredoxin I - common ice plant	0.85469	0.279616	0.0451711	0.797111	-0.234906	0.757601	-0.119033	0.471686	0	0	0	NA	NA	NA	NA	NA	NA	NA	NA
440	PE00000325	CCTCACTGACAACATGTGCGGGTACTTCTCTTGGTCGACGACCCTTGTGTTCTCTAGCTTTATGTTGAGG	Original contig	Ctg440	AT1G03330	small nuclear ribonucleoprotein D, putative / snRNP core SM-like protein, putative / U6 snRNA-associated Sm-like protein, putative	no hits found	#DIV/0!	#DIV/0!	#DIV/0!	#DIV/0!	#DIV/0!	#DIV/0!	#DIV/0!	#DIV/0!	0	0	0	NA	NA	NA	NA	NA	NA	NA	NA
441	PE00000326	TCTTTGCTCTTGTAAGTTCTTGCGGCACGTGCCCCGGTCCTAACCCTAGACCAAGGCCAAACCCAAGGCC	Original contig	Ctg441	AT1G62510	protease inhibitor/seed storage/lipid transfer protein (LTP) family protein	HyPRP.[Fragaria ananassa]	-0.302931	0.171266	-1.49228	0.866906	-1.30245	0.523165	-0.971747	0.335572	G	N	0	NA	NA	NA	NA	NA	NA	NA	NA
441	PE00000326	TCTTTGCTCTTGTAAGTTCTTGCGGCACGTGCCCCGGTCCTAACCCTAGACCAAGGCCAAACCCAAGGCC	Original contig	Ctg441	AT1G62510	protease inhibitor/seed storage/lipid transfer protein (LTP) family protein	HyPRP.[Fragaria ananassa]	-0.264313	0.285068	-1.6127	0.800696	-1.46427	0.569811	-1.16313	0.278092	G	N	0	NA	NA	NA	NA	NA	NA	NA	NA
441	PE00000326	TCTTTGCTCTTGTAAGTTCTTGCGGCACGTGCCCCGGTCCTAACCCTAGACCAAGGCCAAACCCAAGGCC	Original contig	Ctg441	AT1G62510	protease inhibitor/seed storage/lipid transfer protein (LTP) family protein	HyPRP.[Fragaria ananassa]	-0.174122	0.121347	-1.37759	0.722233	-1.30319	0.632542	-1.00981	0.441989	G	N	0	NA	NA	NA	NA	NA	NA	NA	NA
441	PE00000326	TCTTTGCTCTTGTAAGTTCTTGCGGCACGTGCCCCGGTCCTAACCCTAGACCAAGGCCAAACCCAAGGCC	Original contig	Ctg441	AT1G62510	protease inhibitor/seed storage/lipid transfer protein (LTP) family protein	HyPRP.[Fragaria ananassa]	-0.271124	0.186058	-1.68165	0.669458	-1.22791	0.410472	-1.16449	0.471842	G	N	0	NA	NA	NA	NA	NA	NA	NA	NA
441	PE00000326	TCTTTGCTCTTGTAAGTTCTTGCGGCACGTGCCCCGGTCCTAACCCTAGACCAAGGCCAAACCCAAGGCC	Original contig	Ctg441	AT1G62510	protease inhibitor/seed storage/lipid transfer protein (LTP) family protein	HyPRP.[Fragaria ananassa]	-0.26477	0.167525	-1.89418	0.589006	-1.31005	0.583433	-0.86646	0.159822	G	N	0	NA	NA	NA	NA	NA	NA	NA	NA
441	PE00000326	TCTTTGCTCTTGTAAGTTCTTGCGGCACGTGCCCCGGTCCTAACCCTAGACCAAGGCCAAACCCAAGGCC	Original contig	Ctg441	AT1G62510	protease inhibitor/seed storage/lipid transfer protein (LTP) family protein	HyPRP.[Fragaria ananassa]	-0.17935	0.157817	-1.78763	0.643349	-1.34269	0.638356	-0.901254	0.234457	G	N	0	NA	NA	NA	NA	NA	NA	NA	NA
441	PE00000326	TCTTTGCTCTTGTAAGTTCTTGCGGCACGTGCCCCGGTCCTAACCCTAGACCAAGGCCAAACCCAAGGCC	Original contig	Ctg441	AT1G62510	protease inhibitor/seed storage/lipid transfer protein (LTP) family protein	HyPRP.[Fragaria ananassa]	-0.161006	0.163411	-1.79462	0.560924	-1.1841	0.493869	-0.780342	0.20351	G	N	0	NA	NA	NA	NA	NA	NA	NA	NA
441	PE00000326	TCTTTGCTCTTGTAAGTTCTTGCGGCACGTGCCCCGGTCCTAACCCTAGACCAAGGCCAAACCCAAGGCC	Original contig	Ctg441	AT1G62510	protease inhibitor/seed storage/lipid transfer protein (LTP) family protein	HyPRP.[Fragaria ananassa]	-0.280597	0.166512	-1.978	0.45359	-1.43336	0.545626	-0.682543	0.318042	G	N	0	NA	NA	NA	NA	NA	NA	NA	NA
441	PE00000326	TCTTTGCTCTTGTAAGTTCTTGCGGCACGTGCCCCGGTCCTAACCCTAGACCAAGGCCAAACCCAAGGCC	Original contig	Ctg441	AT1G62510	protease inhibitor/seed storage/lipid transfer protein (LTP) family protein	HyPRP.[Fragaria ananassa]	-0.509515	0.263054	-1.51513	0.734711	-1.34112	0.674419	-1.15571	0.227579	G	0	0	NA	NA	NA	NA	NA	NA	NA	NA
441	PE00000326	TCTTTGCTCTTGTAAGTTCTTGCGGCACGTGCCCCGGTCCTAACCCTAGACCAAGGCCAAACCCAAGGCC	Original contig	Ctg441	AT1G62510	protease inhibitor/seed storage/lipid transfer protein (LTP) family protein	HyPRP.[Fragaria ananassa]	-0.455368	0.201339	-1.2223	0.341201	-1.46364	0.610887	-1.07464	0.18477	G	0	0	NA	NA	NA	NA	NA	NA	NA	NA
441	PE00000326	TCTTTGCTCTTGTAAGTTCTTGCGGCACGTGCCCCGGTCCTAACCCTAGACCAAGGCCAAACCCAAGGCC	Original contig	Ctg441	AT1G62510	protease inhibitor/seed storage/lipid transfer protein (LTP) family protein	HyPRP.[Fragaria ananassa]	-0.423343	0.0785416	-0.996698	0.36477	-1.10038	0.515373	-0.923775	0.203079	G	0	0	NA	NA	NA	NA	NA	NA	NA	NA
441	PE00000326	TCTTTGCTCTTGTAAGTTCTTGCGGCACGTGCCCCGGTCCTAACCCTAGACCAAGGCCAAACCCAAGGCC	Original contig	Ctg441	AT1G62510	protease inhibitor/seed storage/lipid transfer protein (LTP) family protein	HyPRP.[Fragaria ananassa]	-0.578206	0.186017	-1.13625	0.479127	-1.41252	0.243264	-0.854076	0.2465	G	0	0	NA	NA	NA	NA	NA	NA	NA	NA
441	PE00000326	TCTTTGCTCTTGTAAGTTCTTGCGGCACGTGCCCCGGTCCTAACCCTAGACCAAGGCCAAACCCAAGGCC	Original contig	Ctg441	AT1G62510	protease inhibitor/seed storage/lipid transfer protein (LTP) family protein	HyPRP.[Fragaria ananassa]	-0.548403	0.130532	-1.58146	0.615691	-0.981375	0.624409	-1.23972	0.289996	G	I	0	NA	NA	NA	NA	NA	NA	NA	NA
441	PE00000326	TCTTTGCTCTTGTAAGTTCTTGCGGCACGTGCCCCGGTCCTAACCCTAGACCAAGGCCAAACCCAAGGCC	Original contig	Ctg441	AT1G62510	protease inhibitor/seed storage/lipid transfer protein (LTP) family protein	HyPRP.[Fragaria ananassa]	-0.49678	0.143192	-1.39005	0.588227	-0.956674	0.528903	-1.25981	0.239699	G	0	0	NA	NA	NA	NA	NA	NA	NA	NA
441	PE00000326	TCTTTGCTCTTGTAAGTTCTTGCGGCACGTGCCCCGGTCCTAACCCTAGACCAAGGCCAAACCCAAGGCC	Original contig	Ctg441	AT1G62510	protease inhibitor/seed storage/lipid transfer protein (LTP) family protein	HyPRP.[Fragaria ananassa]	-0.520037	0.18041	-1.69367	0.505327	-1.08721	0.610148	-1.27977	0.285026	G	N	0	NA	NA	NA	NA	NA	NA	NA	NA
441	PE00000326	TCTTTGCTCTTGTAAGTTCTTGCGGCACGTGCCCCGGTCCTAACCCTAGACCAAGGCCAAACCCAAGGCC	Original contig	Ctg441	AT1G62510	protease inhibitor/seed storage/lipid transfer protein (LTP) family protein	HyPRP.[Fragaria ananassa]	-0.561156	0.149119	-1.64914	0.450534	-1.00334	0.540816	-1.29849	0.302027	G	0	0	NA	NA	NA	NA	NA	NA	NA	NA
441	PE00000326	TCTTTGCTCTTGTAAGTTCTTGCGGCACGTGCCCCGGTCCTAACCCTAGACCAAGGCCAAACCCAAGGCC	Original contig	Ctg441	AT1G62510	protease inhibitor/seed storage/lipid transfer protein (LTP) family protein	HyPRP.[Fragaria ananassa]	-0.32083	0.429529	-2.10933	1.26693	-1.37932	0.871843	-0.534192	1.13201	G	Q	0	NA	NA	NA	NA	NA	NA	NA	NA
443	PE00000327	CCACATCCAAGTAATCTCCAATCGCAAAGCCAAGTTCAGCCAAAACTTTGGCATCATCTAATCTTCCATT	Original contig	Ctg443	AT2G45640	SAP18 (SIN3 ASSOCIATED POLYPEPTIDE P18); protein binding / transcription regulator	no hits found	#DIV/0!	#DIV/0!	#DIV/0!	#DIV/0!	#DIV/0!	#DIV/0!	#DIV/0!	#DIV/0!	0	0	0	NA	NA	NA	Response	NA	NA	NA	NA
450	PE00000328	TACAAATGCCATTAGAGATCCCTCGCATCCCCGTGGGCAGAGCTTGGCTATAAGAATGCTGAAGGGCAGA	Original contig	Ctg450	AT1G64890	integral membrane transporter family protein	unknown protein [Arabidopsis thaliana]	#DIV/0!	#DIV/0!	#DIV/0!	#DIV/0!	#DIV/0!	#DIV/0!	#DIV/0!	#DIV/0!	0	0	0	NA	Response	NA	Response	NA	NA	NA	NA
451	PE00000329	AGCCTCCAATATGTCCCTGGGAACTTCTGGGGACCGGGAACCTAACCCGGCGACATGCCATAATGGGTCA	Original contig	Ctg451	AT3G58790	GAUT15 (Galacturonosyltransferase 15); polygalacturonate 4-alpha-galacturonosyltransferase/ transferase, transferring glycosyl groups / transferase, transferring hexosyl groups	unknown protein [Arabidopsis thaliana]	#DIV/0!	#DIV/0!	#DIV/0!	#DIV/0!	#DIV/0!	#DIV/0!	#DIV/0!	#DIV/0!	0	0	0	NA	NA	Response	NA	NA	NA	NA	NA
455	PE00000330	TGAGAGGATTACAAATGGACTACATCGGATGAACCAATCACTCTCTGCTGTAAACTAAAAGAATGTACGA	Original contig	Ctg455	AT2G03150	emb1579 (embryo defective 1579); binding / calcium ion binding	glutamate racemase [Pseudanabaena sp.]	#DIV/0!	#DIV/0!	#DIV/0!	#DIV/0!	#DIV/0!	#DIV/0!	#DIV/0!	#DIV/0!	0	0	0	Response	NA	NA	Response	NA	NA	NA	NA
457	PE00000331	TGATCCGCATGTCGTGCATATAGAATTTTGTTGTGTGAGTCAATTCGAGCCTGAACTTGGCCTCGTGCCG	Original contig	Ctg457	AT3G61140	FUS6 (FUSCA 6)	putative FUSCA protein FUS6 [Arabidopsis thaliana]	#DIV/0!	#DIV/0!	#DIV/0!	#DIV/0!	#DIV/0!	#DIV/0!	#DIV/0!	#DIV/0!	0	0	0	NA	NA	NA	NA	NA	NA	NA	NA
458	PE00000332	CTACTAATCCTACAAGTGTAAACGTGGTTAAGAATTCCGGGGAAGACAAGGTGAGCTCCGCTTCAAAGGT	Original contig	Ctg458	AT4G02380	SAG21 (SENESCENCE-ASSOCIATED GENE 21)	hypothetical protein T14P8.2 - Arabidopsis thaliana	-2.49203	0.251562	-0.189652	0.513002	1.68345	0.746611	-0.127272	0.392886	0	L	+	Response	Response	Response	NA	Response	Response	NA	NA
459	PE00000333	GGAGAACGGAACATACAGACAAAGGGACACTGATCAAGGCACACGTCCCACTACGGTATGCGAGGCTGCT	454	PpEST454_46547267	No hit found	-	GTP binding protein-related [Arabidopsis thaliana]	#DIV/0!	#DIV/0!	#DIV/0!	#DIV/0!	#DIV/0!	#DIV/0!	#DIV/0!	#DIV/0!	0	0	0	NA	NA	NA	NA	Response	NA	NA	NA
460	PE00000334	GCTCATTACTCAAGTACCACCAACGGGTTTCTTTCTACGCATACCCGCAGAGCTCTTGCTCCAGAGAACC	Original contig	Ctg460	AT5G63140	ATPAP29 (ARABIDOPSIS THALIANA PURPLE ACID PHOSPHATASE 29); acid phosphatase/ protein serine/threonine phosphatase	putative PTS protein [Cicer arietinum]	#DIV/0!	#DIV/0!	#DIV/0!	#DIV/0!	#DIV/0!	#DIV/0!	#DIV/0!	#DIV/0!	0	0	0	NA	NA	NA	Response	NA	NA	Response	NA
461	PE00000335	TGCTAACAGACCCCAAGGCAGCAAAGCTGTTGGACAAAGTAGCAGGGGGTCAAGAAAGCAGGGGAATTCC	Original contig	Ctg461	AT5G55280	FTSZ1-1; protein binding / structural molecule	cell division protein, chloroplast - garden pea	#DIV/0!	#DIV/0!	#DIV/0!	#DIV/0!	#DIV/0!	#DIV/0!	#DIV/0!	#DIV/0!	0	0	0	NA	NA	NA	NA	NA	NA	NA	Response
462	PE00000336	AACCGCTGGATGTACCTACGGTTCTCCACCGAGCTCCACTCGAAGATTGTCGTATGGGTACACTTTTGGA	Original contig	Ctg462	AT5G47570	unknown protein	AT5g47570/MNJ7_16 [Arabidopsis thaliana]	#DIV/0!	#DIV/0!	#DIV/0!	#DIV/0!	#DIV/0!	#DIV/0!	#DIV/0!	#DIV/0!	0	0	0	NA	NA	NA	NA	Response	NA	NA	NA
463	PE00000337	TTCTCATAAATCTCCCCAAACTTGTGAATAGAATCCGCCAACAAATCTATACGAAGACCCTTCCTCCCCC	Original contig	Ctg463	AT3G24490	transcription factor	unknown protein [Arabidopsis thaliana]	#DIV/0!	#DIV/0!	#DIV/0!	#DIV/0!	#DIV/0!	#DIV/0!	#DIV/0!	#DIV/0!	0	0	0	NA	NA	NA	NA	NA	NA	NA	NA
464	PE00000338	AGAGTCGGTAGAGAGAGCGGTGTGGACGAGCTTCCTCTGGAGCTCGAATGTGGAGGCAGCAGAGGCCTCA	Original contig	Ctg464	AT5G57290	60S acidic ribosomal protein P3 (RPP3B)	60S acidic ribosomal protein P3 (RPP3B) [Arabidopsis thaliana]	#DIV/0!	#DIV/0!	#DIV/0!	#DIV/0!	#DIV/0!	#DIV/0!	#DIV/0!	#DIV/0!	0	0	0	NA	NA	NA	NA	NA	NA	NA	NA
465	PE00000339	GGTGGATCTTTCCGTAACACCTGTCCACAGTCTCTTCATATTTGCTGTACAAGGCAGGAAGTGTTACCGA	Original contig	Ctg465	AT3G10915	reticulon family protein	reticulon family [Arabidopsis thaliana]	#DIV/0!	#DIV/0!	#DIV/0!	#DIV/0!	#DIV/0!	#DIV/0!	#DIV/0!	#DIV/0!	0	0	0	NA	NA	NA	NA	NA	NA	NA	NA
466	PE00000340	GTCGCGCTGAATCCGAGCCTGTTGCGGCCCTCCTGTATTGCGGATAATATAAGGCCGAATCACAATTCCA	Original contig	Ctg466	AT1G23890	NHL repeat-containing protein	unknown protein [Arabidopsis thaliana]	#DIV/0!	#DIV/0!	#DIV/0!	#DIV/0!	#DIV/0!	#DIV/0!	#DIV/0!	#DIV/0!	0	0	0	NA	NA	NA	NA	NA	NA	NA	NA
467	PE00000341	CCTTCTCTTTATTAATACAATACAAGCATTGAACACGTGTAAACCACAAACAATCTGACCACGCGTGACT	Original contig	Ctg467	No hit found	-	glutamate permease [synthetic construct]	#DIV/0!	#DIV/0!	#DIV/0!	#DIV/0!	#DIV/0!	#DIV/0!	#DIV/0!	#DIV/0!	0	0	0	NA	NA	NA	NA	NA	NA	NA	NA
468	PE00000342	GCACTTCCATCATTTAGAAAACTATGGTATTGACCTGATAATTGGCTGTAATGGATTCATCTGGGTTGGG	Original contig	Ctg468	AT1G03360	ATRRP4 (ARABIDOPSIS THALIANA RIBOSOMAL RNA PROCESSING 4); RNA binding / exonuclease	OSJNBa0019D11.5 [Oryza sativa (japonica cultivar-group)]	#DIV/0!	#DIV/0!	#DIV/0!	#DIV/0!	#DIV/0!	#DIV/0!	#DIV/0!	#DIV/0!	0	0	0	NA	Response	NA	NA	NA	NA	NA	Response
470	PE00000343	GTGTCGGACCATTGTTAGATGCGTTTTCTGAGGTGTCCATCAAAGGACTTTTTTTAAACAGGTCCGAAGA	Original contig	Ctg470	No hit found	-	no hits found	#DIV/0!	#DIV/0!	#DIV/0!	#DIV/0!	#DIV/0!	#DIV/0!	#DIV/0!	#DIV/0!	0	0	0	NA	NA	NA	NA	NA	NA	NA	NA
471	PE00000344	ATCGAGGCTAAGATTAACGACTTGTTTCGGGGCAGTCGAGGATCCGCCGGCGCTGGCCGGAAGTGAAGAA	Original contig	Ctg471	AT5G58430	ATEXO70B1 (exocyst subunit EXO70 family protein B1); protein binding	leucine zipper-containing protein [Arabidopsis thaliana]	-0.55441	0.186601	-1.22848	0.0676345	-0.308535	0.317708	1.06965	0.454009	0	N	+	NA	NA	NA	NA	NA	NA	NA	Response
472	PE00000345	TAGTAACCCTGAAGTGAACAACAGGACTCGGAAACCGTCACATGATTATGCTCGTTGTGAGTTCAAGATG	454	PpEST454_51920055	AT4G18260	Cytochrome b561/ferric reductase transmembrane protein family	cytochrome b561-related [Arabidopsis thaliana]	-0.536416	0.138269	0.527629	0.501894	0.867026	0.491079	#DIV/0!	#DIV/0!	D	0	+	NA	NA	NA	NA	NA	NA	NA	NA
473	PE00000346	CTACATCTTTAAGACGTTTTGAAAATTACCCCAATAGGGGTCGAGCCCATGCACGCAGCTGTTCTGACTT	Original contig	Ctg473	AT1G23110	unknown protein	hypothetical protein [Arabidopsis thaliana	#DIV/0!	#DIV/0!	#DIV/0!	#DIV/0!	#DIV/0!	#DIV/0!	#DIV/0!	#DIV/0!	0	0	0	NA	NA	NA	NA	NA	NA	NA	NA
474	PE00000347	GGGGAGGGGATACATGAAACCCAATGGCATCTAGGTACCATCCATTTCTTCCCTTTAATCCAACAATTTT	Original contig	Ctg474	AT1G73040	jacalin lectin family protein	jacalin lectin family [Arabidopsis thaliana	#DIV/0!	#DIV/0!	#DIV/0!	#DIV/0!	#DIV/0!	#DIV/0!	#DIV/0!	#DIV/0!	0	0	0	NA	NA	NA	NA	NA	NA	NA	NA
475	PE00000348	GAAATGAATGATGCAAATCCCGTCTTACTAAAGCACAAATGCAGTACTCATATCACTTGGTGATTGTGCT	Original contig	Ctg475	AT3G02875	ILR1 (IAA-LEUCINE RESISTANT 1); IAA-Leu conjugate hydrolase/ IAA-Phe conjugate hydrolase/ metallopeptidase	IAA amidohydrolase [Arabidopsis suecica	4.11294	0.256069	2.14815	0.579074	1.13255	0.483039	2.59989	0.415465	0	O	+	Anabolism	Response	NA	NA	NA	Response	NA	NA
476	PE00000349	AGCTGAGTCAACAAGTCCCGCAGAAAAAAGATGCATTTCTTGCTCTGATCAAGACTGTGACAAGCTGCTG	Original contig	Ctg476	AT4G33210	F-box family protein (FBL15)	unknown protein [Arabidopsis thaliana	#DIV/0!	#DIV/0!	#DIV/0!	#DIV/0!	#DIV/0!	#DIV/0!	#DIV/0!	#DIV/0!	0	0	0	NA	NA	NA	NA	Response	NA	NA	NA
477	PE00000350	ATGGAAGATCGGCCAAACATAATAGAGGAACAAGCATTTCACCAGATTCAGTGAGAAAACAGTCGAAATC	Original contig	Ctg477	No hit found	-	similar to DDM36E [Rattus norvegicus	#DIV/0!	#DIV/0!	#DIV/0!	#DIV/0!	#DIV/0!	#DIV/0!	#DIV/0!	#DIV/0!	0	0	0	NA	NA	NA	NA	NA	NA	NA	NA
478	PE00000351	AGTTCAACTTAGCTCCTAGTTGGCTGTTTCATGTTCAGAACCCATGCCTGTATTCAACTACCATGATCCT	Original contig	Ctg478	AT1G56450	PBG1; peptidase/ threonine-type endopeptidase	20S proteasome beta subunit G1 (PBG1) [Arabidopsis thaliana	#DIV/0!	#DIV/0!	#DIV/0!	#DIV/0!	#DIV/0!	#DIV/0!	#DIV/0!	#DIV/0!	0	0	0	NA	NA	NA	NA	NA	NA	NA	NA
479	PE00000352	GCAATATACTGACAACCTACCAATGTGTTGGTACAACATATTATTGAACCTGTTCCTATCCTCCATGATG	Original contig	Ctg479	No hit found	-	hypothetical protein, conserved [Plasmodium falciparum	#DIV/0!	#DIV/0!	#DIV/0!	#DIV/0!	#DIV/0!	#DIV/0!	#DIV/0!	#DIV/0!	0	0	0	NA	NA	NA	NA	NA	NA	NA	NA
480	PE00000353	TTTCACTCATTGTAGATTCCATGAATGCATACGAAACCAACTCTTACTTAAGAGCAGGCTGCTCTGTTCC	Original contig	Ctg480	AT1G31600	oxidoreductase, 2OG-Fe(II) oxygenase family protein	oxidoreductase, 2OG-Fe(II) oxygenase family [Arabidopsis thaliana]	#DIV/0!	#DIV/0!	#DIV/0!	#DIV/0!	#DIV/0!	#DIV/0!	#DIV/0!	#DIV/0!	0	0	0	NA	NA	NA	NA	NA	NA	NA	NA
481	PE00000354	TTGAACCTTCCCGCGACCAAACAGCTTGTAATTGAGAAGAGTCTTGATTGGTTTATAAACGAGTAGAAAC	Original contig	Ctg481	No hit found	-	putative nuclear protein, with a coiled coil domain (41.9 kD) (5E371) [Caenorhabditis elegans	#DIV/0!	#DIV/0!	#DIV/0!	#DIV/0!	#DIV/0!	#DIV/0!	#DIV/0!	#DIV/0!	0	0	0	NA	NA	NA	NA	NA	NA	NA	NA
482	PE00000355	ACTAGCCTCTCCTCAGTGCCAGAAGGCTCTTTTTTATATATCTCTGTGGCATAGATCGCAACATCCCCCC	Original contig	Ctg482	AT5G07710	exonuclease family protein	no hits found	#DIV/0!	#DIV/0!	#DIV/0!	#DIV/0!	#DIV/0!	#DIV/0!	#DIV/0!	#DIV/0!	0	0	0	NA	NA	NA	NA	NA	NA	NA	NA
483	PE00000356	TCTTCCCCTGAGATGGAGGGTTTTTCCGAATCTTCCGAGTGGGAGTCCTCATTGTGACGAACTCTCCTCG	Original contig	Ctg483	AT3G54660	GR (GLUTATHIONE REDUCTASE); ATP binding / glutathione-disulfide reductase	no hits found	#DIV/0!	#DIV/0!	#DIV/0!	#DIV/0!	#DIV/0!	#DIV/0!	#DIV/0!	#DIV/0!	0	0	0	NA	NA	NA	NA	NA	NA	NA	NA
484	PE00000357	CAAACTCAATATAGTCATCAGCACCGCCTTCTTCCTCGTCTTCAAGACCCCCGGCAATACCCTCATTAAG	Original contig	Ctg484	AT2G04520	eukaryotic translation initiation factor 1A, putative / eIF-1A, putative / eIF-4C, putative	At2g04520/T1O3.7 [Arabidopsis thaliana	0.949637	0.154311	1.08324	0.505621	-0.00803026	0.235929	-1.58849	0.389541	0	0	0	NA	NA	NA	Response	NA	NA	NA	Response
486	PE00000358	GGGCTGTAGGGAAGGCGAGCAGCATATACTGGAGTAAGCACTCGGATGACCACACAAGCTGGTGCCAGAA	Original contig	Ctg486	AT1G67960	EXPRESSED IN: 22 plant structures; EXPRESSED DURING: 15 growth stages; .	unknown protein [Arabidopsis thaliana]	#DIV/0!	#DIV/0!	#DIV/0!	#DIV/0!	#DIV/0!	#DIV/0!	#DIV/0!	#DIV/0!	0	0	0	NA	NA	NA	NA	NA	NA	NA	NA
487	PE00000359	TTGAACTTTCACACGCCACAACTGTGTCATCTTGTCCGATCAGAATAACCCAAGTGGTGCAGGAGAGAGA	Original contig	Ctg487	AT3G53990	universal stress protein (USP) family protein	Hypothetical 17.8 kDa protein (F5K20.290) (AT3g53990/F5K20_290).[Arabidopsis thaliana]	1.77978	0.278965	-1.21108	0.35498	-0.599265	0.286425	2.10579	1.01659	0	R	+	NA	NA	NA	Response	NA	NA	NA	NA
488	PE00000360	TCGGAAGCCATCCTTATTCCAGCTGATTCATCATCAACGTTTCTCCCTCCTGAATTTATATGTTTAGTAA	Original contig	Ctg488	AT1G79270	ECT8 (evolutionarily conserved C-terminal region 8)	hypothetical protein YUP8H12R.13 - Arabidopsis thaliana	#DIV/0!	#DIV/0!	#DIV/0!	#DIV/0!	#DIV/0!	#DIV/0!	#DIV/0!	#DIV/0!	0	0	0	NA	Response	NA	NA	NA	NA	NA	NA
489	PE00000361	AAGGTTCCTGGAGACAAGCTCCAAGAGGCTCGCGAAGCGGCATGGGGTTTTCACAAAGGGGCTAGAGGAA	Original contig	Ctg489	AT3G61510	ACS1 (ACC SYNTHASE 1); 1-aminocyclopropane-1-carboxylate synthase	1-aminocyclopropane-1-carboxylate synthase.[Prunus persica], ACC synthase, ACS	#DIV/0!	#DIV/0!	#DIV/0!	#DIV/0!	#DIV/0!	#DIV/0!	#DIV/0!	#DIV/0!	0	0	0	NA	NA	NA	NA	Synthesis	NA	NA	NA
490	PE00000362	ATTTTTTATCTCATTCTAAAAATGTCGTCGTGCTGTGGAGGCAAATGTGGTTGCGGGGCTGGCTGCAAGT	Original contig	Ctg490	AT5G02380	MT2B (METALLOTHIONEIN 2B); copper ion binding	Metallothionein-likeprotein.[Prunus armeniaca]	-0.0114499	0.251591	0.170285	0.488608	-0.125713	0.327934	-0.837125	0.438831	0	0	0	NA	NA	NA	NA	NA	NA	NA	NA
491	PE00000363	GAAGTGTTGTTCCCCCCCTTCATGTATCTGATGGCAGATGGAAATGCAAGACTAGAGGATTTCATGACCT	Original contig	Ctg491	AT3G26340	20S proteasome beta subunit E, putative	Proteasome subunit beta type 5 precursor (EC 3.4.25.1) (20S proteasome subunit E) (Proteasome epsilon chain).[Spinacia oleracea]	0.395503	0.127391	-0.0421624	0.410352	-0.359529	0.296224	0.226008	0.223845	0	0	0	NA	NA	Response	NA	NA	NA	NA	NA
493	PE00000364	AAAATGAATGCGACGTGCCCACTTTGTCGAAATCCACCCAGAGGCCAGCAAAATAATAAGTCCTGTGATT	Original contig	Ctg493	AT2G46495	zinc finger (C3HC4-type RING finger) family protein	zinc finger (C3HC4-type RING finger) protein family [Arabidopsisthaliana	#DIV/0!	#DIV/0!	#DIV/0!	#DIV/0!	#DIV/0!	#DIV/0!	#DIV/0!	#DIV/0!	0	0	0	NA	NA	NA	NA	NA	NA	NA	NA
494	PE00000365	CAGCGTGGGCTTCATCACCGATACTATAATGAGGGAGCACCTTCCAGATGGATCGGACGGTTCTCTTGCA	Original contig	Ctg494	AT1G37130	NIA2 (NITRATE REDUCTASE 2); nitrate reductase (NADH)/ nitrate reductase	nitrate reductase [Prunus persica]	#DIV/0!	#DIV/0!	#DIV/0!	#DIV/0!	#DIV/0!	#DIV/0!	#DIV/0!	#DIV/0!	0	0	0	Response	Response	Response	NA	Response	NA	Signal Trasduction	Response
496	PE00000366	TTTCAGACGAGAACATCGAAAGGGAGACGGCTTAACCACGTGAATCAATTGGCTACAATTTGACTGTACT	Original contig	Ctg496	AT1G53580	GLY3 (GLYOXALASE II 3); hydrolase/ hydroxyacylglutathione hydrolase	glyoxalase II [Arabidopsis thaliana]	0.212065	0.25344	0.349223	0.406686	0.496425	0.412979	0.485082	0.65987	0	0	0	NA	NA	NA	Response	NA	Response	NA	NA
497	PE00000367	TGGGATCTTGACTTCAAAATTACACCCCATTTGTCTGTCTGAGCAGCAAACGTTGTCCAGAAGCCTTGGT	Original contig	Ctg497	AT5G14740	CA2 (CARBONIC ANHYDRASE 2); carbonate dehydratase/ zinc ion binding	carbonic anhydrase [Nicotiana tabacum]	#DIV/0!	#DIV/0!	#DIV/0!	#DIV/0!	#DIV/0!	#DIV/0!	#DIV/0!	#DIV/0!	0	0	0	NA	NA	NA	NA	NA	NA	NA	NA
498	PE00000368	GCCCTAGAAAACCCACAAGGTCTAACCCCATTGCAACGCATGGGGGTTGGCCTAGTTTTCTCAATCTTTG	Original contig	Ctg498	AT1G12110	NRT1.1; nitrate transmembrane transporter/ transporter	Nitrate transporter.[Prunus persica]	#DIV/0!	#DIV/0!	#DIV/0!	#DIV/0!	#DIV/0!	#DIV/0!	#DIV/0!	#DIV/0!	0	0	0	Response	Response	NA	NA	NA	NA	NA	NA
499	PE00000369	TAGAAGCTGTCTCATTGTTCCCAGATTTCAAAGACGGGTCATCAGACAGTGACTCAAGTGCAATCTTGAA	Original contig	Ctg499	AT5G65310	ATHB5 (ARABIDOPSIS THALIANA HOMEOBOX PROTEIN 5); protein homodimerization/ sequence-specific DNA binding / transcription activator/ transcription factor	homeodomain leucine zipper protein HDZ1 [Phaseolus vulgaris]	-1.07375	0.121404	-0.710607	0.316667	-1.11769	0.159922	-1.4253	0.780109	0	L	0	NA	Response	NA	Signal Trasduction	Response	NA	NA	NA
501	PE00000370	TTTGCATTAATGGACCGAAGTGACTCATAGTTGGGGGAGCCCCTTGCTCGGCTCATTCCCCTCAGTCTTG	Original contig	Ctg501	AT2G20580	RPN1A (26S PROTEASOME REGULATORY SUBUNIT S2 1A); binding / enzyme regulator	26S proteasome regulatory subunit S2 (RPN1) [Arabidopsis thaliana]	#DIV/0!	#DIV/0!	#DIV/0!	#DIV/0!	#DIV/0!	#DIV/0!	#DIV/0!	#DIV/0!	0	0	0	NA	NA	NA	NA	NA	NA	NA	NA
502	PE00000371	ATGATAAGCCCCCAGCACATTTGGGCTCAAGTAGGGATTATAATGTGGACATGGTCCCTAAGTTTATGAT	454	PpEST454_209175061	AT5G09550	GDP dissociation inhibitor family protein / Rab GTPase activator family protein	GDP dissociation inhibitor [Nicotiana tabacum]	0.248152	0.153144	-0.151257	0.319206	-0.507578	0.415337	0.985214	0.340389	0	0	+	NA	NA	Response	Response	NA	NA	NA	NA
503	PE00000372	CAGCTGGAATTGGTTCAGCTAGAACTTACACTGCTCTGGCCCTACAAACCATCTCAAAGCAATTCAGGTG	Original contig	Ctg503	AT2G35940	BLH1 (BEL1-LIKE HOMEODOMAIN 1); DNA binding / protein heterodimerization/ protein homodimerization/ transcription factor	BEL1-related homeotic protein 29 [Solanum tuberosum]	#DIV/0!	#DIV/0!	#DIV/0!	#DIV/0!	#DIV/0!	#DIV/0!	#DIV/0!	#DIV/0!	0	0	0	NA	NA	NA	Response	Response	NA	NA	Response
504	PE00000373	CAAGTCCAGTGAATCACTTTGGGTTTCACATGTTGGTGGTTGACTCACCGTCACCCATCACGATCGTTTT	Original contig	Ctg504	AT4G16430	basic helix-loop-helix (bHLH) family protein	bHLH protein family [Arabidopsis thaliana] transcription factor	#DIV/0!	#DIV/0!	#DIV/0!	#DIV/0!	#DIV/0!	#DIV/0!	#DIV/0!	#DIV/0!	0	0	0	NA	NA	NA	NA	NA	NA	NA	NA
505	PE00000374	GATAATCAGGTGTTGCAGATGTATGGGTTCACCCATAAATCTCTGGGTAGTAGGAGAGTGAAGAGGGTTA	Original contig	Ctg505	AT4G02500	XT2 (UDP-XYLOSYLTRANSFERASE 2); UDP-xylosyltransferase/ transferase/ transferase, transferring glycosyl groups / xyloglucan 6-xylosyltransferase	putative glycosyltransferase [Arabidopsis thaliana]	#DIV/0!	#DIV/0!	#DIV/0!	#DIV/0!	#DIV/0!	#DIV/0!	#DIV/0!	#DIV/0!	0	0	0	Response	Response	Response	NA	NA	NA	Response	Response
506	PE00000375	CCTGGGGAGAAAGAGCATCATCACCTATTGCTTGAGATGAGACATTTACAACTCTTTCAGTAGCTTTTGA	Original contig	Ctg506	AT3G44050	kinesin motor protein-related	basso score	#DIV/0!	#DIV/0!	#DIV/0!	#DIV/0!	#DIV/0!	#DIV/0!	#DIV/0!	#DIV/0!	0	0	0	NA	NA	NA	NA	NA	NA	NA	NA
507	PE00000376	ATGATTAAACACAAATATACCCCCCATCTCTGCCTCTTGTAATTTATTACGACTCTCACCATCCCAACTT	Original contig	Ctg507	AT1G04120	multidrug resistance-associated protein 5	Strong similarity to MRP-like ABC transporter gb|U92650 from A.thaliana]	-0.918094	0.895819	-0.510605	0.0917122	1.19022	0.790101	-1.33994	0.773533	0	0	0	NA	NA	NA	Signal Trasduction	NA	NA	NA	NA
508	PE00000377	GTATGTATTTAAAGATGTCCTTTCCTGTCCTGTCCTGTGTTGTTAATTAGAGCGAGGCCCTAGTAATATA	Original contig	Ctg508	AT1G26945	KDR (KIDARI); transcription regulator	Hypothetical protein (At1g26948).[Arabidopsis thaliana]	0.579166	0.258054	-2.47622	1.21716	-0.841931	0.0440373	2.50959	0.967395	B	0	+	NA	NA	NA	NA	NA	NA	NA	NA
509	PE00000378	TAAATTTGCAGATGCATGCCTCCGTGGCTTGCGAGGAGATGCCAGCGTTGTCGAATGTGCATTCGTGGCT	Original contig	Ctg509	AT2G22780	PMDH1 (PEROXISOMAL NAD-MALATE DEHYDROGENASE 1); L-malate dehydrogenase/ binding / catalytic/ malate dehydrogenase/ oxidoreductase/ oxidoreductase, acting on the CH-OH group of donors, NAD or NADP as acceptor	malate dehydrogenase (EC 1.1.1.37) precursor, glyoxysomal - watermelon	#DIV/0!	#DIV/0!	#DIV/0!	#DIV/0!	#DIV/0!	#DIV/0!	#DIV/0!	#DIV/0!	0	0	0	NA	NA	NA	NA	NA	NA	NA	NA
510	PE00000379	ATGCCATGATGGGGGGTGCTTTGACAGGGGCTCTAGTATCTGCAGCCACCAATAAGGGCAAGGATAAAGT	454	PpEST454_84640764	AT2G28900	outer plastid envelope protein 16-1	amino acid selective channel protein [Hordeum vulgare subsp. vulgare]	0.552757	0.176028	1.23061	0.114833	-0.334037	0.225691	-0.617968	0.349113	0	M	+	NA	NA	NA	NA	NA	Response	NA	NA
511	PE00000380	TCTCTGGCACTCTGACCTCATGAGCACCATTCAGGCTGACACTCCCTATTGCTGCTTTGCGGCTTTTTGT	Original contig	Ctg511	AT1G63830	proline-rich family protein	proline-rich protein family [Arabidopsis thaliana]	0.244851	0.203799	-0.390564	0.217438	-0.677435	0.0475225	0.205658	0.291968	0	0	0	NA	NA	NA	NA	NA	NA	NA	NA
512	PE00000381	TCACTTAAGACTTTCGCTACATCCTCAACAGAATGGTAGGATTTACTGCCACTTTGCTTATCAACAAGGC	Original contig	Ctg512	AT4G16515	unknown protein	unknown protein [Arabidopsis thaliana]	#DIV/0!	#DIV/0!	#DIV/0!	#DIV/0!	#DIV/0!	#DIV/0!	#DIV/0!	#DIV/0!	0	0	0	NA	NA	NA	NA	NA	NA	NA	NA
513	PE00000382	GGTGCTATAAGAGTGTATCTGCGTGAAGTCAGGGATTCTCAAGCCAAGGCTCGGGGAATTCCTTACAAGA	Original contig	Ctg513	AT1G78815	LSH7 (LIGHT SENSITIVE HYPOCOTYLS 7)	unknown protein [Arabidopsis thaliana]	#DIV/0!	#DIV/0!	#DIV/0!	#DIV/0!	#DIV/0!	#DIV/0!	#DIV/0!	#DIV/0!	0	0	0	NA	NA	NA	NA	NA	NA	NA	NA
514	PE00000383	GGCGATTTGGGAACGAACTGGACGCGATGAGCCCGCCGTGGTTAAAGCCAATGCTGACTGCAAACTACTT	Original contig	Ctg514	AT1G21000	zinc-binding family protein	unknown protein [Arabidopsis thaliana	0.222178	0.0821419	0.460498	#DIV/0!	0.52907	0.544961	-0.612015	0.223751	0	0	0	NA	NA	NA	Response	NA	Response	NA	Response
515	PE00000384	AAGCCCAGACACTTCAGTCCCTTGACCACGTCACCGCCATTATCCCCGAGCAAGTCCGCCAACTCCACAC	454	PpEST454_17531114	AT3G14240	Subtilase family protein	subtilisin-like serine protease [Arabidopsis thaliana	0.109777	0.360392	0.769358	0.330252	-0.569091	0.264662	-2.12727	1.27509	0	0	0	NA	NA	NA	NA	NA	NA	NA	NA
516	PE00000385	CAGCTTCACTCAAGGAAAATCTCGAGGTGAATGGAACAAGATCTGACCCTAAAGTCCCCTCAGAACTGAA	Original contig	Ctg516	AT5G58450	binding	unknown protein [Arabidopsis thaliana	#DIV/0!	#DIV/0!	#DIV/0!	#DIV/0!	#DIV/0!	#DIV/0!	#DIV/0!	#DIV/0!	0	0	0	NA	NA	NA	NA	NA	NA	NA	NA
517	PE00000386	AGCACATCATACCTTGTGGCCTTACACACGGGCAGTGATTTGCTCTGGTTGCCATGTGATTGTACCAGCC	Original contig	Ctg517	AT2G17760	aspartyl protease family protein	no hits found	#DIV/0!	#DIV/0!	#DIV/0!	#DIV/0!	#DIV/0!	#DIV/0!	#DIV/0!	#DIV/0!	0	0	0	NA	NA	NA	NA	NA	NA	Response	NA
518	PE00000387	TTCCACCCTGTAGCCTTATACACCCCCCGCACGCGTCCCTCGCTGCCCCTTATAGCCCCACTTATGATCT	Original contig	Ctg518	AT2G17760	aspartyl protease family protein	no hits found	-0.00541069	0.411223	0.457635	0.381478	0.0232367	0.330028	-1.2793	0.661029	0	0	0	NA	NA	NA	NA	NA	NA	Response	NA
519	PE00000388	TTATTCCTGCCGAACTTGAGTTGCCATTGGTAGCATTACTCCTGGTGATTGTGGCTCCTTACCAAGTTAC	Original contig	Ctg519	AT1G29390	COR314-TM2	unknown protein [Arabidopsis thaliana	#DIV/0!	#DIV/0!	#DIV/0!	#DIV/0!	#DIV/0!	#DIV/0!	#DIV/0!	#DIV/0!	0	0	0	NA	NA	NA	NA	NA	NA	NA	NA
520	PE00000389	CTGTTTTACTCCTTGTTAGTGAGTGCTATGGCAGAGCTGGTGAAGGACACGGAATCGCCTTTATCGCCCA	Original contig	Ctg520	AT1G32200	ATS1; glycerol-3-phosphate O-acyltransferase	glycerol-3-phosphate O-acyltransferase (EC 2.3.1.15) precursor -cucumber	#DIV/0!	#DIV/0!	#DIV/0!	#DIV/0!	#DIV/0!	#DIV/0!	#DIV/0!	#DIV/0!	0	0	0	NA	NA	NA	NA	NA	NA	NA	NA
521	PE00000390	TTTGTTGTGGAGAACAATTTGTGGGCTATTGGAATGTCACATTTGAGGGCTACTTCTGATCCAGAAATTT	Original contig	Ctg521	AT1G01090	PDH-E1 ALPHA (PYRUVATE DEHYDROGENASE E1 ALPHA); pyruvate dehydrogenase (acetyl-transferring)	pyruvate dehydrogenase E1 alpha subunit [Arabidopsis thaliana	#DIV/0!	#DIV/0!	#DIV/0!	#DIV/0!	#DIV/0!	#DIV/0!	#DIV/0!	#DIV/0!	0	0	0	NA	NA	NA	NA	NA	NA	NA	NA
522	PE00000391	GTTTGTGGTGTTGGCGAGGTTGACGGGTTCTCAGAGTGTCGGTGAAGCGAAATCGGTGGACGGAGGAGGG	Original contig	Ctg522	AT3G08630	unknown protein	no hits found	0.335152	0.218534	0.831466	0.23215	-0.414338	0.226797	-0.251933	0.362148	0	0	0	NA	NA	NA	NA	NA	Response	NA	Response
523	PE00000392	GGTTCATGACTGTCGAGACCTTAAATATATATCATCGTTACCTTCCTTTAAACACCGTGTGGCATATTCT	Original contig	Ctg523	AT4G25770	unknown protein	no hits found	#DIV/0!	#DIV/0!	#DIV/0!	#DIV/0!	#DIV/0!	#DIV/0!	#DIV/0!	#DIV/0!	0	0	0	NA	NA	NA	NA	NA	NA	NA	NA
524	PE00000393	GCACCACCTCTGTAGAATACGGCGCCGACACCGACCCTCTGATTCCTCCTCGCCGCGAAGTGTATGGCAA	454	PpEST454_59932458	AT4G35220	Cyclase family protein	no hits found	-0.124016	0.105088	-0.187654	0.230331	-0.110567	0.225091	-1.57249	0.226247	D	0	+	NA	NA	NA	NA	NA	NA	NA	NA
525	PE00000394	CTCCAACTCGACCAGCGTTGCTGAGGTGTTCTCCAGAATTGACCACAAGTTTGACCTGATGTATGCCAAG	Original contig	Ctg525	AT4G14960	TUA6; structural constituent of cytoskeleton	Alpha-tubulin 1.[Populus tremuloides]	0.664152	0.274948	0.468407	0.873668	-1.2018	0.343199	-1.74357	0.137022	G	N	+	NA	NA	NA	NA	NA	NA	NA	NA
526	PE00000395	TGAAGAGCACGGAGGGTCGCCTGAGACGAACCCTTTTGGGAATGGAGCTATTCGGGTTTACTTACGTGAA	Original contig	Ctg526	AT2G42610	LSH10 (LIGHT SENSITIVE HYPOCOTYLS 10)	no hits found	-1.30202	0.405098	-0.72933	0.313593	#DIV/0!	#DIV/0!	0.11503	0.630359	0	0	0	NA	NA	NA	NA	NA	NA	NA	NA
527	PE00000396	CGAATGGTACAAGTAGTACTGAAAAACATATAGACCCTTGGCTTTTGAGGGAGACGGACCCAGATTGGGT	454	PpEST454_84636566	AT1G62040	Ubiquitin-like superfamily protein	no hits found	#DIV/0!	#DIV/0!	#DIV/0!	#DIV/0!	#DIV/0!	#DIV/0!	#DIV/0!	#DIV/0!	0	0	0	NA	NA	NA	NA	NA	NA	NA	NA
528	PE00000397	TCTTTTCATCGAATCTGTCTGTCTGTTACCATCTCTGACTGTGACTGTGGGTGTTTGATTAGCACGCGCT	Original contig	Ctg528	No hit found	-	basso score	0.672442	0.396967	-0.751466	0.322557	0.530773	0.185923	2.90862	0.759847	C	0	+	NA	NA	Response	NA	NA	NA	NA	NA
529	PE00000398	TTCGCCTCTATCCGAGTTCCAAAAGGCGAATTTGTTGTCGTGGGCTCGCCATCTTGCCCGTGCAGGGAAG	Original contig	Ctg529	AT2G45590	protein kinase family protein	protein kinase family [Arabidopsis thaliana]	#DIV/0!	#DIV/0!	#DIV/0!	#DIV/0!	#DIV/0!	#DIV/0!	#DIV/0!	#DIV/0!	0	0	0	Response	NA	Response	NA	NA	NA	NA	NA
530	PE00000399	TTCCAGGAATTGGAATAGATGGAAAGTGTGGAGGCAGCAAAGGGAGTTACAGCGATCAATCCGTGCCAGC	Original contig	Ctg530	AT1G54150	zinc finger (C3HC4-type RING finger) family protein	zinc finger (C3HC4-type RING finger) protein family [Arabidopsis thaliana]	0.394206	0.228541	0.766761	0.233121	0.264999	0.23245	-0.0823554	1.01708	0	0	0	NA	NA	NA	NA	NA	NA	NA	NA
532	PE00000400	AATTCTCCTTCGTTCTAGTAATACACCCATAGATCTGAGCGCACCGAATCACAGTACCATCAGTTCAACA	Original contig	Ctg532	No hit found	-	no hits found	#DIV/0!	#DIV/0!	#DIV/0!	#DIV/0!	#DIV/0!	#DIV/0!	#DIV/0!	#DIV/0!	0	0	0	NA	NA	NA	NA	NA	NA	NA	NA
533	PE00000401	CTCAAGGGCTCTGCTGCTGTTGGGTTGGTTTCAGGAAATTCATTCTGATTTTTGGCTGCTGGTTTTTCTG	Original contig	Ctg533	AT1G75390	AtbZIP44 (Arabidopsis thaliana basic leucine-zipper 44); DNA binding / protein heterodimerization/ transcription factor	Putative bZIP DNA-binding protein.[Capsicum chinense]	-0.659996	0.442671	-3.15179	0.832464	0.203524	0.163802	3.43867	0.981341	C	N	+	Response	NA	NA	NA	Response	Response	NA	NA
534	PE00000402	CCCAATCCCTCCCGGGATTTCCAAACCACTTCCTCCATTCCCTTATTATCCCGATTTTCAGCCCCCCACT	Original contig	Ctg534	AT4G01050	hydroxyproline-rich glycoprotein family protein	proline-rich protein family [Arabidopsis thaliana]	-0.329319	0.746105	-0.469157	0.649901	-0.427065	0.584792	-1.96586	1.03388	0	0	0	NA	NA	Response	NA	NA	NA	NA	NA
535	PE00000403	GGTATGTTAACCAAACATGCTATTGAGCTGAAGAGGTCAGAACTTGTAGGCAATGAGTTAGTCTTCACTT	Original contig	Ctg535	AT1G16760	Protein kinase protein with adenine nucleotide alpha hydrolases-like domain	alternative oxidase [Crocus sativus	#DIV/0!	#DIV/0!	#DIV/0!	#DIV/0!	#DIV/0!	#DIV/0!	#DIV/0!	#DIV/0!	0	0	0	NA	NA	NA	NA	NA	NA	NA	NA
537	PE00000404	ATTTGCAGAAACATACAAGATGGACTGCCCAGCAGCTATAAACCGCCTTGTGACCTCAAGGGTGCCTGCC	Original contig	Ctg537	AT4G21560	VPS28-1 (VACUOLAR PROTEIN SORTING-ASSOCIATED PROTEIN 28 HOMOLOG 1); transporter	unknown protein [Arabidopsis thaliana	0.0414017	0.190567	0.378912	0.621125	-0.149187	0.092767	0.825745	0.384246	0	0	0	Response	NA	NA	NA	NA	NA	NA	NA
538	PE00000405	AGAGGGAAAAGGAAGAACCTGCCGCTATATGATGCATGATAGTGGACATGTCTTATGCGTTTTACCTCTG	Original contig	Ctg538	AT1G66670	CLPP3; serine-type endopeptidase	ATP-dependent Clp protease proteolytic subunit (EC 3.4.21.92) (Endopeptidase Clp) (Fragment).[Arabidopsis thaliana]	0.236013	0.248816	0.209604	#DIV/0!	-0.21286	0.0508439	0.736166	0.710239	0	0	0	NA	NA	NA	NA	NA	NA	NA	NA
541	PE00000406	ATGAGCAGGGGCAGTTCTTTTGGGCTCTGGAATAATTACTTGTGACTGCAGCCCATTCTGATGGTACATG	Original contig	Ctg541	No hit found	-	putative C4-dicarboxylate transport sensor protein [Vibrio parahaemolyticus RIMD 2210633	0.276612	0.320018	1.65297	0.887958	2.12733	0.935589	0.37467	0.351778	0	0	0	NA	NA	NA	NA	NA	NA	NA	NA
542	PE00000407	CTTTGCAAACAAACAATTTACATAACCCTGGCTCTGGCGATACAGTTGGTCTCAGTAAAACCTCTGGACC	Original contig	Ctg542	AT5G62500	ATEB1B (END BINDING PROTEIN 1B); microtubule binding	microtubule-associated protein EB1-related protein [Arabidopsisthaliana	#DIV/0!	#DIV/0!	#DIV/0!	#DIV/0!	#DIV/0!	#DIV/0!	#DIV/0!	#DIV/0!	0	0	0	NA	NA	NA	NA	NA	NA	NA	NA
543	PE00000408	CCTCGATTAGGGCGATTGAGACACAGTCTCCTGCTGACGATCGCCAATGGCTCACGTATTGGATTCTGTA	454	PpEST454_209180225	AT1G74520	HVA22 homologue A	AtHVA22a [Arabidopsis thaliana]	0.000958364	0.164085	0.915121	0.335616	0.660503	0.304137	-1.21234	0.504767	0	0	0	NA	NA	NA	Response	NA	NA	NA	NA
544	PE00000409	CCCTTCACTTGGGGTGAGTACAAGAGCACTCTTTACTCTCTCCGCCTCGGCGACACTCGGCTTAACCTCT	Original contig	Ctg544	AT1G02400	GA2OX6 (GIBBERELLIN 2-OXIDASE 6); gibberellin 2-beta-dioxygenase	gibberellin 2-oxidase (GA2-oxidase), putative [Arabidopsisthaliana]	1.62966	0.291553	0.0966752	0.332923	0.654633	0.355817	3.55747	0.309963	C	I	+	Response	NA	Catabolism	Response	NA	NA	NA	Response
545	PE00000410	CCGAAAACCCGAATCGAACCCGGAAAAAATGGGCAAGGATCTGAGCGACGACCAAGTATCGTCAATGAAG	Original contig	Ctg545	AT1G12310	calmodulin, putative	putative serine/threonine kinase [Vitis vinifera]	-0.0266664	0.290039	-0.667666	0.569649	-0.165297	0.413943	0.461412	0.236872	0	0	0	NA	NA	NA	NA	Response	NA	NA	NA
546	PE00000411	AAATATGCATCTCGGAGTGGACAGTTTACATTCTTGAACTGCTTTGATATGAGTTCTGGAACACTAGCTT	Original contig	Ctg546	AT1G56423	unknown protein	type I restriction-modification system endonuclease [Xylella fastidiosa 9a5c	#DIV/0!	#DIV/0!	#DIV/0!	#DIV/0!	#DIV/0!	#DIV/0!	#DIV/0!	#DIV/0!	0	0	0	NA	NA	NA	NA	NA	NA	NA	NA
547	PE00000412	GATGAGGGTTTTTGGTGTGTGTGAAAAGGTGGGGTCAGGTAAGTTCAGTTCTCTCATTAGATTTTTCTTT	Original contig	Ctg547	No hit found	-	unknown [Rice black streaked dwarf virus]	-0.00265302	0.426949	0.335978	0.108707	0.524459	0.261356	0.449465	0.278807	0	0	0	NA	NA	NA	NA	NA	NA	NA	NA
548	PE00000413	TAAAGGATGGTCTGATTTTATAATGGAGATTTGTGCTCCGATCGCGCATCCAGATTTCTGTGTGGCTTCA	Original contig	Ctg548	No hit found	-	No hits found	-0.291456	0.156788	-0.670956	0.608146	-0.162307	0.354688	0.784411	0.0356348	C	0	0	NA	NA	NA	NA	NA	NA	NA	NA
549	PE00000414	GAGTAGGAATGTATTGGCTAGTCGACTGACTGATCCACTGAACAGAAACGTATTGGAAAAATGTAGAATC	Original contig	Ctg549	AT3G24820	BSD domain-containing protein	unknown protein [Arabidopsis thaliana	#DIV/0!	#DIV/0!	#DIV/0!	#DIV/0!	#DIV/0!	#DIV/0!	#DIV/0!	#DIV/0!	0	0	0	NA	NA	NA	NA	NA	NA	NA	NA
550	PE00000415	TTCATGTTCTCATTAAGATGCTCGCAACAATAACGCTGGTTATGGCTCCTGTCTTCCTCTGAGAGTTGTT	Original contig	Ctg550	AT1G78920	AVP2 (ARABIDOPSIS VACUOLAR H+-PYROPHOSPHATASE 2); hydrogen-translocating pyrophosphatase	vacuolar-type H+-translocating inorganic pyrophosphatase[Arabidopsis thaliana	0.176657	0.296132	-0.33111	0.247886	#DIV/0!	#DIV/0!	0.148297	0.114545	0	0	0	NA	NA	NA	NA	NA	NA	NA	NA
551	PE00000416	CTTCCTAACACCGTTGATCAAGCATATTGGAGTCAGAGTCAATGGACTGATCAAGACCACCCTACGCTCT	Original contig	Ctg551	AT5G60850	OBP4; DNA binding / transcription factor	zinc finger protein OBP4-like [Arabidopsis thaliana	#DIV/0!	#DIV/0!	#DIV/0!	#DIV/0!	#DIV/0!	#DIV/0!	#DIV/0!	#DIV/0!	0	0	0	NA	NA	NA	Response	NA	NA	NA	Response
552	PE00000417	CAAGGGGCTTATAATGCTTGCTGGTGCTGTTCCTTCAATTGTCCAAGTCCTCAAAGCCGGAAGCATGGAA	Original contig	Ctg552	AT1G71020	armadillo/beta-catenin repeat family protein / U-box domain-containing protein	unknown protein F23N20.1 [imported] - Arabidopsis thaliana	#DIV/0!	#DIV/0!	#DIV/0!	#DIV/0!	#DIV/0!	#DIV/0!	#DIV/0!	#DIV/0!	0	0	0	NA	NA	NA	NA	NA	Response	NA	Response
553	PE00000418	TAGCTCATTTACACAATTTGTTGCCCTAGTTTTCTCCCTCGAGATTACTGCAGATTAATGTCATGGGTGC	Original contig	Ctg553	AT4G36270	ATP binding	unknown protein [Arabidopsis thaliana	#DIV/0!	#DIV/0!	#DIV/0!	#DIV/0!	#DIV/0!	#DIV/0!	#DIV/0!	#DIV/0!	0	0	0	NA	Response	NA	NA	Response	NA	NA	NA
554	PE00000419	ACATGAAGACGCCGCAGAACTCTTCGATAAATCTGCCAATTCTTACAAGCTCGGCAAATCCTGGGACAAA	Original contig	Ctg554	AT3G56190	ALPHA-SNAP2 (ALPHA-SOLUBLE NSF ATTACHMENT PROTEIN 2); binding / soluble NSF attachment protein	putative alpha-soluble NSFattachment protein [Arabidopsis thaliana]	0.00256877	0.0774947	0.466964	0.250922	0.0423322	0.342989	0.233733	0.478905	0	0	0	Response	NA	NA	NA	NA	NA	NA	NA
555	PE00000420	TCTTTAAGCTCTGAAACAAATGTAGAGAATTTATACCCTCAAAATTGTCACTCACCTTCCGCACGGTCTT	Original contig	Ctg555	AT3G07760	unknown protein	unknown protein [Arabidopsis thaliana	-0.44137	0.533355	-0.291901	0.199287	0.688034	0.391763	-0.618941	0.197934	0	0	0	NA	NA	NA	NA	NA	NA	NA	NA
556	PE00000421	TGCAGAGTCCGTACGGCGATTCGTTAACAACTGGATTATCTAGTAGAACTCGTGGGTCACCTCTAAAGTT	Original contig	Ctg556	AT1G11750	CLPP6; serine-type endopeptidase	ATP-dependent Clp protease proteolytic subunit (ClpP6) [Arabidopsisthaliana	-0.0391775	0.113266	-0.728476	0.23598	-0.550171	0.332437	1.49397	0.34992	0	0	0	NA	NA	NA	NA	NA	NA	NA	NA
558	PE00000422	GTCTGCTGACTGAGAATGGTAACACCAAGGATGACCTGAGGCTTCCAACCGATGACAGTCTGCTTACGCA	Original contig	Ctg558	AT1G13950	ELF5A-1 (EUKARYOTIC ELONGATION FACTOR 5A-1); translation initiation factor	Eukaryotic translation initiation factor 5A isoform 1.[Hevea brasiliensis]	0.262304	0.374724	-0.758342	0.603519	-0.492008	0.523321	1.94069	0.88503	0	0	+	NA	NA	Response	NA	NA	NA	NA	NA
559	PE00000423	TGACTAGTAGAAAGGCCAAGGTAGTGATGATTCTCCCTCACTCTTTCACTCCATCTCTGTCTCTATTATA	Original contig	Ctg559	No hit found	-	similar to arsenical pump membrane protein [Bacillus subtilis]	-0.416716	0.16651	0.202319	0.293566	0.0328495	0.0978531	-0.327305	0.514466	0	0	0	NA	NA	NA	NA	NA	NA	NA	NA
560	PE00000424	GCCGGCATAAAGTATCGCCTTGTCATTTCGGCCAAGAATGAGTCGTCGGCGGTGTCCAACCCCACAGCCG	Original contig	Ctg560	AT5G47550	cysteine protease inhibitor, putative / cystatin, putative	Cystatin-like protein.[Arabidopsis thaliana]	-0.197882	0.190276	1.52533	0.247531	0.24743	0.662692	0.454614	0.236131	0	M	0	NA	NA	NA	NA	NA	NA	NA	Response
569	PE00000425	AAAGCCTTCCTGACCTCAGATTCAGAGGCACCAGGTTGGATCTTCAAAGTCTGGTAAGGATCCATCACAG	Original contig	Ctg569	AT1G80920	J8; heat shock protein binding / unfolded protein binding	putative DnaJ protein [Malus x domestica]	#DIV/0!	#DIV/0!	#DIV/0!	#DIV/0!	#DIV/0!	#DIV/0!	#DIV/0!	#DIV/0!	0	0	0	Response	Response	NA	Response	NA	NA	NA	NA
572	PE00000426	TGTGTTTGCATTGTGGTTGCGCCGGCTATTCGATGATCATATTCGAACCACAGAATTATAGTGCTCACCA	Original contig	Ctg572	AT3G62940	OTU-like cysteine protease family protein	unknown protein	#DIV/0!	#DIV/0!	#DIV/0!	#DIV/0!	#DIV/0!	#DIV/0!	#DIV/0!	#DIV/0!	0	0	0	NA	NA	NA	NA	NA	NA	NA	NA
579	PE00000427	AAAGCAAAGAGATCCATGCCCGGATACCCGTAGTGAATGGGTAGACCGGTGAGAAGTCAAGGTAGTCATT	Original contig	Ctg579	AT5G39250	F-box family protein	F-box protein family [Arabidopsis thaliana]	#DIV/0!	#DIV/0!	#DIV/0!	#DIV/0!	#DIV/0!	#DIV/0!	#DIV/0!	#DIV/0!	0	0	0	Response	NA	Response	NA	NA	NA	NA	NA
581	PE00000428	CATTGACATTGAAGCCCACCTAGGCCCTAGGCCTCTGTAACAAGCAGCAAACCCACCTTCCCTCACCAAA	Original contig	Ctg581	AT5G26200	mitochondrial substrate carrier family protein	hypothetical protein F9D12.12 - Arabidopsis thaliana	#DIV/0!	#DIV/0!	#DIV/0!	#DIV/0!	#DIV/0!	#DIV/0!	#DIV/0!	#DIV/0!	0	0	0	NA	NA	NA	NA	NA	Response	NA	Response
585	PE00000429	GTAAAGTTTAGTGTTCGACCGATGCAGGGTAAAAAAATGGTACCCCGCCATTCCATCGGTAACTTTCTGT	Original contig	Ctg585	AT4G13250	short-chain dehydrogenase/reductase (SDR) family protein	hypothetical protein F17N18.140 - Arabidopsis thaliana	#DIV/0!	#DIV/0!	#DIV/0!	#DIV/0!	#DIV/0!	#DIV/0!	#DIV/0!	#DIV/0!	0	0	0	NA	NA	Response	NA	NA	NA	NA	NA
590	PE00000430	ACCAAATCAATCTTGGAAACCAAATGGTTCAATTCAGCCGCACGTGGTCCATGCAATTGTTCTCTATGAA	Original contig	Ctg590	AT5G05570	transducin family protein / WD-40 repeat family protein	hypothetical protein [Oryza sativa (japonica cultivar-group)]	#DIV/0!	#DIV/0!	#DIV/0!	#DIV/0!	#DIV/0!	#DIV/0!	#DIV/0!	#DIV/0!	0	0	0	NA	NA	NA	Response	NA	Response	NA	Response
592	PE00000431	CAGCTAACCTCTCGGTGGAACAAACCACTGCGCAACATAAAATTCGGCATCGTAATACAGGGGGAAAAGT	Original contig	Ctg592	AT2G03290	protein transmembrane transporter	putative transmembrane protein [Oryza sativa]	#DIV/0!	#DIV/0!	#DIV/0!	#DIV/0!	#DIV/0!	#DIV/0!	#DIV/0!	#DIV/0!	0	0	0	NA	NA	NA	NA	NA	NA	NA	NA
593	PE00000432	CGGACAAGGAGTGGACAGGAGACGGCTTCGTCAAAGAGACTGAAAGCATGGTTTCCAACTAAATTACACA	Original contig	Ctg593	AT3G17810	dihydroorotate dehydrogenase family protein / dihydroorotate oxidase family protein	senescencs-related protein [Pyrus pyrifolia	0.0547963	0.0118871	0.970031	1.20172	0.886326	0.383443	1.30309	0.309997	0	0	0	NA	NA	NA	Response	NA	NA	NA	NA
594	PE00000433	ACCTTCTGTGTGGTCCAACCGTACTCCGGCACTCTCAATTGTATACGAATCAATTGAACCAGGGCCTCGT	Original contig	Ctg594	AT2G02180	TOM3; protein binding	THH1 protein [Arabidopsis thaliana]	#DIV/0!	#DIV/0!	#DIV/0!	#DIV/0!	#DIV/0!	#DIV/0!	#DIV/0!	#DIV/0!	0	0	0	NA	NA	NA	NA	NA	NA	NA	NA
596	PE00000434	CAACCAAGTTTCTGCTTTCGAAGCTCAGTGACCTCCAATTCTTTGTTGGGGAGAGCATGCATGATGATGG	Original contig	Ctg596	AT3G16640	TCTP (TRANSLATIONALLY CONTROLLED TUMOR PROTEIN)	Translationally controlled tumor protein homolog (TCTP).[Oryza sativa]	-0.0553465	0.537856	-0.00228313	0.258498	0.629139	0.333192	0.954319	0.626296	0	0	0	NA	NA	NA	NA	NA	NA	NA	NA
605	PE00000435	TGTACCTCTTCACCCAAACCAACACCAGGAAGATCGGGCCTAAGGAATTCACTGCAGTGTTCTACAGTCT	Original contig	Ctg605	AT5G04170	calcium-binding EF hand family protein	calcium-binding EF-hand family protein [Arabidopsis thaliana]	-0.509893	0.528349	-0.484172	0.502274	-0.0910319	0.868559	-2.69612	0.865969	0	0	0	NA	NA	Response	NA	NA	NA	NA	Response
607	PE00000436	CTTAGTAGATACGGATTGCTTTCCCCATGGTACTTTTCAGGTTCAAGGACCTCACATTCTGCCAATTCTT	Original contig	Ctg607	AT1G08360	60S ribosomal protein L10A (RPL10aA)	60S ribosomal protein	#DIV/0!	#DIV/0!	#DIV/0!	#DIV/0!	#DIV/0!	#DIV/0!	#DIV/0!	#DIV/0!	0	0	0	NA	NA	NA	NA	NA	NA	NA	NA
608	PE00000437	TTCACTGTTACACAGGATTTCCCTCCAACAACACATGTGACAATGGGGGATTGGACTGTTGTACAAATTA	Original contig	Ctg608	AT3G26980	MUB4 (MEMBRANE-ANCHORED UBIQUITIN-FOLD PROTEIN 4 PRECURSOR)	ubiquitin family [Arabidopsis thaliana]	#DIV/0!	#DIV/0!	#DIV/0!	#DIV/0!	#DIV/0!	#DIV/0!	#DIV/0!	#DIV/0!	0	0	0	NA	Response	NA	NA	NA	NA	NA	Response
609	PE00000438	CCCAAGTCTTGTAGCTTCTGGTTCGAGAACTTGTACGGTTTTACTCTGGGTTTGACTTCATCTGAGCACT	Original contig	Ctg609	AT1G15950	CCR1 (CINNAMOYL COA REDUCTASE 1); cinnamoyl-CoA reductase	Cinnamoyl-CoA reductase (Fragment).[Prunus persica]	#DIV/0!	#DIV/0!	#DIV/0!	#DIV/0!	#DIV/0!	#DIV/0!	#DIV/0!	#DIV/0!	0	0	0	NA	NA	NA	NA	NA	NA	NA	NA
613	PE00000439	AAGTTGATGAGGGAAGGGTCTTTACAGTTAGCCACTGAGGGTAGATGAACCAACATTCTTTTGTTCTTTT	Original contig	Ctg613	AT5G19450	CDPK19 (CALCIUM-DEPENDENT PROTEIN KINASE 19); ATP binding / calcium ion binding / calmodulin-dependent protein kinase/ kinase/ protein kinase/ protein serine/threonine kinase	calcium-dependent protein kinase 19 (CDPK19) [Arabidopsis thaliana]	#DIV/0!	#DIV/0!	#DIV/0!	#DIV/0!	#DIV/0!	#DIV/0!	#DIV/0!	#DIV/0!	0	0	0	NA	NA	NA	NA	NA	Response	NA	NA
614	PE00000440	CCATCACAAACTCAACAAAGGCAATGCGAGTAGAGTGGTGATAGTCCCCTAGTAGCCTCAGACGATAAAC	Original contig	Ctg614	AT1G32790	RNA-binding protein, putative	RNA-binding protein, putative [Arabidopsis thaliana	#DIV/0!	#DIV/0!	#DIV/0!	#DIV/0!	#DIV/0!	#DIV/0!	#DIV/0!	#DIV/0!	0	0	0	NA	NA	NA	NA	NA	NA	NA	NA
616	PE00000441	TGATAAACCCTCTAGATGGTACTCAAGCTCTAAAACTAAATCCCTAAGCTGTTCCCAAGGCGGGGTTCCC	Original contig	Ctg616	AT1G07615	GTP binding	hypothetical protein [imported] - Arabidopsis thaliana	#DIV/0!	#DIV/0!	#DIV/0!	#DIV/0!	#DIV/0!	#DIV/0!	#DIV/0!	#DIV/0!	0	0	0	NA	NA	Response	NA	NA	NA	NA	NA
617	PE00000442	TAAAAACACAAGATAAGGGACATGTAACCGTGACACAGACATCATGGAAGGCTCATCACAGCCACAGCCC	Original contig	Ctg617	AT5G58570	unknown protein	unknown protein [Arabidopsis thaliana]	#DIV/0!	#DIV/0!	#DIV/0!	#DIV/0!	#DIV/0!	#DIV/0!	#DIV/0!	#DIV/0!	0	0	0	NA	Response	NA	NA	NA	NA	NA	NA
618	PE00000443	AAGAGTGATGGATGATTAGCTGGGTGGTTATTGTAAATAGTTTAGCTAAGCTAAGCTTAAGCTACCTCTG	Original contig	Ctg618	AT5G51190	AP2 domain-containing transcription factor, putative	contains similarity to ethylene responsive element binding factor[Arabidopsis thaliana]	-1.98192	0.215088	-0.0951269	0.335594	0.952776	0.355064	-1.72403	0.470183	0	L	+	Response	NA	NA	NA	NA	NA	NA	NA
620	PE00000444	AGAAATGGTTCTCCCATAAGAGCATTCCGCATACTTGGACGCCAAATCCTTGCATTCCTGCAACGCCTTC	Original contig	Ctg620	AT5G16060	unknown protein	unknown protein [Arabidopsis thaliana]	#DIV/0!	#DIV/0!	#DIV/0!	#DIV/0!	#DIV/0!	#DIV/0!	#DIV/0!	#DIV/0!	0	0	0	NA	NA	NA	NA	NA	NA	NA	NA
622	PE00000445	CAAGATTTGTCCAACGACTTTGTCGTTGAGTAGAACGTAATCAGCCCCGGTGGAAGAGTCCCCAACTTCC	Original contig	Ctg622	AT3G02350	GAUT9 (Galacturonosyltransferase 9); polygalacturonate 4-alpha-galacturonosyltransferase/ transferase, transferring glycosyl groups / transferase, transferring hexosyl groups	No hits found	#DIV/0!	#DIV/0!	#DIV/0!	#DIV/0!	#DIV/0!	#DIV/0!	#DIV/0!	#DIV/0!	0	0	0	NA	NA	NA	NA	NA	NA	NA	Response
624	PE00000446	TGATGCCTCTCCATTTGAATAAGCAGCATAGGGATGATCTTTGTAATATGAGCAGTCCCGGTCATCTTCT	Original contig	Ctg624	AT5G39890	unknown protein	At5g39890 [Arabidopsis thaliana]	#DIV/0!	#DIV/0!	#DIV/0!	#DIV/0!	#DIV/0!	#DIV/0!	#DIV/0!	#DIV/0!	0	0	0	NA	NA	Response	NA	NA	NA	NA	NA
625	PE00000447	ACCATTTTGCCCTTCAACCAAAAATGACCCTTGCGCCCCGCCTTGGTAAGCCGATCCTGATACCAACGCC	Original contig	Ctg625	AT4G15160	Bifunctional inhibitor/lipid-transfer protein/seed storage 2S albumin superfamily protein	protease P27 [Hypocrea lixii]	0.553093	0.1496	1.38752	0.380333	0.675989	0.223484	-0.553272	0.544419	0	M	+	NA	NA	NA	NA	NA	NA	NA	Response
626	PE00000448	CTCAGTGATGCAGCAGCACCTTGTAGAAGCGAACCAGGTGGGGTCCACCAGGAAAACAGGAAGGAAACTT	Original contig	Ctg626	AT4G22920	NYE1 (NON-YELLOWING 1)	Hypothetical protein.[Arabidopsis thaliana	#DIV/0!	#DIV/0!	#DIV/0!	#DIV/0!	#DIV/0!	#DIV/0!	#DIV/0!	#DIV/0!	0	0	0	NA	NA	NA	Response	NA	NA	NA	NA
627	PE00000449	CGCACCAGCGCAATTCGTCCAGTGCGTGCCACCTCACAAATGCCATAGGGCTCTAACAACCTCTGCAGTG	Original contig	Ctg627	AT2G31810	acetolactate synthase small subunit, putative	acetolactate synthase, small subunit (ALS),	#DIV/0!	#DIV/0!	#DIV/0!	#DIV/0!	#DIV/0!	#DIV/0!	#DIV/0!	#DIV/0!	0	0	0	NA	NA	NA	NA	NA	NA	NA	NA
628	PE00000450	GCACCTTGAACTGCCTAGGGTTCGCCACGACCGTCATCAGGCGCTCCAGCTCTTCAGGCGTCAGCTTCAC	Original contig	Ctg628	AT4G09800	RPS18C (S18 RIBOSOMAL PROTEIN); RNA binding / nucleic acid binding / structural constituent of ribosome	ribosomal protein S18	0.370697	0.147505	0.727616	0.395233	0.646926	0.544768	-0.0527458	0.681997	0	0	0	NA	NA	NA	NA	NA	NA	NA	NA
629	PE00000451	CAGAAGGCGAAGGTATTGTCCTCAACTCTTGGTCTCCAAAGTCAAGAGTCAAAAATGGCACCTTGGATTG	Original contig	Ctg629	AT5G60570	kelch repeat-containing F-box family protein	Kelch repeat containing F-box protein family [Arabidopsis thaliana]	0.559682	0.243738	0.211848	0.147527	-0.0533623	0.261186	1.29545	0.466711	0	0	0	NA	NA	NA	NA	NA	NA	NA	NA
630	PE00000452	GTTGTAACCATAGATTGGTCTCGGAAGGATATAGGCAATTTCTCCCACACTAAATATGAGTGGGATGTTC	Original contig	Ctg630	AT1G06220	MEE5 (MATERNAL EFFECT EMBRYO ARREST 5); GTP binding / GTPase/ translation elongation factor/ translation factor, nucleic acid binding	elongation factor Tu family protein [Arabidopsis thaliana]	#DIV/0!	#DIV/0!	#DIV/0!	#DIV/0!	#DIV/0!	#DIV/0!	#DIV/0!	#DIV/0!	0	0	0	NA	NA	NA	NA	NA	NA	NA	NA
631	PE00000453	TTATTGAGTGAAACACTTAACCCAAACTTAGAGCGTTTTCGTCGTGAGTGACATTCTTGGTGAAGTTTGG	Original contig	Ctg631	No hit found	-	hypothetical protein [Plasmodium falciparum 3D7]	#DIV/0!	#DIV/0!	#DIV/0!	#DIV/0!	#DIV/0!	#DIV/0!	#DIV/0!	#DIV/0!	0	0	0	NA	NA	NA	NA	NA	NA	NA	NA
632	PE00000454	AGGAGATAAACGGCCGTTTGTTGTGAGGCATGATCCTAGAGACATAAACACTTCCATTATTCGACCCTGC	Original contig	Ctg632	No hit found	-	NADH dehydrogenase subunit 1 [Fasciola gigantica]	#DIV/0!	#DIV/0!	#DIV/0!	#DIV/0!	#DIV/0!	#DIV/0!	#DIV/0!	#DIV/0!	0	0	0	NA	NA	NA	NA	NA	NA	NA	NA
633	PE00000455	AAATGCCACTGGCATGGTTGGAAATTATATGGACCGGGCTTCTGCTCATTTTAATAAAATTTGGTGGTTA	Original contig	Ctg633	AT1G10280	Core-2/I-branching beta-1,6-N-acetylglucosaminyltransferase family protein	LSDV091 putative late transcription factor [lumpy skin disease	#DIV/0!	#DIV/0!	#DIV/0!	#DIV/0!	#DIV/0!	#DIV/0!	#DIV/0!	#DIV/0!	0	0	0	NA	NA	NA	NA	NA	NA	NA	NA
634	PE00000456	TGATTACGATGACGAGGAACGTCCTGGGGAGGCGTCAATAAGAAAGAAGATTTGGAATTTCCTTACAACA	454	PpEST454_46472618	AT1G13220	nuclear matrix constituent protein-related	nuclear matrix constituent protein -related [Arabidopsis thaliana]	#DIV/0!	#DIV/0!	#DIV/0!	#DIV/0!	#DIV/0!	#DIV/0!	#DIV/0!	#DIV/0!	0	0	0	NA	NA	NA	NA	NA	NA	NA	NA
635	PE00000457	AAACCCGGGATAAGGTTCATAGCCGAACGCTGTTTGAAGAACCTCAAGCAGCACGAAGAAAGGCGCCATT	Original contig	Ctg635	AT1G18720	unknown protein	YGL010w-like protein [Picea mariana]	#DIV/0!	#DIV/0!	#DIV/0!	#DIV/0!	#DIV/0!	#DIV/0!	#DIV/0!	#DIV/0!	0	0	0	NA	NA	NA	NA	NA	NA	NA	NA
636	PE00000458	GAGCTTTGACTGCGTGGGTTTTAATAAAACTATGTCAACGGCCCTCAGCGCCACCCGTCCGGGCGGCAAA	Original contig	Ctg636	AT5G51970	sorbitol dehydrogenase, putative / L-iditol 2-dehydrogenase, putative	NAD-dependent sorbitol dehydrogenase.[Prunus persica]	0.888431	0.294045	-0.420122	0.149363	0.0792223	0.31666	1.4092	0.400106	0	0	+	NA	Response	Response	NA	NA	NA	NA	NA
638	PE00000459	TTACTCACTTGTATTGAGTGTTTAATGAGAGGGAGCAAGGGGGACAGAGAGGGAAAGTGGGTTGGGATTT	Original contig	Ctg638	AT5G56540	AGP14 (ARABINOGALACTAN PROTEIN 14)	Arabinogalactan protein) (At5g56540).[Arabidopsis thaliana]	0.502702	0.22775	0.162784	1.12746	0.020376	0.760835	0.582458	0.487837	0	0	0	NA	NA	NA	NA	NA	NA	NA	NA
640	PE00000460	CTTCTTACGCTGTCCCTGGACAAGACTTCGGGGTCGGGTTTCCGGTCCAAGAATCAGTACTTGTTTGGGA	Original contig	Ctg640	AT4G25810	XTR6 (XYLOGLUCAN ENDOTRANSGLYCOSYLASE 6); hydrolase, acting on glycosyl bonds / hydrolase, hydrolyzing O-glycosyl compounds / xyloglucan:xyloglucosyl transferase	Xyloglucan endotransglycosylase.[Malus domestica]	-1.23689	0.156119	0.15539	0.167929	0.303934	#DIV/0!	-2.70962	0.76657	0	0	0	Response	NA	Response	NA	Response	Response	NA	Response
641	PE00000461	CTCGGAATCGTTGGCGGGGGAAGTTACAGAGGAGTATTTTGAGAAAGGGCTGATTTATCCACCATTTTCC	Original contig	Ctg641	AT1G79750	ATNADP-ME4 (NADP-malic enzyme 4); malate dehydrogenase (oxaloacetate-decarboxylating) (NADP+)/ malic enzyme/ oxidoreductase, acting on NADH or NADPH, NAD or NADP as acceptor	Malate dehydrogenase (EC1.1.1.40) (Malic enzyme).[Vitis vinifera]	-1.19377	0.257465	-1.04547	0.133573	0.172346	0.461895	0.827043	0.625761	0	Q	+	NA	NA	NA	Response	NA	NA	NA	NA
643	PE00000462	CGGCGCTCTCACCGCCGCTACCATGTACTTGGCTTGGTCCGTCTTCTTCAGTCGCTACGACAATGGCTCT	Original contig	Ctg643	AT1G65720	unknown protein	unknown protein [Arabidopsis thaliana]	-0.605751	0.151961	-1.04686	0.423287	-0.377966	0.707612	-0.459818	0.742266	0	0	0	NA	NA	NA	NA	NA	NA	NA	NA
647	PE00000463	CCACTGGAAATCCCTTGTGGGGTCTTGGCGGTCCTCATGATGTTCCAAACTATGACCAGTCACCGAACTC	Original contig	Ctg647	AT5G18670	BMY3; beta-amylase/ catalytic/ cation binding	Beta-amylase (Fragment).[Prunus armeniaca]	-1.30343	0.412185	-1.44501	0.534728	0.437018	0.382532	1.24796	0.379203	0	Q	+	NA	NA	NA	Response	Response	Response	NA	NA
648	PE00000464	TCACAAATGGTAGCCCAGTGGTGGTTTCAGGGCCTCATGTCGATAGCTTTTCGAGTCCTGTGGTTTATGA	Original contig	Ctg648	AT1G15760	unknown protein	Jp18.[Poncirus trifoliata]	#DIV/0!	#DIV/0!	#DIV/0!	#DIV/0!	#DIV/0!	#DIV/0!	#DIV/0!	#DIV/0!	0	0	0	NA	NA	NA	NA	NA	NA	NA	NA
650	PE00000465	TTCCATCAAGGACCTTGATGTATGTGGAAAGGGATGACCATGGCTTAACTTGCCTTAGCTTTGGATGGTT	Original contig	Ctg650	AT2G02760	ATUBC2 (UBIQUITING-CONJUGATING ENZYME 2); ubiquitin-protein ligase	Ubiquitin conjugating protein (EC 6.3.2.19) (Ubiquitin-conjugating enzyme E2) (Ubiquitin-protein ligase) (Ubiquitin carrier protein).[Avicennia marina]	-0.430053	0.205655	-0.0390584	0.232623	-0.327038	0.106029	-0.982694	0.392843	0	0	0	NA	NA	NA	NA	NA	NA	NA	NA
651	PE00000466	GTTTCTGAGATTGGAACAAGCAATGATGAAAGCACAGGCAGTGGCTGGAGCCCAACTTTAGAGAGCATTC	Original contig	Ctg651	AT3G21680	unknown protein	Hypothetical 20.4 kDa protein (Emb|CAB85509.1).[Arabidopsis thaliana]	0.692157	0.00459962	-2.53206	0.349055	#DIV/0!	#DIV/0!	3.32761	1.13816	0	0	0	NA	NA	NA	NA	NA	NA	NA	NA
653	PE00000467	TGCAAAGGAGGTTACCAAGAGGGTCGAGACACCGACAACCCAATGGAAGAGCTGGAACTGGAGATCAGAA	Original contig	Ctg653	AT1G04680	pectate lyase family protein	Pectate lyase (Fragment).[Fragaria ananassa] = ctgS3II257	-0.360905	0.226173	-3.7765	0.224604	-1.23272	0.2242	2.63213	3.67476	B	N	0	Response	NA	Response	Response	NA	NA	NA	Response
653	PE00000467	TGCAAAGGAGGTTACCAAGAGGGTCGAGACACCGACAACCCAATGGAAGAGCTGGAACTGGAGATCAGAA	Original contig	Ctg653	AT1G04680	pectate lyase family protein	Pectate lyase (Fragment).[Fragaria ananassa] = ctgS3II257	#DIV/0!	#DIV/0!	-1.97555	0.689743	-0.680162	#DIV/0!	2.7092	1.0617	B	N	0	NA	NA	NA	NA	NA	NA	NA	NA
653	PE00000467	TGCAAAGGAGGTTACCAAGAGGGTCGAGACACCGACAACCCAATGGAAGAGCTGGAACTGGAGATCAGAA	Original contig	Ctg653	AT1G04680	pectate lyase family protein	Pectate lyase (Fragment).[Fragaria ananassa] = ctgS3II257	#DIV/0!	#DIV/0!	-2.44415	0.693638	-0.582532	0.0446788	2.64697	1.04979	B	N	0	NA	NA	NA	NA	NA	NA	NA	NA
653	PE00000467	TGCAAAGGAGGTTACCAAGAGGGTCGAGACACCGACAACCCAATGGAAGAGCTGGAACTGGAGATCAGAA	Original contig	Ctg653	AT1G04680	pectate lyase family protein	Pectate lyase (Fragment).[Fragaria ananassa] = ctgS3II257	#DIV/0!	#DIV/0!	#DIV/0!	#DIV/0!	#DIV/0!	#DIV/0!	#DIV/0!	#DIV/0!	B	N	0	NA	NA	NA	NA	NA	NA	NA	NA
653	PE00000467	TGCAAAGGAGGTTACCAAGAGGGTCGAGACACCGACAACCCAATGGAAGAGCTGGAACTGGAGATCAGAA	Original contig	Ctg653	AT1G04680	pectate lyase family protein	Pectate lyase (Fragment).[Fragaria ananassa] = ctgS3II257	-0.34897	#DIV/0!	-2.10914	0.708771	#DIV/0!	#DIV/0!	2.894	1.54953	B	N	0	NA	NA	NA	NA	NA	NA	NA	NA
653	PE00000467	TGCAAAGGAGGTTACCAAGAGGGTCGAGACACCGACAACCCAATGGAAGAGCTGGAACTGGAGATCAGAA	Original contig	Ctg653	AT1G04680	pectate lyase family protein	Pectate lyase (Fragment).[Fragaria ananassa] = ctgS3II257	#DIV/0!	#DIV/0!	-2.00839	0.468349	-1.07435	#DIV/0!	3.03229	0.709474	B	N	0	NA	NA	NA	NA	NA	NA	NA	NA
653	PE00000467	TGCAAAGGAGGTTACCAAGAGGGTCGAGACACCGACAACCCAATGGAAGAGCTGGAACTGGAGATCAGAA	Original contig	Ctg653	AT1G04680	pectate lyase family protein	Pectate lyase (Fragment).[Fragaria ananassa] = ctgS3II257	#DIV/0!	#DIV/0!	#DIV/0!	#DIV/0!	#DIV/0!	#DIV/0!	#DIV/0!	#DIV/0!	B	N	0	NA	NA	NA	NA	NA	NA	NA	NA
653	PE00000467	TGCAAAGGAGGTTACCAAGAGGGTCGAGACACCGACAACCCAATGGAAGAGCTGGAACTGGAGATCAGAA	Original contig	Ctg653	AT1G04680	pectate lyase family protein	Pectate lyase (Fragment).[Fragaria ananassa] = ctgS3II257	#DIV/0!	#DIV/0!	#DIV/0!	#DIV/0!	#DIV/0!	#DIV/0!	#DIV/0!	#DIV/0!	B	N	0	NA	NA	NA	NA	NA	NA	NA	NA
653	PE00000467	TGCAAAGGAGGTTACCAAGAGGGTCGAGACACCGACAACCCAATGGAAGAGCTGGAACTGGAGATCAGAA	Original contig	Ctg653	AT1G04680	pectate lyase family protein	Pectate lyase (Fragment).[Fragaria ananassa] = ctgS3II257	#DIV/0!	#DIV/0!	#DIV/0!	#DIV/0!	#DIV/0!	#DIV/0!	#DIV/0!	#DIV/0!	B	N	0	NA	NA	NA	NA	NA	NA	NA	NA
653	PE00000467	TGCAAAGGAGGTTACCAAGAGGGTCGAGACACCGACAACCCAATGGAAGAGCTGGAACTGGAGATCAGAA	Original contig	Ctg653	AT1G04680	pectate lyase family protein	Pectate lyase (Fragment).[Fragaria ananassa] = ctgS3II257	#DIV/0!	#DIV/0!	#DIV/0!	#DIV/0!	#DIV/0!	#DIV/0!	#DIV/0!	#DIV/0!	B	N	0	NA	NA	NA	NA	NA	NA	NA	NA
653	PE00000467	TGCAAAGGAGGTTACCAAGAGGGTCGAGACACCGACAACCCAATGGAAGAGCTGGAACTGGAGATCAGAA	Original contig	Ctg653	AT1G04680	pectate lyase family protein	Pectate lyase (Fragment).[Fragaria ananassa] = ctgS3II257	#DIV/0!	#DIV/0!	#DIV/0!	#DIV/0!	#DIV/0!	#DIV/0!	#DIV/0!	#DIV/0!	B	N	0	NA	NA	NA	NA	NA	NA	NA	NA
653	PE00000467	TGCAAAGGAGGTTACCAAGAGGGTCGAGACACCGACAACCCAATGGAAGAGCTGGAACTGGAGATCAGAA	Original contig	Ctg653	AT1G04680	pectate lyase family protein	Pectate lyase (Fragment).[Fragaria ananassa] = ctgS3II257	#DIV/0!	#DIV/0!	-1.79502	0.844329	-0.360778	#DIV/0!	2.44574	1.50079	B	N	0	NA	NA	NA	NA	NA	NA	NA	NA
653	PE00000467	TGCAAAGGAGGTTACCAAGAGGGTCGAGACACCGACAACCCAATGGAAGAGCTGGAACTGGAGATCAGAA	Original contig	Ctg653	AT1G04680	pectate lyase family protein	Pectate lyase (Fragment).[Fragaria ananassa] = ctgS3II257	#DIV/0!	#DIV/0!	#DIV/0!	#DIV/0!	#DIV/0!	#DIV/0!	#DIV/0!	#DIV/0!	B	N	0	NA	NA	NA	NA	NA	NA	NA	NA
653	PE00000467	TGCAAAGGAGGTTACCAAGAGGGTCGAGACACCGACAACCCAATGGAAGAGCTGGAACTGGAGATCAGAA	Original contig	Ctg653	AT1G04680	pectate lyase family protein	Pectate lyase (Fragment).[Fragaria ananassa] = ctgS3II257	#DIV/0!	#DIV/0!	#DIV/0!	#DIV/0!	#DIV/0!	#DIV/0!	#DIV/0!	#DIV/0!	B	N	0	NA	NA	NA	NA	NA	NA	NA	NA
653	PE00000467	TGCAAAGGAGGTTACCAAGAGGGTCGAGACACCGACAACCCAATGGAAGAGCTGGAACTGGAGATCAGAA	Original contig	Ctg653	AT1G04680	pectate lyase family protein	Pectate lyase (Fragment).[Fragaria ananassa] = ctgS3II257	#DIV/0!	#DIV/0!	#DIV/0!	#DIV/0!	#DIV/0!	#DIV/0!	#DIV/0!	#DIV/0!	B	N	0	NA	NA	NA	NA	NA	NA	NA	NA
653	PE00000467	TGCAAAGGAGGTTACCAAGAGGGTCGAGACACCGACAACCCAATGGAAGAGCTGGAACTGGAGATCAGAA	Original contig	Ctg653	AT1G04680	pectate lyase family protein	Pectate lyase (Fragment).[Fragaria ananassa] = ctgS3II257	#DIV/0!	#DIV/0!	#DIV/0!	#DIV/0!	#DIV/0!	#DIV/0!	#DIV/0!	#DIV/0!	B	N	0	NA	NA	NA	NA	NA	NA	NA	NA
653	PE00000467	TGCAAAGGAGGTTACCAAGAGGGTCGAGACACCGACAACCCAATGGAAGAGCTGGAACTGGAGATCAGAA	Original contig	Ctg653	AT1G04680	pectate lyase family protein	Pectate lyase (Fragment).[Fragaria ananassa] = ctgS3II257	#DIV/0!	#DIV/0!	#DIV/0!	#DIV/0!	#DIV/0!	#DIV/0!	#DIV/0!	#DIV/0!	B	N	0	NA	NA	NA	NA	NA	NA	NA	NA
654	PE00000468	AAAGCTGGTCTAGATTGTGTTCTGGCTGGACCGGTCCAATCCCGGTCGAGTTCTTCGTAGATCAACCACT	Original contig	Ctg654	AT4G17530	ATRAB1C; GTP binding	RAB1C.[Lotus japonicus]	0.0921744	0.269481	-0.00264881	#DIV/0!	-0.8322	0.552987	0.221066	0.0899615	0	0	0	NA	NA	NA	NA	NA	NA	NA	NA
662	PE00000469	GCATCGCTGCTTATCTAGACCGGATGGAAGCCGAGGGCTCCAGAACCCTAATCGAGCTCATTACAAAGTA	Original contig	Ctg662	AT2G43820	UGT74F2 (UDP-GLUCOSYLTRANSFERASE 74F2); UDP-glucose:4-aminobenzoate acylglucosyltransferase/ UDP-glucosyltransferase/ UDP-glycosyltransferase/ transferase, transferring glycosyl groups / transferase, transferring hexosyl groups	Putative glucosyltransferase.[Arabidopsis thaliana]	-1.71448	0.126562	-1.98216	0.146919	-0.494311	0.291368	-0.235325	0.288204	0	Q	+	Response	Response	Response	Response	NA	NA	Catabolism	NA
663	PE00000470	CCAGAACAATGGGAACGCCGTGTCCGTACAGGTCGGCGACCATGCTCAGCTAGCCTACAGCCACAGCAAC	Original contig	Ctg663	AT5G19140	AILP1	Al-induced protein.[Gossypium hirsutum]	#DIV/0!	#DIV/0!	#DIV/0!	#DIV/0!	#DIV/0!	#DIV/0!	#DIV/0!	#DIV/0!	0	0	0	Signal Trasduction	NA	NA	NA	NA	NA	NA	Response
664	PE00000471	GTGCTGGTACTGTCAAGCTTCTTAAGCACAATAAGACTGGCAAGGTCCGCCTTGTTATGCGACAGTCCAA	Original contig	Ctg664	AT1G07140	SIRANBP; Ran GTPase binding	Atranbp1a protein.[Arabidopsis thaliana]	-0.413073	0.27528	-0.268354	0.217557	-0.0422396	0.353232	0.44716	0.37342	0	0	0	NA	NA	NA	NA	NA	NA	NA	NA
665	PE00000472	CTGAAGTTTGCGACGCACACTCGCAGCTAATTGGAAGTGGTGATCTACGGGTGCTTGAGCCAATATTTCA	454	PpEST454_209180030	AT5G16450	Ribonuclease E inhibitor RraA/Dimethylmenaquinone methyltransferase	dimethylmenaquinone methyltransferase family [Arabidopsis thaliana]	#DIV/0!	#DIV/0!	#DIV/0!	#DIV/0!	#DIV/0!	#DIV/0!	#DIV/0!	#DIV/0!	0	0	0	NA	NA	NA	NA	NA	NA	NA	NA
667	PE00000473	GTTCAGTACTTCCATGACCATGCAACCTTCACTACAGCCGTTGCCTTGAATCAATCACCAGCCATTGATT	Original contig	Ctg667	AT5G67500	VDAC2 (VOLTAGE DEPENDENT ANION CHANNEL 2); voltage-gated anion channel	VDAC2.1 [Lotus corniculatus var. japonicus]	0.327036	0.217675	-0.386113	0.171716	-0.534332	0.169273	0.363946	0.62262	0	0	0	NA	NA	NA	Signal Trasduction	NA	NA	NA	NA
669	PE00000474	TTGGATGCAAGCAACAGCCATATTCTAATTGGGACATGATAGCACACACATCAAAAAAGGAACCAGAAAT	Original contig	Ctg669	No hit found	-	No hits found	#DIV/0!	#DIV/0!	#DIV/0!	#DIV/0!	#DIV/0!	#DIV/0!	#DIV/0!	#DIV/0!	0	0	0	NA	NA	NA	NA	NA	NA	NA	NA
670	PE00000475	AGGGTTAGCAGTTTGTCTCGACGCCTGCCTAATTCGAAATCATAATCATCTGATCAGGTCTAAGCATTCT	Original contig	Ctg670	AT4G27130	eukaryotic translation initiation factor SUI1, putative	Putative translation factor.[Pinus pinaster]	-0.0913966	0.156052	0.571573	0.292666	0.716649	0.272553	-0.0932972	0.407408	0	0	0	NA	NA	NA	NA	NA	NA	NA	NA
671	PE00000476	CTAAAGTTTTACAAGAACAGTCTCATGCTACGAATGGAGCCACCCGTAACCCTTTGGGTGCTTCTAACAA	Original contig	Ctg671	AT5G65670	IAA9 (INDOLE-3-ACETIC ACID INDUCIBLE 9); transcription factor	Aux/IAA protein.[Vitis vinifera]	#DIV/0!	#DIV/0!	#DIV/0!	#DIV/0!	#DIV/0!	#DIV/0!	#DIV/0!	#DIV/0!	0	0	0	Signal Trasduction	NA	NA	NA	NA	NA	NA	NA
672	PE00000477	GATCTATGCTCTACTTGGATGCCCTCTTTCATATGTTCTGTGGTACAGGCCTCTCTATCGTGCAATGAGG	Original contig	Ctg672	AT1G32050	secretory carrier membrane protein (SCAMP) family protein	Secretory carrier membrane protein, putative.[Arabidopsis thaliana]	0.329522	0.220358	#DIV/0!	#DIV/0!	0.0117252	0.565459	1.36178	0.413341	0	0	0	NA	NA	NA	NA	NA	NA	NA	NA
673	PE00000478	AGCTCTGCTTCAAAGCAGGTGCTTGGAAGACCCTCAATGACCAGATTGTTGTCTTATCAAAACGCCGTGG	Original contig	Ctg673	AT5G09900	EMB2107 (EMBRYO DEFECTIVE 2107)	Putative proteasome regulatory non-ATPase subunit.[Oryza sativa]	-0.0392262	0.134688	-0.153243	0.323265	-0.232592	0.339654	0.352187	0.197345	0	0	0	NA	NA	NA	NA	NA	NA	NA	NA
674	PE00000479	TGCGAGTGCCCTTCACCTTCAGCAAATGGGGCTTAATTAAACAATCAAGCAGCTCATGATTTTCTGTAAA	Original contig	Ctg674	AT3G28917	MIF2 (MINI ZINC FINGER 2); DNA binding	1~gene_id:MLD15.10~similar to unknown protein [Arabidopsis thaliana]	-0.770505	0.20846	-0.0151929	#DIV/0!	-1.24807	0.29468	-2.43919	0.390056	0	0	0	NA	NA	NA	NA	NA	NA	NA	NA
675	PE00000480	CTTCGCCAACAAAGGCTGGTGGAAGAAGCAGACTACAAGTCCACCAAGGAACTGTTTTCTAGTAGAGGTG	Original contig	Ctg675	AT1G66070	translation initiation factor-related	unknown protein [Arabidopsis thaliana]	-0.0907277	0.263476	-0.592062	0.27947	-0.200272	0.391904	0.938366	0.382731	0	0	0	NA	NA	NA	NA	NA	NA	NA	NA
676	PE00000481	TGCTGTTTTTGACTGGGTGTTGGAGAATGTGAAAGTGTGTTTAGTGGGGAGGGGGTTCGGGGACAACTTT	Original contig	Ctg676	AT2G28950	ATEXPA6 (ARABIDOPSIS THALIANA EXPANSIN A6)	expansin [Prunus persica]	-0.339953	0.313866	-0.763531	0.509177	0.599906	0.57988	2.50075	0.540852	C	0	+	Response	Response	NA	NA	Response	Response	NA	NA
678	PE00000482	CTTTTTGTCTTTCCTGCCCGATGCGCCACGCTTGGGAATCTCCGCGCTTGGTTGCTTGGGCCTCTCTCGC	Original contig	Ctg678	AT2G37210	Encodes a protein of unknown function. It has been crystallized and shown to be structurally almost identical to the protein encoded by At5g11950.	unknown protein [Arabidopsis thaliana]	0.0137827	0.2039	-0.321295	0.530535	0.534549	0.600617	0.709594	0.955747	0	0	0	NA	Signal Trasduction	NA	NA	NA	NA	NA	NA
680	PE00000483	AACAACCCTTTTCTACTAACGCTTCTTTCCCTACTATGCTTTCAACGTTGAGGGTTGGTTAGATACTGAA	Original contig	Ctg680	AT3G60820	PBF1; peptidase/ threonine-type endopeptidase	20S proteasome beta subunit F1 (PBF1) [Arabidopsis thaliana]	0.200917	0.35354	-0.667812	#DIV/0!	0.122287	0.324816	0.568638	0.692407	0	0	0	NA	Response	Response	NA	NA	NA	NA	NA
682	PE00000484	CGGACGAAGGGGCTCTTACTAGGGTTGTCACCACCCGGGCGGAGGTTGACTTGCATCGCATTAAACAAGA	Original contig	Ctg682	AT5G65020	ANNAT2 (Annexin Arabidopsis 2); calcium ion binding / calcium-dependent phospholipid binding	Annexin (Fragment).[Gossypium hirsutum]	0.641183	0.216977	0.406397	0.355077	-0.402227	0.29637	1.17366	0.493526	0	0	0	NA	NA	NA	NA	NA	Response	NA	NA
683	PE00000485	CATTTTTGTTCCTCTTGGTAGGTCAGGTCATTATAATGGCAGCAAGCCGATGCTTCTGTTGCGGGAAGCC	454	PpEST454_22485804	AT4G27435	Protein of unknown function (DUF1218)	unknown protein [Arabidopsis thaliana]	#DIV/0!	#DIV/0!	#DIV/0!	#DIV/0!	#DIV/0!	#DIV/0!	#DIV/0!	#DIV/0!	0	0	0	NA	NA	NA	NA	NA	NA	NA	NA
684	PE00000486	CTTTGGTCATTCCTTGGTTATCATTGAAAGACCAAAAACTAGTATATCCCAACAACATCACGTTCAGCTC	Original contig	Ctg684	AT4G00550	DGD2; UDP-galactosyltransferase/ UDP-glycosyltransferase/ digalactosyldiacylglycerol synthase/ transferase, transferring glycosyl groups	Digalactosyldiacylglycerol synthase.[Arabidopsis thaliana]	-0.183383	#DIV/0!	0.25109	0.455513	-0.134232	0.126773	0.208083	0.336331	0	0	0	NA	NA	NA	NA	NA	NA	NA	NA
685	PE00000487	GTTATAACTTTTACCAGACAACACCTACAAAATTGGCTGGAGAGAACTATTACTTCCCTGCTGGACAGGA	Original contig	Ctg685	AT1G51590	mannosyl-oligosaccharide 1,2-alpha-mannosidase, putative	mannosyl-oligosaccharide 1,2-alpha-mannosidase [Glycine max]	#DIV/0!	#DIV/0!	#DIV/0!	#DIV/0!	#DIV/0!	#DIV/0!	#DIV/0!	#DIV/0!	0	0	0	NA	NA	NA	NA	NA	NA	NA	NA
686	PE00000488	GAGAATAAGGTGTTGGACATAGACGTTACAGTCTCCCTGGAAACTACATGGCACGACATGGAAAAGACCG	Original contig	Ctg686	AT2G21250	mannose 6-phosphate reductase (NADPH-dependent), putative	NADP dependent sorbitol 6-phosphate dehydrogenase [Prunus dulcis]	#DIV/0!	#DIV/0!	#DIV/0!	#DIV/0!	#DIV/0!	#DIV/0!	#DIV/0!	#DIV/0!	0	0	0	NA	NA	NA	NA	NA	NA	NA	NA
689	PE00000489	TTCTGAGTCAAAAACGCCGGCCGGGGAAATATCATCAAAAAGCGGAAGAGGACCATATACCAGACAAATA	Original contig	Ctg689	AT3G28917	MIF2 (MINI ZINC FINGER 2); DNA binding	unknown protein	#DIV/0!	#DIV/0!	#DIV/0!	#DIV/0!	#DIV/0!	#DIV/0!	#DIV/0!	#DIV/0!	0	0	0	NA	NA	NA	NA	NA	NA	NA	NA
690	PE00000490	TACTTTCCCATGATGCTAAACATTATCATGCTTGGTCTCATAGGCAGTGGGTTCTTCATGAGCTTGGAGG	Original contig	Ctg690	AT3G59380	FTA (FARNESYLTRANSFERASE A); farnesyltranstransferase/ protein heterodimerization/ protein prenyltransferase	Protein farnesyltransferase alpha subunit (CAAfarnesyltransferase alpha subunit) (RAS proteins prenyltransferase alpha)(FTase-alpha)	0.278703	0.159165	0.70281	0.170248	-0.00254804	0.159262	-0.446368	0.297895	0	0	0	NA	NA	NA	NA	NA	NA	NA	NA
691	PE00000491	CCTAGATAGCTGGCTGGACAAACAGGGGGGGGAGTGCAGGCTCTCACATACACCCACCGAAGGCAGGCAT	Original contig	Ctg691	AT2G37210	Encodes a protein of unknown function. It has been crystallized and shown to be structurally almost identical to the protein encoded by At5g11950.	unknown protein [Arabidopsis thaliana]	#DIV/0!	#DIV/0!	#DIV/0!	#DIV/0!	#DIV/0!	#DIV/0!	#DIV/0!	#DIV/0!	0	0	0	NA	NA	NA	NA	NA	NA	NA	NA
692	PE00000492	CTCTCAGAGTCTATTATCTCTCCGCGCGAAATCAAAGATTCATCATTAATGGGTTTGTGGGAAGCTTTTC	Original contig	Ctg692	AT3G49870	ATARLA1C (ADP-ribosylation factor-like A1C); GTP binding	ADP-ribosylation factor, putative [Arabidopsis thaliana]	0.131833	0.211224	-0.523052	#DIV/0!	-0.680216	0.574046	-1.11238	0.788304	0	0	0	NA	NA	NA	NA	NA	NA	NA	NA
693	PE00000493	CTGCAATTCCCGGTCGGTCGTATCGCCCGGTTCTTGAAGGCAGGAAAGTACGCCGAGCGAGTCGGTGCTG	Original contig	Ctg693	AT4G27230	HTA2 (histone H2A); DNA binding	putative histone H2A [Oryza sativa (japonica cultivar-group)]	0.376132	0.0606156	0.233477	0.42986	-1.09917	0.237786	0.102053	0.13067	B	0	+	NA	NA	NA	NA	NA	NA	NA	Response
694	PE00000494	CCGTGGTCGTTCTTTGTGCGGTTCATCTTGGGTGTCATGGCAGCAACATACTTTGTTCTGGTGCCTATAT	Original contig	Ctg694	AT3G63410	APG1 (ALBINO OR PALE GREEN MUTANT 1); 2-methyl-6-phytyl-1,4-benzoquinone methyltransferase/ S-adenosylmethionine-dependent methyltransferase/ methyltransferase	37 kDa inner envelope membrane protein, chloroplast precursor (E37).[Spinacia oleracea]	0.342472	0.243574	0.134812	0.134995	-0.0680438	0.233812	-0.018347	0.226958	0	0	0	NA	NA	NA	NA	NA	NA	NA	NA
695	PE00000495	GAGAGAGAACAACTGCAATCGGACTATTGGGGTTAGGGCTTTGGAGCCATAACCAGACCTTTCGGAGGCG	Original contig	Ctg695	AT3G24010	ING1 (INHIBITOR OF GROWTH 1); DNA binding / methylated histone residue binding	PHD-finger protein -related [Arabidopsis thaliana]	#DIV/0!	#DIV/0!	#DIV/0!	#DIV/0!	#DIV/0!	#DIV/0!	#DIV/0!	#DIV/0!	0	0	0	NA	NA	NA	NA	NA	NA	NA	NA
696	PE00000496	CCATTGCTGACAAGAAAACGTGTACCGGCCACTGCTTTGACAACCCATATGTAAAGTTCCAGTCACTTCA	Original contig	Ctg696	AT4G20350	unknown protein	hypothetical protein AT4g20350 [imported] - Arabidopsis thaliana	#DIV/0!	#DIV/0!	#DIV/0!	#DIV/0!	#DIV/0!	#DIV/0!	#DIV/0!	#DIV/0!	0	0	0	NA	NA	NA	NA	NA	NA	NA	NA
697	PE00000497	TTTGAAGCATTTCTGAATCCCCGCTATCGTTCACATGTAAGGAGGCAGAAGCAAGGTGAAGATGTGGTGC	Original contig	Ctg697	AT3G44110	ATJ3; protein binding	DnaJ protein homolog [imported] - Salix gilgiana	-0.325505	0.372729	0.270699	0.60309	-0.239723	0.513064	-0.59954	0.165011	0	0	0	NA	Response	NA	NA	NA	NA	Response	NA
698	PE00000498	TGTCATCGTCCCTGGCCGTTGATGTGAATGTGCATGTGCAGGGCGTTGGCTTCACATCCACTTTGAAAAT	Original contig	Ctg698	No hit found	-	hypothetical predicted PH-domain protein, unknown function [Cryptosporidium parvum]	#DIV/0!	#DIV/0!	#DIV/0!	#DIV/0!	#DIV/0!	#DIV/0!	#DIV/0!	#DIV/0!	0	0	0	NA	NA	NA	NA	NA	NA	NA	NA
700	PE00000499	AGGTAGACATAGAGTCAGGGGAGACCTTGTACCCAGGGCTAAGCAAAGGCGAGAACCAGCTCCGATGGGG	Original contig	Ctg700	AT4G15470	EXPRESSED IN: 24 plant structures; EXPRESSED DURING: 15 growth stages; .	unknown protein [Arabidopsis thaliana]	0.60286	0.280573	-0.387083	0.184386	-0.615372	0.264699	0.133171	0.433611	0	0	0	NA	NA	NA	NA	NA	NA	NA	NA
702	PE00000500	TTAATTCTGGTTAGTTCAACTGCTTCAATGCCTTCTGCAACGTCACCCCGGTGGCAAGAGAAGGCTAGTG	Original contig	Ctg702	AT5G61530	small G protein family protein / RhoGAP family protein	auxin-regulated protein [Arabidopsis thaliana]	#DIV/0!	#DIV/0!	#DIV/0!	#DIV/0!	#DIV/0!	#DIV/0!	#DIV/0!	#DIV/0!	0	0	0	NA	Response	NA	NA	NA	NA	Response	NA
703	PE00000501	CAATGCCAGTGCCAGTTTGCTCATGCACTGGAGTACCACGCCAGTGCTACAAATGGGGGAATGGTGGGTG	Original contig	Ctg703	AT2G21240	BPC4 (BASIC PENTACYSTEINE 4); DNA binding / transcription factor	unknown protein (Hypothetical protein).[Arabidopsis thaliana]	#DIV/0!	#DIV/0!	#DIV/0!	#DIV/0!	#DIV/0!	#DIV/0!	#DIV/0!	#DIV/0!	0	0	0	NA	NA	NA	NA	NA	NA	NA	NA
704	PE00000502	TGACCGCTTGCTGGCAGACAACCAAAACCTCCGGAGCCAGTTAACATCGATTGAGCAAAGCACATCACAC	Original contig	Ctg704	AT5G42570	unknown protein	unknown protein [Arabidopsis thaliana]	-0.378144	0.306119	-0.372871	0.4559	-0.207311	0.432287	-0.964565	0.896436	0	0	0	Response	NA	NA	Response	NA	NA	NA	NA
706	PE00000503	TTCTCTCTCTGGCGAGATCCGATAGTGTCAGCTAATGCAATAGACGACAAAGTTTATGCTCATCATGGAA	Original contig	Ctg706	AT2G42810	PP5.2 (PROTEIN PHOSPHATASE 5.2); phosphoprotein phosphatase/ protein binding / protein serine/threonine phosphatase	type 5 serine/threonine phosphatase 55 kDa isoform [Lycopersicon esculentum]	#DIV/0!	#DIV/0!	#DIV/0!	#DIV/0!	#DIV/0!	#DIV/0!	#DIV/0!	#DIV/0!	0	0	0	NA	NA	NA	NA	Response	NA	NA	NA
707	PE00000504	AAGCGGCTGAGTTTCGGATTCAAAACAAAGCGCAGGAATTCGTGAACAGTGAGAGAGTAAGTGAGTGTGA	Original contig	Ctg707	No hit found	-	hypothetical protein hc1 - mouse (fragment)unnamed protein product [Mus musculus]	#DIV/0!	#DIV/0!	#DIV/0!	#DIV/0!	#DIV/0!	#DIV/0!	#DIV/0!	#DIV/0!	0	0	0	NA	NA	NA	NA	NA	Response	NA	NA
708	PE00000505	CCTTGCCATCTTCCTCCCTACAACCTATCCACCACTTTTATGGGCAAAAAGCTCTCAATTCGAGTTCCGA	Original contig	Ctg708	AT4G25370	Clp amino terminal domain-containing protein	unknown protein	-0.149727	0.231755	#DIV/0!	#DIV/0!	0.208777	#DIV/0!	-0.487382	0.267422	0	0	0	NA	NA	NA	NA	NA	NA	NA	NA
710	PE00000506	CTGTCATTTGGGTCCAAAACCGACAAACTCGTCATCCCACCCTTCCCAGTCAACGACAAACTCGCCAATG	Original contig	Ctg710	AT3G27210	unknown protein	unknown protein [Arabidopsis thaliana]	-1.26243	0.318048	-0.306138	0.263019	-0.386214	0.195343	-2.17334	0.645854	0	0	0	NA	NA	NA	Response	NA	NA	NA	NA
711	PE00000507	CGAGTCTCACCACCGACCCAGAGAAGGTCCATTCGAGCTTAACGATGTGTTTGCTGTAATTAACGCTGTT	Original contig	Ctg711	AT4G25700	BETA-OHASE 1 (BETA-HYDROXYLASE 1); carotene beta-ring hydroxylase	beta-carotene hydroxylase [Citrus unshiu]	-1.35845	0.278964	-0.333336	0.336627	0.278752	0.00957973	1.55478	0.625565	0	L	+	NA	NA	NA	NA	NA	NA	NA	Response
712	PE00000508	TGTTCGCCTGCTGGATGCTTTGCACAATAAGAAGACTAATAGCGTTGAGAGTCAAGTTAACTCTACTTAT	Original contig	Ctg712	AT1G76880	trihelix DNA-binding protein, putative	GT-2 factor [Glycine max]	#DIV/0!	#DIV/0!	#DIV/0!	#DIV/0!	#DIV/0!	#DIV/0!	#DIV/0!	#DIV/0!	0	0	0	Response	NA	NA	NA	NA	Response	NA	Response
713	PE00000509	TTGCTGGGCTGTCCAAAATGAGTGTTTCTTCAAATGGCCTCAACACCCTGGTTGTACTCTGCTCCCATGT	Original contig	Ctg713	AT3G32130	unknown protein	hypothetical protein XP_287249 [Mus musculus]	#DIV/0!	#DIV/0!	#DIV/0!	#DIV/0!	#DIV/0!	#DIV/0!	#DIV/0!	#DIV/0!	0	0	0	NA	NA	NA	NA	NA	NA	NA	NA
714	PE00000510	TCAGAAGGATGCTGAAAAGCCCGCCAAGGCCTCGCCGGAGACTCAGTCGCCGGAGAAATCTCAGGCAGAG	Original contig	Ctg714	AT2G37110	unknown protein	SAT5.[Pisum sativum]	-0.211339	0.319054	-0.311119	0.298527	0.214829	0.483953	0.515155	0.345738	0	0	0	NA	NA	NA	NA	NA	NA	NA	NA
715	PE00000511	TCCATCGCCGCAAGATTCGAAATCACCAATACACCTAGAAGAAACAACGACCAATTGGGGGACAGCCAAG	Original contig	Ctg715	AT4G23800	HMG (high mobility group) box protein	Hypothetical protein.[Plasmodium falciparum]	#DIV/0!	#DIV/0!	#DIV/0!	#DIV/0!	#DIV/0!	#DIV/0!	#DIV/0!	#DIV/0!	0	0	0	NA	NA	NA	NA	NA	NA	NA	NA
716	PE00000512	AACCACACGGGCTAGAAAGAGACCCAAACTATTCCGCTGATGACCAGAGACGCTCTAGGGGAACAACTCG	Original contig	Ctg716	AT2G41640	transferase, transferring glycosyl groups	symbiosis-related protein-like protein [Oryza sativa (japonica cultivar-group)]	#DIV/0!	#DIV/0!	#DIV/0!	#DIV/0!	#DIV/0!	#DIV/0!	#DIV/0!	#DIV/0!	0	0	0	NA	NA	NA	NA	NA	NA	NA	NA
717	PE00000513	GTTCGTGAGCTTATTGTGAACGTGAGCTCAGCTGCTGGACCTCACATGAGGAACAACCCTGGTATGGCAG	454	PpEST454_22484384	AT3G12130	KH domain-containing protein / zinc finger (CCCH type) family protein	unknown protein	#DIV/0!	#DIV/0!	#DIV/0!	#DIV/0!	#DIV/0!	#DIV/0!	#DIV/0!	#DIV/0!	0	0	0	NA	NA	NA	NA	NA	NA	NA	NA
719	PE00000514	CAGTACGTTGGGCTCTGGAAGGGCAAGCGGATTTCAGCCAATCTCCCTTATAAGGTGCAGTTCGTTGTCG	Original contig	Ctg719	AT5G23440	FTRA1 (ferredoxin/thioredoxin reductase subunit A (variable subunit) 1); catalytic/ ferredoxin reductase/ ferredoxin:thioredoxin reductase/ lipoate synthase	unknown protein [Arabidopsis thaliana	-0.185961	0.190503	0.168462	0.146903	0.0524568	0.360712	-0.123505	0.039747	0	0	0	NA	NA	NA	NA	NA	NA	NA	NA
720	PE00000515	GAACAGAGATGAACAAAGACTGGATGAATGGGAGCCCTTAGACAGCCCCAACCATTTCTATGTCAAAGAA	Original contig	Ctg720	AT1G31650	ROPGEF14; Rho guanyl-nucleotide exchange factor	unknown protein [Arabidopsis thaliana]	#DIV/0!	#DIV/0!	#DIV/0!	#DIV/0!	#DIV/0!	#DIV/0!	#DIV/0!	#DIV/0!	0	0	0	NA	NA	Response	NA	Response	NA	NA	Response
721	PE00000516	CTCGTACTTTCAACTACTTCAATGGCTGACTTGGATCACTCCACCTCTGATGACAATTCTGTGGATTCTA	Original contig	Ctg721	AT5G53200	TRY (TRIPTYCHON); DNA binding / transcription factor	myb family transcription factor [Arabidopsis thaliana	-1.60729	0.437442	-1.24649	0.210064	-0.363287	0.238603	0.108815	0.644379	0	Q	0	NA	NA	NA	NA	NA	Response	Response	NA
722	PE00000517	CTACAGAGGCCTCAAGGTGGGGTCCGCTCTCCGAACTCGCTCTATCGGATCGCTGAGTTACGGTCCGGCT	Original contig	Ctg722	AT3G15360	TRX-M4 (ARABIDOPSIS THIOREDOXIN M-TYPE 4); enzyme activator	putative thioredoxin m2 [Pisum sativum	#DIV/0!	#DIV/0!	#DIV/0!	#DIV/0!	#DIV/0!	#DIV/0!	#DIV/0!	#DIV/0!	0	0	0	NA	NA	NA	NA	NA	NA	NA	NA
723	PE00000518	GTAGCTAATGGATGTAGATGGAGGGGGCAACAAACGGGTCTTCCACAGATTAGGCGGCCCCCAATCCGAC	Original contig	Ctg723	AT5G51980	WD-40 repeat family protein / zfwd2 protein (ZFWD2), putative	zfwd2 protein [Arabidopsis thaliana	#DIV/0!	#DIV/0!	#DIV/0!	#DIV/0!	#DIV/0!	#DIV/0!	#DIV/0!	#DIV/0!	0	0	0	NA	NA	NA	NA	NA	NA	NA	NA
724	PE00000519	GCTTCTAAAAAATGTATGGAGTGCTGAGGCCAACCAGACCATGGGTATGGACATTGAAAGCACTACACTG	Original contig	Ctg724	AT3G56850	AREB3 (ABA-RESPONSIVE ELEMENT BINDING PROTEIN 3); DNA binding / transcription activator/ transcription factor	Promoter-binding factor-like protein (ABA-responsive element binding protein 3) (AREB3).[Arabidopsis thaliana]	0.838389	0.15354	1.85076	0.302806	0.540183	0.375472	0.135518	0.0902528	0	M	+	NA	NA	NA	Response	NA	NA	NA	NA
725	PE00000520	GCGGCTTACGTGGACGAAGAGGAGGTGTGGAAATGTCCAAAACACCCCTCCAAGCGCCGCAAAAGCGGAA	Original contig	Ctg725	AT1G32690	unknown protein	OSJNBa0009P12.10 [Oryza sativa	#DIV/0!	#DIV/0!	#DIV/0!	#DIV/0!	#DIV/0!	#DIV/0!	#DIV/0!	#DIV/0!	0	0	0	Response	NA	NA	Response	NA	NA	NA	NA
726	PE00000521	TCCGACTACTCTTTGAATCAGCAGCCTGCAACACCAAACTCTTCATCGATTTCATCTGCATCCAGTGAGG	Original contig	Ctg726	AT2G47260	WRKY23; transcription factor	putative WRKY-type DNA binding protein [Arabidopsis thaliana]	-0.0197763	0.211653	0.197282	0.301098	0.175263	0.643156	-0.0444102	0.175736	0	0	0	Response	Response	NA	NA	NA	NA	NA	NA
727	PE00000522	GGTTTATGGATGTATGGGACTTAACATTTGTTGCGCAGCATTGGCTGCTTGGGCTCTGTTGGCCTGTACC	Original contig	Ctg727	AT3G01170	structural constituent of ribosome	unknown protein [Arabidopsis thaliana]	0.0956182	0.119916	0.287236	0.280559	1.23342	0.255783	1.69373	0.59363	0	0	0	NA	NA	NA	NA	NA	NA	NA	NA
728	PE00000523	CCCAATTGCAGATTTTCCCGGAAGATGGAGAATTTTTCCCGGAAAAAAAGACCCACCATCAGTCTCTCAC	Original contig	Ctg728	No hit found	-	hypothetical protein [Chloroflexus aurantiacus]	-0.457719	0.102707	-1.00032	0.260101	-0.680282	0.270487	1.34941	0.623637	0	N	+	Response	Response	NA	NA	Response	NA	NA	NA
729	PE00000524	AAGGGTATTACACAATTTTACGCCTTTGTCGAGGAGAGACAGAAAGTCCACTGCCTAAACACTCTTTTCT	Original contig	Ctg729	AT4G00660	DEAD/DEAH box helicase, putative	OSJNBb0039L24.10 protein.[Oryza sativa]	#DIV/0!	#DIV/0!	#DIV/0!	#DIV/0!	#DIV/0!	#DIV/0!	#DIV/0!	#DIV/0!	0	0	0	NA	NA	NA	NA	NA	NA	NA	NA
730	PE00000525	GGCAGAGACTAGAAGAGTTTTTCCCCAGCTCACAGCTAAGCACTCGCTCACAGCGAAAACCAAACCCTCA	Original contig	Ctg730	AT5G04430	BTR1L (BINDING TO TOMV RNA 1L (LONG FORM)); nucleic acid binding / single-stranded RNA binding	KH domain protein Nova, putative [Arabidopsis thaliana	0.299253	0.170413	0.492734	#DIV/0!	-0.489037	0.34753	0.121695	0.240037	0	0	0	NA	NA	NA	NA	Response	NA	NA	NA
731	PE00000526	GGCAAAGTGCAGGCTGTGGATGTTGAGGCCCAGTGGAAGTTTTGCTTTCTGCCCATGTGCTTCAAGATCA	454	PpEST454_89486743	AT5G57123	unknown protein	unknown protein [Arabidopsis thaliana]	-0.0822184	0.197983	-0.0385835	0.172116	0.139293	0.128688	1.353	0.589042	0	0	0	NA	NA	NA	NA	NA	NA	NA	NA
732	PE00000527	TCCCCACCATTACCCGACCCACCTCCTTTATTCCCGCCCCCCATATACCTCGACTTGTCATACAAATACT	Original contig	Ctg732	AT4G13340	leucine-rich repeat family protein / extensin family protein	protease inhibitor/seed storage/lipid transfer protein (LTP) family [Arabidopsis thaliana]	-0.975266	0.273511	-0.120876	0.65146	-0.483666	0.559594	-2.72665	1.31292	0	L	0	NA	NA	NA	NA	NA	NA	NA	NA
733	PE00000528	GTGTTAATGCGACCATCGGACTCCGATAAGCCTCCATATGTGGCACGCGTGGAGAAGATCGAAGCGGACC	Original contig	Ctg733	AT4G22140	DNA binding / protein binding / zinc ion binding	Receptor like protein (Fragment).[Arabidopsis thaliana]	#DIV/0!	#DIV/0!	#DIV/0!	#DIV/0!	#DIV/0!	#DIV/0!	#DIV/0!	#DIV/0!	0	0	0	NA	NA	NA	NA	NA	NA	NA	NA
734	PE00000529	GGGCAACCAGGTCTTTGACAAGCCGCAGCCCAACTCTCCCACTGTCTATGATTGGCTCTACAGTGGGGAG	Original contig	Ctg734	AT1G28330	DYL1 (DORMANCY-ASSOCIATED PROTEIN-LIKE 1)	auxin-repressed protein like-protein [Malus x domestica]	-2.01967	0.355594	-1.7479	0.335502	1.10044	0.345448	-1.37228	0.549316	A	Q	+	Signal Trasduction	NA	NA	Response	NA	NA	NA	NA
735	PE00000530	TGGATTGGTGGATCTGGTATGGACCTCAGAAGCAAAGCAAGGACTCTGCCAGGACCCGTTAGTGACCCCT	454	PpEST454_89487104	AT5G37600	glutamine synthase clone R1	cytosolic glutamine synthetase GSbeta1 [Glycine max]	-0.537748	0.285923	-1.75805	0.469303	-0.15395	0.284899	1.86158	0.902794	0	N	+	NA	NA	NA	NA	NA	NA	Response	NA
736	PE00000531	CAGCTCAACTCTGACTTGCGCAAACTTGCCGTAAACTTGATCCCCTTCCCGCGTCTTCACTTTTTCATGG	Original contig	Ctg736	AT5G62700	TUB3; GTP binding / GTPase/ structural molecule	Tubulin beta-1 (Beta-tubulin).[Gossypium hirsutum]	1.08254	0.253311	-0.442032	0.327458	-1.57735	0.487144	-0.2345	0.914588	B	I	+	NA	Response	NA	NA	NA	Response	NA	NA
738	PE00000532	TGGTGGGAGGCATATGGCCCATCATTTTTCTGGTCATATATACCGGAATTATATATGGCTATCACTCAAT	Original contig	Ctg738	AT5G59410	unknown protein	At2g29020/T9I4.10 [Arabidopsis thaliana]	#DIV/0!	#DIV/0!	#DIV/0!	#DIV/0!	#DIV/0!	#DIV/0!	#DIV/0!	#DIV/0!	0	0	0	NA	NA	NA	NA	NA	NA	NA	NA
740	PE00000533	CACAGGCTTGTTTGGGCGAAACAAACAAGGGAGCTGATCAAGGCGTCATCTCTGTGAAGATCGATGACCA	Original contig	Ctg740	AT3G44750	HDA3 (HISTONE DEACETYLASE 3); histone deacetylase/ nucleic acid binding / zinc ion binding	histone deacetylase [Solanum chacoense]	0.467449	0.25829	0.486442	0.295322	-0.35622	0.262588	-0.264546	0.276913	0	0	0	NA	NA	NA	NA	NA	NA	NA	NA
741	PE00000534	GACCACCTCTGTTATTGAGCGCAAGTTACTATTGTCTGGTTTTCTAGAAGCACAAGCTCTTCAAGAGAAA	Original contig	Ctg741	AT5G18400	unknown protein	AT5g18400/F20L16_120 [Arabidopsis thaliana]	0.401037	0.250536	-0.0492755	#DIV/0!	0.1171	#DIV/0!	1.51353	0.430555	0	0	0	NA	NA	NA	NA	NA	NA	NA	Response
742	PE00000535	TTATATCACTACATGTCGTCCTTTGGTCACACGTCGAAAGGAGACCGGGGGCTGCTCCTTGCTCCTCCAC	454	PpEST454_17530986	No hit found	-	putative auxin-repressed protein [Prunus armeniaca]	#DIV/0!	#DIV/0!	#DIV/0!	#DIV/0!	#DIV/0!	#DIV/0!	#DIV/0!	#DIV/0!	0	0	0	Response	Response	NA	Response	NA	Response	NA	Response
743	PE00000536	TAGTTTCAATTTACCCTGTTCTATCACCACCAAATCTGACTGCGGTACAATCCAATCGAGTTTGCAATGC	Original contig	Ctg743	AT3G20800	rcd1-like cell differentiation protein, putative	putative cell differentiation protein [Arabidopsis thaliana	0.14353	0.414026	-0.192643	0.0275485	0.147311	0.241355	-0.792445	0.0474911	0	0	0	NA	NA	NA	NA	NA	NA	NA	NA
744	PE00000537	TCTTTCTATGCTCTTAGAACGATCTGTTAATCCAGATGCGTTGAATCGGCACAAGCAGACTCCACTTATG	454	PpEST454_89487401	AT2G28840	XB3 ortholog 1 in Arabidopsis thaliana	RING zinc finger ankyrin protein -related [Arabidopsis thaliana]	#DIV/0!	#DIV/0!	#DIV/0!	#DIV/0!	#DIV/0!	#DIV/0!	#DIV/0!	#DIV/0!	0	0	0	NA	NA	NA	NA	NA	NA	NA	NA
745	PE00000538	TGTTGGAGGTCCTCCATGGGATGGAATTCCTGGCAGAACTACGAGAGTGACAGCAGAAGACGCCCTCTTC	Original contig	Ctg745	No hit found	-	Hypothetical protein.[Oryza sativa]	#DIV/0!	#DIV/0!	#DIV/0!	#DIV/0!	#DIV/0!	#DIV/0!	#DIV/0!	#DIV/0!	0	0	0	NA	NA	NA	NA	NA	NA	NA	NA
747	PE00000539	AATTGAGGCTCGGAGAAAGGCCGGAATCCATTGCCGGAGCGCTGTAAAGATATACCATGCAAATAATGAA	454	PpEST454_209173783	AT1G69830	alpha-amylase-like 3	putative alpha-amylase [Oryza sativa (japonica cultivar-group)]	#DIV/0!	#DIV/0!	#DIV/0!	#DIV/0!	#DIV/0!	#DIV/0!	#DIV/0!	#DIV/0!	0	0	0	NA	NA	NA	NA	NA	NA	NA	NA
748	PE00000540	TCACGACACAACGCCCATAACCACACTCGGAAGCCTTTATACTTACCACCATAGACTCGGCAAACCTCAT	Original contig	Ctg748	AT2G25320	TRAF-like family protein	hypothetical protein	-0.584071	0.192718	-0.105003	0.0990932	-0.182331	0.477441	-2.30183	0.492369	D	0	+	NA	NA	NA	NA	NA	NA	NA	NA
749	PE00000541	AATAATAGCAGAGACTGTGCAGCTAACCTTCATTCACAGCTTCACGAGCCTTGCAAATAAAGCGGGATCT	Original contig	Ctg749	No hit found	-	Thioredoxin M-type, chloroplast precur	#DIV/0!	#DIV/0!	#DIV/0!	#DIV/0!	#DIV/0!	#DIV/0!	#DIV/0!	#DIV/0!	0	0	0	NA	NA	NA	NA	NA	NA	NA	NA
750	PE00000542	GGTTCGAGTACGGCGTCGTATTTAAGGCTTGTACGACGTGGCCTGCCTATTGACCTCAATGAGCCCCCAC	454	PpEST454_89491992	AT1G28360	ERF domain protein 12	ethylene-responsive element binding factor	-1.48507	0.581912	-0.699305	0.168848	-0.501935	0.429028	-1.39824	0.394262	0	L	0	NA	NA	NA	NA	Signal Trasduction	NA	NA	NA
751	PE00000543	GCCACTCTCTTTTTGTCGTCGATTGGATTACTCTGTGAATATTGTCCTACATCCTACAAAAAAGAGCAGA	Original contig	Ctg751	AT1G36732	conserved peptide upstream open reading frame 19	basso score	0.361482	0.212821	-0.123446	0.186409	-0.0562639	0.33612	-0.184008	0.224219	0	0	0	NA	NA	NA	NA	NA	NA	NA	NA
752	PE00000544	ATCTGAGGGCTGAGGTGGCAGTGACGATAGCCCCCAAAATAATACCTTGAAAGACGAAGTAGTAGTTTGC	Original contig	Ctg752	No hit found	-	Fumarate reductase, flavoprotein subunit precursor (EC 1.3.99.1).[Lactobacillus plantarum]	#DIV/0!	#DIV/0!	#DIV/0!	#DIV/0!	#DIV/0!	#DIV/0!	#DIV/0!	#DIV/0!	0	0	0	NA	NA	NA	NA	NA	NA	NA	NA
753	PE00000545	CCGAAAATGGAGGCAGAACACAGGCCTCATCTCGGCAAGGCAACCCAAATGCACATGAAGCAGCAGCTCC	Original contig	Ctg753	AT1G06960	small nuclear ribonucleoprotein U2B, putative / spliceosomal protein, putative	small nuclear ribonucleoprotein U2B'' - potato	0.84966	0.403792	0.833961	0.18186	-0.0429097	0.474171	0.208018	0.0869047	0	0	0	NA	NA	NA	NA	NA	NA	NA	NA
754	PE00000546	GGGCTATATGCAAATATTGACAAGGGAGCCGGGAACTGCTCGGTTTCACTTTAAACAACAAACCGCCTCC	Original contig	Ctg754	AT1G72660	developmentally regulated GTP-binding protein, putative	GTP-binding protein -related [Arabidopsis thaliana	1.82912	0.0583968	2.46643	0.425727	2.9367	0.233859	-0.914028	0.409662	0	0	0	NA	NA	NA	NA	NA	NA	NA	Response
755	PE00000547	CCATAGTCCAGCACTCGAGATCGCTCGCGGATTCCGAGGTTGTCGACTACGATAGCCACACGAGGTGATC	Original contig	Ctg755	AT2G29700	ATPH1 (ARABIDOPSIS THALIANA PLECKSTRIN HOMOLOGUE 1); phosphoinositide binding	unknown protein	-0.025973	0.144965	0.197099	0.322032	0.335878	0.261013	0.193921	0.293509	0	0	0	NA	NA	NA	NA	NA	NA	NA	NA
756	PE00000548	AACACCGTCATTCAGTCTCAAGCGAAACCATCTGCACAGGAGACATGAGTGATTTCTCAAGGGAAGCAAC	Original contig	Ctg756	AT5G22120	unknown protein	unknown protein [Arabidopsis thaliana]	#DIV/0!	#DIV/0!	#DIV/0!	#DIV/0!	#DIV/0!	#DIV/0!	#DIV/0!	#DIV/0!	0	0	0	NA	NA	NA	NA	NA	NA	NA	NA
757	PE00000549	GCAGCTTAATCCTAACGACGATGGCCCTAACCCTACTGGGCCCACCGACCTTGAGGTAGTGCCTGAGGAC	Original contig	Ctg757	AT2G25720	unknown protein	unknown protein [Arabidopsis thaliana	#DIV/0!	#DIV/0!	#DIV/0!	#DIV/0!	#DIV/0!	#DIV/0!	#DIV/0!	#DIV/0!	0	0	0	NA	NA	NA	NA	NA	NA	NA	NA
758	PE00000550	ACAAGGCACCCTTTTGCCCCATGTTAAGCCGCCCGGGATTATAACGCCGCTCCCCATAATGTCACACCAT	Original contig	Ctg758	No hit found	-	Hypothetical membrane protein [Corynebacterium glutamicum	-0.36373	0.278433	0.115388	1.4189	-0.196105	0.230987	-1.66113	0.539964	0	0	0	NA	NA	NA	NA	NA	NA	NA	NA
760	PE00000551	AGCTTCTTCCTTGGGGTATAAGTCTCCTATTCACGATAGCATCGAGGACACTCATGCGTGCTACAACGAT	Original contig	Ctg760	AT3G30775	ERD5 (EARLY RESPONSIVE TO DEHYDRATION 5); proline dehydrogenase	CIG1.[Nicotiana tabacum]	#DIV/0!	#DIV/0!	#DIV/0!	#DIV/0!	#DIV/0!	#DIV/0!	#DIV/0!	#DIV/0!	0	0	0	NA	NA	NA	NA	NA	Response	NA	NA
761	PE00000552	TTTGTCTGGATTTTTCGACACCACAGTGGGGAACAAAAGGGAAAGTAGCAGTTATGCTGAAATTGTACAA	Original contig	Ctg761	AT5G53850	haloacid dehalogenase-like hydrolase family protein	contains similarity to enolase-phosphatase~gene_id:K19P17.1 [Arabidopsis thaliana]	-0.344216	0.219864	0.0824288	0.236058	0.163326	0.619355	0.237707	1.18514	0	0	0	NA	NA	NA	NA	NA	NA	NA	NA
762	PE00000553	TTCGTGTTTCCTGTATTGCAGTGCCTTGTACTTTCGCCCCTGTTCTTTTAGTGCAGTCCGTTAGATCTTT	Original contig	Ctg762	No hit found	-	hypothetical protein XP_288246 [Mus musculus	0.919675	0.102637	-0.115748	0.849005	-0.0390994	#DIV/0!	-0.219156	0.737499	0	0	0	NA	NA	NA	NA	NA	NA	NA	NA
763	PE00000554	GAGATCAATATGATTGATGTGGGGAAACAACATTCTTTTGGAAGACAAAAATCCCAACTTCAGGCAGGAA	Original contig	Ctg763	No hit found	-	FLJ11331 protein [Homo sapiens	#DIV/0!	#DIV/0!	#DIV/0!	#DIV/0!	#DIV/0!	#DIV/0!	#DIV/0!	#DIV/0!	0	0	0	NA	NA	NA	NA	NA	NA	NA	NA
764	PE00000555	GTTGCTGTACAGCAATTCCCCCAACCTGTGGCTTGAGACCTCAGTTGATGCGGTAAGCCACCCCATGTCC	454	PpEST454_51918076	AT5G19530	S-adenosyl-L-methionine-dependent methyltransferases superfamily protein	spermine synthase (ACL5) [Arabidopsis thaliana	#DIV/0!	#DIV/0!	#DIV/0!	#DIV/0!	#DIV/0!	#DIV/0!	#DIV/0!	#DIV/0!	0	0	0	Transport	NA	NA	NA	NA	NA	NA	NA
765	PE00000556	GAAGCTGGTGGTATCGGGACGCCGACGAGCGTTTTGCTCGAAAGATCGGGCGACTGGTCCGATTTCTCGA	Original contig	Ctg765	AT2G41410	calmodulin, putative	no hits found	-0.4817	0.4826	0.0561142	0.301785	-0.538452	0.338438	0.168406	0.379976	0	0	0	Response	Response	Response	NA	Response	NA	NA	NA
766	PE00000557	ATAGGCAATCAATGTGAAACATGGGCAATGCACCGGCACAATTGCACTGGCTTCAATCCCTGTACAGCTT	Original contig	Ctg766	No hit found	-	no hits found	#DIV/0!	#DIV/0!	#DIV/0!	#DIV/0!	#DIV/0!	#DIV/0!	#DIV/0!	#DIV/0!	0	0	0	NA	NA	NA	NA	NA	NA	NA	NA
768	PE00000558	TTGGGATAGCTCCAAGGACGTCTCAGGTTCTGCCACAATGAAATGAATGGTACTGATCAAGCACATGTAC	Original contig	Ctg768	AT3G23050	IAA7 (INDOLE-3-ACETIC ACID 7); transcription factor	IAA16 protein.[Gossypium hirsutum]	#DIV/0!	#DIV/0!	#DIV/0!	#DIV/0!	#DIV/0!	#DIV/0!	#DIV/0!	#DIV/0!	0	0	0	Signal Trasduction	NA	NA	Signal Trasduction	Response	Response	NA	Response
770	PE00000559	CTTTTTGCATTGGAGACTGTGAGCAAGAATTGTGGTGAGAATGTTTTTCAGCAGATCGTTGAGCGTGATA	Original contig	Ctg770	AT1G21380	VHS domain-containing protein / GAT domain-containing protein	unknown protein [Arabidopsis thaliana]	#DIV/0!	#DIV/0!	#DIV/0!	#DIV/0!	#DIV/0!	#DIV/0!	#DIV/0!	#DIV/0!	0	0	0	NA	NA	NA	NA	NA	NA	NA	NA
771	PE00000560	ACGACAAGGGCCTCTCCAGAAAGCACGTCGTCGAAGGCACCAAGGCGTCGTTGAAGAGGCTGGATATGGA	Original contig	Ctg771	AT1G04690	KAB1 (POTASSIUM CHANNEL BETA SUBUNIT); oxidoreductase/ potassium channel	probable potassium channel beta chain KB1 - potato	-0.133339	0.132936	-1.48281	0.113989	-0.139035	0.247862	2.05192	0.864364	0	N	+	NA	NA	NA	NA	NA	NA	NA	NA
772	PE00000561	CTTCGTATCTCTGCTATTCTTATTGGCTTATGCATAGTGATTGTGCCTGGGCCAGACAACAATAGCTATC	Original contig	Ctg772	AT5G60920	COB (COBRA)	phytochelatin synthetase-like protein [Arabidopsis thaliana]	-0.312269	0.275713	-0.511035	0.234257	-0.115214	0.467236	-0.0443112	0.156157	0	0	0	NA	NA	NA	NA	NA	NA	NA	Response
776	PE00000562	ACCCGGCACAGCTACGCCACCAAATCCAACCAACACAGGATCGTCAAAACCCCCGGAGGGAAGCTAGTGT	Original contig	Ctg776	AT1G26880	60S ribosomal protein L34 (RPL34A)	60S ribosomal protein L34.[Pisum sativum]	0.00459725	0.140017	-0.595625	0.183935	-0.780246	0.44519	0.174472	0.310365	0	0	0	NA	NA	NA	NA	NA	NA	NA	NA
777	PE00000563	GGCCTTACTCTAAGCCTATTGTTATCCACTACAAGAACATGCGCCTTAACCTTTGTCAAGCGCATGATCA	Original contig	Ctg777	No hit found	-	unknown protein [Arabidopsis thaliana	#DIV/0!	#DIV/0!	#DIV/0!	#DIV/0!	#DIV/0!	#DIV/0!	#DIV/0!	#DIV/0!	0	0	0	NA	NA	NA	NA	NA	NA	NA	NA
778	PE00000564	AGGAGTTGCTGAGTAGTGCAATGGGCGGCGGGTCGGCTAGAGGGTTCGGAGGGTTGTCATTGAATCCTAT	Original contig	Ctg778	AT5G28040	transcription regulator	unknown protein [Arabidopsis thaliana	-0.0489954	0.818264	0.858923	0.359196	0.7458	0.292309	0.142337	0.438781	0	0	0	NA	NA	NA	NA	NA	NA	NA	NA
780	PE00000565	GCTTTGTGAGTCAAGAGAGGCTTTATGATGGGAAGGGCCAGGAGCTGATAGCTGTGTGTCCAACAAAGGG	454	PpEST454_59931515	AT3G16150	N-terminal nucleophile aminohydrolases (Ntn hydrolases) superfamily protein	asparaginase [Hordeum vulgare	1.06787	0.123472	2.21333	0.216845	1.35268	0.538962	1.77918	0.24216	0	O	0	NA	NA	NA	NA	NA	NA	NA	NA
781	PE00000566	TGGCTGCTTCCGCCATTTACTTCTTGAACCTCCGAGGTGATGTTCTCATCAACCGCCTCTATCGTGACGA	Original contig	Ctg781	AT5G46630	clathrin adaptor complexes medium subunit family protein	AP47/50p (gb|AAB88283.1) [Arabidopsis thaliana	0.0812454	0.0833165	-0.442697	0.0322548	-0.279543	0.192238	0.228362	0.198823	0	0	0	NA	NA	NA	NA	NA	NA	NA	NA
782	PE00000567	AGGCGTTGCCGTGGTCCACTACATGGCGATTCTTAAATTGGCTCTTAAAACCTATACTTTACCGTAACAA	Original contig	Ctg782	AT2G42520	DEAD box RNA helicase, putative	CG31639-PA [Drosophila melanogaster	#DIV/0!	#DIV/0!	#DIV/0!	#DIV/0!	#DIV/0!	#DIV/0!	#DIV/0!	#DIV/0!	0	0	0	NA	NA	NA	NA	NA	NA	NA	NA
783	PE00000568	GGCCCTTTACCCCGATGTCAAATACACTACCGTGGACGAGTACCTTGACCAGTTTGTTTGAGCCTGAAAG	Original contig	Ctg783	AT4G39230	isoflavone reductase, putative	Isoflavone reductase related protein.[Pyrus communis]	1.43181	0.134036	1.41082	0.121311	0.0782603	0.345155	2.39991	0.616257	C	O	+	NA	NA	NA	NA	NA	NA	NA	NA
784	PE00000569	TGGGGTAAAATTGGAGATTCCCAGCATTTGTAAAAGGATGCAAATGCATGAATTCCCTCTCCTCTTAAGT	Original contig	Ctg784	AT5G41700	UBC8 (UBIQUITIN CONJUGATING ENZYME 8); protein binding / ubiquitin-protein ligase	Ubiquitin-conjugating enzyme E2.[Gossypium thurberi]	0.224167	0.257202	-0.56671	0.290888	-0.673188	0.272546	0.691719	0.495135	0	0	0	NA	NA	NA	NA	NA	NA	NA	NA
785	PE00000570	CCGTTTGTGCTGTTTCCTACTCATGCATCAAGGAATTAGTGCAAGTTGAGAAAAACGGCCTTCTATTTTC	Original contig	Ctg785	AT1G16570	glycosyl transferase family 1 protein	probable glycosyl transferase [imported] - Arabidopsis thaliana	#DIV/0!	#DIV/0!	#DIV/0!	#DIV/0!	#DIV/0!	#DIV/0!	#DIV/0!	#DIV/0!	0	0	0	NA	Response	Response	NA	NA	NA	NA	NA
786	PE00000571	TGTTGTGGTTTCATCTTTGTAAGCAAGGGTAGCTCTCATTTTTTACAGTGGGTACATGTGGCTTTGCAAT	Original contig	Ctg786	AT1G01490	heavy-metal-associated domain-containing protein	Hypothetical 19.3 kDa protein.[Mus musculus]	0.619714	0.314049	0.087435	0.552492	0.721726	0.266868	2.36279	0.22878	0	0	0	NA	NA	NA	NA	NA	NA	NA	NA
789	PE00000572	ATCAATTCATCAACCCATTTCTGCCCCCGTCGCTTTGAATCCGTGAAATCAGAAAAGATAGCGAATAATG	Original contig	Ctg789	AT5G09300	2-oxoisovalerate dehydrogenase, putative / 3-methyl-2-oxobutanoate dehydrogenase, putative / branched-chain alpha-keto acid dehydrogenase E1 alpha subunit, putative	Putative branched-chain alpha keto-acid dehydrogenase E1 alpha subunit.[Arabidopsis thaliana]	-0.595506	0.240674	-0.543927	#DIV/0!	0.558306	0.363088	0.482461	0.382112	0	0	0	NA	NA	NA	NA	NA	NA	NA	NA
790	PE00000573	AGTGTTCAACACTCTATTGTGGGTGTGCGCTCACGTTTAGAGTCTGGTGTAGAACTTAAGGATACTATGA	Original contig	Ctg790	AT1G27680	APL2 (ADPGLC-PPASE LARGE SUBUNIT); glucose-1-phosphate adenylyltransferase	ADP-glucose pyrophosphorylase large subunit 2 (EC 2.7.7.27) (Fragment).[Citrullus lanatus]	-0.326824	0.222822	-0.91237	0.206605	-0.43101	#DIV/0!	2.16861	0.779247	0	0	0	NA	NA	NA	NA	NA	NA	NA	NA
791	PE00000574	ACGTGGCCACCATCAAGGACTACAGGGCACGGATCGAGAACGAGCTCTCTAACATCTGCGGTGGGATTCT	Original contig	Ctg791	AT1G35160	GF14 PHI (GF14 PROTEIN PHI CHAIN); protein binding / protein phosphorylated amino acid binding	14-3-3-like protein.[Oenothera hookeri]	0.549575	0.23239	0.825639	0.296622	-0.327969	0.532084	0.925549	0.884834	0	0	0	NA	NA	NA	NA	NA	NA	NA	Signal Trasduction
792	PE00000575	TGAGGAACCAAAGCAGTGAGCACCTTCCATGGCTGCAATTTAGGGTTGAACTTCTCCTCTATATGTTTTT	Original contig	Ctg792	AT1G78300	GRF2 (GENERAL REGULATORY FACTOR 2); protein binding / protein phosphorylated amino acid binding	14-3-3 protein.[Populus x canescens]	1.25755	0.363366	-0.577189	0.37891	-1.90739	0.622873	0.926642	0.587375	0	I	+	NA	NA	NA	NA	NA	NA	NA	Signal Trasduction
795	PE00000576	AAACCAGAGTTCTGAGCTCTCAAGGTATTATTCTTCACTTCCCACTGCTCAAGTTTTGTCCTTTTTAAAG	Original contig	Ctg795	AT1G05640	Ankyrin repeat family protein	neuropeptide Y receptor Y1 family member (XJ930) [Caenorhabditis	#DIV/0!	#DIV/0!	#DIV/0!	#DIV/0!	#DIV/0!	#DIV/0!	#DIV/0!	#DIV/0!	0	0	0	NA	NA	NA	NA	NA	NA	NA	NA
796	PE00000577	ATGGTGATGAGATTGATGCAATGCTGCACCAAACTGGAGGGTGGGCGTGAAATCTTCTTCCTTGTTTTTT	Original contig	Ctg796	AT5G55160	SUMO2 (SMALL UBIQUITIN-LIKE MODIFIER 2); protein binding / protein tag	ubiquitin-like protein SMT3, putative [Arabidopsis thaliana	-0.695043	0.221014	0.562571	0.356346	-0.0647646	0.334412	-0.796131	0.227381	0	0	0	NA	NA	NA	NA	NA	NA	Signal Trasduction	NA
797	PE00000578	CTTCGATCTAAGATAACGTGTATGAAGTGCCTTGGAAAATCTGAGCGATTTGAGCACATGATGGATCTTA	Original contig	Ctg797	AT5G65450	UBP17 (UBIQUITIN-SPECIFIC PROTEASE 17); cysteine-type endopeptidase/ ubiquitin thiolesterase/ zinc ion binding	hypothetical protein [Arabidopsis thaliana	#DIV/0!	#DIV/0!	#DIV/0!	#DIV/0!	#DIV/0!	#DIV/0!	#DIV/0!	#DIV/0!	0	0	0	NA	NA	NA	Response	NA	NA	NA	NA
798	PE00000579	CTTTCATTTGCTGGCTCACATCTCCTCCTTAAACACGGTGACTCTTACTCTGTCTGTGTGTAGAGAGGAA	Original contig	Ctg798	AT3G21510	AHP1 (HISTIDINE-CONTAINING PHOSPHOTRANSMITTER 1); histidine phosphotransfer kinase	histidine-containing phosphotransfer protein [Catharanthus roseus	0.511578	0.413465	0.129781	0.185556	-0.559733	0.161392	0.0440604	0.3523	0	0	0	NA	Signal Trasduction	NA	NA	Response	NA	NA	NA
799	PE00000580	CATGACAGCCCAACTCCTTTGAATCTATCCTATAAACCTTCTGGACTTTGAATCTATCCTATAAACCTTC	Original contig	Ctg799	AT2G24280	serine carboxypeptidase S28 family protein	able prolylcarboxypeptidase [imported] - Arabidopsis thaliana	0.0157246	0.438541	-0.0611607	0.990062	-0.230094	#DIV/0!	-0.126458	0.144982	0	0	0	Response	NA	NA	NA	NA	NA	NA	NA
800	PE00000581	GGATGGGTGTCCTGCAGATTCATTTTTTAATCTGGTCATTCTCAAATTGGAGGTTGAACTGGATCTCTTA	Original contig	Ctg800	No hit found	-	protease P27 [Hypocrea lixii	#DIV/0!	#DIV/0!	#DIV/0!	#DIV/0!	#DIV/0!	#DIV/0!	#DIV/0!	#DIV/0!	0	0	0	NA	NA	NA	NA	NA	NA	NA	NA
801	PE00000582	AGCGAGCATCCTACCAATTTACATAAGAGGATCAAACCATAACCAATATCAATCGCTGTCACAAACAGTT	Original contig	Ctg801	AT1G33970	avirulence-responsive protein, putative / avirulence induced gene protein, putative / AIG protein, putative	NTGP4 [Nicotiana tabacum	#DIV/0!	#DIV/0!	#DIV/0!	#DIV/0!	#DIV/0!	#DIV/0!	#DIV/0!	#DIV/0!	0	0	0	NA	NA	NA	NA	NA	NA	NA	NA
802	PE00000583	AAGACTGGAGACTTTCCCTGAAATTGGGGGAAAGATGGATTCCTTACGTTGCATGTTTCTATCTGGTAGT	Original contig	Ctg802	AT4G12020	WRKY19; transcription factor	MRGH5 [Cucumis melo	#DIV/0!	#DIV/0!	#DIV/0!	#DIV/0!	#DIV/0!	#DIV/0!	#DIV/0!	#DIV/0!	0	0	0	Response	NA	NA	NA	NA	NA	NA	NA
803	PE00000584	TTGTGAATGACAAGATGCAGGAGTTGCCTTGCAAGCACACATTTCACCCTCCATGCCTAAAGCCATGGCT	Original contig	Ctg803	AT5G20910	zinc finger (C3HC4-type RING finger) family protein	zinc finger (C3HC4-type RING finger) protein family [Arabidopsis	#DIV/0!	#DIV/0!	#DIV/0!	#DIV/0!	#DIV/0!	#DIV/0!	#DIV/0!	#DIV/0!	0	0	0	NA	NA	NA	Signal Trasduction	NA	NA	NA	NA
804	PE00000585	TTCTCCATTTTCTCCACGTTCCTACCGAAACAACTTGATCTTCCATCACAGTCTCTGTTGCTGTATATTT	Original contig	Ctg804	AT4G02210	unknown protein	unknown protein [Arabidopsis thaliana	#DIV/0!	#DIV/0!	#DIV/0!	#DIV/0!	#DIV/0!	#DIV/0!	#DIV/0!	#DIV/0!	0	0	0	NA	NA	NA	NA	NA	NA	NA	NA
806	PE00000586	TTTTTCAGTATTGTTAACGCATGGTTTGACCCTACTTAGGTGGGCCTCTAATGGGCTGCCATGTTGGCGG	Original contig	Ctg806	AT2G47910	chlororespiratory reduction 6	putative transcriptional regulator, LysR family [Salmonella	#DIV/0!	#DIV/0!	#DIV/0!	#DIV/0!	#DIV/0!	#DIV/0!	#DIV/0!	#DIV/0!	0	0	0	NA	NA	NA	NA	NA	NA	NA	NA
807	PE00000587	AACTTGAGCCTCTGTGGTAATTAGATGCTGACAAAATCCATACTACAGAATGCTCCTTTTGGGGATTCTT	Original contig	Ctg807	AT5G51110	4-alpha-hydroxytetrahydrobiopterin dehydratase	unknown protein [Arabidopsis thaliana	#DIV/0!	#DIV/0!	#DIV/0!	#DIV/0!	#DIV/0!	#DIV/0!	#DIV/0!	#DIV/0!	0	0	0	NA	NA	NA	NA	NA	NA	NA	NA
808	PE00000588	TCATGAGCAGGGTCATAGGGATGATCCTTGGAAGGGATTTCCAAAATAGCTGGAACTGGCTTATTGTAGC	Original contig	Ctg808	AT4G02620	vacuolar ATPase subunit F family protein	vacuolar ATPase -related [Arabidopsis thaliana	#DIV/0!	#DIV/0!	#DIV/0!	#DIV/0!	#DIV/0!	#DIV/0!	#DIV/0!	#DIV/0!	0	0	0	NA	NA	NA	NA	NA	NA	NA	NA
809	PE00000589	TCCAAGCACATGCTGATTCTGGAAGGAACATTCTCTGATGACATGACCACGACTGGTACGTTTTTCCAAG	Original contig	Ctg809	AT3G57040	ARR9 (RESPONSE REGULATOR 9); transcription regulator/ two-component response regulator	putative response regulator [Oryza sativa (japonica	#DIV/0!	#DIV/0!	#DIV/0!	#DIV/0!	#DIV/0!	#DIV/0!	#DIV/0!	#DIV/0!	0	0	0	NA	Signal Trasduction	NA	NA	NA	Response	NA	NA
810	PE00000590	CCTCTTCACCTAACAAATAACAAAGTGGGGACTAGGGTATTAGATGACTATTGGACTCAGGACTCTATCT	Original contig	Ctg810	AT3G04980	DNAJ heat shock N-terminal domain-containing protein	hypothetical protein [Oryza sativa (japonica	#DIV/0!	#DIV/0!	#DIV/0!	#DIV/0!	#DIV/0!	#DIV/0!	#DIV/0!	#DIV/0!	0	0	0	NA	NA	NA	NA	NA	NA	NA	NA
811	PE00000591	TCCTCTTTCTACGTGTCTTAGGGGTTGATGATTCCCCATCAGCAACGGAGTCAGCATTCCCCTGTTTGAT	Original contig	Ctg811	AT5G24690	unknown protein	unknown protein [Arabidopsis thaliana	#DIV/0!	#DIV/0!	#DIV/0!	#DIV/0!	#DIV/0!	#DIV/0!	#DIV/0!	#DIV/0!	0	0	0	NA	NA	NA	NA	Response	NA	NA	NA
812	PE00000592	GGGCTCTTTGACACATCTTGCAGCACACCCCTCACTTCACAGCCCAATTGATGAGTTAACTGGGAGGATG	Original contig	Ctg812	AT3G10040	transcription factor	unknown [Glycine max	#DIV/0!	#DIV/0!	#DIV/0!	#DIV/0!	#DIV/0!	#DIV/0!	#DIV/0!	#DIV/0!	0	0	0	NA	NA	NA	NA	NA	NA	NA	NA
813	PE00000593	TGAGCCGGGACCGAGTCGGCGCTATGAAATCGGATATTATAGCACCTCCACACATTTTTGCTGTTTCTCA	Original contig	Ctg813	AT1G53910	RAP2.12; DNA binding / transcription factor	AP2 domain containing protein (Fragment).[Prunus armeniaca]	#DIV/0!	#DIV/0!	#DIV/0!	#DIV/0!	#DIV/0!	#DIV/0!	#DIV/0!	#DIV/0!	0	0	0	NA	NA	NA	NA	NA	NA	NA	NA
814	PE00000594	TTGTGGGAGAGCTGGTTGTTCAATATTGTATAAGGATGAGTTAAGCATTGCCTCATTCACGGTGGTAGAC	Original contig	Ctg814	AT4G32530	vacuolar ATP synthase, putative / V-ATPase, putative	vacuolar membrane ATPase subunit c'' [Citrus limon	0.2997	0.274011	0.0832616	0.311127	-0.280315	0.385591	0.438494	0.5196	0	0	0	NA	NA	NA	NA	NA	NA	NA	NA
815	PE00000595	AATATAGAGCTACAAGGGTACAAATCCGGCCAGGCACAGGTCAGTTCGTTGTGAAATGGTGAAGTAAGAT	Original contig	Ctg815	AT3G20270	lipid-binding serum glycoprotein family protein	contains similarity to bactericidal permeability-increasing protein~gene_id:MQC12.2 [Arabidopsis thaliana	#DIV/0!	#DIV/0!	#DIV/0!	#DIV/0!	#DIV/0!	#DIV/0!	#DIV/0!	#DIV/0!	0	0	0	NA	NA	NA	NA	NA	NA	NA	NA
816	PE00000596	CAATCTAAGCAGATGGACTATGGCGGCCATTGATAGGTTGCAGGCTTGCATTGCAGCTCGTAAGCTTTTT	Original contig	Ctg816	AT5G57860	ubiquitin family protein	ubiquitin-like protein [Cucumis sativus]	#DIV/0!	#DIV/0!	#DIV/0!	#DIV/0!	#DIV/0!	#DIV/0!	#DIV/0!	#DIV/0!	0	0	0	NA	NA	NA	NA	NA	NA	NA	NA
817	PE00000597	AAATCCATCCCATGAATTCACAGTAAAGGATAGCAGAGGTAAGGACGTGGACCTCAGCCTTTACAAAGGG	Original contig	Ctg817	AT3G63080	ATGPX5 (glutathione peroxidase 5); glutathione peroxidase	glutathione peroxidase, putative [Arabidopsis thaliana	0.888507	0.194707	1.3913	0.245237	0.0165013	0.213284	0.741082	0.429824	0	M	0	NA	NA	NA	NA	NA	NA	NA	NA
818	PE00000598	GGGAACAAAACCCCGGCCGCCAAACACTGGACGCATGAAGGCATTATCAAACTTACGCCAATAGCGATGG	Original contig	Ctg818	AT5G27150	NHX1 (NA+/H+ EXCHANGER); protein binding / sodium ion transmembrane transporter/ sodium:hydrogen antiporter	sodium/proton exchanger [Citrus x paradisi]	#DIV/0!	#DIV/0!	#DIV/0!	#DIV/0!	#DIV/0!	#DIV/0!	#DIV/0!	#DIV/0!	0	0	0	NA	NA	NA	NA	NA	NA	NA	NA
819	PE00000599	AGACACTTACAAAGCAGAATTATCTGTCAACAGGGTAAGCCTCGTTAATAACGGGGCAGATGGATCAAAG	Original contig	Ctg819	AT1G05810	RABA5E (RAB GTPASE HOMOLOG A5E); GTP binding	RAB11G.[Lotus japonicus]	0.185784	0.169604	0.613947	0.30602	0.414185	0.107376	0.559143	0.401492	0	0	0	NA	NA	NA	NA	NA	NA	NA	Response
820	PE00000600	AAGGTATGGTCGTCGCTGTTCCCGAGCCCAAACCCTGGGACATCCCATAAGATTAGGGTCTTGAAAGACT	454	PpEST454_17531048	AT3G07480	2Fe-2S ferredoxin-like superfamily protein	unknown protein [Arabidopsis thaliana	0.7825	0.153781	0.188521	0.160536	-0.453971	0.312521	0.452193	0.277412	0	0	0	NA	NA	NA	NA	NA	NA	NA	NA
821	PE00000601	GATGGATGCCCCCAGCAACTGGCGAAGTTGCGCCCTTGAAGTTTGGTGATACTTTTTAACTGCAGTTATG	454	PpEST454_17531060	AT1G04630	GRIM-19 protein	F6 [Gossypium hirsutum	0.148991	0.146921	0.510575	0.234887	-0.197749	0.246314	0.240041	0.327586	0	0	0	NA	NA	NA	NA	NA	NA	NA	NA
822	PE00000602	CGCCGCCAACGCCAAGTCTTGTTTCAATCTTGGGAAGAAAAGATTCATCCATGGTGATTGGCTCTGTATG	Original contig	Ctg822	No hit found	-	no hits found	#DIV/0!	#DIV/0!	#DIV/0!	#DIV/0!	#DIV/0!	#DIV/0!	#DIV/0!	#DIV/0!	0	0	0	NA	NA	Response	NA	NA	Response	NA	NA
823	PE00000603	GTCGGATCCTTTCGAGCAACTCGATGTGGCCCGCAAAATCACGTCCGTTGCGCTCTCGACACGTGTCTCT	Original contig	Ctg823	AT4G15545	unknown protein	unknown protein [Arabidopsis thaliana]	#DIV/0!	#DIV/0!	#DIV/0!	#DIV/0!	#DIV/0!	#DIV/0!	#DIV/0!	#DIV/0!	0	0	0	NA	NA	NA	NA	NA	NA	NA	NA
824	PE00000604	TGCAACCAAATATCAACAATTTTGCACGAGTGACAAGGATCGATTGTCAGTTGAGCAGCAAAAGTTTTGG	Original contig	Ctg824	AT1G16350	inosine-5'-monophosphate dehydrogenase, putative	inosine-5'-monophosphate dehydrogenase; IMPDH [Prunus persica	0.0537208	0.236398	0.947913	0.239039	0.762916	0.313192	-0.826373	0.0171746	0	0	+	NA	NA	Response	NA	NA	NA	NA	NA
826	PE00000605	TATGAGTTCCTTTTCGACTCGCTGAAAGACACTACTGTAATGAAATGTGGTCACACAATGCACTGTGAAT	Original contig	Ctg826	AT5G18650	zinc finger (C3HC4-type RING finger) family protein	unknown protein [Arabidopsis thaliana]	-0.287003	0.164426	-1.4259	0.498307	0.14351	0.287235	2.90195	0.283806	C	0	+	Response	NA	NA	NA	NA	Response	NA	Response
830	PE00000606	TCCTTGCTGGAGTACTAATCAGACCATATGCGATCGCCAAACGCTCACTGTGATAGAGCAAGGCCTGCTC	Original contig	Ctg830	AT2G15690	pentatricopeptide (PPR) repeat-containing protein	OSJNBa0039G19.9 [Oryza sativa (japonica cultivar-group	#DIV/0!	#DIV/0!	#DIV/0!	#DIV/0!	#DIV/0!	#DIV/0!	#DIV/0!	#DIV/0!	0	0	0	NA	Response	NA	NA	NA	NA	NA	NA
833	PE00000607	CTCCAATGCCAGGGTTGCAAACATGTGTCCCAGCACCCAATCAAGAGGTGCAAGCACTTTGAAATTGGTG	Original contig	Ctg833	AT4G14320	60S ribosomal protein L36a/L44 (RPL36aB)	60S RIBOSOMAL PROTEIN L44	0.166752	0.0718109	-0.598732	0.627133	-1.35071	0.564931	0.153227	0.281805	0	0	0	NA	NA	NA	NA	NA	NA	NA	NA
834	PE00000608	GACGGGCACAGTAACAAGGCAAGAGTCTGATTTGAATGCACTTGATATGTATTTGACGCCTCCTCCTCCT	Original contig	Ctg834	AT4G03390	SRF3 (STRUBBELIG-RECEPTOR FAMILY 3); ATP binding / kinase/ protein serine/threonine kinase	leucine-rich repeat transmembrane protein kinase, putative [Arabidopsis thaliana	-3.80703	0.579314	#DIV/0!	#DIV/0!	-0.0426583	0.169427	-4.01359	1.62701	0	0	0	NA	NA	NA	NA	NA	NA	NA	NA
835	PE00000609	TTCCCCTTTCACTCATGAATTAGGTTTCTTTCGTCGCTTGGGACTCTACTTTAATATGACTAGTTGTGCT	454	PpEST454_51917633	AT3G12120	fatty acid desaturase 2	omega-6 fatty acid desaturase [Prunus armeniaca]	0.749763	0.309749	-0.465433	0.10331	1.65286	0.682856	4.24026	0.538714	E	0	+	NA	NA	NA	NA	NA	NA	NA	Response
836	PE00000610	TGGTCTCCATGTTACGGGAACTTACCAGATCAGACCCAGCATGTCTAATCTCAACAGAGTTGATTTCCTT	Original contig	Ctg836	AT5G65910	BSD domain-containing protein	predicted protein [Arabidopsis thaliana]	0.762183	0.149325	0.718456	0.189568	0.514789	0.132736	1.04753	0.160666	0	0	0	NA	NA	NA	NA	NA	NA	NA	NA
837	PE00000611	GAGTAGTGTGACTTTAGATCTCGTCTGGGAGGTAGAGAATCTATTCCGCACAATTTTACAGATACTCTTT	Original contig	Ctg837	AT3G55440	TPI (TRIOSEPHOSPHATE ISOMERASE); triose-phosphate isomerase	triosephosphate isomerase [Petunia x hybrida	0.260951	0.336877	0.46606	0.0961159	-0.789184	0.295012	-0.708857	0.738086	0	0	0	NA	NA	NA	NA	NA	NA	NA	NA
839	PE00000612	GAGATCGGACTATTGGGAAGAGATCGAGAAGGCGTCGGAATTCAGCCTCGTCCATTTCGCGTCCTTTCGC	Original contig	Ctg839	AT5G12240	unknown protein	unknown protein [Arabidopsis thaliana]	#DIV/0!	#DIV/0!	#DIV/0!	#DIV/0!	#DIV/0!	#DIV/0!	#DIV/0!	#DIV/0!	0	0	0	NA	NA	NA	NA	NA	NA	NA	NA
840	PE00000613	AACAAAAACTGCAAAAGCATCATCCAGCTGCACCAATGGTCTTCTTTGGCTGACAAGAGCCATGGATTTC	Original contig	Ctg840	AT2G33470	GLTP1 (glycolipid transfer protein 1); glycolipid binding / glycolipid transporter	hypothetical protein [Oryza sativa (japonica cultivar-	0.213463	0.180122	-0.929519	0.25445	0.12825	1.34067	1.14309	0.397105	0	0	0	NA	NA	NA	NA	NA	NA	NA	NA
841	PE00000614	CTTGATGTCTTCCTCTATCCAAACTAGTTGGAGTTGTCCAAAAGAATTCCCAAGATTGGACTTGCAATTC	Original contig	Ctg841	AT3G07660	Kinase-related protein of unknown function (DUF1296)	unknown protein [Arabidopsis thaliana]	#DIV/0!	#DIV/0!	#DIV/0!	#DIV/0!	#DIV/0!	#DIV/0!	#DIV/0!	#DIV/0!	0	0	0	NA	NA	NA	NA	Response	NA	NA	Response
842	PE00000615	GACTAACTTCTTCAGCTCCTCCAGTTTTTGAATGATCTTTGGATTCATGAGGTCTCTTGCTTCCCTAATT	Original contig	Ctg842	AT1G36320	unknown protein	unknown protein [Arabidopsis thaliana	#DIV/0!	#DIV/0!	#DIV/0!	#DIV/0!	#DIV/0!	#DIV/0!	#DIV/0!	#DIV/0!	0	0	0	NA	NA	NA	NA	NA	NA	NA	NA
843	PE00000616	AAACGAATAATTACGTAATTCTACTGTGTTATATTGTGAGTTATTGTGCTTCCAGCCTTGCCTTCTGCCC	Original contig	Ctg843	AT4G14710	acireductone dioxygenase	hypothetical protein [Arabidopsis thaliana	-0.31483	0.238839	-0.173338	0.695484	0.546835	0.288547	1.48752	1.05901	0	0	0	NA	NA	NA	NA	NA	NA	NA	NA
844	PE00000617	CAATTGGGCCTCCCTCACTTTCTCTATATACTTCGCATCCCCAGACCCAATAGCCACCTGGATAATAGGA	Original contig	Ctg844	AT4G34215	hydrolase	unknown [Arabidopsis thaliana	-0.00301463	0.676126	#DIV/0!	#DIV/0!	-0.115913	0.31913	-2.44709	0.638857	0	0	0	NA	NA	NA	NA	NA	NA	NA	NA
845	PE00000618	AGTATGGTGAACTACGTGAACATATTTTTGGGTTAAATTGTCACCCTTCTCTTACATGAGCCAAAGGTTC	Original contig	Ctg845	AT3G56990	EDA7 (embryo sac development arrest 7)	glycine-rich protein [Arabidopsis thaliana	#DIV/0!	#DIV/0!	#DIV/0!	#DIV/0!	#DIV/0!	#DIV/0!	#DIV/0!	#DIV/0!	0	0	0	NA	NA	NA	NA	NA	NA	NA	NA
846	PE00000619	TCCCAGAAAATGAACCCCTGGAACCATCTGCACCATAGTTATTGTAGACGTCAGGTGTTATAACTTCAAC	Original contig	Ctg846	AT2G43180	catalytic	carboxyphosphonoenolpyruvate mutase -related [Arabidopsis thaliana	#DIV/0!	#DIV/0!	#DIV/0!	#DIV/0!	#DIV/0!	#DIV/0!	#DIV/0!	#DIV/0!	0	0	0	NA	NA	NA	NA	NA	NA	NA	NA
847	PE00000620	CCATTTTTAGCAGGGCAGACAGAAGAATATTGACAGAACCCGCATTTCCATCGCTCTTCCTCAGGAGCCT	Original contig	Ctg847	AT5G07920	DGK1 (DIACYLGLYCEROL KINASE1); calcium ion binding / diacylglycerol kinase	diacylglycerol kinase (EC 2.7.1.107) ATDGK1 - Arabidopsis	#DIV/0!	#DIV/0!	#DIV/0!	#DIV/0!	#DIV/0!	#DIV/0!	#DIV/0!	#DIV/0!	0	0	0	NA	NA	NA	NA	NA	NA	NA	NA
848	PE00000621	AAAAGTTGCATGCCAAACTGCTTTAGCTGCTGATGTCTTAATCTTATTTAGCTGTTTGAGCCATGGGAAC	Original contig	Ctg848	AT1G09210	calreticulin 2 (CRT2)	calcium-binding protein calreticulin [Prunus armeniaca	1.15703	0.365322	0.26679	0.244038	-1.46125	0.531046	-0.157813	0.250848	B	I	+	NA	NA	NA	NA	NA	NA	NA	NA
849	PE00000622	GGCGAATGCAGGAGACTGGGGCGTTTGCTCCAGTGCTGCTACGCTGAGAATCACGCTTTGCGCCTCGGTT	454	PpEST454_115591440	AT1G42990	basic region/leucine zipper motif 60	bZIP family transcription factor [Arabidopsis thaliana	-0.114446	0.141173	0.309672	0.283818	0.16632	0.273221	0.478577	0.789677	0	0	0	NA	NA	NA	Response	NA	NA	NA	Response
850	PE00000623	GGCAATTGGACTACAGTAACTACTGTCAATGGTTAGTGTGTGCCGTGACTATTATGCGTAGCCGTGACTC	Original contig	Ctg850	No hit found	-	alternative oxidase [Crocus sativus	#DIV/0!	#DIV/0!	#DIV/0!	#DIV/0!	#DIV/0!	#DIV/0!	#DIV/0!	#DIV/0!	0	0	0	NA	NA	NA	Signal Trasduction	NA	NA	NA	NA
851	PE00000624	AGCAATTGAGACAAACCGAACAATACCCAACACTCTCTCGTATTCATCATCTATCAATTGATTCAAGCAC	Original contig	Ctg851	No hit found	-	alternative oxidase [Crocus sativus	#DIV/0!	#DIV/0!	#DIV/0!	#DIV/0!	#DIV/0!	#DIV/0!	#DIV/0!	#DIV/0!	0	0	0	NA	NA	NA	NA	NA	NA	NA	NA
852	PE00000625	GAACCCAACCTCAGTTCAAACAGCCAAACGGAAACGAAAGGGTCCAGTTAATCCCTCGTACCATTTTTCG	Original contig	Ctg852	AT5G56890	Protein kinase superfamily protein	stomatin-like protein [Gibberella fujikuroi]	#DIV/0!	#DIV/0!	#DIV/0!	#DIV/0!	#DIV/0!	#DIV/0!	#DIV/0!	#DIV/0!	0	0	0	NA	NA	NA	NA	NA	NA	NA	NA
853	PE00000626	GGAGGGTCTCGAACAGTGACTTTCGATGATCTGAGCTCACGTTACCACACACACTGCGACCCGAGGCTTA	Original contig	Ctg853	AT1G22410	2-dehydro-3-deoxyphosphoheptonate aldolase, putative / 3-deoxy-D-arabino-heptulosonate 7-phosphate synthase, putative / DAHP synthetase, putative	Phospho-2-dehydro-3-deoxyheptonate aldolase 2, chloroplastprecursor (Phospho-2-keto-3-deoxyheptonate aldolase 2) (DAHP synthetase 2) (3-deoxy-D-arabino-heptulosonate 7-phosphate synthase 2	-0.776711	0.325402	-0.320704	0.44097	-1.0492	0.432805	-0.523586	0.346493	0	0	0	NA	NA	NA	NA	NA	NA	NA	NA
854	PE00000627	TTAAAGCGAATCTGGCTAAGCTGCTCAAGTCAACATACCGTACGCTGTTCACCTCACAATCTGTCATGCA	Original contig	Ctg854	AT5G40500	unknown protein	alternative oxidase [Crocus sativus	#DIV/0!	#DIV/0!	#DIV/0!	#DIV/0!	#DIV/0!	#DIV/0!	#DIV/0!	#DIV/0!	0	0	0	NA	NA	NA	NA	NA	NA	NA	NA
855	PE00000628	TCTTCTCCCACTCTAATAGTGCATACGATGCCGCAATCAGTCCCACACCATATCCAAGAACCTGAGCACT	Original contig	Ctg855	AT3G59780	unknown protein	P0674H09.7 [Oryza sativa (japonica cultivar-group	#DIV/0!	#DIV/0!	#DIV/0!	#DIV/0!	#DIV/0!	#DIV/0!	#DIV/0!	#DIV/0!	0	0	0	NA	NA	NA	NA	NA	NA	NA	NA
856	PE00000629	CAAATTCATTCGCGGGCCGCTGCTCAAAGAAGCCAGCAGTACTAACAGGAGGCTGAAATTCGGATCGTGT	Original contig	Ctg856	AT3G19615	unknown protein	beta-1,4-xylosidase [imported] - Arabidopsis thaliana	#DIV/0!	#DIV/0!	#DIV/0!	#DIV/0!	#DIV/0!	#DIV/0!	#DIV/0!	#DIV/0!	0	0	0	NA	NA	NA	NA	NA	NA	NA	NA
857	PE00000630	AGCCTAAGGGCTTCTTTACGAGCCTCGTCCTTGCGAAGCTTCTCGAGCCTCATGAGCTCGACCTCCTGGA	Original contig	Ctg857	AT5G49210	unknown protein	unknown protein [Arabidopsis thaliana	#DIV/0!	#DIV/0!	#DIV/0!	#DIV/0!	#DIV/0!	#DIV/0!	#DIV/0!	#DIV/0!	0	0	0	NA	NA	NA	NA	NA	NA	NA	NA
858	PE00000631	GATTTCCAGCAAAAGTACACCTTTATTTGATCTTGTCATTTTCCGCTCTGGAGAAGGTGCAAAGTGCACC	Original contig	Ctg858	AT3G06160	transcriptional factor B3 family protein	putative auxin response factor 23 [Arabidopsis thaliana	#DIV/0!	#DIV/0!	#DIV/0!	#DIV/0!	#DIV/0!	#DIV/0!	#DIV/0!	#DIV/0!	0	0	0	NA	NA	NA	NA	NA	NA	NA	NA
859	PE00000632	CAGAACTGCGTTCTTCACGTTGAATCCAAGGGCGTCCTCTGTGCCTCGTATGGACTCCTCTCTACTTCCA	Original contig	Ctg859	AT5G54130	calcium-binding EF hand family protein	putative protein [Arabidopsis thaliana	#DIV/0!	#DIV/0!	#DIV/0!	#DIV/0!	#DIV/0!	#DIV/0!	#DIV/0!	#DIV/0!	0	0	0	NA	NA	NA	NA	NA	NA	NA	NA
860	PE00000633	GAACCCAGTTGTTGTCTATTCCAAAACGTGGTGTTCGTACTCCTCTGAGGTGAAATCGTTGTTCAAAAGG	Original contig	Ctg860	AT4G28730	glutaredoxin family protein	glutaredoxin protein family [Arabidopsis thaliana	#DIV/0!	#DIV/0!	#DIV/0!	#DIV/0!	#DIV/0!	#DIV/0!	#DIV/0!	#DIV/0!	0	0	0	NA	NA	NA	NA	NA	NA	NA	NA
861	PE00000634	TTTTACGTTTAGAAAGCATCCACAGACGTACGATATTACTGTTCAAATCAAACTGGCCCAGGCCTACACT	Original contig	Ctg861	AT5G16650	DNAJ heat shock N-terminal domain-containing protein	DnaJ protein family [Arabidopsis thaliana	#DIV/0!	#DIV/0!	#DIV/0!	#DIV/0!	#DIV/0!	#DIV/0!	#DIV/0!	#DIV/0!	0	0	0	NA	NA	NA	Response	NA	NA	NA	NA
862	PE00000635	GGAGAAGTCAGGCCTGGACACATTATGTTTGCACCAGCAAGAACAAACTTTATGGCACCCCTATCTACTT	Original contig	Ctg862	AT1G09150	pseudouridine synthase and archaeosine transglycosylase (PUA) domain-containing protein	OJ1014_G12.23 [Oryza sativa (japonica cultivar-group	#DIV/0!	#DIV/0!	#DIV/0!	#DIV/0!	#DIV/0!	#DIV/0!	#DIV/0!	#DIV/0!	0	0	0	NA	NA	NA	NA	NA	NA	NA	NA
863	PE00000636	AGTCAACTAGTGCCTCCAAATTGCTATCAAATAACTCTCTAGGATCGCCAACTTGCAACTTGGAAGTCTT	Original contig	Ctg863	AT3G62300	agenet domain-containing protein	OJ1014_G12.23 [Oryza sativa (japonica cultivar-group	#DIV/0!	#DIV/0!	#DIV/0!	#DIV/0!	#DIV/0!	#DIV/0!	#DIV/0!	#DIV/0!	0	0	0	NA	NA	NA	NA	Response	NA	NA	NA
864	PE00000637	CAGGCAAAATTATAGCTCAGGGCCGTCATACCAAGTATCTTGCTCTCGCTAGCAAACTCTGAACAGCTTG	Original contig	Ctg864	AT1G04290	thioesterase family protein	thioesterase-related [Arabidopsis thaliana	-0.116914	0.299352	0.515243	0.321883	-0.0760283	0.261581	0.185487	0.440406	0	0	0	NA	NA	NA	NA	NA	NA	NA	NA
865	PE00000638	GAGCACAACAGAAAGCCTATCACACCACTTGGATACGTAGGAACACTCGCCCATGCATAATTGACAGATC	Original contig	Ctg865	AT5G53120	SPDS3 (SPERMIDINE SYNTHASE 3); spermidine synthase/ spermine synthase	putative spermine synthase [Lycopersicon esculentum	#DIV/0!	#DIV/0!	#DIV/0!	#DIV/0!	#DIV/0!	#DIV/0!	#DIV/0!	#DIV/0!	0	0	0	NA	NA	NA	Response	NA	NA	NA	NA
866	PE00000639	ACAGTCTCACAATTGGAACTCAGCATGCACTTGACCCCCTAACCACAGTGAAGGGTCGTGTGAATAACTA	454	PpEST454_51920218	AT3G01280	voltage dependent anion channel 1	porin [Prunus armeniaca	0.605193	0.162064	0.491149	0.313212	-0.0403134	0.46001	1.15152	0.352678	0	0	0	NA	NA	NA	NA	NA	NA	NA	NA
867	PE00000640	TCCGTGATCAGGCTTTCCATCTCTCCTCCCAGAGCATTAACGTCATCGTCAATCAGTCCCGACCAAGGAC	Original contig	Ctg867	AT2G17550	unknown protein	unknown protein [Arabidopsis thaliana	#DIV/0!	#DIV/0!	#DIV/0!	#DIV/0!	#DIV/0!	#DIV/0!	#DIV/0!	#DIV/0!	0	0	0	NA	NA	NA	NA	NA	NA	NA	NA
868	PE00000641	GAATATATATAGGCTGAAGTCGTAAGTGCTCCCAGGTGAGAGCCAGTCGCCTTCACTTTTTAACCAGCTG	Original contig	Ctg868	No hit found	-	chromodomain-helicase-DNA-binding protein-like protein [Oryza	#DIV/0!	#DIV/0!	#DIV/0!	#DIV/0!	#DIV/0!	#DIV/0!	#DIV/0!	#DIV/0!	0	0	0	NA	NA	NA	NA	NA	NA	NA	NA
869	PE00000642	AGTGCATCAATACTCGCTTTACTCCTCTTCCTACCACACCGAGATGTGTGACACCAGAAGTTCCATTCGT	Original contig	Ctg869	AT4G37210	tetratricopeptide repeat (TPR)-containing protein	tetratricopeptide repeat (TPR)-containing protein [Arabidopsis	#DIV/0!	#DIV/0!	#DIV/0!	#DIV/0!	#DIV/0!	#DIV/0!	#DIV/0!	#DIV/0!	0	0	0	NA	NA	NA	NA	NA	NA	NA	NA
870	PE00000643	AGCTCAGCCTTTTTGACTGCATCTTCAGCTAGATGTTCAACGGACTCCACAGCTTCTCTGAGCTTAGCAT	Original contig	Ctg870	AT2G14095	unknown protein	hypothetical protein At2g14090 [imported] - Arabidopsis thaliana	#DIV/0!	#DIV/0!	#DIV/0!	#DIV/0!	#DIV/0!	#DIV/0!	#DIV/0!	#DIV/0!	0	0	0	NA	Response	NA	NA	NA	NA	NA	NA
871	PE00000644	TCCTCTCTTAACCTCAGTGATGCAGCTTCCCTCTCTTCAATTTCCTTCAACTTTCCACGCCGGGTTTCTT	Original contig	Ctg871	AT2G42160	zinc finger (ubiquitin-hydrolase) domain-containing protein	unknown protein [Arabidopsis thaliana	#DIV/0!	#DIV/0!	#DIV/0!	#DIV/0!	#DIV/0!	#DIV/0!	#DIV/0!	#DIV/0!	0	0	0	NA	NA	NA	NA	NA	NA	NA	NA
872	PE00000645	ATCCCCAAAAAGGGCACAACAGTGATTTTTAACTAAATTCACAGCCACCTCAGATCTCAGTTTTGCGCAT	Original contig	Ctg872	AT3G07310	unknown protein	unknown protein [Arabidopsis thaliana	0.0983574	0.0920966	0.694893	0.127826	0.0593401	0.0939862	-2.25096	0.259165	0	0	0	NA	NA	NA	NA	NA	NA	NA	Response
873	PE00000646	CATTTCCAGCCCTTCTCTGAAGAATTGGAGCACCAACCCTTGCTTTCCAGTTAGGTACCCGGTTACGATT	Original contig	Ctg873	AT4G10970	unknown protein	unknown [Arabidopsis thaliana	#DIV/0!	#DIV/0!	#DIV/0!	#DIV/0!	#DIV/0!	#DIV/0!	#DIV/0!	#DIV/0!	0	0	0	NA	NA	NA	NA	NA	NA	Response	NA
874	PE00000647	GACAAACCTGGGCTATCTAGGGATTTCTACCACACATGCTATTGTCTGAGTGGTCTCTCTGTATGCCAAC	Original contig	Ctg874	AT5G40280	ERA1 (ENHANCED RESPONSE TO ABA 1); farnesyltranstransferase/ protein farnesyltransferase	farnesyl-diphosphate farnesyltransferase (EC 2.5.1.21) beta chain - garden pea	#DIV/0!	#DIV/0!	#DIV/0!	#DIV/0!	#DIV/0!	#DIV/0!	#DIV/0!	#DIV/0!	0	0	0	NA	NA	NA	Signal Trasduction	NA	NA	NA	NA
875	PE00000648	ATGATGAACACCTTATCGGGTGGGCCCTTATCACCTCCAATGAGAATTTCCGCATTGCAAGATTCCTTTA	Original contig	Ctg875	AT2G25910	3'-5' exonuclease domain-containing protein / K homology domain-containing protein / KH domain-containing protein	unknown protein [Arabidopsis thaliana	#DIV/0!	#DIV/0!	#DIV/0!	#DIV/0!	#DIV/0!	#DIV/0!	#DIV/0!	#DIV/0!	0	0	0	NA	NA	NA	NA	NA	NA	NA	NA
876	PE00000649	CAAGTCTATGCCCATAAATATCTGGAGAATGGCAACCGCTTTCAAACGGGCAGTATACCCATATATTACA	Original contig	Ctg876	AT4G33380	unknown protein	hypothetical protein F17M5.140 - Arabidopsis thaliana	#DIV/0!	#DIV/0!	#DIV/0!	#DIV/0!	#DIV/0!	#DIV/0!	#DIV/0!	#DIV/0!	0	0	0	NA	NA	NA	NA	NA	NA	NA	NA
877	PE00000650	ACATCAAAGAGTCACCATCACTTCGTACAATAAGAGTTGGCTGCCAGCCATAGGCATTAATATAAGGAAC	Original contig	Ctg877	AT2G18040	PIN1AT (PEPTIDYLPROLYL CIS/TRANS ISOMERASE, NIMA-INTERACTING 1); peptidyl-prolyl cis-trans isomerase	Pin1-type peptidyl-prolyl cis/trans isomerase [Malus x domestica	#DIV/0!	#DIV/0!	#DIV/0!	#DIV/0!	#DIV/0!	#DIV/0!	#DIV/0!	#DIV/0!	0	0	0	NA	NA	NA	NA	NA	NA	NA	NA
878	PE00000651	GATGAACCACCAATAGCCAATGCACCCTCCAATGCTTTTCTGACCTCCTTGACATTCCTCCTCAATTCAT	Original contig	Ctg878	AT2G36970	UDP-glucoronosyl/UDP-glucosyl transferase family protein	UDP-glycosyltransferase family [Arabidopsis thaliana	0.65215	0.899734	-0.448134	0.383281	-0.54288	0.432398	-1.91062	0.445562	D	0	+	NA	Response	NA	Response	NA	NA	NA	NA
880	PE00000652	TTGATTGGCTTTGTAGAGTCAATATGTTCCACTCCGTGGCACTTAATCTTGATTCGGGCAAGGTAGTCAG	Original contig	Ctg880	AT3G49500	RDR6 (RNA-DEPENDENT RNA POLYMERASE 6); RNA-directed RNA polymerase/ nucleic acid binding	RNA-dependent RNA polymerase [Arabidopsis thaliana]	#DIV/0!	#DIV/0!	#DIV/0!	#DIV/0!	#DIV/0!	#DIV/0!	#DIV/0!	#DIV/0!	0	0	0	NA	NA	NA	NA	NA	NA	NA	NA
881	PE00000653	TAGGCAGTACTATCCATGCACGGAAAGATCTAATAGACAGACACACTAAGCAGCTAAATGCTACAAAGTT	Original contig	Ctg881	AT4G25210	transcription regulator	unknown protein [Arabidopsis thaliana	#DIV/0!	#DIV/0!	#DIV/0!	#DIV/0!	#DIV/0!	#DIV/0!	#DIV/0!	#DIV/0!	0	0	0	NA	NA	NA	NA	NA	NA	NA	NA
882	PE00000654	GAAGAAATTGCAATTGTTACCCAGCTCAGGTACGCCAATGCAACTGCCATCTGGTATTTTTGACATTCCT	Original contig	Ctg882	AT3G23200	unknown protein	unknown protein [Arabidopsis thaliana	#DIV/0!	#DIV/0!	#DIV/0!	#DIV/0!	#DIV/0!	#DIV/0!	#DIV/0!	#DIV/0!	0	0	0	NA	NA	Response	NA	NA	NA	NA	NA
883	PE00000655	AAAACTTATTTAAGGGCTAGACATTTCTGTTGAAAAAGGGGCAGAACCTCCCCTGAAAAACGGACATTTT	Original contig	Ctg883	No hit found	-	putative glycosyl transferase [Mycoplasma penetrans	#DIV/0!	#DIV/0!	#DIV/0!	#DIV/0!	#DIV/0!	#DIV/0!	#DIV/0!	#DIV/0!	0	0	0	NA	NA	NA	NA	NA	NA	NA	NA
884	PE00000656	TTCCATAGGGTTTGGGTATCTGCTCCTTGAATCCATAGCTAAACTGGCCCCGGCATAATGAGGATTGGCT	Original contig	Ctg884	AT3G62330	zinc knuckle (CCHC-type) family protein	unknown protein [Arabidopsis thaliana]	#DIV/0!	#DIV/0!	#DIV/0!	#DIV/0!	#DIV/0!	#DIV/0!	#DIV/0!	#DIV/0!	0	0	0	NA	NA	Response	NA	NA	NA	NA	NA
885	PE00000657	TGGAGGTTGGTTACCCGCAAAATCACTTCTTACTCGTTCATGGATTCCAACTAACTGAGCTTTGGACTCC	Original contig	Ctg885	AT5G64160	unknown protein	unknown protein [Arabidopsis thaliana	#DIV/0!	#DIV/0!	#DIV/0!	#DIV/0!	#DIV/0!	#DIV/0!	#DIV/0!	#DIV/0!	0	0	0	NA	NA	NA	NA	NA	NA	NA	NA
886	PE00000658	TTTCTGCCTTCGCACAAGATAATATGGTAGCCATGCGTGGATTTGAAAGGCGCACTGGTAGCCCCAATTG	Original contig	Ctg886	AT1G26550	peptidyl-prolyl cis-trans isomerase PPIC-type family protein	unknown protein [Arabidopsis thaliana	#DIV/0!	#DIV/0!	#DIV/0!	#DIV/0!	#DIV/0!	#DIV/0!	#DIV/0!	#DIV/0!	0	0	0	NA	NA	NA	NA	NA	NA	NA	NA
887	PE00000659	AGCAACGACAACCCGGAAAATTCACATCTTCCAACCTAGCTCTGTCCTTCCCAAAGCCACATATTCCTAT	Original contig	Ctg887	AT5G47770	FPS1 (FARNESYL DIPHOSPHATE SYNTHASE 1); dimethylallyltranstransferase/ geranyltranstransferase	farnesyl pyrophosphate synthase [Malus x domestica	#DIV/0!	#DIV/0!	#DIV/0!	#DIV/0!	#DIV/0!	#DIV/0!	#DIV/0!	#DIV/0!	0	0	0	NA	NA	NA	NA	NA	NA	NA	NA
888	PE00000660	GCGCAGGACTATTCAGTAGAACAATCTGCAGGTGCATAGAAGAGTCCTAATGTAGGACTATTTTTGCAGG	Original contig	Ctg888	AT3G49800	BSD domain-containing protein	unknown protein [Arabidopsis thaliana	#DIV/0!	#DIV/0!	#DIV/0!	#DIV/0!	#DIV/0!	#DIV/0!	#DIV/0!	#DIV/0!	0	0	0	NA	NA	NA	NA	NA	NA	NA	NA
889	PE00000661	TGCAACACCGAAGTATATGGTTTACAACTGATCCTAGATGTTCTATTCTGTTTCGAGGGGCCACCAACAA	Original contig	Ctg889	AT1G53750	RPT1A (REGULATORY PARTICLE TRIPLE-A 1A); ATPase	26S proteasome subunit 7 [Prunus persica]	0.843968	0.321783	-0.333305	0.274689	-0.584273	0.561159	0.768335	0.659277	0	0	0	NA	NA	NA	NA	NA	NA	NA	NA
890	PE00000662	GGCACAAGAACGTCCGAATGTGGCGCTCCTGTTAGAAAAAAGGCGGGTACATCTCACTGGCTCATCATCT	Original contig	Ctg890	AT3G27320	hydrolase	unknown protein [Arabidopsis thaliana]	0.831071	0.172705	0.183752	0.224289	0.774296	0.373089	-2.63018	0.673307	0	0	0	NA	NA	NA	NA	NA	NA	NA	NA
891	PE00000663	ACTGAAGTCTTTGCATGCTCCAAACGACACAATGCTTTTTGAGTTCCACTCAACCCAGAACATGTTGGAC	Original contig	Ctg891	AT1G79660	unknown protein	unknown protein [Arabidopsis thaliana	#DIV/0!	#DIV/0!	#DIV/0!	#DIV/0!	#DIV/0!	#DIV/0!	#DIV/0!	#DIV/0!	0	0	0	NA	NA	NA	NA	NA	NA	NA	NA
892	PE00000664	TTTCCACGAGGATTGTTTGTAGCCATCCCACCCTCCTTCAGGTTCCTTCCGCTTAAAGGGGCCACCTTGC	Original contig	Ctg892	AT3G48050	DNA binding / protein binding / transcription regulator	hypothetical protein [Nicotiana tabacum]	#DIV/0!	#DIV/0!	#DIV/0!	#DIV/0!	#DIV/0!	#DIV/0!	#DIV/0!	#DIV/0!	0	0	0	NA	NA	NA	NA	NA	NA	NA	NA
893	PE00000665	CAGTTTCATCGCACTGGAGTAATGTTTGTTGCATAAACAATAATCACTTGCCCGTGAAACCATACACAAC	Original contig	Ctg893	AT5G14850	mannosyltransferase, putative	mannosyltransferase, putative [Arabidopsis thaliana	#DIV/0!	#DIV/0!	#DIV/0!	#DIV/0!	#DIV/0!	#DIV/0!	#DIV/0!	#DIV/0!	0	0	0	NA	NA	NA	NA	NA	NA	NA	NA
894	PE00000666	TGCCATAGATGCAGGGGAGGTGGTGTGGAACCGGGGCCTCCTAAAGCGAGTTGGCATTTGCCATGGCATC	Original contig	Ctg894	AT2G20770	GCL2 (GCR2-LIKE 2); catalytic	putative lanthionine synthetase [Oryza sativa (japonica	#DIV/0!	#DIV/0!	#DIV/0!	#DIV/0!	#DIV/0!	#DIV/0!	#DIV/0!	#DIV/0!	0	0	0	NA	NA	NA	Signal Trasduction	Response	NA	NA	NA
895	PE00000667	TTATTAGACATGGACCCGGAAGATGAAACACCTGACTGATGCCTAACACTAGATTCTAGATGGCAATTGG	Original contig	Ctg895	AT1G55915	zinc ion binding	F14J16.17 [Arabidopsis thaliana]	#DIV/0!	#DIV/0!	#DIV/0!	#DIV/0!	#DIV/0!	#DIV/0!	#DIV/0!	#DIV/0!	0	0	0	NA	NA	NA	NA	NA	NA	NA	Response
896	PE00000668	AGCAAACACAAAAAAGATCACAACTTTGTCTTGCGTGTGCACTTCTGCTCCCCAACTGTCTTATTACTCA	Original contig	Ctg896	AT3G54200	unknown protein	unknown [Arabidopsis thaliana]	#DIV/0!	#DIV/0!	#DIV/0!	#DIV/0!	#DIV/0!	#DIV/0!	#DIV/0!	#DIV/0!	0	0	0	NA	NA	NA	Response	NA	Response	NA	NA
897	PE00000669	ACAGTGCAGCATCAAGGGGTCAAAACGTTGCAACATCATACGTCCTGGATATCCACTTTTCCTTGGTATA	Original contig	Ctg897	AT5G07900	mitochondrial transcription termination factor family protein / mTERF family protein	unknown protein [Arabidopsis thaliana	#DIV/0!	#DIV/0!	#DIV/0!	#DIV/0!	#DIV/0!	#DIV/0!	#DIV/0!	#DIV/0!	0	0	0	NA	NA	NA	NA	NA	NA	NA	NA
898	PE00000670	TACACCCTTTTGTGGGTCTATAGGATATGGGCCAAAAGTGTTCATGTCTTGATGAATTGGGATGTATGTA	Original contig	Ctg898	AT5G19450	CDPK19 (CALCIUM-DEPENDENT PROTEIN KINASE 19); ATP binding / calcium ion binding / calmodulin-dependent protein kinase/ kinase/ protein kinase/ protein serine/threonine kinase	calcium-dependent protein kinase [Fragaria x ananassa	-1.13625	0.362501	-0.823634	0.0936782	-0.0590076	#DIV/0!	-0.475189	0.496874	0	0	0	NA	NA	NA	NA	NA	Response	NA	NA
899	PE00000671	TCCACAGTAGAAAAGAGGCCAAGGCCCCAATATAAATCGTGTCTGATGACGGCACAGGTAAAAGAAACTT	Original contig	Ctg899	AT1G38065	unknown protein	growth regulator-related protein [Arabidopsis thaliana	#DIV/0!	#DIV/0!	#DIV/0!	#DIV/0!	#DIV/0!	#DIV/0!	#DIV/0!	#DIV/0!	0	0	0	NA	NA	NA	NA	Response	NA	NA	NA
900	PE00000672	TGCATCCCATCCGAAATCAGTCGGTCCCCTTGCCGGAACTATTTTCCCCGGAGTTTTACCCAGGAATGTA	Original contig	Ctg900	AT4G13720	inosine triphosphate pyrophosphatase, putative / HAM1 family protein	hypothetical protein F18A5.110 - Arabidopsis thaliana	#DIV/0!	#DIV/0!	#DIV/0!	#DIV/0!	#DIV/0!	#DIV/0!	#DIV/0!	#DIV/0!	0	0	0	NA	NA	NA	NA	Response	NA	NA	NA
901	PE00000673	CTGCAACTTTAAAGCGTGTGCAAGGAACATGCTGTGTTCCCTGCTGGCTAGTTTGCCTTACCAAAGCAAA	Original contig	Ctg901	AT4G05160	4-coumarate--CoA ligase, putative / 4-coumaroyl-CoA synthase, putative	4-coumarate-CoA ligase-like protein [imported] - Arabidopsis	#DIV/0!	#DIV/0!	#DIV/0!	#DIV/0!	#DIV/0!	#DIV/0!	#DIV/0!	#DIV/0!	0	0	0	NA	NA	NA	NA	NA	Synthesis	NA	NA
902	PE00000674	TTTAGGACTACCTTCTGACCAGGTTGGGTGCCAGCACGGACCTTCAATACAACATCTCCCGTGAGAGTTG	Original contig	Ctg902	AT5G48030	GFA2 (GAMETOPHYTIC FACTOR 2); heat shock protein binding / unfolded protein binding	DnaJ protein GFA2, putative [Arabidopsis thaliana	#DIV/0!	#DIV/0!	#DIV/0!	#DIV/0!	#DIV/0!	#DIV/0!	#DIV/0!	#DIV/0!	0	0	0	NA	NA	NA	NA	NA	NA	NA	NA
903	PE00000675	AAAACCTATACATTTGTCACGCGCTTGGGGTGGAATTTGGTTTAAGTGTATTATGTTTGAGGAAAGCTGC	Original contig	Ctg903	AT1G72710	CKL2 (CASEIN KINASE 1-LIKE PROTEIN 2); ATP binding / kinase/ protein kinase/ protein serine/threonine kinase	putative casein kinase I [Oryza sativa (japonica cultivar-group)	-0.235625	0.117659	0.490991	0.119174	0.25568	0.29638	-0.312765	0.179796	0	0	0	NA	NA	NA	NA	NA	NA	NA	NA
904	PE00000676	CCTTGACAGCTATTTAGGCATCGTCCGCTTTTTCATTACCAGGTGTTCCAGCAAGCCAGCCCCAAACACC	Original contig	Ctg904	AT3G05420	ACBP4 (ACYL-COA BINDING PROTEIN 4); acyl-CoA binding	unknown protein [Arabidopsis thaliana	0.0322108	0.22579	0.615538	0.191017	0.294463	0.371618	-1.2161	0.629852	0	0	0	NA	NA	NA	NA	Response	NA	NA	Response
906	PE00000677	CCTTTTCGCCCCAAAAAGGCTTATTTTGCCATTGCCAGAATCTTGAGAATAATCCTGATGCAGCTTCCAT	454	PpEST454_115593785	AT5G23240	DNAJ heat shock N-terminal domain-containing protein	OSJNBa0018M05.17 [Oryza sativa (japonica cultivar-group	#DIV/0!	#DIV/0!	#DIV/0!	#DIV/0!	#DIV/0!	#DIV/0!	#DIV/0!	#DIV/0!	0	0	0	NA	NA	NA	NA	NA	NA	NA	NA
907	PE00000678	TCAGTAGAGCATCATACAGACTAAACTATAAAGTCCTCTGCAAGTATCTGCCTTCCCTAGGTAAGATATC	Original contig	Ctg907	AT5G16270	SYN4 (SISTER CHROMATID COHESION 1 PROTEIN 4)	hypothetical protein T21H19_190 - Arabidopsis thaliana	#DIV/0!	#DIV/0!	#DIV/0!	#DIV/0!	#DIV/0!	#DIV/0!	#DIV/0!	#DIV/0!	0	0	0	NA	NA	NA	NA	NA	NA	NA	NA
909	PE00000679	CATGGTTGATTGCTATTTCTCCCCACTTTCAGAATTTGAGCCTGAGCTGGAGCTGCCCACAGCATCACGA	Original contig	Ctg909	AT4G31810	enoyl-CoA hydratase/isomerase family protein	putative enoyl-CoA hydratase [Arabidopsis thaliana	#DIV/0!	#DIV/0!	#DIV/0!	#DIV/0!	#DIV/0!	#DIV/0!	#DIV/0!	#DIV/0!	0	0	0	NA	NA	NA	NA	NA	NA	NA	NA
910	PE00000680	TAACAATCTAAACTGTAACACAAAAATCTTGCAGCTGTATCCATCCGTAGGCACAACGGTCCCGAATCCT	Original contig	Ctg910	AT5G67100	ICU2 (INCURVATA2); DNA-directed DNA polymerase	DNA polymerase alpha catalytic subunit [Oryza sativa	#DIV/0!	#DIV/0!	#DIV/0!	#DIV/0!	#DIV/0!	#DIV/0!	#DIV/0!	#DIV/0!	0	0	0	NA	NA	NA	NA	NA	NA	Response	NA
911	PE00000681	CGCTTCCATGGTTGGATGTGAAGTCCAACCTCACTGTGTCAACTAGGCCGGACACCGCTGAGTCCAAGAC	Original contig	Ctg911	AT3G10730	sad1/unc-84-like 2 family protein	unknown protein [Arabidopsis thaliana	#DIV/0!	#DIV/0!	#DIV/0!	#DIV/0!	#DIV/0!	#DIV/0!	#DIV/0!	#DIV/0!	0	0	0	NA	NA	NA	NA	NA	NA	NA	NA
912	PE00000682	CCTTTGGTATTGTCTTATGGGAGATACTAACTGGTGAGGAGCCTTATGCCAATATGCATTATGGAGCAAT	Original contig	Ctg912	AT1G79570	protein kinase family protein	protein kinase family [Arabidopsis thaliana	0.121357	0.392664	-0.282505	#DIV/0!	-0.368032	0.841036	0.228682	0.419278	0	0	0	NA	NA	NA	NA	NA	NA	NA	NA
913	PE00000683	GTCATCAGATTCCAAAACGACCCTTGTGGTGTCAGCACTCCCTCATCTCATATCTCAACAGTACAGCTAA	Original contig	Ctg913	AT1G03760	prefoldin subunit family protein	unknown protein [Arabidopsis thaliana	#DIV/0!	#DIV/0!	#DIV/0!	#DIV/0!	#DIV/0!	#DIV/0!	#DIV/0!	#DIV/0!	0	0	0	NA	NA	NA	NA	NA	NA	NA	NA
914	PE00000684	GGAAGCAAGAGGAATGGAAGCCGTCCACCACATTTCTGCGAGAGCAGTGGTGCTATTGCCCGACATATAC	Original contig	Ctg914	AT3G02080	40S ribosomal protein S19 (RPS19A)	40S ribosomal protein S19 (RPS19A) [Arabidopsis thaliana	0.830881	0.0688777	0.571642	0.711176	-0.771284	0.315322	0.0261517	0.358059	0	0	0	NA	NA	NA	NA	NA	NA	NA	NA
915	PE00000685	GGGCTCCTGTGAATCTCCCAAGCGAGACAAATGGAGATATGCGTCAGTCCCATATCCTTCCATTGAGATA	454	PpEST454_51916350	AT3G06483	pyruvate dehydrogenase kinase	pyruvate dehydrogenase (lipoamide) kinase (pdhk) [Arabidopsis thaliana	#DIV/0!	#DIV/0!	#DIV/0!	#DIV/0!	#DIV/0!	#DIV/0!	#DIV/0!	#DIV/0!	0	0	0	NA	NA	NA	NA	NA	NA	NA	NA
916	PE00000686	GAACAAACTGAACTATATCACGTGAAGCCACACGTCCAGTCGAACTTTCAAGTCTCTCACCCTTGTCAGC	Original contig	Ctg916	AT5G61900	BON1 (BONZAI 1); calcium-dependent phospholipid binding	copine BONZAI1 (BON1) [Arabidopsis thaliana]	#DIV/0!	#DIV/0!	#DIV/0!	#DIV/0!	#DIV/0!	#DIV/0!	#DIV/0!	#DIV/0!	0	0	0	Response	NA	NA	NA	NA	NA	Response	NA
917	PE00000687	ACTCTCGGAGAATTTTACCAAAACCGGCACAGGATGAACCATAAGCGTGAACCCGTGTTCTTCATTAGGA	Original contig	Ctg917	No hit found	-	peroxisomal targeting sequence 1 receptor [Nicotiana tabacum	#DIV/0!	#DIV/0!	#DIV/0!	#DIV/0!	#DIV/0!	#DIV/0!	#DIV/0!	#DIV/0!	0	0	0	Response	NA	NA	NA	NA	NA	NA	Response
918	PE00000688	TTCAAGTAACACGACTCGTTCTTTCTTCCGCCATCCTCAGTGGAGAACGATCCATCTCATAGTGTGTGAC	Original contig	Ctg918	AT2G47490	mitochondrial substrate carrier family protein	probable mitochondrial carrier protein [imported] - Arabidopsis	#DIV/0!	#DIV/0!	#DIV/0!	#DIV/0!	#DIV/0!	#DIV/0!	#DIV/0!	#DIV/0!	0	0	0	NA	NA	Response	NA	NA	NA	NA	NA
919	PE00000689	CAGCTCAAGTACATGACAGTGCGAAGCGATTCTTCTGCCTGCAGCTGTTTAAGCCTTTGATGAGTTTGAT	Original contig	Ctg919	AT4G10270	wound-responsive family protein	probable wound-induced protein [Arabidopsis thaliana	#DIV/0!	#DIV/0!	#DIV/0!	#DIV/0!	#DIV/0!	#DIV/0!	#DIV/0!	#DIV/0!	0	0	0	NA	NA	NA	NA	NA	NA	NA	NA
920	PE00000690	GAAGTTTTCTATGATCTTTACGTGTGATGGCATACTAAACACAATGGCTTAATCTATGGGGGAGGACTGG	Original contig	Ctg920	AT4G35760	unknown protein	unknown [Arabidopsis thaliana]	#DIV/0!	#DIV/0!	#DIV/0!	#DIV/0!	#DIV/0!	#DIV/0!	#DIV/0!	#DIV/0!	0	0	0	NA	NA	NA	NA	NA	NA	NA	NA
922	PE00000691	AGAATCATATCATGGCCGAGCTTAAGTTAACAGCTGAGAGAAACAAGCTGCGTGGCTTTGAACACATCAA	Original contig	Ctg922	AT2G47240	long-chain-fatty-acid--CoA ligase family protein / long-chain acyl-CoA synthetase family protein	probable acyl-CoA synthetase [imported] - Arabidopsis thaliana	#DIV/0!	#DIV/0!	#DIV/0!	#DIV/0!	#DIV/0!	#DIV/0!	#DIV/0!	#DIV/0!	0	0	0	Response	NA	Response	NA	NA	NA	NA	Response
923	PE00000692	TGGCTTTCTGCTATCATCCTTATTTGAGACTCTGCTACTAGCCTTCTGAAGTATACCTGTGTCGAGACTA	Original contig	Ctg923	AT3G60740	TTN1 (TITAN 1); tubulin binding	tubulin folding cofactor D [Arabidopsis thaliana	#DIV/0!	#DIV/0!	#DIV/0!	#DIV/0!	#DIV/0!	#DIV/0!	#DIV/0!	#DIV/0!	0	0	0	NA	NA	NA	NA	NA	NA	NA	NA
924	PE00000693	TACCCAAATCGGAGGAATGCCGGGTCTTCTTCCAGGCAAATCAATGCATACATGGACCTCAACATAGCTA	Original contig	Ctg924	AT3G06690	FAD binding / acyl-CoA oxidase/ electron carrier/ oxidoreductase/ oxidoreductase, acting on the CH-CH group of donors	acyl-CoA oxidase -related [Arabidopsis thaliana	#DIV/0!	#DIV/0!	#DIV/0!	#DIV/0!	#DIV/0!	#DIV/0!	#DIV/0!	#DIV/0!	0	0	0	NA	NA	NA	NA	Response	NA	NA	NA
925	PE00000694	GGAATCGGAGATCTTTTCACAAATTTAGACGGTGGGCGCGTTAACTTGAACTCTGCAACTGAGGGATCCT	Original contig	Ctg925	AT4G18740	transcription termination factor	unknown protein [Arabidopsis thaliana	#DIV/0!	#DIV/0!	#DIV/0!	#DIV/0!	#DIV/0!	#DIV/0!	#DIV/0!	#DIV/0!	0	0	0	Response	Response	Response	NA	NA	NA	NA	NA
926	PE00000695	ATCATTCACCCAGTTGAACTTAAGCCAAATGACTTAACGATGGTGCTCACCCTTTCTGCAAAAGTTTTTG	Original contig	Ctg926	AT2G20930	unknown protein	unknown protein [Arabidopsis thaliana	#DIV/0!	#DIV/0!	#DIV/0!	#DIV/0!	#DIV/0!	#DIV/0!	#DIV/0!	#DIV/0!	0	0	0	NA	NA	NA	NA	NA	NA	NA	NA
927	PE00000696	CCTGCTTGATTACCCCCGATCTAGCCTTCAGATTGAGAAAGATTGCCCAGCACGAGGCAACGAAGCTGTG	Original contig	Ctg927	AT4G14305	unknown protein	unknown protein [Arabidopsis thaliana	#DIV/0!	#DIV/0!	#DIV/0!	#DIV/0!	#DIV/0!	#DIV/0!	#DIV/0!	#DIV/0!	0	0	0	NA	NA	NA	NA	NA	NA	NA	NA
928	PE00000697	GCAACTGATTGGATAGCTCTGTCAAATCCCTCTTCTGCAGCTGCGGCCCGTTTGACGAGCACGTGATCTG	Original contig	Ctg928	AT1G30630	coatomer protein epsilon subunit family protein / COPE family protein	coatomer-like protein, epsilon subunit [Arabidopsis thaliana	0.522424	0.119947	1.10849	0.518087	0.388929	0.162629	0.263792	0.349053	0	0	0	NA	NA	NA	NA	NA	NA	NA	NA
929	PE00000698	AGGCGGTCTAGCTCCTCCCGGTGCTCACTCACCACAGCACGAACCACATCGCCAATGGACACCATTCCAA	Original contig	Ctg929	AT5G10860	CBS domain-containing protein	CBS domain containing protein [Arabidopsis thaliana	-0.805155	0.186812	0.78362	0.195855	-0.090344	0.35923	-2.26553	0.431431	D	0	+	NA	NA	NA	NA	NA	NA	NA	NA
930	PE00000699	CCAAGTAACTCCTTTCCGACGGGCGAAAAGCAAACTTTAGATCCTTGAATTTCACACGAGATCCCTTCAA	Original contig	Ctg930	AT5G05700	ATE1 (ARGININE-TRNA PROTEIN TRANSFERASE 1); arginyltransferase	arginine-tRNA-protein transferase 1 homolog [Arabidopsis thaliana	#DIV/0!	#DIV/0!	#DIV/0!	#DIV/0!	#DIV/0!	#DIV/0!	#DIV/0!	#DIV/0!	0	0	0	NA	NA	NA	Signal Trasduction	NA	NA	NA	NA
932	PE00000700	TTATGACCAACTACAATACCATTGATCCCTTAGTAGATCCCATTCTTTGGACATCTCTTGCTCCTGTTCT	Original contig	Ctg932	AT2G41710	ovule development protein, putative	ovule development protein, putative [Arabidopsis thaliana	-0.169949	0.261747	0.0722634	0.855413	0.816355	0.409304	-1.31759	0.216496	D	0	0	Response	NA	NA	NA	NA	NA	NA	NA
933	PE00000701	CCCGTGCCATTCACCTCCCCAGAGACGATTTACTTTGGTCTTCACAGCAGGCGGAAAGTCATATGTCAAC	Original contig	Ctg933	AT1G30110	ATNUDX25 (ARABIDOPSIS THALIANA NUDIX HYDROLASE HOMOLOG 25); bis(5'-nucleosyl)-tetraphosphatase (asymmetrical)	diadenosine 5',5'''-P1,P4-tetraphosphate hydrolase, putative [Arabidopsis thaliana]	#DIV/0!	#DIV/0!	#DIV/0!	#DIV/0!	#DIV/0!	#DIV/0!	#DIV/0!	#DIV/0!	0	0	0	NA	NA	Response	NA	NA	NA	Response	Response
934	PE00000702	GAAGGCGCTTTATTGAGGCATTAGCCCTTCAGTTTGGAAGACCGTTGGAAGCTGATCCGGTATTTTGCAG	Original contig	Ctg934	AT5G42470	unknown protein	brain and reproductive organ-unknown protein-related [Arabidopsis	#DIV/0!	#DIV/0!	#DIV/0!	#DIV/0!	#DIV/0!	#DIV/0!	#DIV/0!	#DIV/0!	0	0	0	NA	NA	NA	NA	NA	NA	NA	NA
935	PE00000703	TAGCTTCACAATATTACAGTAGTTCTGACAATCACATGGGCTTTATAGGTGCTTCAAACCCTTCTGAACT	Original contig	Ctg935	AT3G59390	unknown protein	unknown protein [Arabidopsis thaliana]	#DIV/0!	#DIV/0!	#DIV/0!	#DIV/0!	#DIV/0!	#DIV/0!	#DIV/0!	#DIV/0!	0	0	0	NA	NA	NA	NA	NA	NA	NA	NA
936	PE00000704	ATTCCATTATAAACAATAATGTAATTGTGTGTGCGCGCACACATATACACACGAGGCAGACATGCATGTA	Original contig	Ctg936	AT3G18140	transducin family protein / WD-40 repeat family protein	unknown protein [Oryza sativa (japonica cultivar-group)]	#DIV/0!	#DIV/0!	#DIV/0!	#DIV/0!	#DIV/0!	#DIV/0!	#DIV/0!	#DIV/0!	0	0	0	NA	NA	NA	NA	NA	NA	NA	NA
937	PE00000705	TTGAGATAGGCGAAAGTCGGAGAAAGATTGGCGAGGTTCTCAAAGTAAAGCCCTTGGCTGCATTAGCTAT	Original contig	Ctg937	AT5G09650	AtPPa6 (Arabidopsis thaliana pyrophosphorylase 6); inorganic diphosphatase/ pyrophosphatase	inorganic pyrophosphatase - like protein [Arabidopsis thaliana	-0.163054	0.114037	0.00336318	0.432947	-0.439566	0.289845	0.592641	0.169896	0	0	0	NA	NA	NA	NA	NA	NA	NA	NA
938	PE00000706	TGTGAAGGTAAGCGCCGCGGTTAAGACCGCCATCAGGAACAGCATTGTGAATGCTGCTAGGTTGGCTAGC	Original contig	Ctg938	AT5G51520	invertase/pectin methylesterase inhibitor family protein	Ripening-related protein-like.[Arabidopsis thaliana]	#DIV/0!	#DIV/0!	#DIV/0!	#DIV/0!	#DIV/0!	#DIV/0!	#DIV/0!	#DIV/0!	0	0	0	NA	NA	NA	NA	NA	NA	NA	NA
939	PE00000707	CAGATTTATTACTCATACCATACCTAACTGGGTACTGAGCCCAGCTGGGGCAACTTTGTACTTGGTATCT	Original contig	Ctg939	AT2G40610	ATEXPA8 (ARABIDOPSIS THALIANA EXPANSIN A8)	Expansin.(PPEXP1) [Prunus persica]	-2.5162	0.52882	-2.63059	1.32755	#DIV/0!	#DIV/0!	3.50725	1.68701	0	L	+	Response	NA	NA	Response	Response	Response	NA	NA
941	PE00000708	CCAAAGCCTCTCTTTCAAGGTCACTACCAGTGATGGCCGCACAGTGGTGTCCTACAATGCTGCCCCAGCA	Original contig	Ctg941	AT1G69530	ATEXPA1 (ARABIDOPSIS THALIANA EXPANSIN A1)	Expansin.(PPEXP2) [Prunus persica]	-1.45392	0.0909153	-3.26413	0.799675	-1.68929	0.755006	0.88047	0.465546	0	Q	+	NA	Response	Response	Response	NA	Response	NA	Response
942	PE00000709	AGATGTGGACTATTTTTGTTTGAAGTTTCAACAAGTCTTGGTCAGCATGCATGTGTGAGCAAACGTATAC	Original contig	Ctg942	AT2G46520	cellular apoptosis susceptibility protein, putative / importin-alpha re-exporter, putative	cellular apoptosis susceptibility protein (importin-alpha re-exporter), putative [Arabidopsis thaliana	#DIV/0!	#DIV/0!	#DIV/0!	#DIV/0!	#DIV/0!	#DIV/0!	#DIV/0!	#DIV/0!	0	0	0	NA	NA	Response	NA	NA	Response	NA	NA
943	PE00000710	AGCTGCCAATGTCACAGTTGAGTCCTACTGGCCTGGATTGTTCGCTAAGCTCGCCGAGAAGCGAAACATT	Original contig	Ctg943	AT5G47700	60S acidic ribosomal protein P1 (RPP1C)	acidic ribosomal protein P1a [Zea mays]	1.05322	0.0450865	0.58995	0.639238	-1.07428	0.426795	0.0371631	0.224815	0	0	+	NA	NA	NA	NA	NA	NA	NA	NA
944	PE00000711	ATATTGGGGGAGGGGGGAATCAAACCTAGGACATTGAGTGCAGGCTAAATGCTCTTAAGCACTTGAGATA	Original contig	Ctg944	AT1G32750	HAF01; DNA binding / histone acetyltransferase	protein F6N18.13 [imported] - Arabidopsis thaliana	#DIV/0!	#DIV/0!	#DIV/0!	#DIV/0!	#DIV/0!	#DIV/0!	#DIV/0!	#DIV/0!	0	0	0	NA	NA	NA	NA	Response	NA	NA	NA
945	PE00000712	TGGGACCATTCTCTGAGCAAACTCCATCATACTTGACTGGTGAATTCCCTGGTGACTACGGATGGGACAC	454	PpEST454_3560528	AT2G05100	photosystem II light harvesting complex gene 2.1	Light harvesting chlorophyll A/B binding protein.[Prunus persica]	#DIV/0!	#DIV/0!	#DIV/0!	#DIV/0!	#DIV/0!	#DIV/0!	#DIV/0!	#DIV/0!	0	0	0	NA	NA	NA	NA	NA	NA	NA	NA
946	PE00000713	TGTGTTAGTCGCGTGACGTTTTGCAAGATTCAACATCATCGCATGCATATTATTACGTGTACGTGTAATT	Original contig	Ctg946	AT2G19320	unknown protein	hypothetical protein [Arabidopsis thaliana	#DIV/0!	#DIV/0!	#DIV/0!	#DIV/0!	#DIV/0!	#DIV/0!	#DIV/0!	#DIV/0!	0	0	0	NA	NA	NA	NA	NA	NA	NA	NA
947	PE00000714	GTGTCGGCATTGGATTTGGAAACCAAACAGTCTCCTTGTATCTCTCTTAAATGGTTCTTGCGAAAATTCG	Original contig	Ctg947	AT1G77210	sugar transporter, putative	unknown protein [Arabidopsis thaliana	#DIV/0!	#DIV/0!	#DIV/0!	#DIV/0!	#DIV/0!	#DIV/0!	#DIV/0!	#DIV/0!	0	0	0	NA	NA	NA	NA	NA	NA	NA	NA
948	PE00000715	CTGGTAATGTACACGACCTGAACGGCCTGTCACCGTATGAAGTCCCATTGACGTGCAATCTGACAACCCT	Original contig	Ctg948	AT2G26140	ftsh4 (FtsH protease 4); ATP-dependent peptidase/ ATPase/ metallopeptidase	putative FtsH protease [Lycopersicon esculentum	#DIV/0!	#DIV/0!	#DIV/0!	#DIV/0!	#DIV/0!	#DIV/0!	#DIV/0!	#DIV/0!	0	0	0	NA	Response	NA	NA	NA	NA	NA	NA
949	PE00000716	CAGAAGCAATAGCAATCGTTATGGCGCCAACAAATACATCCAGTCCACACGGCATTTTTCATTTATCGGA	454	PpEST454_46472320	AT4G16144	associated molecule with the SH3 domain of STAM 3	B1111E11.23 [Oryza sativa (japonica cultivar-group	#DIV/0!	#DIV/0!	#DIV/0!	#DIV/0!	#DIV/0!	#DIV/0!	#DIV/0!	#DIV/0!	0	0	0	NA	NA	NA	NA	NA	NA	NA	NA
950	PE00000717	AGCTACTTGTACCATAACAACCGGGACATGGCCAACATACAGGCTACCGGTGATCATCAGTAGAAAGGCT	Original contig	Ctg950	AT5G47650	ATNUDT2 (ARABIDOPSIS THALIANA NUDIX HYDROLASE HOMOLOG 2); ADP-ribose diphosphatase/ NAD or NADH binding / hydrolase	MutT domain protein-like.[Arabidopsis thaliana]	#DIV/0!	#DIV/0!	#DIV/0!	#DIV/0!	#DIV/0!	#DIV/0!	#DIV/0!	#DIV/0!	0	0	0	Response	NA	NA	NA	NA	NA	NA	NA
952	PE00000718	AGAATGCAGACTACAGACGAGTCAATGGTGCCCCTGACAATTAACTGTTGGCCCTCTGTTTCTGGGAATG	Original contig	Ctg952	AT5G05010	clathrin adaptor complexes medium subunit-related	Coatomer delta subunit (Delta-coat protein) (Delta-COP).[Arabidopsis thaliana]	0.48239	0.236869	0.653533	#DIV/0!	-0.446156	0.244481	0.25775	0.28548	0	0	0	NA	NA	NA	NA	NA	NA	NA	NA
953	PE00000719	CTATCAAGTGTTCAACGAGTCTACTCAGGCCAAGAACTATACTGTGGCCCAGTTTATTGAAGGCAACCTG	Original contig	Ctg953	AT3G43270	pectinesterase family protein	Pectinesterase PPE8B precursor (EC 3.1.1.11) (Pectin methylesterase) (PE).[Prunus persica]	-0.117134	0.23031	-0.144629	0.117676	-1.29805	0.49622	-0.11123	0.857116	0	0	0	Response	NA	NA	Response	Response	Response	NA	NA
954	PE00000720	AGGGAGAGATTAATTCCTGCTCCAGACTGTGTTTTGAGTCCAATAGGCCTTCCTTTACGGCCGGGAGAAC	Original contig	Ctg954	AT3G02830	ZFN1 (ZINC FINGER PROTEIN 1); DNA binding / nuclease/ nucleic acid binding	Zinc finger protein.[Pisum sativum]	#DIV/0!	#DIV/0!	#DIV/0!	#DIV/0!	#DIV/0!	#DIV/0!	#DIV/0!	#DIV/0!	0	0	0	NA	NA	NA	NA	NA	NA	NA	NA
955	PE00000721	GCCTTCCTTTTCTTCCCCTCCCCAACCTCCTGCCGCGACCTCCCTTGGCGGGTGTCTTCCTTTCTTTCCT	454	PpEST454_22483767	No hit found	-	hypothetical protein [Macaca fascicularis	0.121777	0.427065	0.14993	0.248288	-0.21196	0.173332	-1.88945	1.36814	0	0	0	Response	NA	NA	NA	NA	Response	NA	NA
956	PE00000722	GAGCCTTAAGCATGTCATTTGTTTATGTATCAGGTTCTTAGAGTCCACGTGTTACCAAATGCCGTGCTTG	Original contig	Ctg956	AT1G26665	unknown protein	unknown protein [Arabidopsis thaliana	0.573186	0.368339	0.739743	0.201018	-0.09985	0.424656	-0.496683	0.221448	0	0	0	NA	Response	NA	NA	NA	NA	NA	NA
957	PE00000723	TCACAGTTTCAAGATGCAATCACTAACACTGATGGTCGCATGAAACTTATAAACTCCATGGCAGGAATCA	Original contig	Ctg957	AT4G32560	paramyosin-related	unknown protein [Arabidopsis thaliana	#DIV/0!	#DIV/0!	#DIV/0!	#DIV/0!	#DIV/0!	#DIV/0!	#DIV/0!	#DIV/0!	0	0	0	NA	NA	NA	NA	NA	NA	NA	NA
958	PE00000724	TTTTTCCCGATCCCATCCCCTGTGCAAGAACTTATTTACCTCCTCTATTAGAACGACACCGCTCCCCCCA	454	PpEST454_22478717	AT1G14100	fucosyltransferase 8	xyloglucan fucosyltransferase [Pisum sativum	0.382448	0.602994	-0.0450194	0.691924	-0.152002	0.196616	-0.756939	0.671475	0	0	0	NA	NA	NA	NA	Response	NA	NA	NA
960	PE00000725	GAAAGCTCGGTGTCAGCCTCAACGGCTAATGAACTGCGCCGAGACAGGCACACCACCCCCATTAATCTGG	454	PpEST454_22481626	AT1G05060	unknown protein	unknown [Arabidopsis thaliana	#DIV/0!	#DIV/0!	#DIV/0!	#DIV/0!	#DIV/0!	#DIV/0!	#DIV/0!	#DIV/0!	0	0	0	NA	NA	NA	NA	NA	NA	NA	NA
961	PE00000726	CGGAGTACCTCGTCCGGCCAGTAGGGCGTGCATAGGATGAGGAAGATGCGAGCGACTTTGAGCCCCAAGA	Original contig	Ctg961	AT1G47970	unknown protein	unknown protein [Arabidopsis thaliana	0.325686	0.308291	0.00834601	0.419284	-0.695394	0.937101	0.152865	0.279018	0	0	0	NA	NA	NA	NA	NA	NA	NA	NA
962	PE00000727	AAACAGGGGTCAAATCTTTTCATGGGTTATATTGGGGATTCCCGAGCAATCCTGGGATCAAAGGACAGTA	454	PpEST454_22484385	AT1G03590	Protein phosphatase 2C family protein	hypothetical protein F24O1.15 - Arabidopsis thaliana	#DIV/0!	#DIV/0!	#DIV/0!	#DIV/0!	#DIV/0!	#DIV/0!	#DIV/0!	#DIV/0!	0	0	0	NA	NA	NA	NA	NA	NA	NA	NA
963	PE00000728	CATGGCGGACAAGGCAGTCACCATCCGTACCAGGAAGTTCATGACCAACAGGCTTCTCTCTCGCAAGCAA	Original contig	Ctg963	AT3G04920	40S ribosomal protein S24 (RPS24A)	ribosomal protein S19	1.00318	0.25053	0.247204	0.427133	-0.685138	0.665701	0.473937	0.733446	0	0	0	NA	NA	NA	NA	NA	NA	NA	NA
964	PE00000729	GAGCTCACGTAAGACTGCGGGTTCTGCATAGCGTACCGTACGCCCGCCTGCGCGGCCAAGTGTAGGATGT	Original contig	Ctg964	AT3G23820	GAE6 (UDP-D-GLUCURONATE 4-EPIMERASE 6); UDP-glucuronate 4-epimerase/ catalytic	Nucleotide sugar epimerase-like protein (AT3g23820/F14O13_1) (Putativenucleotide sugar epimerase) (Putative NAD dependent epimerase).[Arabidopsis thaliana]	#DIV/0!	#DIV/0!	#DIV/0!	#DIV/0!	#DIV/0!	#DIV/0!	#DIV/0!	#DIV/0!	0	0	0	NA	NA	Response	NA	NA	NA	NA	Response
965	PE00000730	GCCTTGACCAAAAGAACAATATTAACTGATACGGCAATACCCCTTGACTGGAGTTTGGACCTTCATGGCT	454	PpEST454_17531001	AT4G17540	unknown protein	unknown protein [Arabidopsis thaliana	#DIV/0!	#DIV/0!	#DIV/0!	#DIV/0!	#DIV/0!	#DIV/0!	#DIV/0!	#DIV/0!	0	0	0	NA	NA	NA	NA	NA	NA	NA	NA
966	PE00000731	AAGTGGCCGGAGGAATCATAAAGGTGAATTACTCTGATGGCCACCCATTAGGCTCCAGAAGCTGCTGATT	Original contig	Ctg966	No hit found	-	replication initiation protein [Banana bunchy top virus	-0.666571	0.428824	0.925272	0.215481	0.981368	0.064493	-0.826915	0.314154	0	0	0	NA	NA	NA	NA	NA	NA	NA	NA
967	PE00000732	CCTCGAACCTCGTTTCTGTTCCAAGCCCACAAGTTGTTTGTGGCTGAGGCTTTTGCGTTGCTTGTTGCCT	Original contig	Ctg967	AT5G25900	GA3 (GA REQUIRING 3); ent-kaurene oxidase/ oxygen binding	ent-kaurene oxidase [Prunus persica	#DIV/0!	#DIV/0!	#DIV/0!	#DIV/0!	#DIV/0!	#DIV/0!	#DIV/0!	#DIV/0!	0	0	0	NA	NA	Synthesis	NA	NA	NA	NA	NA
968	PE00000733	AGTCCATTGATCCACTTGAAGATCCTTCCCAGTTCTGTGCCGCCACACTTAGTCGCCTGTCAACGATTGG	Original contig	Ctg968	AT3G50590	nucleotide binding	transducin / WD-40 repeat protein family [Arabidopsis thaliana	-0.12191	0.0878108	0.31265	0.0682837	-0.132847	0.126621	-1.7867	0.525218	0	0	0	NA	NA	NA	NA	NA	NA	NA	NA
971	PE00000734	AATGAAGTTCCAATTCCCTAGAAATTCAAACACGGCTACTTTCTTGCCGCGAGAAAGCGCTCAATCGATC	Original contig	Ctg971	AT5G25610	RD22; nutrient reservoir	Dehydration-responsive protein RD22 (Fragment).[Prunus persica]	-3.84341	0.0825839	-1.46363	0.445922	-1.89635	0.605004	-5.15939	0.514148	D	Q	+	NA	NA	NA	Response	NA	NA	NA	NA
973	PE00000735	AAGCATGACCTTGACGTTCTCTGGAAACTCAAACACCGCGGCTTTCGTGCCACGCAAAACAGCGGATTCC	Original contig	Ctg973	AT5G25610	RD22; nutrient reservoir	Dehydration-responsive protein RD22 (Fragment).[Prunus persica]	#DIV/0!	#DIV/0!	#DIV/0!	#DIV/0!	#DIV/0!	#DIV/0!	#DIV/0!	#DIV/0!	0	0	0	NA	NA	NA	Response	NA	NA	NA	NA
974	PE00000736	TTTGCCACGTCTAGTTGCAAGGGCCCAACCCTTTTCAAGCAGCAAGTTACCCGAGATTCTAAACCGCTTT	Original contig	Ctg974	AT5G25610	RD22; nutrient reservoir	Dehydration-induced protein RD22-like protein.[Gossypium hirsutum]	-0.673509	0.0722632	-0.491734	0.434797	-0.877756	0.550235	-1.24492	0.592777	0	0	0	NA	NA	NA	Response	NA	NA	NA	NA
975	PE00000737	ATTGGGTAGGCAAACAGTGTATGCTCCGGGGTGGCGCCAGAACTTTAATACTAGAGACTTTGCGGAGCTT	Original contig	Ctg975	AT1G65480	FT (FLOWERING LOCUS T); phosphatidylethanolamine binding / protein binding	SP3D.[Lycopersicon esculentum]	#DIV/0!	#DIV/0!	#DIV/0!	#DIV/0!	#DIV/0!	#DIV/0!	#DIV/0!	#DIV/0!	0	0	0	NA	NA	NA	NA	NA	NA	NA	NA
977	PE00000738	GCAAAGAGCGGAGTCGACTTCGAACACTTTCAGGGCCTGTTATTTCGAACCGTTTACTCAGTCTTGCCGA	Original contig	Ctg977	AT3G11450	DNAJ heat shock N-terminal domain-containing protein / cell division protein-related	Putative cell division related protein.[Arabidopsis thaliana]	#DIV/0!	#DIV/0!	#DIV/0!	#DIV/0!	#DIV/0!	#DIV/0!	#DIV/0!	#DIV/0!	0	0	0	NA	NA	NA	NA	NA	NA	NA	Response
978	PE00000739	CTACAGCTCAGGAAATACCAACAACACCTTCATATCCGGATTGGTCCAGCTCTATGCAGGCTTATTATGG	Original contig	Ctg978	AT4G36730	GBF1; sequence-specific DNA binding / transcription factor	transcription repressor ROM1 - kidney bean	#DIV/0!	#DIV/0!	#DIV/0!	#DIV/0!	#DIV/0!	#DIV/0!	#DIV/0!	#DIV/0!	0	0	0	NA	NA	NA	NA	NA	NA	NA	NA
979	PE00000740	AGGTCAAAAAAGTTCTCTGCAAATTCCCTCAAATACGAGACCAGATATACGACGAGAAGCAAAACCAGGT	454	PpEST454_17531074	AT4G16380	Heavy metal transport/detoxification superfamily protein	unknown protein [Glycine max]	0.00273843	0.148567	-0.591935	0.106499	-1.59306	0.442621	-2.60865	0.571694	G	N	+	NA	NA	NA	NA	NA	NA	NA	NA
980	PE00000741	CTTATTCCACCTCAGTGAAGGGAGATAAAAGAACAATAAGGTAGTGTGGAGATTCTCAGATCTTTGTATG	Original contig	Ctg980	AT1G67300	hexose transporter, putative	sugar transporter [Citrus unshiu	#DIV/0!	#DIV/0!	#DIV/0!	#DIV/0!	#DIV/0!	#DIV/0!	#DIV/0!	#DIV/0!	0	0	0	NA	NA	NA	NA	NA	NA	NA	Response
981	PE00000742	TCTCAGCTTCTCACGGTATGTCATGTGTGATAATTTTTTCTCTTGGCATCCCGTGATCGGGAATTACAAA	Original contig	Ctg981	No hit found	-	no hits found	#DIV/0!	#DIV/0!	#DIV/0!	#DIV/0!	#DIV/0!	#DIV/0!	#DIV/0!	#DIV/0!	0	0	0	NA	NA	NA	NA	NA	NA	NA	NA
982	PE00000743	AGGGAGACACGTGTCCGGGGTTTATATCGGACGGCGAGAATAGGGTTCAGTGGCTGAACGGGGCGTTTAA	Original contig	Ctg982	AT5G63350	unknown protein	unknown protein [Arabidopsis thaliana	#DIV/0!	#DIV/0!	#DIV/0!	#DIV/0!	#DIV/0!	#DIV/0!	#DIV/0!	#DIV/0!	0	0	0	NA	NA	NA	NA	NA	NA	NA	NA
983	PE00000744	GTTTCCCTAAGCAATCAACAGGAAGTGGGAGTGAATCTTGTTATTACAGACTATTGTATGCCTGGCATGA	Original contig	Ctg983	AT3G57040	ARR9 (RESPONSE REGULATOR 9); transcription regulator/ two-component response regulator	Response regulator 6.[Zea mays]	#DIV/0!	#DIV/0!	#DIV/0!	#DIV/0!	#DIV/0!	#DIV/0!	#DIV/0!	#DIV/0!	0	0	0	NA	Signal Trasduction	NA	NA	NA	Response	NA	NA
984	PE00000745	GGGACAAACAATACTCCCAGTTTTCTATCATGTGGATCCATCCGAGGTACGAAAACAGAAAGCAGATTTT	Original contig	Ctg984	AT1G72890	disease resistance protein (TIR-NBS class), putative	Resistance gene analog NBS7 (Fragment).[Helianthus annuus]	#DIV/0!	#DIV/0!	#DIV/0!	#DIV/0!	#DIV/0!	#DIV/0!	#DIV/0!	#DIV/0!	0	0	0	Response	NA	NA	NA	NA	NA	NA	NA
985	PE00000746	AGCTGAAACAGATTTGGTGTCCAAGGGAGGTTGAGGAACCAGCATTGCCTTCTTTGAGTGAGCATGATGA	Original contig	Ctg985	AT3G13780	unknown protein	SI:dZ129I22.1 (novel gene similar to human and rodent IER5(immediately early response 5)) [Danio rerio	#DIV/0!	#DIV/0!	#DIV/0!	#DIV/0!	#DIV/0!	#DIV/0!	#DIV/0!	#DIV/0!	0	0	0	Response	Response	Response	NA	NA	Response	NA	NA
986	PE00000747	TCAGATTCTCGGGAAACAGACAAGCACCGATGGCGGATCAGCTGACCGACGATCAGATCTCTGAGTTCAA	454	PpEST454_84642016	AT3G43810	calmodulin 7	Calmodulin 1.[Medicago truncatula]	-0.718582	0.319944	-0.302492	0.346063	0.0227046	0.300206	0.30885	0.361443	0	0	0	NA	NA	NA	NA	NA	NA	NA	NA
987	PE00000748	TCCTTTGGACACTCTTTGTGATTTTCTCGTAAGCCAAACGCTCAACAATGGCCGATCAGCTCACCGACGA	Original contig	Ctg987	AT3G43810	CAM7 (CALMODULIN 7); calcium ion binding	Calmodulin 4 (Fragment).[Daucus carota]	0.301968	0.425045	-0.595195	0.3581	-0.0800759	0.156242	2.22488	0.531199	C	0	+	NA	NA	NA	NA	NA	NA	NA	NA
989	PE00000749	AAGCCTGAGACGCCCACTATCCGTACGGACACACCTGATGTATGAGTTGAAGAATATTGGATTGCTCATG	Original contig	Ctg989	AT1G51650	ATP synthase epsilon chain, mitochondrial	Epsilon subunit of mitochondrial F1-ATPase.[Arabidopsis thaliana]	0.246453	0.0642693	0.0307951	0.441932	-0.9649	0.00920618	0.816224	0.475418	0	0	0	NA	NA	NA	NA	NA	NA	NA	NA
990	PE00000750	AAAAAATAACAAGGCCCCGGTGCAAAGAGATCCAGGAAAAAATACCACGGTGCCTATAGGTTCCGCAAAT	Original contig	Ctg990	No hit found	-	AbpK [Lactobacillus salivarius subsp. salivarius	#DIV/0!	#DIV/0!	#DIV/0!	#DIV/0!	#DIV/0!	#DIV/0!	#DIV/0!	#DIV/0!	0	0	0	NA	NA	NA	NA	NA	NA	NA	NA
992	PE00000751	CAATCCTCGGCCAAGACGGCAGCGTTTGGTCTCAGAGCGCCACCTTTCCTGCGTTTAAGCCTGAAGAGAT	Original contig	Ctg992	AT5G56600	PRF3 (PROFILIN 3); actin binding	Profilin.[Prunus dulcis]	-0.421874	0.185404	-1.24355	0.472481	-0.368334	0.0749404	0.569356	0.551667	0	0	0	NA	NA	NA	NA	NA	NA	NA	NA
994	PE00000752	GGGGAAAACCTCAGGCATTACTCACTCTATGGACTTTATTCAAATTTGAAGGGCTCTCTCACTACCCAGT	Original contig	Ctg994	AT3G44150	unknown protein	profilin [Cucumis melo]	#DIV/0!	#DIV/0!	#DIV/0!	#DIV/0!	#DIV/0!	#DIV/0!	#DIV/0!	#DIV/0!	0	0	0	NA	NA	NA	NA	NA	NA	NA	NA
995	PE00000753	TCCCGCCTCTTATCCAAATCTAGACCGCTGTGTGGCAATGGAGTCATTCTTCAACAGGAGCGTGTTATTC	Original contig	Ctg995	AT2G21870	unknown protein	Putative ATP synthase subunit.[Glycine max]	0.356012	0.0847337	-0.0748005	0.725553	-0.786427	0.000574835	0.446101	0.33961	0	0	0	NA	NA	NA	NA	NA	NA	NA	NA
996	PE00000754	TAGCCAACGTTGTCTCGCTCACCACGCCTCGAGATGCGTGCAGGCTGTCTTTGGTTTCGAGGAGTTTCAA	454	PpEST454_17531096	AT2G02240	F-box family protein	putative F-box protein (SKP1 interacting partner 3-related) [Oryza	#DIV/0!	#DIV/0!	#DIV/0!	#DIV/0!	#DIV/0!	#DIV/0!	#DIV/0!	#DIV/0!	0	0	0	NA	Response	Response	NA	NA	NA	NA	NA
997	PE00000755	GATATATTCCCCAACTCTTCTTGTGGGAGGTGGTAGTAGACTGATAGGTGGTGGCCTAGTTCTTGGTGAT	Original contig	Ctg997	AT5G47120	ATBI1 (BAX INHIBITOR 1)	bax inhibitor-like protein [Brassica oleracea	0.184458	0.575579	1.80237	0.450613	0.405277	0.322538	-0.978664	0.4191	0	M	+	NA	NA	NA	NA	NA	NA	Response	NA
998	PE00000756	TGTTGGGCGACTGTGTGGTGTCGCGGCTGTTGTCTGGGTGACCAGTGACGATCTCGGGTGCCTGCTGAGA	Original contig	Ctg998	AT3G58500	PP2A-3 (PROTEIN PHOSPHATASE 2A-3); protein serine/threonine phosphatase	protein phosphatase 2A catalytic subunit [Nicotiana tabacum	0.0624585	0.0285312	0.533887	0.136813	0.282549	0.259203	-0.0186598	0.817555	0	0	0	NA	NA	NA	NA	NA	NA	NA	NA
999	PE00000757	AATGATGTGGGCCACAGTGATTCTGCGAAGGAGCAGATGGAAAAATTTTATGTAAGCAAGGTTGACACAT	Original contig	Ctg999	AT5G53560	CB5-E (CYTOCHROME B5 ISOFORM E); heme binding	cytochrome b5 [Ananas comosus	-0.638806	0.125106	-0.844019	0.811564	-0.767063	0.0165472	0.525677	0.640745	0	0	0	NA	NA	NA	NA	NA	NA	NA	NA
1000	PE00000758	GGTTTGCACGCCTTAGTCGGAGTCCTACATCAGCTTCTCGGTCGTGTCGAATTAAACCACTGGCCTCAAA	Original contig	Ctg1000	AT4G34100	protein binding / zinc ion binding	hypothetical protein F28A23.140 - Arabidopsis thaliana	#DIV/0!	#DIV/0!	#DIV/0!	#DIV/0!	#DIV/0!	#DIV/0!	#DIV/0!	#DIV/0!	0	0	0	NA	NA	NA	NA	NA	NA	NA	NA
1001	PE00000759	TACAATAATTTCTAACACCAAGTTAACCAAGGATGCCTTCCCGTATACTTTTCACGGAAGCAGGACACCG	Original contig	Ctg1001	No hit found	-	olfactory receptor MOR185-1 [Mus musculus]	#DIV/0!	#DIV/0!	#DIV/0!	#DIV/0!	#DIV/0!	#DIV/0!	#DIV/0!	#DIV/0!	0	0	0	NA	NA	NA	NA	NA	NA	NA	NA
1002	PE00000760	GTTTCCGAGAATAGTGACGTCTTCATGCCGTCTCATGGGGGAAATATGGGCCATGCTATCCAGGGCTACC	Original contig	Ctg1002	AT2G44500	unknown protein	Axi 1-like protein (Axi 1 protein-like protein).[Arabidopsis thaliana]	0.278097	0.083802	#DIV/0!	#DIV/0!	-1.09622	0.170955	-0.039533	0.319334	0	0	0	NA	Response	NA	Response	NA	Response	NA	Response
1003	PE00000761	TTCAAACCGGCTGAGTTCTCCGTCGCTTTGCATACCACCAGTACTGCAGGCGAACAACTCAACGCTAAGT	Original contig	Ctg1003	AT3G02470	SAMDC (S-ADENOSYLMETHIONINE DECARBOXYLASE); adenosylmethionine decarboxylase	S-adenosylmethionine decarboxylase.[Malus domestica]	-0.668662	0.204937	0.718684	0.270083	-0.0618952	0.142933	-0.534779	0.988566	0	0	0	NA	NA	NA	NA	NA	NA	NA	NA
1004	PE00000762	TTGTGCCAAAGCTAAATCCGATTCACTTGACAATCAAGTGCCGCCAAGTACTTCGAATTTGAAAAGGAAA	Original contig	Ctg1004	AT5G38480	GRF3 (GENERAL REGULATORY FACTOR 3); ATP binding / protein binding / protein phosphorylated amino acid binding	14-3-3 protein.[Populus x canescens]	#DIV/0!	#DIV/0!	#DIV/0!	#DIV/0!	#DIV/0!	#DIV/0!	#DIV/0!	#DIV/0!	0	0	0	NA	Response	Response	Response	NA	NA	NA	NA
1005	PE00000763	AGGCAAAGGGTTGATAGTAACATGGAGCCCTCAGTTGGAAGTTTTATCAAATGAGGCGGTGGGGTGCTTT	Original contig	Ctg1005	AT2G43840	UDP-glucoronosyl/UDP-glucosyl transferase family protein	glycosyltransferase family [Arabidopsis thaliana]	-1.77579	0.707074	0.330264	0.529649	-0.0908481	0.165005	-0.551634	0.315795	0	L	+	Response	Response	Response	Response	NA	NA	Catabolism	NA
1005	PE00000763	AGGCAAAGGGTTGATAGTAACATGGAGCCCTCAGTTGGAAGTTTTATCAAATGAGGCGGTGGGGTGCTTT	Original contig	Ctg1005	AT2G43840	UDP-glucoronosyl/UDP-glucosyl transferase family protein	glycosyltransferase family [Arabidopsis thaliana]	-0.962547	0.151805	0.180402	0.364111	0.0982518	0.164655	-0.485141	0.145287	0	L	+	NA	NA	NA	NA	NA	NA	NA	NA
1005	PE00000763	AGGCAAAGGGTTGATAGTAACATGGAGCCCTCAGTTGGAAGTTTTATCAAATGAGGCGGTGGGGTGCTTT	Original contig	Ctg1005	AT2G43840	UDP-glucoronosyl/UDP-glucosyl transferase family protein	glycosyltransferase family [Arabidopsis thaliana]	-0.756832	0.141879	-0.0293347	0.252943	0.171761	0.178439	-0.474194	0.184121	0	L	+	NA	NA	NA	NA	NA	NA	NA	NA
1005	PE00000763	AGGCAAAGGGTTGATAGTAACATGGAGCCCTCAGTTGGAAGTTTTATCAAATGAGGCGGTGGGGTGCTTT	Original contig	Ctg1005	AT2G43840	UDP-glucoronosyl/UDP-glucosyl transferase family protein	glycosyltransferase family [Arabidopsis thaliana]	-0.672436	0.423081	0.159635	0.412317	0.0591539	0.223664	-0.525724	0.139085	0	L	+	NA	NA	NA	NA	NA	NA	NA	NA
1005	PE00000763	AGGCAAAGGGTTGATAGTAACATGGAGCCCTCAGTTGGAAGTTTTATCAAATGAGGCGGTGGGGTGCTTT	Original contig	Ctg1005	AT2G43840	UDP-glucoronosyl/UDP-glucosyl transferase family protein	glycosyltransferase family [Arabidopsis thaliana]	-0.899649	0.161113	-0.0978631	0.243128	0.116252	0.294283	-0.544636	0.18779	0	L	+	NA	NA	NA	NA	NA	NA	NA	NA
1005	PE00000763	AGGCAAAGGGTTGATAGTAACATGGAGCCCTCAGTTGGAAGTTTTATCAAATGAGGCGGTGGGGTGCTTT	Original contig	Ctg1005	AT2G43840	UDP-glucoronosyl/UDP-glucosyl transferase family protein	glycosyltransferase family [Arabidopsis thaliana]	-0.583806	0.165155	0.104821	0.350156	0.190315	0.185148	-0.0980498	0.519914	0	L	+	NA	NA	NA	NA	NA	NA	NA	NA
1005	PE00000763	AGGCAAAGGGTTGATAGTAACATGGAGCCCTCAGTTGGAAGTTTTATCAAATGAGGCGGTGGGGTGCTTT	Original contig	Ctg1005	AT2G43840	UDP-glucoronosyl/UDP-glucosyl transferase family protein	glycosyltransferase family [Arabidopsis thaliana]	-0.375341	0.218792	0.2309	0.470174	0.122721	0.211278	-0.0325373	0.588285	0	L	+	NA	NA	NA	NA	NA	NA	NA	NA
1005	PE00000763	AGGCAAAGGGTTGATAGTAACATGGAGCCCTCAGTTGGAAGTTTTATCAAATGAGGCGGTGGGGTGCTTT	Original contig	Ctg1005	AT2G43840	UDP-glucoronosyl/UDP-glucosyl transferase family protein	glycosyltransferase family [Arabidopsis thaliana]	-0.234752	0.31789	0.370609	0.32007	0.0858951	0.386165	0.153239	0.529066	0	L	+	NA	NA	NA	NA	NA	NA	NA	NA
1005	PE00000763	AGGCAAAGGGTTGATAGTAACATGGAGCCCTCAGTTGGAAGTTTTATCAAATGAGGCGGTGGGGTGCTTT	Original contig	Ctg1005	AT2G43840	UDP-glucoronosyl/UDP-glucosyl transferase family protein	glycosyltransferase family [Arabidopsis thaliana]	-0.440672	0.254349	0.0516899	0.383966	0.116371	0.273843	0.295146	0.737437	0	L	+	NA	NA	NA	NA	NA	NA	NA	NA
1005	PE00000763	AGGCAAAGGGTTGATAGTAACATGGAGCCCTCAGTTGGAAGTTTTATCAAATGAGGCGGTGGGGTGCTTT	Original contig	Ctg1005	AT2G43840	UDP-glucoronosyl/UDP-glucosyl transferase family protein	glycosyltransferase family [Arabidopsis thaliana]	-0.690724	0.129726	0.143869	0.329605	-0.160951	0.480074	-0.028238	0.0924021	0	L	+	NA	NA	NA	NA	NA	NA	NA	NA
1005	PE00000763	AGGCAAAGGGTTGATAGTAACATGGAGCCCTCAGTTGGAAGTTTTATCAAATGAGGCGGTGGGGTGCTTT	Original contig	Ctg1005	AT2G43840	UDP-glucoronosyl/UDP-glucosyl transferase family protein	glycosyltransferase family [Arabidopsis thaliana]	-0.668124	0.174175	-0.103277	0.536056	0.00541889	0.217315	-0.0424264	0.097225	0	L	+	NA	NA	NA	NA	NA	NA	NA	NA
1005	PE00000763	AGGCAAAGGGTTGATAGTAACATGGAGCCCTCAGTTGGAAGTTTTATCAAATGAGGCGGTGGGGTGCTTT	Original contig	Ctg1005	AT2G43840	UDP-glucoronosyl/UDP-glucosyl transferase family protein	glycosyltransferase family [Arabidopsis thaliana]	-0.546395	0.349996	0.197658	0.36581	0.0856787	0.367175	-0.0387469	0.233531	0	L	+	NA	NA	NA	NA	NA	NA	NA	NA
1005	PE00000763	AGGCAAAGGGTTGATAGTAACATGGAGCCCTCAGTTGGAAGTTTTATCAAATGAGGCGGTGGGGTGCTTT	Original contig	Ctg1005	AT2G43840	UDP-glucoronosyl/UDP-glucosyl transferase family protein	glycosyltransferase family [Arabidopsis thaliana]	-0.829167	0.194144	0.1	0.247487	0.135642	0.22707	0.295716	0.358658	0	L	+	NA	NA	NA	NA	NA	NA	NA	NA
1005	PE00000763	AGGCAAAGGGTTGATAGTAACATGGAGCCCTCAGTTGGAAGTTTTATCAAATGAGGCGGTGGGGTGCTTT	Original contig	Ctg1005	AT2G43840	UDP-glucoronosyl/UDP-glucosyl transferase family protein	glycosyltransferase family [Arabidopsis thaliana]	-0.93829	0.330614	-0.243825	0.220774	0.0590963	0.235361	-0.398397	0.476168	0	L	+	NA	NA	NA	NA	NA	NA	NA	NA
1005	PE00000763	AGGCAAAGGGTTGATAGTAACATGGAGCCCTCAGTTGGAAGTTTTATCAAATGAGGCGGTGGGGTGCTTT	Original contig	Ctg1005	AT2G43840	UDP-glucoronosyl/UDP-glucosyl transferase family protein	glycosyltransferase family [Arabidopsis thaliana]	-0.847851	0.221945	-0.288053	0.37406	0.192942	0.226122	-0.336599	0.406625	0	L	+	NA	NA	NA	NA	NA	NA	NA	NA
1005	PE00000763	AGGCAAAGGGTTGATAGTAACATGGAGCCCTCAGTTGGAAGTTTTATCAAATGAGGCGGTGGGGTGCTTT	Original contig	Ctg1005	AT2G43840	UDP-glucoronosyl/UDP-glucosyl transferase family protein	glycosyltransferase family [Arabidopsis thaliana]	-0.812797	0.3256	0.217301	0.257437	0.228395	0.398481	-0.193448	0.535599	0	L	+	NA	NA	NA	NA	NA	NA	NA	NA
1005	PE00000763	AGGCAAAGGGTTGATAGTAACATGGAGCCCTCAGTTGGAAGTTTTATCAAATGAGGCGGTGGGGTGCTTT	Original contig	Ctg1005	AT2G43840	UDP-glucoronosyl/UDP-glucosyl transferase family protein	glycosyltransferase family [Arabidopsis thaliana]	-0.949057	0.382494	-0.0942177	0.330286	0.232745	0.333881	-0.034729	1.1802	0	L	+	NA	NA	NA	NA	NA	NA	NA	NA
1006	PE00000764	CCGACCAGCTTCGGCCACGAGCTTAGAGCTTGCCTTCGTTGCCGCCTCGTCAAGACGTACGATCAGTTCA	Original contig	Ctg1006	AT5G08565	positive transcription elongation factor/ zinc ion binding	unknown protein [Arabidopsis thaliana]	#DIV/0!	#DIV/0!	#DIV/0!	#DIV/0!	#DIV/0!	#DIV/0!	#DIV/0!	#DIV/0!	0	0	0	NA	NA	NA	NA	NA	NA	NA	Response
1007	PE00000765	TTACCTCATTAAATGAGGTTAAAGATTTGGCGAGTACGAAGTGAGCGATCTAGCGATGCGCTGTACCCTA	Original contig	Ctg1007	AT5G19550	ASP2 (ASPARTATE AMINOTRANSFERASE 2); L-aspartate:2-oxoglutarate aminotransferase	Aspartate aminotransferase, cytoplasmic (EC 2.6.1.1) (Transaminase A).[Daucus carota]	1.0718	0.35551	#DIV/0!	#DIV/0!	0.0954938	0.40364	1.8234	0.201427	0	0	0	NA	NA	NA	NA	NA	NA	NA	NA
1008	PE00000766	TTTGACCAAACCGTGCATAAACAGAACAAACTGGAGCGCATGGAGGAATCTAGACCTGGCTCTCCTGCTA	Original contig	Ctg1008	AT2G46790	APRR9 (ARABIDOPSIS PSEUDO-RESPONSE REGULATOR 9); protein binding / transcription regulator/ two-component response regulator	unknown protein [Arabidopsis thaliana]	#DIV/0!	#DIV/0!	#DIV/0!	#DIV/0!	#DIV/0!	#DIV/0!	#DIV/0!	#DIV/0!	0	0	0	NA	NA	NA	Response	NA	NA	NA	NA
1009	PE00000767	CAGACATGCAAAAACACTCTTCACATGGCTGAGGCATATGGCAAACCATAAAACCTGGAGGCCACAGCCA	Original contig	Ctg1009	No hit found	-	transcriptional regulator, GntR family [Pseudomonas putida KT2440]	#DIV/0!	#DIV/0!	#DIV/0!	#DIV/0!	#DIV/0!	#DIV/0!	#DIV/0!	#DIV/0!	0	0	0	NA	NA	NA	NA	NA	NA	NA	NA
1011	PE00000768	GATGATAGGGGTTTTACAGTCGGTGAATGTTAAATTTAGGTGAGCTGAAGTTCCAAGTTGTGGGAAGCTG	Original contig	Ctg1011	AT4G38460	GGR (geranylgeranyl reductase); farnesyltranstransferase	geranylgeranyl pyrophosphate synthase [Malus x domestica]	#DIV/0!	#DIV/0!	#DIV/0!	#DIV/0!	#DIV/0!	#DIV/0!	#DIV/0!	#DIV/0!	0	0	0	NA	NA	NA	NA	NA	NA	NA	NA
1013	PE00000769	CACACTCCTTGTCAGTCCAGTTTCGAGGGTCATCTTGCAGGCCTCATTTCAGTAACTTACACAGGTCGGA	Original contig	Ctg1013	No hit found	-	mind-meld CG9163-PA [Drosophila melanogaster]	#DIV/0!	#DIV/0!	#DIV/0!	#DIV/0!	#DIV/0!	#DIV/0!	#DIV/0!	#DIV/0!	0	0	0	NA	NA	NA	NA	NA	NA	NA	NA
1015	PE00000770	AAAGACCTAACTGATCTTTGAGGATGTATTCATGGGTGCTGGTATGTATGTGTGTATCTCTACTCTTAGT	Original contig	Ctg1015	No hit found	-	no hits found	-0.411287	0.649118	-0.274019	0.404369	0.499757	0.460043	1.21132	0.225125	C	0	0	NA	NA	NA	NA	NA	NA	NA	NA
1016	PE00000771	TTTGTAGGTTAATATAGCAAGGGGATGACATTTGATACAATTCATGCATGTTAAGGGCTGAGTGGCACAA	Original contig	Ctg1016	No hit found	-	hypothetical protein [Plasmodium yoelii yoelii]	0.530088	0.608971	-0.31751	0.228624	0.498385	0.503111	1.10185	0.123476	0	0	0	NA	NA	NA	NA	NA	NA	NA	NA
1017	PE00000772	CAGATAAGTCATATAGTTGCCCAGCCAAGAGCGCCAGTAGGGACAAAGAAACGGTCAGCAGACCTAAAAC	Original contig	Ctg1017	No hit found	-	No hits found	2.29378	0.071307	2.29811	0.393574	1.87914	1.05406	-0.270023	#DIV/0!	0	0	0	NA	NA	NA	NA	NA	NA	NA	NA
1019	PE00000773	CTCAAAATCAAATATGAATTAGACGAGATGGGCTCCATGTTGTCAGCTTTAGAAATTAGATGGGCTCTCT	Original contig	Ctg1019	No hit found	-	predicted protein [Methanosarcina acetivorans str. C2A]	1.08122	0.57695	-0.651439	0.290166	-0.231828	0.204899	-0.803537	0.345024	0	0	0	NA	NA	NA	NA	NA	NA	NA	NA
1020	PE00000774	AACCCAATATTTCACATCCATTTGGGCTGGTGGGAAATTCGTCAGTTCTGTCATTCTTCTTTGTTCATTC	Original contig	Ctg1020	AT5G20820	auxin-responsive protein-related	auxin-induced (indole-3-acetic acid induced) protein-related [Arabidopsis thaliana]	-1.40358	0.486115	-1.92595	0.498297	-0.201747	0.428556	1.73093	0.73897	0	Q	+	Response	NA	NA	NA	Response	NA	NA	NA
1021	PE00000775	AAGTTTGGTAAGATATATGACATCCAAGACGATTTCAATGCCTTTTTGCTAAGTGCAGACAGGGACTTGA	Original contig	Ctg1021	AT1G55760	BTB/POZ domain-containing protein	POZ domain protein family [Arabidopsis thaliana]	#DIV/0!	#DIV/0!	#DIV/0!	#DIV/0!	#DIV/0!	#DIV/0!	#DIV/0!	#DIV/0!	0	0	0	Response	Response	NA	Response	Response	Response	NA	NA
1022	PE00000776	ACACGCCGACATGGGTGGTGGCTTTGGTGTGTAGTGTCATAGTGCTCATATCCCTAGCCCTCGAGAGAAT	Original contig	Ctg1022	AT2G44110	MLO15 (MILDEW RESISTANCE LOCUS O 15); calmodulin binding	seven transmembrane MLO protein family (MLO15) [Arabidopsis thaliana]	0.266339	0.200227	0.800131	0.258997	0.231902	0.415382	-1.5291	0.411059	0	0	0	NA	NA	NA	NA	NA	NA	NA	NA
1023	PE00000777	CAAGCGTCCACGTCACGGCTCTAGACGGCCTGGTCAACGTCAACTCACTATTCACCATCGCAGTCTTCGT	Original contig	Ctg1023	AT3G07510	unknown protein	Unknown protein (Hypothetical 20.0 kDa protein).[Arabidopsis thaliana]	0.273509	0.128057	0.530978	#DIV/0!	0.188707	0.283981	-0.406095	0.323719	0	0	0	NA	NA	NA	NA	NA	NA	NA	NA
1024	PE00000778	GATGAGGAGGTTAATTACTTCCCTTCAAGGCATGATCCTGTTCGTCATGCTGAGCGCTACCCCATTCCTT	Original contig	Ctg1024	AT4G35090	CAT2 (CATALASE 2); catalase	Catalase (EC 1.11.1.6).[Prunus persica] (cat2)	-1.75136	0.264612	-1.31558	0.643751	-0.179014	0.330257	-2.4475	0.738149	0	L	+	NA	Response	Response	NA	NA	NA	NA	NA
1025	PE00000779	AATCAAGCACCGTTTGGGAGATCTCTTTTACCGCCTTGTGTCACAAAAATTTGAGGATCCGGCAGAAGGG	Original contig	Ctg1025	AT1G78900	VHA-A (VACUOLAR ATP SYNTHASE SUBUNIT A); ATP binding / hydrogen ion transporting ATP synthase, rotational mechanism / hydrolase, acting on acid anhydrides, catalyzing transmembrane movement of substances / proton-transporting ATPase, rotational mechanism	V-ATPase catalytic subunit A (EC 3.6.1.3).[Prunus persica]	0.268045	0.234999	-0.836283	0.446846	-1.7516	0.143348	0.420319	0.298055	0	0	+	NA	NA	NA	NA	NA	NA	NA	NA
1026	PE00000780	TGGGACTTGCGTACTGCGAGTGTCTTCTGCGCAACATGGGATGCTGATAAGCCATTGTCATGGCGCAGCA	454	PpEST454_51920656	AT3G04720	pathogenesis-related 4	Pathogenesis-related protein PR-4B precursor.[Nicotiana tabacum]	2.71371	0.623968	#DIV/0!	#DIV/0!	-1.73932	0.920346	1.48356	0.719827	0	I	+	NA	NA	NA	NA	Response	NA	NA	NA
1027	PE00000781	CATGGAACTGCCTGCTTCAAGCCCTGGCAAATTGTTGTCCAGAAATGAGGTCTGGCATGAGAGGGACTAG	Original contig	Ctg1027	AT4G00950	MEE47 (maternal effect embryo arrest 47); transcription factor	unknown protein [Arabidopsis thaliana]	#DIV/0!	#DIV/0!	#DIV/0!	#DIV/0!	#DIV/0!	#DIV/0!	#DIV/0!	#DIV/0!	0	0	0	NA	Response	NA	NA	NA	NA	NA	Response
1028	PE00000782	ACGAGTGGTGTATGACCTGGCAAGCTCTCGGGTCGGGTTTGCCCCACGTGGCTGCGCTTGAGTAATTTTG	Original contig	Ctg1028	AT1G01300	aspartyl protease family protein	Chloroplast nucleoid DNA binding protein, putative.[Arabidopsis thaliana]	2.04524	0.275473	0.304093	0.630856	-1.63792	0.8317	-2.08896	0.719533	0	I	+	NA	Response	Response	NA	NA	NA	NA	NA
1029	PE00000783	TTGCTTAACTGATGAGAGAAGAAGATGGATGGTGATAAAGCAGGCAACCCAAGGGCCTATAGAGCTTAAG	454	PpEST454_89494821	AT1G05850	Chitinase family protein	ksr protein - fruit fly (Drosophila virilis)	#DIV/0!	#DIV/0!	#DIV/0!	#DIV/0!	#DIV/0!	#DIV/0!	#DIV/0!	#DIV/0!	0	0	0	NA	Response	NA	NA	NA	NA	NA	NA
1030	PE00000784	GGACACGGAGTCTTGCGTAAAACAGATCCACGATACTCATGTCAACGGGAGTTTGCATTAAAGCACTTGC	Original contig	Ctg1030	AT2G44350	ATCS; ATP binding / ATP citrate synthase/ citrate (SI)-synthase	citrate synthase [Prunus persica]	#DIV/0!	#DIV/0!	#DIV/0!	#DIV/0!	#DIV/0!	#DIV/0!	#DIV/0!	#DIV/0!	0	0	0	NA	NA	NA	NA	NA	NA	NA	NA
1031	PE00000785	CATGACATGGTACCCCCAAAACTATGTAACCCATTTGCCAATGACAGATATGGCCATGAGGGCAGACCCA	Original contig	Ctg1031	AT5G49360	BXL1 (BETA-XYLOSIDASE 1); hydrolase, hydrolyzing O-glycosyl compounds	Putative beta-D-xylosidase (PpAz152)	#DIV/0!	#DIV/0!	#DIV/0!	#DIV/0!	#DIV/0!	#DIV/0!	#DIV/0!	#DIV/0!	0	0	0	Response	NA	NA	NA	Response	Response	NA	NA
1032	PE00000786	GGTACTGTTACCTGATCACATTTAGGACTTACCTATACTGTACTTTGGCAGGTGACATAAGATTACACTC	Original contig	Ctg1032	AT3G62010	unknown protein	unknown protein [Arabidopsis thaliana]	#DIV/0!	#DIV/0!	#DIV/0!	#DIV/0!	#DIV/0!	#DIV/0!	#DIV/0!	#DIV/0!	0	0	0	NA	NA	NA	NA	NA	Response	NA	NA
1033	PE00000787	GGATCAAAGGCACTTTCTGATGTTCTGGAACTTGATCTACCAAAGATGCAGAAGGAAAAACCAAAAAACA	Original contig	Ctg1033	AT5G46180	delta-OAT; ornithine-oxo-acid transaminase	Ornithine aminotransferase.[Vitis vinifera]	-0.419941	0.178424	0.569779	#DIV/0!	0.714381	0.221838	0.171023	0.518323	0	0	0	NA	NA	NA	NA	NA	NA	NA	NA
1034	PE00000788	ATATGAAACCAAACAGGACATGATAATACCCCCCCGATTTGGTAACAAGGCAAACTATGTTAACCCAAAT	Original contig	Ctg1034	No hit found	-	OSJNBa0043L09.33 [Oryza sativa (japonica cultivar-group)]	#DIV/0!	#DIV/0!	#DIV/0!	#DIV/0!	#DIV/0!	#DIV/0!	#DIV/0!	#DIV/0!	0	0	0	Signal Trasduction	NA	NA	Signal Trasduction	NA	Response	NA	Response
1035	PE00000789	CTCACTACGACGAGCCTCCTCCGTACCCATATTTACACATCCGCAATAAGGAGTTCCCATGGGGTCCGAA	454	PpEST454_22489000	AT4G37830	cytochrome c oxidase-related	unknown [Arabidopsis thaliana]	0.322633	0.72537	0.140896	0.353281	-0.621243	0.403539	-1.13047	0.758591	0	0	0	NA	NA	NA	NA	NA	NA	NA	NA
1036	PE00000790	GGCTCAAATACGAGTACAAAGCTGTAAACCTGTTGAAGGGAGAGCAATTCAGTCCCGAGTTTACAAAGCT	Original contig	Ctg1036	AT2G02390	ATGSTZ1 (ARABIDOPSIS THALIANA GLUTATHIONE S-TRANSFERASE ZETA 1); catalytic/ glutathione transferase	Glutathione S-transferase Z1.[Malva pusilla]	0.269374	0.208944	#DIV/0!	#DIV/0!	-0.109188	0.293104	0.391804	0.0771332	0	0	0	NA	NA	Response	NA	NA	NA	Response	NA
1037	PE00000791	AGCCTCATGTACTGCATTTCGGACTAAATTCCATTTCATATATAGGTGGCATGCCTAGAGACATGGTGAA	Original contig	Ctg1037	AT4G19006	26S proteasome regulatory subunit, putative (RPN9)	26S proteasome regulatory subunit (RPN9) -related [Arabidopsis thaliana	0.381128	0.248079	-0.0235529	0.285345	-0.765475	0.187235	-0.0611686	0.978681	B	0	0	NA	NA	NA	NA	NA	NA	NA	NA
1038	PE00000792	TGAGGAGGCAATAACGGAGTACAAGGGCACTGTCATCACAGTTTCTCATGACCGATACTTCATAAAGCAA	454	PpEST454_51916014	AT5G64840	general control non-repressible 5	ABC transporter family protein [Arabidopsis thaliana]	#DIV/0!	#DIV/0!	#DIV/0!	#DIV/0!	#DIV/0!	#DIV/0!	#DIV/0!	#DIV/0!	0	0	0	NA	NA	NA	NA	NA	NA	NA	NA
1040	PE00000793	TTGGACAGCTCGGCTCCGTATACTCCTTGAAATCCCTTGCGGGCTCGCATTATTACACCGCTCCCAAGTG	Original contig	Ctg1040	AT5G57035	ATP binding / kinase/ protein kinase/ protein serine/threonine kinase/ ubiquitin-protein ligase	protein kinase family [Arabidopsis thaliana]	#DIV/0!	#DIV/0!	#DIV/0!	#DIV/0!	#DIV/0!	#DIV/0!	#DIV/0!	#DIV/0!	0	0	0	NA	NA	NA	NA	NA	NA	NA	NA
1041	PE00000794	GTTCGACTCATGTGGAAGTATCAGCAGCCATGGATCTAAGTATATCGGTTGAGTTTATCGAACCGTTGGA	Original contig	Ctg1041	AT1G08400	chromosome structural maintenance protein-related	protein T27G7.8 [imported] - Arabidopsis thaliana	#DIV/0!	#DIV/0!	#DIV/0!	#DIV/0!	#DIV/0!	#DIV/0!	#DIV/0!	#DIV/0!	0	0	0	NA	NA	NA	NA	NA	NA	NA	NA
1042	PE00000795	TTATTCATGGACCTAAGCTTGCTAGGAACCACTACTTGAATACGGAAGAGTTCATTGAAGCTGTGGCAGA	Original contig	Ctg1042	AT1G65930	isocitrate dehydrogenase, putative / NADP+ isocitrate dehydrogenase, putative	NADP-dependent isocitrate dehydrogenase (EC 1.1.1.42).[Prunus persica]	0.825267	0.29417	-0.790626	0.467925	-0.9409	0.65338	0.414381	0.169974	0	0	0	NA	NA	NA	NA	NA	NA	NA	NA
1043	PE00000796	AGAACCAGAACAAGAACTGAAAGAGTCAAGAAGGGTCTCACTTGTAACGCTTTGTTTGGTCTTGGGATGC	Original contig	Ctg1043	AT5G28750	thylakoid assembly protein, putative	Tha4 protein [Pisum sativum]	#DIV/0!	#DIV/0!	#DIV/0!	#DIV/0!	#DIV/0!	#DIV/0!	#DIV/0!	#DIV/0!	0	0	0	NA	NA	NA	NA	NA	NA	NA	NA
1044	PE00000797	GCTGATGCTAGTGGCTTTGGTGCTTACATACCTCATTCATCCGCTGGATGCATCATCTTCCTACGCTTTC	Original contig	Ctg1044	AT2G46330	AGP16 (ARABINOGALACTAN PROTEIN 16)	hypothetical protein At2g46330 [imported] - Arabidopsis thaliana	0.892667	0.117082	-1.0045	0.253272	-1.91019	0.709559	-1.22264	0.0992164	G	0	+	NA	NA	NA	NA	NA	NA	NA	NA
1045	PE00000798	TGGCAGCATTTTGCCAGCGTCAGTTATATCAATGTATTGCACATACCTTTGCTACAGTGCACTTGCCAGT	Original contig	Ctg1045	AT1G16180	TMS membrane family protein / tumour differentially expressed (TDE) family protein	unknown protein [Arabidopsis thaliana]	0.303656	0.155804	0.493765	0.688899	0.127966	0.350043	0.875472	0.494524	0	0	0	NA	NA	NA	NA	NA	NA	NA	NA
1046	PE00000799	CCCCCCTCCTTTTGCACTGCCCTCGTGTCTAGTTGTAAGATTGTCTAGTATTACTTGTTACTTACTTACT	Original contig	Ctg1046	AT3G63010	GID1B (GA INSENSITIVE DWARF1B); hydrolase	unknown protein [Arabidopsis thaliana]	-2.58428	0.557088	-0.837198	0.544174	1.48968	0.660738	0.501555	0.427284	0	L	+	NA	Response	Signal Trasduction	NA	Response	Response	NA	NA
1047	PE00000800	GCAAGCTTGGATGTGAACGCAAACTTCCGGGCTTTATACGTAACGAGTCTTTTGATCCAAAAAAGTGGAT	454	PpEST454_46472720	AT3G03300	dicer-like 2	unknown protein [Arabidopsis thaliana]	#DIV/0!	#DIV/0!	#DIV/0!	#DIV/0!	#DIV/0!	#DIV/0!	#DIV/0!	#DIV/0!	0	0	0	NA	NA	NA	NA	NA	NA	NA	NA
1050	PE00000801	CACATACATACTCTGATTCAAAGTAACGATGTGGTCGACGACCCCTCAACCACTTCTCATCTGCTGTCTC	454	PpEST454_84641124	No hit found	-	hypothetical protein; 45807-49650 [Arabidopsis thaliana]	-0.0403667	0.0863135	0.0560659	0.13459	0.03617	0.129144	0.680645	0.20048	0	0	0	NA	NA	NA	NA	NA	NA	NA	NA
1051	PE00000802	GCCACAGGGGTTGCCGTAGGGATTTGCGGGCTTAGCTTGTTCCGCCATATCACAATCAACCCGGAAGTCA	Original contig	Ctg1051	AT3G48140	senescence-associated protein, putative	protein.[Ipomoea batatas]	0.485563	0.532036	-0.513237	0.29526	-1.20557	0.377793	1.19925	0.489634	0	0	+	NA	NA	NA	NA	NA	NA	NA	NA
1052	PE00000803	GGTTGGGGAGATTGCTAAAATCACTTGCAAGCCAGAATATGCCTATGGAAGTGCGGGTTCTCCACCAGAT	Original contig	Ctg1052	AT3G55520	immunophilin, putative / FKBP-type peptidyl-prolyl cis-trans isomerase, putative	immunophilin / FKBP-type peptidyl-prolyl cis-trans isomerase, putative [Arabidopsis thaliana]	0.249443	0.209208	0.464476	0.543866	-0.771904	0.154496	0.723204	0.552549	B	0	0	NA	NA	NA	NA	NA	NA	NA	NA
1053	PE00000804	CTTTTAAATCATAACTTAGGGATAGGGGACTTAACCGAGGGAAGCAAACAAAAACAGTTTCCAAATCCAC	454	PpEST454_46472347	AT1G67190	F-box/RNI-like superfamily protein	unknown protein [Arabidopsis thaliana]	1.53566	0.191169	0.596051	0.244539	1.59839	0.487834	-1.39085	0.290779	0	0	0	NA	NA	NA	NA	NA	NA	NA	NA
1054	PE00000805	ATATGGCATAGAAGTGAGAATAAGTCCAAGCAATGGCACCCCGGCACCCCGATCCAGATGTGGTGGGATT	Original contig	Ctg1054	AT3G01470	ATHB-1 (ARABIDOPSIS THALIANA HOMEOBOX 1); DNA binding / protein homodimerization/ sequence-specific DNA binding / transcription activator/ transcription factor	homeodomain leucine zipper protein HDZ2 [Phaseolus vulgaris	-1.7092	0.217286	-0.55156	0.253481	0.998939	0.429484	-1.4831	0.526014	0	L	+	NA	NA	NA	NA	Response	Response	NA	NA
1055	PE00000806	GGTCGATGGAATTTCGAGTGGTTTGGATCTGCAAGCCCAGGTCTATTTGCTGCTAGATTTATATTTCAGA	Original contig	Ctg1055	AT2G42130	unknown protein	unknown protein [Arabidopsis thaliana]	-0.0781811	0.344897	0.826713	0.0858894	0.396902	0.115927	0.302223	0.369473	0	M	0	NA	NA	NA	NA	NA	NA	NA	Response
1056	PE00000807	CCTGTTACAGCACCATTTATTAAACTTAGTGATGGAAGGCGTTTAGCCTACAAAGAGCATGGGGTCCCAA	Original contig	Ctg1056	AT2G36290	hydrolase, alpha/beta fold family protein	At2g36290 protein.[Arabidopsis thaliana]	0.0145819	0.218839	#DIV/0!	#DIV/0!	0.402935	0.168771	0.504741	0.0894109	0	0	0	NA	NA	NA	NA	NA	NA	NA	NA
1057	PE00000808	GTCTGGTATTGGCTATGCTGCTCGATACAACACTGACAAGATGGTTGCCACAGGGCAAGTCGCTAGCACT	Original contig	Ctg1057	AT3G20000	TOM40; P-P-bond-hydrolysis-driven protein transmembrane transporter/ voltage-gated anion channel	membrane import protein -related [Arabidopsis thaliana]	#DIV/0!	#DIV/0!	#DIV/0!	#DIV/0!	#DIV/0!	#DIV/0!	#DIV/0!	#DIV/0!	0	0	0	NA	NA	NA	NA	NA	NA	NA	NA
1058	PE00000809	AAGGATGGTATGTCCTTTTTAGCTAGTTGCCAAAACCTTGTCCCTCGACCCTGGGTTATCGATGACTTGG	Original contig	Ctg1058	AT4G35360	pantothenate kinase family protein	unknown [Arabidopsis thaliana]	#DIV/0!	#DIV/0!	#DIV/0!	#DIV/0!	#DIV/0!	#DIV/0!	#DIV/0!	#DIV/0!	0	0	0	NA	NA	NA	NA	NA	NA	NA	NA
1059	PE00000810	GCGCACGGTAGCTTCGCGCCACTGGCTTTTCAACCAAGCGCGATGACCAATTGTGCGAATCAACGGTTCC	454	PpEST454_84628056	No hit found	-	putative senescence-associated protein [Pisum sativum]	-0.0112245	0.262697	0.25344	0.708318	0.214802	0.345113	-0.532446	0.525849	0	0	0	NA	NA	NA	NA	NA	NA	NA	NA
1063	PE00000811	CAGTTTGTGAACCTACAATACAAGAGAGTTTGGTGGGAAGCTGGGAAGCGCTTTCTTAAACTGCGTTTGT	Original contig	Ctg1063	AT2G33450	50S ribosomal protein L28, chloroplast (CL28)	50S ribosomal protein L28, chloroplast precursor (CL28) [Arabidopsis thaliana]	0.258025	0.307061	0.385223	0.203632	0.473949	0.159257	0.139667	0.295473	0	0	0	NA	NA	NA	NA	NA	NA	NA	NA
1064	PE00000812	CCAAAATAACCGAGCACGTAATGGTGAGCTATATCGTTACATAGCAGATACACGAGGTGCTTTTGTTTCA	Original contig	Ctg1064	AT4G02280	SUS3 (sucrose synthase 3); UDP-glycosyltransferase/ sucrose synthase/ transferase, transferring glycosyl groups	sucrose synthase [Citrus unshiu]	-1.72606	0.22409	0.499733	0.287257	-0.0520725	0.343767	-3.15906	0.290574	D	L	+	NA	NA	NA	Response	NA	NA	NA	NA
1066	PE00000813	AAGCTAGGATTGGCAGGGTAGCAGGAAACAAAGACCTGTATCTTGGGACTTTTGGTACCCAAGAGGAAGC	Original contig	Ctg1066	AT4G37750	ANT (AINTEGUMENTA); DNA binding / transcription factor	CKC ovule development protein aintegumenta (ANT) [Arabidopsis thaliana]	#DIV/0!	#DIV/0!	#DIV/0!	#DIV/0!	#DIV/0!	#DIV/0!	#DIV/0!	#DIV/0!	0	0	0	NA	Response	NA	NA	Response	NA	NA	NA
1067	PE00000814	TTGAAGTTTTTTGCATGAGTGCAGTGAAAAGAGAGGGAACTCATGAAGTGTCCTCTGCTGCTTACCAGCT	Original contig	Ctg1067	AT5G18570	GTP1/OBG family protein	GTP-binding protein obg -related [Arabidopsis thaliana]	-0.0554567	0.17518	-0.0724226	#DIV/0!	0.130757	0.238495	0.915949	0.207812	0	0	0	NA	NA	NA	NA	NA	NA	NA	NA
1068	PE00000815	AATCACAGAGCTGAGGCTGGGGCTATCCAGTGGTCCAAGATTGGTGGACAAAAACGAGAAGAAAAGGGTT	Original contig	Ctg1068	AT3G15540	IAA19 (INDOLE-3-ACETIC ACID INDUCIBLE 19); transcription factor	Auxin-induced protein AUX22.[Glycine max]	-0.407292	0.409776	-1.45782	1.0895	-0.952144	0.714985	1.83026	0.242818	C	0	+	Signal Trasduction	Response	NA	NA	Response	NA	NA	NA
1069	PE00000816	CGAGTTAGCAACCGGAATTAGCCGCTCTGTGGACGCTCCGTCCCCATGGTCCGGTCGCTTCTTTGGCCGA	Original contig	Ctg1069	AT1G20030	pathogenesis-related thaumatin family protein	Thaumatin-like protein 1 precursor (PpAZ44)	0.937987	0.745881	0.55629	0.286372	0.0627109	0.164452	1.44935	0.754892	0	0	0	NA	NA	NA	Response	NA	NA	NA	NA
1070	PE00000817	ACCAGAGGGAACCGACAGAAGACGAGAATGATGTGGTTGATTGATGAACTAGGCATAGAAGGATTCAGGG	Original contig	Ctg1070	AT2G15620	NIR1 (NITRITE REDUCTASE 1); ferredoxin-nitrate reductase/ nitrite reductase (NO-forming)	nitrite reductase [Prunus persica]	#DIV/0!	#DIV/0!	#DIV/0!	#DIV/0!	#DIV/0!	#DIV/0!	#DIV/0!	#DIV/0!	0	0	0	NA	NA	NA	NA	NA	NA	NA	Response
1071	PE00000818	TGTGCGCAAGGGTAACGCCGCCGTCGGCGTACGTGGCACCGACACCATCGTTCTCGGAGTCGAAAAGAAG	Original contig	Ctg1071	AT5G66140	PAD2 (PROTEASOME ALPHA SUBUNIT D 2); endopeptidase/ peptidase/ threonine-type endopeptidase	Proteasome subunit alpha type 7 (EC 3.4.25.1) (20S proteasome alpha subunit D) (20S proteasome subunit alpha-4).[Cicer arietinum]	0.737426	0.302584	-0.135998	0.9325	-0.981433	0.137294	0.231393	0.141047	B	0	0	NA	NA	NA	NA	NA	NA	NA	NA
1072	PE00000819	CTATCAGGTATGGGTTCTGGATATTGGTTTAAGGCATTAATCGGCTTAAAGAAATCCAAGGATGGCAGTT	Original contig	Ctg1072	AT2G33990	iqd9 (IQ-domain 9); calmodulin binding	Similarity to SF16 protein.[Arabidopsis thaliana]	0.933255	0.183326	-0.013849	0.402455	-0.582935	0.444622	1.17353	0.733637	0	0	0	NA	NA	Response	NA	NA	NA	NA	NA
1074	PE00000820	GTATTTGACCTCCTATACACCGTAGCTGATATTCCCTTCTTAAGTGCCCACAAGTCTAAGATAATTGATC	Original contig	Ctg1074	AT5G61790	calnexin 1 (CNX1)	Calnexin homolog precursor.[Glycine max]	0.634701	0.388708	-0.0951813	0.560509	-0.301375	0.193349	-0.281861	0.763009	0	0	0	NA	NA	NA	NA	Response	NA	Response	NA
1077	PE00000821	ATTCTGACTGAGGAGGTTAAGAATTGTCAAGTTCTCTACAGAAGCGAGCCCACTGCAGCTGGTATTTCCA	Original contig	Ctg1077	No hit found	-	No hits found	#DIV/0!	#DIV/0!	#DIV/0!	#DIV/0!	#DIV/0!	#DIV/0!	#DIV/0!	#DIV/0!	0	0	0	NA	NA	NA	NA	NA	NA	NA	NA
1078	PE00000822	GAGTTAGCATCCCAAGCTAGCTTCCAGCTAGACACTCCGGTGCCATGGAGCGGCCGCTTCTGGGCCCGAA	Original contig	Ctg1078	AT1G75040	PR5 (PATHOGENESIS-RELATED GENE 5)	Thaumatin-like protein 2 precursor (PpAZ8)	#DIV/0!	#DIV/0!	#DIV/0!	#DIV/0!	#DIV/0!	#DIV/0!	#DIV/0!	#DIV/0!	0	0	0	NA	NA	NA	NA	NA	NA	NA	NA
1079	PE00000823	CCATCATCCCAGAAAGCGCCAACTTGGAGACCCTCAGAACATCATCAATTATGTTCGAACACGTTTCTGA	Original contig	Ctg1079	AT3G20920	translocation protein-related	unknown protein [Arabidopsis thaliana]	#DIV/0!	#DIV/0!	#DIV/0!	#DIV/0!	#DIV/0!	#DIV/0!	#DIV/0!	#DIV/0!	0	0	0	NA	NA	NA	NA	NA	NA	NA	NA
1080	PE00000824	TAACTCTCCCCCCAAATTTTATTTGTGCAGGAAAAAGGTCCCCGGGGGGTCCCCCCCGCGTCCAAAAAAA	Original contig	Ctg1080	AT1G10500	ATCPISCA (chloroplast-localized IscA-like protein); structural molecule	Hypothetical protein At1g10500	#DIV/0!	#DIV/0!	#DIV/0!	#DIV/0!	#DIV/0!	#DIV/0!	#DIV/0!	#DIV/0!	0	0	0	NA	NA	NA	NA	NA	NA	NA	NA
1081	PE00000825	TTTCAGTATGGTGTCGTGTACCATCTAAATATTACCCGTGGAAATACCAGCATAGCTGTTTACTTGCTAT	Original contig	Ctg1081	AT4G03550	ATGSL05 (GLUCAN SYNTHASE-LIKE 5); 1,3-beta-glucan synthase/ transferase, transferring glycosyl groups	Putative glucan synthase.[Oryza sativa]	0.917518	0.235574	0.186205	0.274639	0.435299	0.309	1.05354	0.356078	0	0	0	Response	NA	NA	NA	NA	NA	NA	NA
1082	PE00000826	GGGCTTGAATTGCACTAAACGCCCGTTTAAATATTCGGGAATCCCTGGCACGGCGGATCTTGGGTCTTTT	454	PpEST454_46472447	AT3G12580	heat shock protein 70	high molecular weight heat shock protein [Malus x domestica]	#DIV/0!	#DIV/0!	#DIV/0!	#DIV/0!	#DIV/0!	#DIV/0!	#DIV/0!	#DIV/0!	0	0	0	NA	Response	NA	Response	Response	NA	NA	Response
1083	PE00000827	GTTGGTGGTGGCATGGATGAAGATGTTCCTCCTGCTGGTGGCAGCGGTGCTGGTCCCAAGATCGAGGAAG	454	PpEST454_59932417	AT3G12580	heat shock protein 70	ABC transporter ABCC.5 [Dictyostelium discoideum]	0.702372	0.0909271	0.158019	0.156582	-0.890225	0.443532	0.936537	0.578378	0	0	+	NA	Response	NA	Response	Response	NA	NA	Response
1084	PE00000828	TCTCTCCTGTCACGCTGCCGGCCTGACTGCCCAATCTTTGCATTTACTAACACAACATCTGTGAGGAGGC	Original contig	Ctg1084	AT3G22960	PKP-ALPHA; pyruvate kinase	Pyruvate kinase isozyme A, chloroplast precursor (EC 2.7.1.40).[Ricinus communis]	0.659806	0.339484	0.453557	0.0413831	0.425827	0.68853	0.0999125	0.427692	0	0	0	NA	Response	NA	NA	NA	NA	NA	NA
1085	PE00000829	CCAGCTGGACTTTTTATAGGGAGATTCAGTGGGACTAGTTCGGAGAGTCAATGTTCCACCTGTGCTTGAA	454	PpEST454_51916021	AT3G11210	SGNH hydrolase-type esterase superfamily protein	hypothetical protein [Oryza sativa (japonica cultivar-group)]	0.625826	0.109723	#DIV/0!	#DIV/0!	-0.808443	0.330832	-0.0901389	0.573984	0	0	0	NA	NA	NA	NA	Response	Response	NA	NA
1086	PE00000830	GTAGGATTTATCAGCTAGAGGTAATTTTCTTCTGGTCAAGGTGGCGAAACTGATCAGGAACAAAAATCAT	Original contig	Ctg1086	No hit found	-	No hits found	-0.355314	0.0941434	1.05159	0.378234	0.905971	0.759663	-1.47145	0.176054	0	0	+	NA	NA	NA	NA	NA	NA	NA	NA
1087	PE00000831	AAAAATGGAGATAGACATCAGCCGGGATATTCGGTAGCCATTAGAGTGGACCGTCGCCACACGCGGGAGG	Original contig	Ctg1087	AT5G62350	invertase/pectin methylesterase inhibitor family protein / DC 1.2 homolog (FL5-2I22)	Putative ripening-related protein.[Vitis vinifera](GRIP28)	#DIV/0!	#DIV/0!	#DIV/0!	#DIV/0!	#DIV/0!	#DIV/0!	#DIV/0!	#DIV/0!	0	0	0	NA	NA	NA	NA	NA	NA	NA	NA
1088	PE00000832	GAGGAGTGGTCATTGAGGTTCAAAAATTTGCGGATTTTACATGGTTAAATGCTTCTTATGTTCCCGTACT	Original contig	Ctg1088	AT2G20810	GAUT10 (GALACTURONOSYLTRANSFERASE 10); polygalacturonate 4-alpha-galacturonosyltransferase/ transferase, transferring glycosyl groups / transferase, transferring hexosyl groups	glycosyltransferase protein A [Prunus persica]	#DIV/0!	#DIV/0!	#DIV/0!	#DIV/0!	#DIV/0!	#DIV/0!	#DIV/0!	#DIV/0!	0	0	0	NA	NA	NA	NA	NA	NA	NA	NA
1089	PE00000833	CGTATTGTAGTAACTTTTATAGTGAGTACGCGGAGCCAATTGAACTGTGCGATTGGTGCCGAAGTGATCA	454	PpEST454_89488780	AT3G60520	unknown protein	unknown protein [Arabidopsis thaliana]	0.638455	0.346447	#DIV/0!	#DIV/0!	0.121261	0.174566	1.79157	0.748719	0	0	0	NA	NA	NA	NA	Response	NA	Response	Response
1090	PE00000834	ACAAGGGCATGATCTTTTTTAGAACGTCCACGCCTGATCACTTTGAGAACGGGGAGTGGTTTAATGGGGG	Original contig	Ctg1090	AT4G11090	unknown protein	unknown protein [Arabidopsis thaliana]	#DIV/0!	#DIV/0!	#DIV/0!	#DIV/0!	#DIV/0!	#DIV/0!	#DIV/0!	#DIV/0!	0	0	0	NA	NA	NA	NA	NA	NA	NA	NA
1091	PE00000835	GGGGTTCGGCGGAAGGAGCCGCTTGTATAAGGTGTCTCTGTCTTTAGTTTTTGTCTTGTGGGGGCTTGTC	Original contig	Ctg1091	AT1G71360	unknown protein	hypothetical protein [Arabidopsis thaliana]	-0.307489	0.54806	0.00204192	0.421541	0.340144	0.416801	0.155853	0.369933	0	0	0	NA	NA	NA	NA	NA	NA	NA	NA
1092	PE00000836	GTGCCTGTTTTCTTGTAGGCAACATAGTTGGTTCTGATCCACCTCACAGCAATGTCTTCTGCCACTAACT	Original contig	Ctg1092	AT4G24040	TRE1 (TREHALASE 1); alpha,alpha-trehalase/ trehalase	Trehalase 1 GMTRE1.[Glycine max]	#DIV/0!	#DIV/0!	#DIV/0!	#DIV/0!	#DIV/0!	#DIV/0!	#DIV/0!	#DIV/0!	0	0	0	NA	NA	Response	NA	NA	NA	NA	NA
1093	PE00000837	AGGTTTCATAGTGAGACCGGATATGTACAAATGAAACGTTGCCGCATCAGTTGGGGGTCCAAAACATTAT	Original contig	Ctg1093	AT5G61640	PMSR1 (PEPTIDEMETHIONINE SULFOXIDE REDUCTASE 1); oxidoreductase, acting on sulfur group of donors, disulfide as acceptor / peptide-methionine-(S)-S-oxide reductase	methionine sulfoxide reductase [Fragaria x ananassa]	-0.456836	0.294307	-0.191242	0.366934	0.185471	0.342065	0.5436	0.927871	0	0	0	NA	NA	NA	Response	NA	NA	NA	NA
1094	PE00000838	AAAGAAAGGAGCTCCTCCAAAATTGTCATTCCTCAGCTCTTTGGCCAGAAGTTTGGCACAATGGCGTCAG	Original contig	Ctg1094	AT2G19880	ceramide glucosyltransferase, putative	At2g19880/F6F22.9 [Arabidopsis thaliana]	#DIV/0!	#DIV/0!	#DIV/0!	#DIV/0!	#DIV/0!	#DIV/0!	#DIV/0!	#DIV/0!	0	0	0	NA	NA	Response	NA	Response	NA	NA	NA
1095	PE00000839	GCATGATGTCCCCTTCATGCTTTCCAGTGCAGGGGGAAATGGAGTACACTCGCCTCCAAAGCTGTGACCG	Original contig	Ctg1095	AT5G62860	F-box family protein-related	Genomic DNA, chromosome 5, P1 clone:MQB2 (Hypothetical protein).[Arabidopsis thaliana]	-0.925965	0.737061	-0.524741	0.154503	0.273227	#DIV/0!	-2.17613	0.201639	0	0	0	NA	NA	NA	NA	NA	NA	NA	NA
1096	PE00000840	TCCACCCAGCAGATCCTCATGCGTTTTACTGAATTCTGCTTCAGTATTAGAAGAATCCCAATTCAGATTG	Original contig	Ctg1096	AT1G25420	unknown protein	unknown protein [Arabidopsis thaliana]	#DIV/0!	#DIV/0!	#DIV/0!	#DIV/0!	#DIV/0!	#DIV/0!	#DIV/0!	#DIV/0!	0	0	0	NA	NA	NA	NA	NA	NA	NA	NA
1097	PE00000841	GCCTGTCCATACGGTTGAAAGCATAGTTTTGAGTATAATATCAATGCTATCCAGTCCGAATGACGAATCT	Original contig	Ctg1097	AT3G46460	UBC13 (ubiquitin-conjugating enzyme 13); ubiquitin-protein ligase	Ubiquitin-conjugating enzyme E2 7 (EC 6.3.2.19) (Ubiquitin-protein ligase 7) (Ubiquitin carrier protein 7).[Arabidopsis thaliana]	-0.656331	0.32282	0.050048	0.281088	0.452168	0.38912	-0.119463	0.389008	0	0	0	NA	NA	NA	NA	NA	NA	NA	NA
1098	PE00000842	CACAGGCAGGAGTATCAAGATCAAAGGCTGTAAAGGCACTGAAGGCTGCAGATGGAGACATAGTTTCTGC	Original contig	Ctg1098	AT3G12390	nascent polypeptide associated complex alpha chain protein, putative / alpha-NAC, putative	putative nascent polypeptide associated complex alpha chain [Oryza	0.504808	0.473302	-0.126665	#DIV/0!	-0.836413	0.34097	-0.0904276	0.128775	0	0	0	NA	NA	NA	NA	Response	NA	NA	NA
1099	PE00000843	CCCTCTTTATGAGGCTCTGGGTCTTTATGACTTGGGCTCACCTGAGGCTGTGCATACTTTTTGCTCTAAG	Original contig	Ctg1099	AT1G14130	2-oxoglutarate-dependent dioxygenase, putative	oxygenase ARRO-1, 2-oxoacid dependent - [Malus domestica]	-0.13251	0.128491	-0.7093	0.451537	-0.0118082	0.347837	2.05352	0.530143	C	0	+	NA	NA	NA	NA	NA	Response	Response	NA
1101	PE00000844	AACAATTATCTGTCGGTTTGGTTGTGATTCGCAGAGATTAGGACTCGATTTGAACACAGCACCTCATGCA	Original contig	Ctg1101	AT5G26600	catalytic/ pyridoxal phosphate binding	unknown protein [Arabidopsis thaliana]	#DIV/0!	#DIV/0!	#DIV/0!	#DIV/0!	#DIV/0!	#DIV/0!	#DIV/0!	#DIV/0!	0	0	0	Response	NA	NA	Response	NA	Response	NA	NA
1105	PE00000845	ACTTCCTTTGTTGTAAATCTGAAAAGTGAATTTGTATGATTGCAGCTCCCTGGCAGTTACGTACTCTAGT	Original contig	Ctg1105	AT1G72130	proton-dependent oligopeptide transport (POT) family protein	P0039A07.27 [Oryza sativa (japonica cultivar-group)]	0.00709842	0.12245	0.156278	0.202921	0.345411	0.164084	-0.202776	0.263525	0	0	0	Response	NA	Response	NA	NA	NA	NA	NA
1107	PE00000846	TCGGAGGGCTCGCCTGGGCCACCGACAATGATGCGCTGGAGAGGGCCTTTTCTCCGTTCGGTGAGATCAT	454	PpEST454_84642972	AT2G21660	cold, circadian rhythm, and rna binding 2	Putative glycine rich protein.[Rumex obtusifolius]	0.463722	0.518793	0.90456	0.976967	-0.0547486	0.778546	-0.361202	0.3379	0	0	0	NA	NA	NA	NA	NA	NA	NA	NA
1108	PE00000847	AAACCCGCTCCATATTCACGACCCGCTTTGGATAAAATACGCACACTCTCCTCCAAAACCTCTTTCCCTC	Original contig	Ctg1108	AT3G54560	HTA11; DNA binding	histone H2A.F/Z [Arabidopsis thaliana]	-0.743703	0.554632	-0.0706358	0.172471	-0.0889324	0.423779	-1.91951	0.362562	D	0	+	NA	NA	NA	NA	NA	NA	NA	NA
1109	PE00000848	CGAGCCGTCGCCAAACACATGCACGTCGCTAATAGCACAGAAAATCGACGCCCCGGCCAGCCACGTCTGG	Original contig	Ctg1109	AT2G26040	Bet v I allergen family protein	Bet v I allergen family [Arabidopsis thaliana]	#DIV/0!	#DIV/0!	#DIV/0!	#DIV/0!	#DIV/0!	#DIV/0!	#DIV/0!	#DIV/0!	0	0	0	NA	NA	NA	Signal Trasduction	NA	NA	NA	NA
1110	PE00000849	GAAAAAGGGCCATATGTTATTCCTGTTGGTGGATCAAACTCCCTAGGAACCTGGGGGGTTATTGAAGCAA	454	PpEST454_22485886	AT1G48420	D-cysteine desulfhydrase	unknown protein [Arabidopsis thaliana]	0.278331	0.166802	-0.439634	0.26225	-0.576242	0.198276	0.969054	0.235504	0	0	+	NA	NA	NA	NA	Synthesis	NA	NA	NA
1111	PE00000850	GAGCACTTTACCCCTTACAAAGCTTTAGAAAAAGGTTCGAGTTACCTCAAACAATCTGGAGTATCACTTT	Original contig	Ctg1111	AT5G54910	DEAD/DEAH box helicase, putative	envelope glycoprotein precursor	#DIV/0!	#DIV/0!	#DIV/0!	#DIV/0!	#DIV/0!	#DIV/0!	#DIV/0!	#DIV/0!	0	0	0	NA	Response	NA	NA	NA	NA	NA	NA
1112	PE00000851	TGATGACCCTCCAACTGGGAAAATCACTTTCAAGACTCCTTCTGGGCTTTTTAGGACTTTCCCTGTGTCA	Original contig	Ctg1112	AT1G09310	unknown protein	unknown protein [Arabidopsis thaliana]	5.01016	0.565387	-1.78724	0.640484	-0.341245	0.404365	4.12688	2.05574	0	R	+	NA	NA	NA	Response	NA	NA	NA	NA
1113	PE00000852	ATTTTGCTCGATCACGCTACTGGAGTTGTTGTCGGCGAGACGGCGGTGATCGGAAACAATGTGTCAATTT	Original contig	Ctg1113	AT3G13110	ATSERAT2;2 (SERINE ACETYLTRANSFERASE 2;2); serine O-acetyltransferase	serine acetyltransferase 1 [Nicotiana tabacum]	-0.314949	0.644077	0.629414	0.423163	1.3046	0.469587	0.797651	0.798053	0	0	0	NA	Response	NA	Response	NA	Response	NA	NA
1114	PE00000853	TGAATGACCATGTAAAACATATATAGGCTATGGCAGGGGACTTATCCTTGGCCCTGCCTAAAATTATGAA	454	PpEST454_51915490	AT4G23430	NAD(P)-binding Rossmann-fold superfamily protein	short-chain dehydrogenase/reductase family protein [Arabidopsis thaliana]	-0.353477	0.182398	-1.10096	0.207779	-0.133508	0.1179	1.31319	1.01707	0	N	+	NA	NA	NA	NA	Response	NA	NA	NA
1115	PE00000854	TGGTCCATCTCTTGAAACAGTAGTTACGCCTGCACCCGAGCTCATAAACAATGAAAACCGAAAGCCAGCA	Original contig	Ctg1115	AT2G36690	oxidoreductase, 2OG-Fe(II) oxygenase family protein	Putative giberellin beta-hydroxylase.[Arabidopsis thaliana]	0.0256409	0.191276	0.387924	0.34887	0.539899	0.464599	-0.521418	0.450409	0	0	0	NA	Response	Response	Response	Response	Response	Response	Response
1116	PE00000855	TTGACCAACTACCAAAGGTTCTAGATTTCTCTAAAGACCTATCCAGCTTAGAACCTGCGTCTAATTACAA	Original contig	Ctg1116	AT5G58160	actin binding	formin homology 2 (FH2) domain-containing protein [Arabidopsis thaliana]	#DIV/0!	#DIV/0!	#DIV/0!	#DIV/0!	#DIV/0!	#DIV/0!	#DIV/0!	#DIV/0!	0	0	0	NA	NA	NA	NA	NA	NA	NA	NA
1117	PE00000856	CAGAGGACTCGCGGGGGACCAGCAGAGTCAGCAGTATTACGGCACCTTCCAAGGCGTTGCCAACTACTAC	Original contig	Ctg1117	AT1G17080	unknown protein	unknown protein [Arabidopsis thaliana]	0.875253	0.572779	1.5379	0.360358	1.05501	0.824635	-0.95104	0.289091	0	M	0	NA	NA	NA	NA	NA	NA	NA	NA
1118	PE00000857	CATGTCTGTCAATCTCCAACCCCCTGGACTGGCTCTGGACTCAACCTCGGCCCTACAGTTTCGGTTTGTG	Original contig	Ctg1118	AT4G27310	zinc finger (B-box type) family protein	CONSTANS B-box zinc finger family protein [Arabidopsis thaliana]	-0.0705531	0.149874	0.200027	#DIV/0!	0.180846	0.488792	-0.507843	0.315396	0	0	0	NA	NA	NA	NA	NA	NA	NA	NA
1121	PE00000858	GCTTCTATTGATCGGCGACAGCGGTGTTGGTAAGAGTTGCCTTCTTTTGCGCTTCTCAGATGGTTCCTTC	Original contig	Ctg1121	AT5G59840	Ras-related GTP-binding family protein	RAB8A [Lotus corniculatus var. japonicus]	0.157508	0.234552	-0.399873	0.558392	-0.335073	0.397546	0.845197	0.380243	0	0	0	NA	NA	NA	NA	NA	NA	NA	NA
1122	PE00000859	GAGAGTTTCAGAGACGAAAACGATGCCGTGCCTTAACATCTCAGCTAACGTCAGCCTGGAAGGAGTAGAC	Original contig	Ctg1122	AT5G01650	macrophage migration inhibitory factor family protein / MIF family protein	Macrophage migration inhibitory factor (MIF) family [Arabidopsis thaliana]	0.416962	0.212749	-0.408361	0.443444	-0.67896	0.219897	1.27496	0.648805	0	0	+	NA	NA	NA	NA	NA	NA	NA	NA
1123	PE00000860	GGCAACAACAAGGGGAGGAGATGCAAGATAATTGGCCCTTGTTAACGGATGCACACGACCCTCAAAATTC	Original contig	Ctg1123	AT4G35830	aconitate hydratase, cytoplasmic / citrate hydro-lyase / aconitase (ACO)	Aconitate hydratase, cytoplasmic (EC 4.2.1.3) (Citrate hydro-lyase) (Aconitase).[Arabidopsis thaliana]	#DIV/0!	#DIV/0!	#DIV/0!	#DIV/0!	#DIV/0!	#DIV/0!	#DIV/0!	#DIV/0!	0	0	0	NA	NA	NA	NA	NA	NA	NA	NA
1124	PE00000861	ACTTAGGAGCAGCGAGGGAGGGTCGGCAGCCGGCGTAGTTCACCTGACAAGATGGCGCGAGGATTGAAGA	Original contig	Ctg1124	AT5G58420	40S ribosomal protein S4 (RPS4D)	40S ribosomal protein S4	0.698347	0.124342	0.381038	0.578376	-0.627318	0.667669	0.541916	0.806502	0	0	0	NA	NA	NA	NA	NA	NA	NA	NA
1125	PE00000862	GTTGCTCATAAATGCCCGCGGTTTGCATTGCACCTTATATGAAGCTTGACTCACATCATGAACAGATCAT	Original contig	Ctg1125	AT5G03530	RABC2A (RAB GTPASE HOMOLOG C2A); GTP binding / GTP-dependent protein binding / myosin XI tail binding	Ras family GTP-binding protein [Arabidopsis thaliana]	#DIV/0!	#DIV/0!	#DIV/0!	#DIV/0!	#DIV/0!	#DIV/0!	#DIV/0!	#DIV/0!	0	0	0	NA	NA	NA	NA	NA	NA	NA	NA
1126	PE00000863	AAGATCAAGCACCTCTCGGCAGAGGCCGCAAGGATTTCTAGTGATGTTGTGCAAATGCTTCTGAAGCAGG	Original contig	Ctg1126	AT3G01390	VMA10 (VACUOLAR MEMBRANE ATPASE 10); hydrogen ion transporting ATP synthase, rotational mechanism	vacuolar membrane ATPase subunit G (AVMA10) [Arabidopsis thaliana]	0.0280908	0.326379	-0.31409	0.171107	-0.967067	0.23748	1.17024	0.707994	B	0	+	NA	NA	NA	NA	NA	NA	NA	NA
1128	PE00000864	AAAAATATCCTGGTCCAAACACACCTCCCACCACAGGAGTCATCGGCCTTGGCAAGGGCAAAGCCAGCAT	Original contig	Ctg1128	AT1G44130	nucellin protein, putative	nucellin protein, putative [Arabidopsis thaliana]	-0.856743	0.246508	-0.471371	0.488899	0.191952	0.334404	-1.33016	0.313994	D	0	0	NA	NA	NA	NA	NA	NA	NA	NA
1129	PE00000865	GTTCTGTTACAAGATTACCGAGTCTATCCGATGCATCAACCCAACCCTTTAAGGAGGAAAACAGTGCAAT	Original contig	Ctg1129	AT2G02880	mucin-related	mucin -related [Arabidopsis thaliana]	#DIV/0!	#DIV/0!	#DIV/0!	#DIV/0!	#DIV/0!	#DIV/0!	#DIV/0!	#DIV/0!	0	0	0	NA	NA	NA	NA	NA	NA	NA	NA
1130	PE00000866	TCTGCAAAAAGCGCTTGGAATAAGTCTTAGTGTCCTTTCATTTCCGAGGGCTTCTATCATTTTCCTTTTG	Original contig	Ctg1130	No hit found	-	A/G-specific adenine glycosylase [Brucella suis 1330]	#DIV/0!	#DIV/0!	#DIV/0!	#DIV/0!	#DIV/0!	#DIV/0!	#DIV/0!	#DIV/0!	0	0	0	NA	NA	NA	NA	NA	NA	NA	NA
1131	PE00000867	AAACGTCTCAACGGTCACAACCAGCGCAGGAGGAAGCCTAAACCAGAATCCCTCTACTTCACTTCCAACT	Original contig	Ctg1131	AT5G50570	squamosa promoter-binding protein, putative	unknown [Arabidopsis thaliana]	0.214171	0.671726	0.50414	0.417622	0.517748	0.937945	-1.4384	0.646512	0	0	0	Response	Response	NA	NA	NA	Response	NA	Response
1132	PE00000868	CATTTGCTCCAACCTCTAGGCTGTAGCTGTAGTTCCGAGCCTCATTCTCATCACCCATAAAACGTAGAAA	Original contig	Ctg1132	AT5G53360	seven in absentia (SINA) family protein	unnamed protein product [Oryza sativa (japonica cultivar-group)]	#DIV/0!	#DIV/0!	#DIV/0!	#DIV/0!	#DIV/0!	#DIV/0!	#DIV/0!	#DIV/0!	0	0	0	NA	NA	NA	NA	NA	NA	NA	NA
1133	PE00000869	CGTGACAGTCAAGATGGACTAATCATTCCGAGGAACTTAGCACTCTTCTTCTCCGGTGGTAATAGGCAGG	Original contig	Ctg1133	AT3G58040	SINAT2 (SEVEN IN ABSENTIA OF ARABIDOPSIS 2); protein binding / ubiquitin-protein ligase/ zinc ion binding	SINA2 protein [imported] - Vitis vinifera	#DIV/0!	#DIV/0!	#DIV/0!	#DIV/0!	#DIV/0!	#DIV/0!	#DIV/0!	#DIV/0!	0	0	0	NA	NA	NA	NA	NA	NA	NA	Response
1134	PE00000870	TGGCTTTGGAGAAAGTTGCTGAATCATTGGAACTTCCGTGCAGATACCAGAGTTTAGGCTGTCATGATAT	Original contig	Ctg1134	AT3G58040	SINAT2 (SEVEN IN ABSENTIA OF ARABIDOPSIS 2); protein binding / ubiquitin-protein ligase/ zinc ion binding	SINA2 protein [imported] - Vitis vinifera	0.278647	0.306104	#DIV/0!	#DIV/0!	-0.175544	0.318957	-0.101196	0.16115	0	0	0	NA	NA	NA	NA	NA	NA	NA	NA
1135	PE00000871	AGCTATGACGAATACATCACCTAAGTCAGTCCTACAGAATGTCCAGAGTGTCAGTACTTTATCTCCTAGT	Original contig	Ctg1135	AT4G17895	UBP20 (UBIQUITIN-SPECIFIC PROTEASE 20); ubiquitin thiolesterase/ ubiquitin-specific protease	ubiquitin-specific protease 20 [Arabidopsis thaliana]	#DIV/0!	#DIV/0!	#DIV/0!	#DIV/0!	#DIV/0!	#DIV/0!	#DIV/0!	#DIV/0!	0	0	0	NA	NA	NA	NA	NA	NA	NA	NA
1136	PE00000872	GGTAGGTGTCTAGAGTTCTAGGTCTCGTCTCATCAAGACCCTCTCTCACGCTCGGATCACATAAAAACAC	454	PpEST454_22477346	AT4G26840	small ubiquitin-like modifier 1	ubiquitin-like protein (SMT3) [Arabidopsis thaliana]	-0.0637369	0.142194	0.90251	0.675861	0.458722	0.313119	-0.0497772	0.689745	0	0	0	NA	NA	NA	NA	NA	NA	Signal Trasduction	NA
1137	PE00000873	TGGCTCATCAGCTTCTATAGGGAAGGTTGGGGAACATCAATCCGGGTACATGCTTGCTGATCTACTACAG	Original contig	Ctg1137	AT1G66430	pfkB-type carbohydrate kinase family protein	pfkB type carbohydrate kinase protein family [Arabidopsis thaliana]	#DIV/0!	#DIV/0!	#DIV/0!	#DIV/0!	#DIV/0!	#DIV/0!	#DIV/0!	#DIV/0!	0	0	0	NA	NA	NA	NA	NA	NA	NA	NA
1138	PE00000874	AGTCATACCGAAAGCTCCATATGAAATTACGGAGCAGTTCATGAACCGACTCTTTCATGAGCATAAGAAT	454	PpEST454_22485992	AT2G38670	phosphorylethanolamine cytidylyltransferase 1	Putative phospholipid cytidylyltransferase [Oryza sativa]	#DIV/0!	#DIV/0!	#DIV/0!	#DIV/0!	#DIV/0!	#DIV/0!	#DIV/0!	#DIV/0!	0	0	0	NA	NA	NA	NA	NA	NA	NA	NA
1139	PE00000875	GGAGGCACCGAAGACAATAGAGCACCAAATCGGAGGAGTCCAAAACGATGCGCTTCGATTTGGACTTCAA	454	PpEST454_61996852	AT5G38660	acclimation of photosynthesis to environment	unknown protein [Arabidopsis thaliana]	0.766826	0.202029	-0.503047	0.522046	-0.886359	0.465671	1.20189	0.255651	0	0	+	NA	NA	NA	NA	NA	NA	NA	NA
1140	PE00000876	AACAGCAAACACACGAGATCAGAGATCAGATCGACGGCCCTGATTCAATCTCCCCATCGGGTCGCTGCCC	Original contig	Ctg1140	AT1G30270	CIPK23 (CBL-INTERACTING PROTEIN KINASE 23); kinase/ protein binding / protein serine/threonine kinase	CBL-interacting protein kinase 23 [Arabidopsis thaliana]	-0.180842	0.248017	-0.480479	0.191543	-0.0677232	0.304372	0.978142	0.526617	0	0	0	NA	NA	NA	NA	NA	NA	NA	NA
1141	PE00000877	GTGGTTAAGGTGCATGGCAGTTATTCTACTGACACAAGACATCATCGTGTCTGTGTGCGTCACTGCTGTT	Original contig	Ctg1141	AT1G65580	FRA3 (FRAGILE FIBER3); inositol or phosphatidylinositol phosphatase	hypothetical protein [Arabidopsis thaliana]	0.691954	0.206937	1.2829	0.768181	0.17301	0.322588	0.174752	0.297834	0	0	0	NA	NA	NA	NA	NA	NA	NA	NA
1142	PE00000878	GGGATGACCTTAACCGTCATGTTTACAGTAGCTGCGCCCTTTGTCGTTATCCATCCTGACACTAAAGACA	Original contig	Ctg1142	AT1G47670	amino acid transporter family protein	amino acid transporter-like protein 1 [Arabidopsis thaliana]	#DIV/0!	#DIV/0!	#DIV/0!	#DIV/0!	#DIV/0!	#DIV/0!	#DIV/0!	#DIV/0!	0	0	0	NA	NA	NA	NA	NA	NA	NA	NA
1143	PE00000879	GTCGATCTGGTTAATCCGCAAGGGCCCATTAAGCATCCTATTGTAGCCGTCTTTCTCCGGTTCGCTCTAG	Original contig	Ctg1143	No hit found	-	No hits found	#DIV/0!	#DIV/0!	#DIV/0!	#DIV/0!	#DIV/0!	#DIV/0!	#DIV/0!	#DIV/0!	0	0	0	NA	NA	NA	NA	NA	NA	NA	NA
1145	PE00000880	TTGCCGGGACCTTCTTTGGAGTAGAAACTCTTGCTGGGATCCTTGCTGGTTCACTTGTTTCTGGCGTGCA	Original contig	Ctg1145	AT1G15690	AVP1; ATPase/ hydrogen-translocating pyrophosphatase	Vacuolar H+-pyrophosphatase (EC 3.6.1.1).[Prunus persica](VP2)	-1.23756	0.26699	-1.34829	0.877689	-0.607357	0.224778	0.111199	0.609522	0	L	0	Transport	NA	NA	NA	NA	NA	NA	NA
1146	PE00000881	GAGCCTCCATTATAGCTTCACCAAGTACTTCCTGACCTCTTAATTTGCTGAGGTAACTAATCTAACTGAG	Original contig	Ctg1146	No hit found	-	unknown protein [Arabidopsis thaliana]	0.156279	0.149315	-0.591301	0.155063	0.584698	0.10687	-0.563659	0.422467	0	0	0	NA	NA	NA	NA	NA	NA	NA	NA
1148	PE00000882	GCAACCAAAATATTAGAGGGTACCCACTATGTTCTGCATCCTAATGGCTCAGCCATGTTTGTAGTTAATA	Original contig	Ctg1148	AT5G39450	F-box family protein	F-box protein family [Arabidopsis thaliana]	#DIV/0!	#DIV/0!	#DIV/0!	#DIV/0!	#DIV/0!	#DIV/0!	#DIV/0!	#DIV/0!	0	0	0	NA	NA	NA	NA	NA	NA	NA	NA
1150	PE00000883	TGCTGCGGTAGAGGCGCTTCGGCCAATTTGCTCCATCTTACACTGGTGATCACAGCAGTAGTGTGCTGTT	Original contig	Ctg1150	AT5G55290	ATP synthase subunit H family protein	unknown protein [Arabidopsis thaliana]	-0.591019	0.150278	1.05804	0.538195	-0.598926	0.376593	-0.601164	0.327417	0	0	0	NA	NA	NA	NA	NA	NA	NA	NA
1151	PE00000884	GCTTGTGCCAACCCCATACTATCCGGGGTAAGAACTAGTCCCTCCCTCCACAATTCAAACTTACATTTTA	Original contig	Ctg1151	AT4G26200	ACS7; 1-aminocyclopropane-1-carboxylate synthase	1-aminocyclopropane-1-carboxylate synthase, ACC synthase, ACS [Prunus persica]	#DIV/0!	#DIV/0!	#DIV/0!	#DIV/0!	#DIV/0!	#DIV/0!	#DIV/0!	#DIV/0!	0	0	0	NA	NA	NA	NA	Synthesis	NA	NA	NA
1152	PE00000885	CAGCTGAGGATGAGTTAACATGGTTTTTAGACAAGAGTGCAGCTTCAAACCTATAGGAGGAGGATGACGT	Original contig	Ctg1152	AT5G24400	emb2024 (embryo defective 2024); 6-phosphogluconolactonase/ catalytic	Putative 6-phosphogluconolactonase (Fragment).[Elaeis guineensis var. tenera]	-0.234699	0.32637	0.165983	0.292253	0.276313	0.408388	0.310971	0.451383	0	0	0	NA	NA	NA	NA	NA	NA	NA	NA
1153	PE00000886	TGATGGTCGTGTTGTCAGTAATTTCATAGCCCAAGCTATCCGTGATGATCCCTTGACTGTTCAAGCTCCT	Original contig	Ctg1153	AT3G46440	UXS5; UDP-glucuronate decarboxylase/ catalytic	NAD-dependent epimerase/dehydratase family [Arabidopsis thaliana]	0.365053	0.182679	-1.09071	0.275386	-0.590096	0.244598	1.06837	0.326762	0	0	+	NA	NA	NA	NA	NA	NA	Response	NA
1158	PE00000887	CTTGATCCGTCCTATCTCGACGGTATTGCTAGCACATTTAGCAACCTCCGTGACATCCTAAAGAGTTCTG	Original contig	Ctg1158	AT5G34940	AtGUS3 (Arabidopsis thaliana glucuronidase 3); beta-glucuronidase	no hits found	#DIV/0!	#DIV/0!	#DIV/0!	#DIV/0!	#DIV/0!	#DIV/0!	#DIV/0!	#DIV/0!	0	0	0	NA	NA	NA	Response	Response	NA	NA	NA
1159	PE00000888	AAGGCCTCGATAAAATTGGGTGGAAAATATTTATCCTGGACCCAGTCCTCGCATGATGTCTGGTCCAGTG	Original contig	Ctg1159	No hit found	-	no hits found	#DIV/0!	#DIV/0!	#DIV/0!	#DIV/0!	#DIV/0!	#DIV/0!	#DIV/0!	#DIV/0!	0	0	0	NA	NA	NA	NA	NA	NA	NA	NA
1160	PE00000889	AGTGGACAACGTTGCCAGGCAGGGCGATTTCCTCATCCTGGTCGTCGTTCGTCCTGAAGAGAACTATGAG	Original contig	Ctg1160	AT3G17020	universal stress protein (USP) family protein	unknown protein [Arabidopsis thaliana]	-1.6119	0.265451	-0.991676	0.276856	0.595929	0.718682	1.3685	0.488793	0	L	+	NA	NA	NA	NA	NA	NA	NA	NA
1161	PE00000890	CTGTTCAACAACGTGGTGCTGCAATCATCAAGGCTCGTAAGCTGTCCAGTGCATTATCTGCTGCTAGCTC	Original contig	Ctg1161	AT1G04410	malate dehydrogenase, cytosolic, putative	NAD-dependent malate dehydrogenase (EC 1.1.1.37).[Prunus persica]	0.110424	0.310542	-0.456739	0.329565	-1.06805	0.34488	1.77859	0.609515	B	0	+	NA	NA	NA	NA	NA	NA	NA	NA
1162	PE00000891	AAACATTGTTAATTAAGCGATGATCGTGATACTCCTGCATGCACATTTCTATGTGGGCCTAGGAGGAGAC	Original contig	Ctg1162	AT2G02100	LCR69 (LOW-MOLECULAR-WEIGHT CYSTEINE-RICH 69); peptidase inhibitor	Defensin protein 1.[Prunus persica]	-3.79932	0.252103	1.72747	0.403378	1.74289	0.463175	-3.881	1.86467	A	P	+	NA	NA	NA	NA	NA	NA	NA	NA
1163	PE00000892	CTTTACAATCTAGCATTCAGAACTGTAGATCTTACACACATTTTATTATTGTGCCACTGTGCTCGTCACC	Original contig	Ctg1163	No hit found	-	no hits found	#DIV/0!	#DIV/0!	#DIV/0!	#DIV/0!	#DIV/0!	#DIV/0!	#DIV/0!	#DIV/0!	0	0	0	NA	NA	NA	NA	NA	NA	NA	NA
1166	PE00000893	CAGTGTACGACGCTGCTTTTGTGAACACGGAGCTCTCGAAACCGACGTCAATCTTCGGGCTCCGGCTCTG	Original contig	Ctg1166	AT1G01540	protein kinase family protein	At1g01540/F22L4_6 [Arabidopsis thaliana]	#DIV/0!	#DIV/0!	#DIV/0!	#DIV/0!	#DIV/0!	#DIV/0!	#DIV/0!	#DIV/0!	0	0	0	NA	NA	NA	NA	Response	NA	NA	Response
1167	PE00000894	GAATCGAGGGCTGTGTGGTTGTGTGACCTTGTACTCAAGGATGGGACTGACTCATAACTGGTCTTTGCCT	Original contig	Ctg1167	AT5G60170	RNA binding / nucleic acid binding / nucleotide binding / protein binding / zinc ion binding	RNA recognition motif (RRM)-containing protein [Arabidopsis thaliana]	-0.0167041	0.331254	0.122876	0.336502	0.494831	0.382366	0.0264372	0.185249	0	0	0	NA	NA	Response	NA	NA	NA	NA	NA
1168	PE00000895	ACTACAAACTAGCCCACGGCCTATGCAGCCGCCTTTGGAATCATTACTTTACCACTCCCAACAAACTGAT	Original contig	Ctg1168	AT1G19850	MP (MONOPTEROS); transcription factor	Hypothetical transcription factor.[Prunus persica]	#DIV/0!	#DIV/0!	#DIV/0!	#DIV/0!	#DIV/0!	#DIV/0!	#DIV/0!	#DIV/0!	0	0	0	Signal Trasduction	NA	NA	NA	NA	NA	NA	NA
1169	PE00000896	GGAAAGCGTCAGTCGAGTTGACAGAAACTACTGCATGGCTCTTGTGGCTGATGTGGCCTAAATGGAAAGA	Original contig	Ctg1169	No hit found	-	basso score	#DIV/0!	#DIV/0!	#DIV/0!	#DIV/0!	#DIV/0!	#DIV/0!	#DIV/0!	#DIV/0!	0	0	0	NA	NA	NA	NA	NA	NA	NA	NA
1170	PE00000897	GAAGTTGGTGTATACCCCATTCCGGCATTGCTTTACCTAGTCAAGAATCTGCTTCAGTATTATATCTTCG	Original contig	Ctg1170	AT4G35335	nucleotide-sugar transmembrane transporter/ sugar:hydrogen symporter	Putative CMP-sialic acid transporter.[Oryza sativa]	#DIV/0!	#DIV/0!	#DIV/0!	#DIV/0!	#DIV/0!	#DIV/0!	#DIV/0!	#DIV/0!	0	0	0	NA	NA	Response	NA	NA	NA	NA	NA
1171	PE00000898	TAGGCGTCATTCAAGAACACTTCTTTGTGAAAGATGCAATTGACAACCCGCATTAGTAAGATGCACAGAA	Original contig	Ctg1171	AT5G48250	zinc finger (B-box type) family protein	CONSTANS B-box zinc finger family protein [Arabidopsis thaliana]	#DIV/0!	#DIV/0!	#DIV/0!	#DIV/0!	#DIV/0!	#DIV/0!	#DIV/0!	#DIV/0!	0	0	0	NA	Response	NA	NA	NA	NA	NA	NA
1175	PE00000899	GGGCTGTCAAATATGTTGGAGAACCAATGACCCACTTGGAATCCATTGCTTCCTCTGCGGTACGGGCAGC	Original contig	Ctg1175	AT3G52990	pyruvate kinase, putative	AT3g52990/F8J2_160 (Pyruvate kinase-like protein).[Arabidopsis thaliana]	-0.112517	0.225305	-0.473065	0.518927	-1.11613	0.625403	-0.874833	0.385885	0	0	0	NA	NA	NA	NA	NA	NA	NA	Response
1176	PE00000900	CGCTCTAATGCATTGGGGGATTGCACCAAAAATCTCCTTTTCAAAGGTGGGTTATTTCCCCCTTTGAGAA	Original contig	Ctg1176	AT3G56190	ALPHA-SNAP2 (ALPHA-SOLUBLE NSF ATTACHMENT PROTEIN 2); binding / soluble NSF attachment protein	Alpha-soluble NSF attachment protein (Alpha-SNAP) (N-ethylmaleimide-sensitive factor attachment protein, alpha)	#DIV/0!	#DIV/0!	#DIV/0!	#DIV/0!	#DIV/0!	#DIV/0!	#DIV/0!	#DIV/0!	0	0	0	Response	NA	NA	NA	NA	NA	NA	NA
1177	PE00000901	CTGGTTTAGGTGAATGAGGCCTGCGGCGGACACCCACTCCCATCAAAGCTCGGAGTAGCCCATCAGAAGG	454	PpEST454_46472612	AT5G60790	ABC transporter family protein	putative ABC transporter [Oryza sativa (japonica cultivar-group)]	-0.082431	0.126246	0.0980437	0.271547	0.342505	0.273458	0.490667	0.937973	0	0	0	NA	NA	NA	NA	NA	NA	NA	NA
1178	PE00000902	AGTCAAGAATGCAAGACTGTAGTCGCACAATATGGAGAGACCATAATTGAGAGGATTTTAGCCAAGGATC	454	PpEST454_89482697	AT1G11910	aspartic proteinase A1	aspartic proteinase [Theobroma cacao]	0.384183	0.264713	-0.193341	0.487087	0.0302118	0.555167	1.22848	0.413333	0	0	0	NA	NA	NA	NA	NA	NA	NA	NA
1179	PE00000903	TGAAGACTCGCCAGCATCCCACAAAAGTGGTTTATTTACTTCAACAAGAGTTGGGATTTTACAATTGACG	Original contig	Ctg1179	AT5G52210	ATGB1 (ARABIDOPSIS THALIANA GTP-BINDING PROTEIN 1); GTP binding	Putative GTP-binding protein.[Oryza sativa]	0.287389	0.235537	1.05561	0.697129	1.07623	0.808372	-0.47218	0.161295	0	0	0	NA	NA	NA	NA	NA	NA	NA	NA
1181	PE00000904	TCGGCGGAAACGACACTCAGCTCATGTCGTATCTCCTCCCTGCAATGCAATCTGTCTATAGAGCTCTTGT	Original contig	Ctg1181	AT2G27500	glycosyl hydrolase family 17 protein	probable beta-1,3-glucanase [imported] - Arabidopsis thaliana[Arabidopsis thaliana]	-1.05909	0.46546	0.157736	#DIV/0!	0.906853	0.479287	0.435052	0.286864	0	0	0	NA	NA	NA	NA	NA	Response	NA	NA
1183	PE00000905	GGCATCCACAGTACTTCTTCAAACAACTACATGCGTGCAGATGGCCAGAACACTGGAAACTTCATTACGG	Original contig	Ctg1183	AT1G26355	SP1L1 (SPIRAL1-LIKE1)	hydrolase, alpha/beta fold family [Arabidopsis thaliana	-0.184484	0.291866	-0.350237	0.34928	-1.16716	0.323151	-0.870765	0.399173	B	0	0	NA	NA	NA	NA	NA	NA	NA	NA
1184	PE00000906	CTGCCGATACATCTTATGGAGGTAATGTTCCAAAGTTCCCTCGAACCAGCATATGGGATCCCTATAAACG	Original contig	Ctg1184	AT5G23040	CDF1 (CELL GROWTH DEFECT FACTOR 1)	unknown protein [Arabidopsis thaliana]	-0.500716	0.248842	0.00041888	0.349495	1.00091	0.3341	0.118561	0.214941	0	0	0	NA	NA	NA	NA	NA	NA	NA	NA
1185	PE00000907	AGATCCACCTGATCTTACAGAACTATCACAATTCCCTGATATAAGACTCTGGTTCTCTGAGACTTGCTGC	Original contig	Ctg1185	AT2G47910	CRR6 (chlororespiratory reduction 6)	no hits found	#DIV/0!	#DIV/0!	#DIV/0!	#DIV/0!	#DIV/0!	#DIV/0!	#DIV/0!	#DIV/0!	0	0	0	NA	NA	NA	NA	NA	NA	NA	Response
1186	PE00000908	CCCCACACAGTTTTTTGAACGAACAATCGGCTTTACTATTTACTATCCACCATAAGATCCCCGTGATCCT	Original contig	Ctg1186	AT2G47910	CRR6 (chlororespiratory reduction 6)	no hits found	#DIV/0!	#DIV/0!	#DIV/0!	#DIV/0!	#DIV/0!	#DIV/0!	#DIV/0!	#DIV/0!	0	0	0	NA	NA	NA	NA	NA	NA	NA	Response
1188	PE00000909	AAGGGTGATGACCTGTTCTTTGAGCATACCTTATCCCTCGTGGAAGCACTCTGTGGCTTCCACTTTGTAT	Original contig	Ctg1188	AT3G44110	ATJ3; protein binding	DnaJ protein homolog (DNAJ-1).[Cucumis sativus]	-0.523376	0.0558628	0.0881885	0.699586	0.807892	0.497003	-0.776063	0.37561	0	0	0	NA	Response	NA	NA	NA	NA	Response	NA
1191	PE00000910	TACTTCAACACCTTCGGTGGGAATCCAGTATGTACAGCCGCGGGACTTGCTGTTCTAAAAGTGATTGAGA	Original contig	Ctg1191	AT3G08860	alanine--glyoxylate aminotransferase, putative / beta-alanine-pyruvate aminotransferase, putative / AGT, putative	alanine--glyoxylate aminotransferase (beta-alanine-pyruvate aminotransferase/AGT), putative [Arabidopsis thaliana]	1.4078	0.3639	1.61653	0.257275	1.78685	0.745156	1.78108	0.524645	A	O	0	Response	NA	NA	Response	NA	NA	Response	NA
1192	PE00000911	AAGGAAGGCACAGATCCATGCAATACTTACAGCTTTCACCATGTGGGATCGCTCTTATCAAGTGTTGCCA	Original contig	Ctg1192	AT3G49730	Tetratricopeptide repeat (TPR)-like superfamily protein	unknown protein [Arabidopsis thaliana]	#DIV/0!	#DIV/0!	#DIV/0!	#DIV/0!	#DIV/0!	#DIV/0!	#DIV/0!	#DIV/0!	0	0	0	NA	NA	NA	NA	NA	NA	NA	NA
1193	PE00000912	AAGCCTGCTCAACAATAAAGTTGTCGGTCAAGGGAGTTCTTTGCTTGTTAAGCTTTCCATAACCTTTTTT	454	PpEST454_84639375	AT2G01250	Ribosomal protein L30/L7 family protein	60S ribosomal protein L7 (RPL7B) [Arabidopsis thaliana]	#DIV/0!	#DIV/0!	#DIV/0!	#DIV/0!	#DIV/0!	#DIV/0!	#DIV/0!	#DIV/0!	0	0	0	NA	NA	Response	NA	NA	NA	NA	NA
1194	PE00000913	AGCATCTTCGTTGATCCTGAAGGAAGGGGTCTTCGATCTCTGGCCAAAGCTCAGATAGATGCCCTTCTTG	Original contig	Ctg1194	AT3G25570	adenosylmethionine decarboxylase family protein	S-adenosylmethionine decarboxylase.[Malus domestica]	#DIV/0!	#DIV/0!	#DIV/0!	#DIV/0!	#DIV/0!	#DIV/0!	#DIV/0!	#DIV/0!	0	0	0	Response	NA	NA	NA	NA	NA	NA	NA
1195	PE00000914	CTACAATAGGTTCCTCAAGACTGAGCGCTGTGGTTCTCCTAGATCAACTCTTAAAGGCTGCTGGAGAGAT	Original contig	Ctg1195	AT3G25570	adenosylmethionine decarboxylase family protein	S-adenosylmethionine decarboxylase [Malus x domestica]	-0.0294021	0.174941	-0.279522	0.373827	-0.759925	0.324141	-0.242427	0.162961	0	0	0	Response	NA	NA	NA	NA	NA	NA	NA
1196	PE00000915	CATGCAATCACTGTTGGGAAGCGTGTGAGAACTGAGACCAACATTGCCTCAGGATCAGTTTCTGTGAGTT	Original contig	Ctg1196	AT1G58290	HEMA1; glutamyl-tRNA reductase	Glutamyl-tRNA reductase 2, chloroplast precursor (GluTR)	#DIV/0!	#DIV/0!	#DIV/0!	#DIV/0!	#DIV/0!	#DIV/0!	#DIV/0!	#DIV/0!	0	0	0	NA	NA	NA	NA	NA	NA	NA	NA
1200	PE00000916	CCATTGGAGGCAGTGCCAACCCTACAATCAATAGCCAAGGGAATAGATTTGCTGCACCAGATATCAGATT	454	PpEST454_157313311	AT4G24780	Pectin lyase-like superfamily protein	Pectate lyase.[Salix gilgiana] = ctgS3II251	-0.358654	0.407555	-4.11912	0.938873	#DIV/0!	#DIV/0!	4.98631	0.625551	F	N	+	Response	NA	NA	Response	Response	NA	NA	NA
1203	PE00000917	CCAGAGGGAATTGAACGTCTGTGTTCAGACGTGGAAGTTGACCATACTGATGTAAGGATATTGATGCTTG	Original contig	Ctg1203	AT1G15860	unknown protein	At1g15860 [Arabidopsis thaliana]	#DIV/0!	#DIV/0!	#DIV/0!	#DIV/0!	#DIV/0!	#DIV/0!	#DIV/0!	#DIV/0!	0	0	0	Response	NA	NA	NA	NA	NA	NA	NA
1204	PE00000918	GTGTGGTTACGGGAACCTGTACAGCCAGGGCTATGGGACTAACACAGCAGCACTAAGCACTGCATTGTTC	Original contig	Ctg1204	AT1G69530	ATEXPA1 (ARABIDOPSIS THALIANA EXPANSIN A1)	expansin 4 [Prunus persica]	-1.27405	0.740775	-0.265431	0.101585	-1.04476	0.367657	-0.589611	0.146241	0	0	0	NA	Response	NA	Response	Response	NA	NA	NA
1205	PE00000919	ACTTATTGGATTTGTAACCGCCCGAATTGTTCTTGCCAAAGAAAGTGAGATAGGGGATCTGCTCAGTTAC	Original contig	Ctg1205	AT5G16800	GCN5-related N-acetyltransferase (GNAT) family protein	GCN5-related N-acetyltransferase (GNAT) family [Arabidopsis thaliana]	#DIV/0!	#DIV/0!	#DIV/0!	#DIV/0!	#DIV/0!	#DIV/0!	#DIV/0!	#DIV/0!	0	0	0	NA	NA	NA	NA	NA	NA	NA	NA
1206	PE00000920	AGAATGATGTTAGGTACAGGTTCGTTGTGGATGTGGCCGGCAGCAATCTTAATCCATAGACAGATAAGAA	454	PpEST454_115591835	No hit found	-	Cinnamyl alcohol dehydrogenase (Fragment).[Zinnia elegans]	-0.78859	0.172118	-1.03631	0.821324	0.457627	0.596214	2.48233	0.67403	C	0	+	NA	NA	NA	NA	NA	NA	NA	NA
1207	PE00000921	CAGCTTAAGATTCAACCATGAGTAAACTTCAAAGTGATACTCTCAAAGAGGGGGTTTCCACCATCATGGC	454	PpEST454_46472531	AT5G22440	Ribosomal protein L1p/L10e family	putative 60S ribosomal protein [Oryza sativa (japonica cultivar-group)]	0.282136	0.337547	0.49246	0.421063	-0.794109	0.288825	0.282058	0.206618	0	0	0	NA	NA	NA	NA	NA	NA	NA	NA
1208	PE00000922	TGGTCTTTGAGTGCGCTGCCTTCTGAACTTATGATTGACCTTTGACTGTACAAGAACGTTTAATTTCATA	454	PpEST454_22478697	AT4G33700	CBS domain-containing protein with a domain of unknown function (DUF21)	CBS domain containing protein [Arabidopsis thaliana]	0.388383	0.137006	-0.165681	0.383506	0.198984	0.22532	-0.111143	0.427117	0	0	0	NA	NA	NA	NA	NA	NA	NA	NA
1209	PE00000923	GAGAGAAAAAAAATGTGGGATCTCAATGACTCGCCTGATCAGCGTCCACGTGGCGATGAATCGGAGAGAT	454	PpEST454_17531154	No hit found	-	transcription factor AHAP2 [Malus x domestica]	#DIV/0!	#DIV/0!	#DIV/0!	#DIV/0!	#DIV/0!	#DIV/0!	#DIV/0!	#DIV/0!	0	0	0	NA	NA	NA	NA	NA	NA	NA	NA
1210	PE00000924	TCAGCTCCTATTTCGAGAGATCTTGCATCCCATCCGTAATTTATGGCCCTTCAACGCTTGTAATTGGCGA	Original contig	Ctg1210	AT2G19860	HXK2 (HEXOKINASE 2); ATP binding / fructokinase/ glucokinase/ hexokinase	Hexokinase.[Citrus sinensis]	0.39266	0.253297	-0.352552	0.254712	0.62691	0.119993	0.793181	0.433438	0	0	0	Response	NA	Response	NA	Response	NA	NA	Response
1211	PE00000925	AGTAGCAGTGAGCGGCCAGGGAATGAAAGTGGCCCGAAAACGGAAATCCAGGATATCTCTTCCATCCAAA	Original contig	Ctg1211	AT3G23280	zinc finger (C3HC4-type RING finger) family protein / ankyrin repeat family protein	auxin-regulated protein-like protein [Oryza sativa (japonica cultivar-group)]	0.60853	0.531547	0.925817	0.265283	1.08351	0.433672	0.344709	0.489786	0	0	0	NA	NA	NA	NA	NA	NA	NA	NA
1213	PE00000926	AGGATCTTCAGCCGCTGGTTCCGATACCGGCTCCGGGGCAATTGGTTCGGCAGAAGGAGCCTCAGCAGAG	Original contig	Ctg1213	AT2G45000	EMB2766 (EMBRYO DEFECTIVE 2766); structural constituent of nuclear pore	hypothetical protein Tb927.2.1530 [Trypanosoma brucei]___4e-24_(AG13)Ag13 protein precursor.[Alnus glutinosa]	#DIV/0!	#DIV/0!	#DIV/0!	#DIV/0!	#DIV/0!	#DIV/0!	#DIV/0!	#DIV/0!	0	0	0	NA	NA	NA	NA	NA	NA	NA	NA
1214	PE00000927	GTTACGACGAGGGAAAACGTACGGCCGAGACATTGACCATGGACTACCACAGAGGAGCCGGAGTTGAGGT	Original contig	Ctg1214	AT3G62830	AUD1; UDP-glucuronate decarboxylase/ catalytic/ dTDP-glucose 4,6-dehydratase	NAD-dependent epimerase/dehydratase family [Arabidopsis thaliana]	-0.177068	0.308665	-0.0989034	0.466732	-0.731984	0.407845	-0.878764	0.652117	0	0	0	NA	NA	NA	NA	NA	NA	NA	NA
1215	PE00000928	TAGGGGATGCTTATGCCATCTAGTGGGCCCGGCCTTCCCTTTCCTGCTCTGGGACGAATCCGTTGGGCTT	Original contig	Ctg1215	AT1G77280	protein kinase family protein	hypothetical protein [Arabidopsis thaliana]	#DIV/0!	#DIV/0!	#DIV/0!	#DIV/0!	#DIV/0!	#DIV/0!	#DIV/0!	#DIV/0!	0	0	0	Response	Response	NA	Response	NA	NA	NA	NA
1216	PE00000929	TGGATGAGGATAGGCCTGAAGAAAGCCAGTACTTGGCTGCATGGTTCTGGCACATAAAATCGAATAAGGA	Original contig	Ctg1216	AT1G66150	TMK1 (TRANSMEMBRANE KINASE 1); transmembrane receptor protein serine/threonine kinase	OSJNBa0070M12.3 [Oryza sativa (japonica cultivar-group)]	-1.18123	0.316415	-1.93221	1.07931	#DIV/0!	#DIV/0!	2.38517	0.941658	0	0	0	NA	NA	NA	NA	Response	NA	NA	NA
1217	PE00000930	CGTTGATCCTCTCCTCGAAATCCTCCGCAGGGGTGCAGAACCTAAGCTGTTGGCCTTCTCTGCAGCTCTT	Original contig	Ctg1217	AT1G33490	unknown protein	Hypothetical protein.[Arabidopsis thaliana]	-0.00182486	0.124441	0.0435869	0.24476	0.0572759	0.619076	0.307829	0.184095	0	0	0	NA	NA	NA	Response	NA	NA	NA	Response
1220	PE00000931	AGATGCCAAGGAAGAGCTTTACTCACTTGTTACCGTAGCAGAGATCCCAGCTGAAGGACTGAGTGGGTTG	Original contig	Ctg1220	AT2G19740	60S ribosomal protein L31 (RPL31A)	60S ribosomal protein L31.[Panax ginseng]	0.882716	0.346438	0.670994	0.997826	-1.04989	0.485375	0.589315	0.637053	0	0	0	NA	Response	NA	NA	NA	NA	NA	NA
1222	PE00000932	TACTGCAATGCGCTTGCTGAACAGGCAACTTGGAATCAAAAACTTTGCTCCCTTGAGACCCATGTTTCTT	Original contig	Ctg1222	AT1G62020	coatomer protein complex, subunit alpha, putative	coatomer alpha subunit-like protein [Lotus corniculatus var. japonicus]	0.340761	0.214921	-1.28194	#DIV/0!	0.136188	0.0974604	0.339659	0.224133	0	0	0	NA	NA	NA	NA	NA	NA	NA	NA
1223	PE00000933	GTGAGCGAAAAAAGCTTTTGTGGCTCACCTTGTATTCTCGTAGTTCTGTCTCTCCGACCAAATAAAGCAT	Original contig	Ctg1223	AT1G70060	SNL4 (SIN3-LIKE 4)	Putative co-repressor protein.[Oryza sativa]	-0.215551	0.328799	-0.262097	0.303865	0.199225	0.635725	0.603659	0.427183	0	0	0	NA	NA	NA	NA	NA	NA	NA	NA
1224	PE00000934	AGCATGTATAGAGGCAGAAGCGCACCATTGACCTGTAAGGTTACAAGTTCATTGGCAGCAGTCATGGCTC	Original contig	Ctg1224	AT1G65320	CBS domain-containing protein	CBS domain containing protein [Arabidopsis thaliana]	0.343123	0.241739	0.598787	0.0643913	0.0413904	0.105446	1.35044	0.223975	0	0	0	NA	NA	NA	NA	NA	NA	NA	NA
1225	PE00000935	TACACGCCTTTCGCTTATGTTAAATATGGTTGTTTATTTGAGGGGGAATGCAGAGCCCTTGCAGTACGTT	Original contig	Ctg1225	AT3G51880	HMGB1 (HIGH MOBILITY GROUP B 1); DNA binding / chromatin binding / structural constituent of chromatin / transcription factor	high mobility group protein 2-related [Arabidopsis thaliana]	-0.627044	0.259678	0.192923	0.135409	0.172759	0.259165	0.429051	0.579219	0	0	0	NA	NA	NA	NA	NA	NA	NA	NA
1226	PE00000936	ACATTTCTCGTGCCGTTGCCAACCAGGTCAGATCAGGAGCTCCTACATGCCTCGCATGAGCTCGTTACAC	Original contig	Ctg1226	AT4G00090	transducin family protein / WD-40 repeat family protein	F6N15.8-like protein [Mangifera indica]	#DIV/0!	#DIV/0!	#DIV/0!	#DIV/0!	#DIV/0!	#DIV/0!	#DIV/0!	#DIV/0!	0	0	0	NA	NA	NA	NA	NA	NA	NA	NA
1227	PE00000937	TCTTAGGCCTCGCTCTCTCACCATCGTCTCTGCTAAAGGCTACAAAATGAAGACCCACAAGGCTTCGGCG	Original contig	Ctg1227	AT2G24090	ribosomal protein L35 family protein	ribosomal protein L35 [Arabidopsis thaliana]	#DIV/0!	#DIV/0!	#DIV/0!	#DIV/0!	#DIV/0!	#DIV/0!	#DIV/0!	#DIV/0!	0	0	0	NA	NA	NA	NA	NA	NA	NA	NA
1228	PE00000938	AATCCATGGGGGTTTCAGATTGAAGGTTGGCATTGCTAGTAAGTTGTGGGACTTTCCTCGAATCTTGAAT	454	PpEST454_46472601	AT3G04930	DNA-binding storekeeper protein-related transcriptional regulator	unknown protein [Arabidopsis thaliana]	0.0496987	0.275884	-0.316864	0.404055	0.593613	0.0142203	0.735578	0.576692	0	0	0	NA	NA	NA	NA	NA	NA	NA	NA
1229	PE00000939	ATCCATATCTGGATGGCGTGTACAATCCACGCAATCGTACTCTCCGTGTAAGCTGCTTCAACAGCCGAAA	Original contig	Ctg1229	AT3G46740	TOC75-III (TRANSLOCON AT THE OUTER ENVELOPE MEMBRANE OF CHLOROPLASTS 75-III); P-P-bond-hydrolysis-driven protein transmembrane transporter	chloroplast import-associated channel protein homolog [Arabidopsis thaliana]	#DIV/0!	#DIV/0!	#DIV/0!	#DIV/0!	#DIV/0!	#DIV/0!	#DIV/0!	#DIV/0!	0	0	0	NA	NA	NA	NA	NA	NA	NA	NA
1230	PE00000940	GGGTGAGCCAACTCGGATAATGCTGGCAGTGAACGAGTCGACGATCAAGGGGTACCCGCACGCCTCCATA	Original contig	Ctg1230	AT5G14680	universal stress protein (USP) family protein	unknown protein [Arabidopsis thaliana]	0.112587	0.223709	0.761783	0.126624	0.349302	0.376551	1.22524	0.356864	0	M	0	NA	NA	NA	NA	NA	NA	NA	NA
1231	PE00000941	GGTGGCAGTGCTCATGGTGGCGGCGATGGTTGATGGCATTGAAAGTCGATGCTTTTTTAGCATTTTTGTT	Original contig	Ctg1231	No hit found	-	cytochrome b [Forelius chalybaeus]	-0.691202	0.517202	-0.376848	0.462715	0.564983	0.343525	0.272022	0.848545	0	0	0	NA	NA	NA	NA	NA	NA	NA	NA
1232	PE00000942	GCTGCCCTTCTTCCGCTTCTACAGAGGTGCTCATGGTCGTCTATGCAGCTTTAGCTGTACAAATGCCACG	Original contig	Ctg1232	AT1G08570	ACHT4 (ATYPICAL CYS HIS RICH THIOREDOXIN 4); oxidoreductase, acting on sulfur group of donors, disulfide as acceptor	thioredoxin family [Arabidopsis thaliana]	-1.34064	0.0734685	-0.770409	0.288215	0.669351	0.133711	-0.0167506	0.238114	A	L	+	Response	Response	NA	Response	NA	Response	NA	NA
1234	PE00000943	TCGTCCTGCTTATCCTCAACTTTCGTGGGATAAGTATACTGCGTTTGACACATGATCCCAACAGAGACCA	Original contig	Ctg1234	AT3G21180	ACA9 (AUTOINHIBITED CA(2+)-ATPASE 9); calcium-transporting ATPase/ calmodulin binding	Potential calcium-transporting ATPase 9, plasma membrane-type (EC 3.6.3.8) (Ca(2+)-ATPase isoform 9).[Arabidopsis thaliana]	0.113987	0.159728	0.172211	#DIV/0!	0.604792	0.453923	1.05465	0.504082	0	0	0	NA	NA	NA	NA	NA	NA	Response	NA
1238	PE00000944	ATAATCATGTCACCACCAATACCCCACATGGCAATTTCCCTCAACACCACGACTCTGCGTCTCAAAACCC	Original contig	Ctg1238	AT4G24060	Dof-type zinc finger domain-containing protein	OSJNBa0005N02.13 [Oryza sativa (japonica cultivar-group)]	-0.503903	0.260644	-0.233755	0.00771735	-0.0210937	0.352544	-2.1612	0.522887	D	0	+	NA	NA	NA	NA	NA	NA	NA	NA
1239	PE00000945	AAAGGCATTCGAAAAGTCGTATTGAGATTCTGGTAAAAGCCAGAAGTCAGTTCAAGGAGCGTAGCACTGC	Original contig	Ctg1239	AT1G60780	HAP13 (HAPLESS 13); protein binding	Putative clathrin-associated protein.[Oryza sativa]	0.235319	0.152619	0.265284	#DIV/0!	0.201691	0.0877799	1.22426	0.196456	0	0	0	NA	NA	NA	NA	NA	NA	NA	NA
1240	PE00000946	CTAAGTGAGCTGTATTATTATTGTATGTAGCTTTGACAATTCCAACGACTTGCAGAAGTAGTGTCCATGC	Original contig	Ctg1240	AT3G62840	unknown protein	Small nuclear ribonucleoprotein-like protein (At2g47640).[Arabidopsis thaliana]	0.734566	0.240925	0.119119	0.0940047	-0.836357	0.385666	-0.926377	0.0775863	0	0	+	NA	NA	NA	NA	NA	NA	NA	NA
1241	PE00000947	AGCAGTTGATGATGGAGTGAACACTTACAAGGCAATGTGCAAGGATAGCCGTATTGCTCCTGGAGCTGCG	Original contig	Ctg1241	AT3G03960	chaperonin, putative	Putative T-complex protein 1, theta subunit (TCP-1-theta).[Arabidopsis thaliana]	0.43678	0.157045	-0.371263	#DIV/0!	-0.547472	0.497217	0.514831	0.215925	0	0	0	NA	NA	NA	NA	NA	NA	NA	NA
1242	PE00000948	CATCAACGCCATCAACGCCATCAACACCGTCCACGCCGTTGATATACATCACCGGTCCACCGGGGGACTT	Original contig	Ctg1242	AT1G23040	hydroxyproline-rich glycoprotein family protein	unknown [Arabidopsis thaliana]	-0.400559	0.302785	-0.121419	0.262541	0.303299	0.655005	-1.94419	1.25284	0	0	0	NA	NA	NA	NA	NA	NA	NA	NA
1243	PE00000949	ATGCAATTATTTAACAAACTGTCTTCTAAGTCTGCCAAGTACAAGCCTGGGCTTGTCCAGTTTCTCTTGA	Original contig	Ctg1243	AT1G77140	VPS45 (VACUOLAR PROTEIN SORTING 45); protein transporter	vacuolar protein sorting homolog [Arabidopsis thaliana]	#DIV/0!	#DIV/0!	#DIV/0!	#DIV/0!	#DIV/0!	#DIV/0!	#DIV/0!	#DIV/0!	0	0	0	NA	NA	Response	NA	NA	NA	NA	NA
1244	PE00000950	GTTGTTCAGTTTACTAGATCTCTGGTTCCCTACAAGCATAAAGGGATTCGCATCAATGTGCTTTGTCCTG	Original contig	Ctg1244	AT1G49670	NQR; binding / catalytic/ oxidoreductase/ zinc ion binding	oxidoreductase, zinc-binding dehydrogenase family [Arabidopsis thaliana]	-0.986887	0.187875	-0.908949	0.166249	-0.288245	0.318504	0.960381	0.234981	0	L	+	Response	NA	NA	NA	NA	NA	NA	NA
1245	PE00000951	GCAGCGCCTCGAGAAATATTACTAAATAAAGTTCCATTTCCATTACCTAATCCTGAAATCTTCAACCGAG	Original contig	Ctg1245	AT2G20360	binding / catalytic/ coenzyme binding	Putative NADH-ubiquinone oxireductase.[Arabidopsis thaliana]	#DIV/0!	#DIV/0!	#DIV/0!	#DIV/0!	#DIV/0!	#DIV/0!	#DIV/0!	#DIV/0!	0	0	0	NA	NA	NA	NA	NA	NA	NA	NA
1249	PE00000952	CCAATTGGTAAACCTCGAACGAACTTGGAAGCCCTACCTACTCATAGGTTCTAGTGTACTGTGGCATCCA	Original contig	Ctg1249	AT5G11500	unknown protein	unknown protein [Arabidopsis thaliana]	#DIV/0!	#DIV/0!	#DIV/0!	#DIV/0!	#DIV/0!	#DIV/0!	#DIV/0!	#DIV/0!	0	0	0	NA	NA	NA	NA	NA	NA	NA	NA
1250	PE00000953	TCTCTCTCTGTGTCTGAAGTGTGCAATTGAGCAACTCATGCCAATGCGTTTGAGTGCATAGCCAGAGGCA	Original contig	Ctg1250	AT2G43030	ribosomal protein L3 family protein	50S ribosomal protein L3.[Arabidopsis thaliana]	#DIV/0!	#DIV/0!	#DIV/0!	#DIV/0!	#DIV/0!	#DIV/0!	#DIV/0!	#DIV/0!	0	0	0	NA	NA	NA	NA	NA	NA	NA	NA
1251	PE00000954	CTATGGCATTGACAAAGGCGAAGGAGATCGTGTCGTCCAATTCGGTCGTCGTGTTCAGCAAGACGTATTG	Original contig	Ctg1251	AT5G40370	glutaredoxin, putative	Glutaredoxin-like protein (AT5g40370/MPO12_80).[Arabidopsis thaliana]	0.219718	0.287647	-0.123751	0.382267	0.0700571	0.168347	1.15955	0.710389	0	0	0	NA	NA	Response	NA	NA	NA	NA	NA
1252	PE00000955	TGCCGATGATCAGGTTGCAGAAAAGTTATCTTTGAAGAAGGGCGTTTCCTTAAATTCAGCTCAGAACATG	Original contig	Ctg1252	AT3G58730	vacuolar ATP synthase subunit D (VATD) / V-ATPase D subunit / vacuolar proton pump D subunit (VATPD)	Vacuolar ATP synthase subunit D (EC 3.6.3.14) (V-ATPase D subunit) (Vacuolar proton pump D subunit).[Arabidopsis thaliana]	0.489963	0.164405	#DIV/0!	#DIV/0!	-0.40117	0.346688	1.52019	1.02909	0	0	0	NA	NA	NA	NA	NA	NA	NA	NA
1253	PE00000956	TGTCCTTTCATAGTGAGAAACTAGCACTTGCCTTCTGCTTTTTGAAGACAAGTCCAGGCACCCCAATTCG	454	PpEST454_22485834	AT3G62890	Pentatricopeptide repeat (PPR) superfamily protein	pentatricopeptide (PPR) repeat-containing protein [Arabidopsis thaliana]	#DIV/0!	#DIV/0!	#DIV/0!	#DIV/0!	#DIV/0!	#DIV/0!	#DIV/0!	#DIV/0!	0	0	0	NA	NA	NA	NA	NA	NA	NA	NA
1254	PE00000957	CATTTCGCATGGCAGTGTAATGTGAACCCTAACATACCCGAGTTTGTTCATAGTACAGTTTGGCCTGGCT	Original contig	Ctg1254	AT1G01320	tetratricopeptide repeat (TPR)-containing protein	putative tetratricopeptide repeat(TPR)-containing protein [Oryzasativa (japonica cultivar-group)]	#DIV/0!	#DIV/0!	#DIV/0!	#DIV/0!	#DIV/0!	#DIV/0!	#DIV/0!	#DIV/0!	0	0	0	NA	NA	Response	NA	NA	NA	Response	NA
1256	PE00000958	GGTGACGCTAACCCTGACTACCCAATACGTGGATGATCCAGTGCGGCCTGTCTGCGCTCCAATGGCTGGC	Original contig	Ctg1256	AT5G62360	invertase/pectin methylesterase inhibitor family protein	pectinesterase family [Arabidopsis thaliana]	#DIV/0!	#DIV/0!	#DIV/0!	#DIV/0!	#DIV/0!	#DIV/0!	#DIV/0!	#DIV/0!	0	0	0	Response	Response	NA	Response	NA	Response	NA	Response
1257	PE00000959	GACCTTGCACCAAAAACCAACACTGAATTCATCAAAACATCTTGCAGTGCAACAACCTACCCTAAACTCT	454	PpEST454_84642241	AT5G62360	Plant invertase/pectin methylesterase inhibitor superfamily protein	unknown [Arabidopsis thaliana]	-2.44865	0.424735	-0.81713	0.252551	#DIV/0!	#DIV/0!	-3.14153	0.816475	0	0	0	Response	Response	NA	Response	NA	Response	NA	Response
1258	PE00000960	CCCACCTTGGCAGTCAGCAGCAGGAGCTCTGGTCTGAAGTCAGTTTCCTTTTCCATCACTGGAAAGCGCT	Original contig	Ctg1258	AT4G25050	ACP4 (acyl carrier protein 4); acyl carrier	Acyl carrier protein 1, chloroplast precursor (ACP 1)	1.50346	0.279939	3.12684	0.713982	3.76177	1.58961	0.0899671	0.268957	A	O	+	NA	NA	NA	NA	NA	NA	NA	NA
1260	PE00000961	CTTGGCTCAATTGTCACGCAAAATAACGCATGACTACTTTTCCGACACAGACGCAGCTGTACAAAAAGAA	Original contig	Ctg1260	AT4G22310	unknown protein	light induced protein like protein [Oryza sativa (japonica cultivar-group)]	0.0470982	0.280895	1.11693	0.512406	0.504575	0.393926	-0.347029	0.219971	0	0	0	NA	NA	NA	NA	NA	NA	NA	NA
1261	PE00000962	GATTTTACGATAACCGAGTAACCCGATAACCCAACACGGTTTAGATAAGGGAAGACGAAAGGTTCTATCT	454	PpEST454_17531093	AT3G56880	VQ motif-containing protein	unknown protein [Arabidopsis thaliana]	-0.620023	0.0501366	-0.152482	0.301076	0.67106	0.358823	0.111223	0.180638	0	0	0	Response	Response	Response	Response	Response	Response	NA	Response
1262	PE00000963	ATGAGGATTAGGTCAGGCTCTCAAGGCATTCGAAAGAAGTGGTGTCGCCAAGTGCGAATCGTCCTTGCCA	Original contig	Ctg1262	AT1G33475	unknown protein	unknown protein [Arabidopsis thaliana]	#DIV/0!	#DIV/0!	#DIV/0!	#DIV/0!	#DIV/0!	#DIV/0!	#DIV/0!	#DIV/0!	0	0	0	NA	NA	NA	NA	NA	NA	NA	NA
1263	PE00000964	TGGAAATTCTGGGTTCTACATCAATGAGTCTAATGTTTCTATGACACTCATGCGTCGCGTTCGTCTGATC	Original contig	Ctg1263	AT3G62420	ATBZIP53 (BASIC REGION/LEUCINE ZIPPER MOTIF 53); DNA binding / protein heterodimerization/ sequence-specific DNA binding / transcription factor	bZIP transcription factor-like protein (Transcription factor-like protein bZIP53) (Putative bZIP transcription factor protein).[Arabidopsis thaliana]	-0.312256	0.275505	#DIV/0!	#DIV/0!	0.475669	0.262568	0.640957	0.207105	0	0	0	NA	NA	NA	NA	NA	Response	NA	NA
1264	PE00000965	AATTCTTACCTTCGTGAAGAGGCACCGAATAGTCATGTTGTTGAGCAACGTGTTGAATGGATGTACGCAT	Original contig	Ctg1264	AT2G15240	UNC-50 family protein	unknown [Arabidopsis thaliana]	#DIV/0!	#DIV/0!	#DIV/0!	#DIV/0!	#DIV/0!	#DIV/0!	#DIV/0!	#DIV/0!	0	0	0	NA	NA	Response	NA	Response	NA	NA	NA
1265	PE00000966	GGGTCTGCTTCTTGCTTTTTGGGTCAGGTGCCCAGATTGCCCATTGTAGCTGAAGCTGCTGAGAGGCAAG	Original contig	Ctg1265	AT5G55710	unknown protein	unknown [Arabidopsis thaliana]	#DIV/0!	#DIV/0!	#DIV/0!	#DIV/0!	#DIV/0!	#DIV/0!	#DIV/0!	#DIV/0!	0	0	0	NA	NA	NA	NA	NA	NA	NA	NA
1266	PE00000967	GATGATGCGATGTGTCGTGACTGGTCGGGATAGCTCAGCTGGTAGAGCAGAGGACTGAAAATCCTCGTGT	454	PpEST454_84628144	AT1G06240	Protein of unknown function DUF455	ORF45a [Pinus koraiensis]	#DIV/0!	#DIV/0!	#DIV/0!	#DIV/0!	#DIV/0!	#DIV/0!	#DIV/0!	#DIV/0!	0	0	0	NA	NA	NA	NA	NA	NA	NA	NA
1267	PE00000968	CTTTTCGCTCCCCGATCTCCCCTACAACTATGGAGCACTGGAGCCGGCAATTAGCGGTGACATAATGCAG	Original contig	Ctg1267	AT3G10920	MSD1 (MANGANESE SUPEROXIDE DISMUTASE 1); metal ion binding / superoxide dismutase	Manganese superoxide dismutase 1 precursor (EC 1.15.1.1) (Superoxide dismutase [Mn/Fe]).[Prunus persica]	#DIV/0!	#DIV/0!	#DIV/0!	#DIV/0!	#DIV/0!	#DIV/0!	#DIV/0!	#DIV/0!	0	0	0	NA	NA	NA	NA	NA	NA	NA	NA
1268	PE00000969	GAAAAGCCTCCTAGACCTATCTTGAAGGTGCTGTTTCTGAACTGTAGTGTTGCTACCCATTATATCCCGA	Original contig	Ctg1268	AT5G54440	unknown protein	unknown protein [Arabidopsis thaliana]	#DIV/0!	#DIV/0!	#DIV/0!	#DIV/0!	#DIV/0!	#DIV/0!	#DIV/0!	#DIV/0!	0	0	0	NA	NA	NA	NA	NA	NA	NA	NA
1269	PE00000970	ACAATGTTCCTCACACCAAGCTCGCAGTAGTTAAAGGGCACCAAAATTGGGTTAAAGTTACCGGTGAATA	Original contig	Ctg1269	AT1G29470	dehydration-responsive protein-related	dehydration-induced protein-related [Arabidopsis thaliana]	#DIV/0!	#DIV/0!	#DIV/0!	#DIV/0!	#DIV/0!	#DIV/0!	#DIV/0!	#DIV/0!	0	0	0	NA	NA	NA	NA	NA	NA	NA	NA
1270	PE00000971	CAGAATGTTTTAGTAATTTGGTTGAGATCACAACGGTACTGAGTATCGAAGCTGAACCAAGGTCTCGTTT	Original contig	Ctg1270	No hit found	-	cytochrome o ubiquinol oxidase subunit III [Candidatus Blochmannia floridanus]	#DIV/0!	#DIV/0!	#DIV/0!	#DIV/0!	#DIV/0!	#DIV/0!	#DIV/0!	#DIV/0!	0	0	0	NA	NA	NA	Response	NA	NA	NA	NA
1271	PE00000972	GTTAAAAACGTTTTAGGGAACTCCCAACTTAACAAAATGGAAACAGAGGGACAAATCACATGGCACTAAC	Original contig	Ctg1271	AT1G21870	glucose-6-phosphate/phosphate translocator-related	glucose-6-phosphate/phosphate translocator-related [Arabidopsis thaliana]	#DIV/0!	#DIV/0!	#DIV/0!	#DIV/0!	#DIV/0!	#DIV/0!	#DIV/0!	#DIV/0!	0	0	0	NA	NA	NA	NA	NA	NA	NA	NA
1272	PE00000973	CACAAACAAATTCTGTAGCGGTTTCCTATTTGCTAAGCTTCGCTTGACGGTGCTTCGGTTCATTATAATT	Original contig	Ctg1272	AT5G02020	unknown protein	Hypothetical 16.1 kDa protein (AT5g02020/T7H20_70).[Arabidopsis thaliana]	-1.46611	0.351846	-1.40534	0.410172	-0.67716	0.456001	-0.0219586	0.496079	0	Q	0	NA	NA	Response	Response	Response	NA	NA	NA
1275	PE00000974	TATTTCCTATATATCTTGATGGGTATATGCCCCGGGAAGTGAGCCCTTAATAATAGAAAGACCCTTGCCA	Original contig	Ctg1275	AT5G02020	unknown protein	unknown protein [Arabidopsis thaliana]	#DIV/0!	#DIV/0!	#DIV/0!	#DIV/0!	#DIV/0!	#DIV/0!	#DIV/0!	#DIV/0!	0	0	0	NA	NA	Response	Response	Response	NA	NA	NA
1276	PE00000975	GCTCGCTAGTCAATACAATCCCGCCACTACTATTTATAGAAACCCTTCGTTAACCGCCGATTCTCAAAAC	Original contig	Ctg1276	AT3G51780	ATBAG4 (ARABIDOPSIS THALIANA BCL-2-ASSOCIATED ATHANOGENE 4); protein binding	unknown [Arabidopsis thaliana]	#DIV/0!	#DIV/0!	#DIV/0!	#DIV/0!	#DIV/0!	#DIV/0!	#DIV/0!	#DIV/0!	0	0	0	NA	NA	NA	NA	NA	NA	NA	NA
1277	PE00000976	GCCAGCATTTTCTCAATCGAGGTAGTCAATGAGTTCCCTCACGATCCCAACGCCTTCACCCAGGGGCTTC	Original contig	Ctg1277	AT4G25720	QC (GLUTAMINYL CYCLASE); catalytic/ glutaminyl-peptide cyclotransferase	glutamine cyclotransferase precursor-like protein [Arabidopsis thaliana]	#DIV/0!	#DIV/0!	#DIV/0!	#DIV/0!	#DIV/0!	#DIV/0!	#DIV/0!	#DIV/0!	0	0	0	NA	NA	NA	NA	NA	NA	NA	NA
1278	PE00000977	TATATGAGTACCGAGGATGGGATTCAAAACCAGCAAACCCTACACATCGTCGATTTACATGGGGACTTAG	Original contig	Ctg1278	AT1G78880	balbiani ring 1-related / BR1-related	F9K20.7 protein (Hypothetical protein).[Arabidopsis thaliana]	0.286857	0.114388	-0.460784	0.108477	-1.07015	0.2036	-0.297864	0.141717	B	0	+	NA	NA	NA	NA	Response	NA	NA	NA
1280	PE00000978	TCGCATGTACTGTGGTGTCGTCGTACTTTGATTCTCTCATCTGATTTTGTACTTAATCAGAGCATCTTCC	Original contig	Ctg1280	No hit found	-	no hits found	0.636376	0.246126	0.323982	0.260701	0.365177	0.547189	1.16201	1.14194	0	0	0	Response	NA	NA	NA	NA	NA	NA	NA
1281	PE00000979	GCTCGTATTCTTCGTGAGATAAAGCTTCTCAGACTTCTACGACATCCCGACATTGTTGAAATTAAACACA	Original contig	Ctg1281	AT2G42880	ATMPK20; MAP kinase	mitogen-activated protein kinase (MAPK), putative (MPK20) [Arabidopsis thaliana]	#DIV/0!	#DIV/0!	#DIV/0!	#DIV/0!	#DIV/0!	#DIV/0!	#DIV/0!	#DIV/0!	0	0	0	NA	NA	NA	NA	NA	NA	NA	NA
1282	PE00000980	ATCTGGGTATACCAGTTATGTCTATCACCGGCGGCTGGAAGCTTAAGCACTCTTCTCTGGTGGTGATTTT	Original contig	Ctg1282	AT1G25425	CLAVATA3/ESR-RELATED 43	AMINOPEPTIDASE (LEUCINE AMINOPEPTIDASE) (LAP) [Mycoplasma pulmonis]	-0.0762112	0.221086	-0.796264	0.279287	0.0853275	#DIV/0!	1.49343	0.144949	0	0	0	NA	NA	NA	NA	NA	NA	NA	NA
1284	PE00000981	CTCCGAGAGAGGGCGTAAAGTGGGGGGATTGATGGGTAAGCGCAATTATGAATTGAGAGGGACGAGTTTT	Original contig	Ctg1284	AT1G76120	tRNA pseudouridine synthase family protein	unknown protein [Arabidopsis thaliana]	0.619399	0.438418	0.644304	0.223893	0.272273	0.316618	-0.204533	0.26574	0	0	0	NA	NA	NA	NA	NA	NA	NA	NA
1285	PE00000982	TCGAATCTTATGCATGTTCTCTTAGTACTGTCTATACATTTGGGCCAACTTTTCGAGCTGAGAACTCACA	Original contig	Ctg1285	AT5G56680	SYNC1; ATP binding / aminoacyl-tRNA ligase/ asparagine-tRNA ligase/ aspartate-tRNA ligase/ nucleic acid binding / nucleotide binding	asparaginyl-tRNA synthetase, cytoplasmic 1 (asparagine-tRNA ligase 1) (SYNC1) [Arabidopsis thaliana]	0.47298	0.128045	-0.381944	0.147887	-0.590984	0.195852	-0.148877	0.61499	0	0	0	NA	NA	NA	NA	NA	NA	NA	NA
1286	PE00000983	TGATCAAAAGTTCACCTGGAACCTTTTGTTACCCTGTTAGGGAATTTTTCTTAGGGCAAAAACTGGGGGT	Original contig	Ctg1286	AT5G07020	proline-rich family protein	unknown [Arabidopsis thaliana]	#DIV/0!	#DIV/0!	#DIV/0!	#DIV/0!	#DIV/0!	#DIV/0!	#DIV/0!	#DIV/0!	0	0	0	NA	Response	NA	NA	NA	NA	NA	NA
1288	PE00000984	CCCATCAAACTATATTGCGCACGAAGGCCGACTCTACTGTAAACACCACCACACCCAACTCATAAAGGAG	Original contig	Ctg1288	AT1G10200	WLIM1; transcription factor/ zinc ion binding	transcription factor LIM [Nicotiana tabacum]	-1.30141	0.372928	-0.0355648	0.760692	0.0614776	0.801883	-2.94044	0.257107	D	L	+	NA	NA	NA	NA	NA	NA	NA	NA
1289	PE00000985	GATCGATGACAAGTGGTGCTCCTGGACGTGGGGGCATGGGTGCACGTAGCACACGGGCACCAGGTGCAAA	Original contig	Ctg1289	AT1G48410	AGO1 (ARGONAUTE 1); endoribonuclease/ miRNA binding / protein binding / siRNA binding	Argonaute protein.[Arabidopsis thaliana]	0.192333	0.0898159	-0.484446	0.286411	-1.29253	0.347803	-0.570097	0.352837	B	0	+	Response	NA	NA	NA	NA	NA	NA	NA
1290	PE00000986	CTAATCAGCAAGACTCCATTACCGATCAGCTTAATAATGGTGTTAGAGGGTTAATGCTCGATATGTATGA	Original contig	Ctg1290	AT1G49740	phospholipase C/ phosphoric diester hydrolase	unknown protein [Arabidopsis thaliana]	#DIV/0!	#DIV/0!	#DIV/0!	#DIV/0!	#DIV/0!	#DIV/0!	#DIV/0!	#DIV/0!	0	0	0	NA	NA	NA	NA	NA	NA	NA	NA
1291	PE00000987	TATTAGAGTGGCTGGCACCTCTTGCTCATAATATGATAAGATGGCAATCCGAGAGGAGTTTTGAACAGCA	Original contig	Ctg1291	AT5G04550	unknown protein	unknown protein [Arabidopsis thaliana]	-0.0938548	0.119864	-0.300633	0.406104	-0.508704	0.0310998	0.89106	0.392845	0	0	0	NA	NA	NA	NA	NA	NA	NA	NA
1292	PE00000988	GAAAGCCGGATATCAGGAGCGGTGCTTGAAGTACTGTGGAATCTGTTGTGAGAAATGCCACTGCGTTCCA	Original contig	Ctg1292	AT5G59845	gibberellin-regulated family protein	snakin-1 [Solanum tuberosum]	-1.68831	0.314403	-4.16301	0.828144	1.16187	0.0611807	4.38401	1.94902	0	Q	+	NA	NA	Response	Response	NA	NA	NA	NA
1293	PE00000989	TTCCTTGGAAGCTTATTGATACCGCCTAATCAAGGAAGACCAGGTTCTCAGGTTCCTCGATTATTGCATT	Original contig	Ctg1293	AT5G06260	nucleolar protein-related	unknown protein [Arabidopsis thaliana	#DIV/0!	#DIV/0!	#DIV/0!	#DIV/0!	#DIV/0!	#DIV/0!	#DIV/0!	#DIV/0!	0	0	0	NA	NA	NA	NA	NA	NA	NA	NA
1294	PE00000990	GAAAAGTGAAAGCCGGTGGCGCCTACACCCTAAATACCGCAAGTGCCGTGACTGTTAGGAGTACCATCCG	Original contig	Ctg1294	AT3G60245	60S ribosomal protein L37a (RPL37aC)	putative 60S ribosomal protein L37a [Oryza sativa (japonica cultivar-group)]	0.403584	0.369796	0.060552	0.240704	-0.358945	0.208862	0.490577	0.422123	0	0	0	NA	NA	NA	NA	NA	NA	NA	NA
1295	PE00000991	CCACAGCACCTGTCCACTCTGCCGCCTATCCCTCCTTTCGTCTCATAAATCTCAAAATGAATCGCCTGAT	Original contig	Ctg1295	AT4G10160	zinc finger (C3HC4-type RING finger) family protein	zinc finger (C3HC4-type RING finger) protein family [Arabidopsis thaliana]	0.157536	0.361132	-0.58778	0.488466	0.0345645	0.239203	-1.20959	0.705834	0	0	0	NA	NA	NA	NA	NA	NA	NA	NA
1296	PE00000992	CAGTTAGAGGGGTACCCATCACCAGAGCTCATGTCACATTTGGTGGTCACTATAATGGTCTATGAACACC	Original contig	Ctg1296	AT3G03870	unknown protein	unknown protein [Arabidopsis thaliana]	#DIV/0!	#DIV/0!	#DIV/0!	#DIV/0!	#DIV/0!	#DIV/0!	#DIV/0!	#DIV/0!	0	0	0	NA	Response	NA	Response	NA	NA	NA	NA
1296	PE00000993	CAGTTAGAGGGGTACCCATCACCAGAGCTCATGTCACATTTGGTGGTCACTATAATGGTCTATGAACACC	Original contig	Ctg1296	AT3G03870	unknown protein	CMP-KDO synthetase -related [Arabidopsis thaliana]	-0.00537478	0.370257	0.36059	0.136042	0.291186	0.321972	0.215006	0.434456	0	0	0	NA	NA	NA	NA	NA	NA	NA	NA
1296	PE00000994	CAGTTAGAGGGGTACCCATCACCAGAGCTCATGTCACATTTGGTGGTCACTATAATGGTCTATGAACACC	Original contig	Ctg1296	AT3G03870	unknown protein	unknown protein [Oryza sativa]	-0.847794	0.259962	0.792753	0.287563	0.678122	0.35368	-4.0915	0.86516	D	0	+	NA	NA	NA	NA	NA	NA	NA	NA
[truncated: 4,276 more rows]
