# Supplementary material for: A microarray approach to identify genes involved in seed-pericarp cross-talk and development in peach
Source: BMC Plant Biol. 2011 Jun 16;11:107. doi: 10.1186/1471-2229-11-107 (PMC3141638; doi:10.1186/1471-2229-11-107)
Supplement: Additional file 6 — List of the oligonucleotides used for the qRT-PCR analyses. The "Contig_nos" refers to the peach contig numbers in the database used to prepare the oligo probes of the μPEACH1.0 microarray. [file 1471-2229-11-107-S6.XLS]

## Sheet: Foglio1
Contig_nos	oligo for name	sequence of oligo for	oligo rev name	sequence of oligo rev	contig annotation
56	ctg_56_for	TACGGGGACAACACTGCTTATTCT	ctg_56_rev	TGGTGCTTCTCCTCCTTCTTGTAG	ABA WDS (water deficit stress) induced protein
57	TF22	CCAAGACCAACAAGGACAACA	TF9	CATGCTCACCTTCACCA	Aux/IAA protein
64	ctg_64_for	CCCCCATGCGCCACTCCA	ctg_64_rev	CATCACTGCCAGGGTTGTAAAAG	1-aminocyclopropane-1-carboxylate oxidase (ACO1)
298	ctg_298_for	TGTTTCCTTTGATCTTGGCTGGTC	ctg_298_rev	AAGATGGGTTTGGGGATTTTGA	bZIP transcription factor ATB2
349	ctg_349_for	TTGGGACATCAGCTCAGACAGACA	ctg_349_rev	AGAGGAACAAGAAGGTGGCAATGA	Plasma membrane intrinsic protein 1c
356	ctg_356_for	GGCGACCACCTGAATTTTATCCA	ctg_356_rev	GGCAAGTCCAAGTCCAGCACCAT	Putative ethylene receptor ERS1
358	TF15	GACTCAACCAGCCAAAACAA	TF30	CTTTGATGTAGTGGCCAGAGTT	Aux/IAA protein
489	ctg_489_for	TGTTCAGCTCCCCGACTTTCAC	ctg_489_rev	TCTTGCGGCCGATGTTCACC	1-aminocyclopropane-1-carboxylate synthase ACC1 synthase, ACS1
544	ctg_544_for	GACACTCGGCTTAACCTCTTCA	ctg_544_rev	AGCTGCTTTCATATTTTCACTGC	Gibberellin 2-oxidase (GA2-oxidase)
939	DZ09	GACAGACAGGGTAGATTAGGAA	DZ10	GGCTCAGTACCCAGTTAGGT	Expansin (PpExp1)
941	ctg_941_for	TGGGTCTTCTTGCAATGGTCTCCT	ctg_941_rev	GCTCAGTGCTGCAGTATTTGTCC	Expansin (PPEXP2)
945	ctg_945_for	AAACAGCCTCGCCGAACTTGACA	ctg_945_rev	ACTACGGATGGGACACTGCTGGAC	Light harvesting chlorophyll A/B binding protein
974	ctg_974_for	CAAAGCCGCCACAGGAAAAATC	ctg_974_rev	TCTCGGGTAACTTGCTGCTTGAAA	Dehydration-induced protein RD22-like protein
1024	ctg_1024_for	GGGAGCCAGTGCAAAGGGATTCT	ctg_1024_rev	GTTTCAGGGCTGCCACGCTCAT	Catalase
1026	ctg_1026_for	TGACAAACACGGGCACAGGAG	ctg_1026_rev	GTCGCCACAGTCAACAAAGTCGTA	Pathogenesis-related protein PR-4B precursor
1112	ctg_1112_for	ATGTGAAGGAGACTGGGTTTGTGT	ctg_1112_rev	TGAGCTTCTTGATCTTGCCATTCT	Unknown protein DUF538
1151	ctg_1151_for	TCATGGGACAAATCAGAGGAGGAA	ctg_1151_rev	TGGCACAAGCAAAGCATCACC	1-aminocyclopropane-1-carboxylate synthase, ACC synthase, ACS3
1257	ctg_1257_for	CAGCCAGAGACCTTGCACCAAAAA	ctg_1257_rev	TGCACCAGCCATGAGCTTAGGACT	Invertase/pectin methylesterase inhibitor
1357	ctg_1357_for	GTAGCCAGCAGGAGTATTTGAAGC	ctg_1357_rev	GCATGCATTGGGTCCGTGTCG	MADS-box protein 4
1391	ctg_1391_for	TTTCCTGCTGGTTTCTCTGCTTCT	ctg_1391_rev	ATGGCTTCTTGTGCGATGTGG	Gibberellic Acid Stimulated Transcript-like (GAST-like)
1421	ctg_1421_for	TTCTCAAGTGTTTCCTCGTTTTCA	ctg_1421_rev	ATGCGTATTTGTGCTTCTTGGTC	WRKY-type DNA binding protein
1434	ctg_1434_for	CCCGGTTAAAGATTCGATTGGATG	ctg_1434_rev	AGAGTGGTGGAAGGTAGGACAGTG	Ribulose bisphosphate carboxylase/oxidase small chain, chloroplast precursor
1436	ctg_1436_for	AACGCTATGCTTTGATGGTCTTGA	ctg_1436_rev	TCCCTTGCCCTCATTGACTCTTCT	ETR1 ethylene receptor
1528	ctg_1528_for	GCACCCAACCACTGGACCTTACG	ctg_1528_rev	CACCGCGAGCTGCACTGGTT	Dehydrin
1540	ctg_1540_for	TCCAACGCCCCTCAACTCATCTAC	ctg_1540_rev	TGGCCCTGTTGTCGTCCTTGTTC	Prunin
1543	ctg_1543_for	CGCCCGCAACAACAACAACAAT	ctg_1543_rev	GTGATCGCTGCTGACGTGGAAAAG	Prunin
1586	ctg_1586_for	GTCGCCACTCCATTTTGAAACGAT	ctg_1586_rev	TGGCCAAATGTGGAGTCAAGAACC	Unknown protein
1751	DZ11	ATAAGTACAGAGGCATGGATAGAA	DZ12	GATTAAACTCGGGACCTGTG	Serine carboxypeptidase
1819	ctg_1819_for	CTGCCTCGGTGAGTTTCCTTAGC	ctg_1819_rev	TTTCTTGGTAGCGGCATTCACG	Putative senescence-associated protein SAG102
1823	ctg_1823_for	CCCGCGACCGCCATACTCTTAC	ctg_1823_rev	TCAACGGAACGGACTCGCTGTG	Senescence-associated protein SAG102
1993	ctg_1993_for	AAGAGCGGCACGTTTGAGGAGTT	ctg_1993_rev	CAATGCGGTAAAGATGGGCTAAAA	Auxin-regulated protein GH3
2025	ctg_2025_for	TTCGGGTTGCTTCGGATAATGG	ctg_2025_rev	ACCGCTGGAATAGTGCCCTCTGA	ETR2 ethylene receptor
2045	ctg_2045_for	GGATTACTCTGTGTCACCCTGCTC	ctg_2045_rev	ATTCTCATACCCTTTCCCATCCTT	Senescence-associated protein -related
2116	ctg_2116_for	AGGGGTTCGAGTTTGGCTTGGTA	ctg_2116_rev	GTTTGGGTGGGAATGTCGTCGTC	Ethylene response factor 2
2195	TF54	GGCACAACAGCAGCAAACAA	TF55	CGCCTCCAAGATTACAGGGA	Plena-like MADS-box
2370	ctg_2370_for	GCAGTGAGGAGCAGAATGTTGAA	ctg_2370_rev	TGCTGATAATAACTTCCCCACTGG	Histidine-containing phosphotransfer protein
2499	ctg_2499_for	GGGCTCTTGGGTCTCCGAAATC	ctg_2499_rev	GCCCTTGGTCCGCACATAA	Ethylene responsive element binding protein
2568	ctg_2568_for	TTTGAAGAACCCAGAAGCCTCCAT	ctg_2568_rev	ATAACAATCCGGTCGGGGTCAAA	1-aminocyclopropane-1-carboxylate synthase, ACC synthase ACS2
2599	ctg_2599_for	TGGTGCTTCTGGCGCTCTGTTT	ctg_2599_rev	CCTCCGATGTGGGCGAAGTTGT	Membrane protein
2605	ctg_2605_for	ATCCCTGGGTGCAAGTTGATG	ctg_2605_rev	TGAGGCCAGCTATTTCTTCTTCAG	Calcium-dependent protein kinase 3
2655	ctg_2655_for	TTCCCATCTCCTTCTTGACACATC	ctg_2655_rev	GCATTGAAGTTAGGGAGCGAAAAA	Auxin responsive SAUR protein
2902	ctg_2902_for	TGGCCGGCATGGTAGTCACG	ctg_2902_rev	GCCCATCCCGATCGAGAAGAAC	Putative sorbitol transporter
2909	ctg_2909_for	AAAGGCGATGATGGGGAGAAGGT	ctg_2909_rev	AAATGAAATGGCAGATGGGAATGG	Dehydration-responsive protein RD22
2916	ctg_2916_for	TGCCTGGGGAATATGAGCAGTAAC	ctg_2916_rev	TGGTCTCGCAGAACTACCTCAAAA	Succinate-semialdehyde dehydrogenase
3430	ctg_3430_for	CGTCCCCGGAGTCAACCCTAAC	ctg_3430_rev	TCTGCGGCCGAAAATACTTGTCC	Lipid-transfer protein (LTP)
3431	ctg_3431_for	TGAAGCAAGCCGTCAATGG	ctg_3431_rev	GATGCTTTTGCAGTCAGTAGAAGG	Lipid-transfer protein (LTP)
3563	ctg_3563_for	AGTTGTGGCATGGGCTCTCACTG	ctg_3563_rev	CTCCGGCATGAAGTAGCAGGATGT	LEA (late embryogenesis abundant) protein
4056	ctg_4056_for	GGGAGGTGAAGCAGGAAATGTGAT	ctg_4056_rev	GGCTGCCTGCAGTTCTATGACCTC	IAA amidohydrolase
4163	ctg_4163_for	TCGTTGCCTGTGAAGAAAGAGC	ctg_4163_rev	CCAAGGGATAGTAAAGGGGACGAC	Unknown protein
5138	ctg_5138_for	GGGGATTAATGCTTGGAGTTGAGC	ctg_5138_rev	ATAGAAGCCGCCTTTGCCAATCA	Alanine-glyoxylate aminotransferase
