# Supplementary material for: A microarray approach to identify genes involved in seed-pericarp cross-talk and development in peach
Source: BMC Plant Biol. 2011 Jun 16;11:107. doi: 10.1186/1471-2229-11-107 (PMC3141638; doi:10.1186/1471-2229-11-107)
Supplement: Additional file 7 — Sequences of 454 reads. Nucleotide sequences of 454 reads. [file 1471-2229-11-107-S7.ZIP]

Archive with 3 entries (2 files):
- 454.txt
- __MACOSX/
- __MACOSX/._454.txt
