# Supplementary material for: A microarray approach to identify genes involved in seed-pericarp cross-talk and development in peach
Source: BMC Plant Biol. 2011 Jun 16;11:107. doi: 10.1186/1471-2229-11-107 (PMC3141638; doi:10.1186/1471-2229-11-107)
Supplement: Additional file 7 — Sequences of 454 reads. Nucleotide sequences of 454 reads. [file 1471-2229-11-107-S7.ZIP › 454.txt]

454 ID	Sequence	Length
PpEST454_1004372	AATTCGGCACGAGAGGATGACCAGTACTGTCGTGACACCCACCCAACCACTGGAGCTTACGGTAGGGCCGGCTACACAGGAGGAGAGCACCAGGAGAAGAAGGGTATAATAGGCCAAGTTAAGGACAAGCTGCCAGGTGGGCAAAAGGATGATCAGTACTCTCATGACACCCACAAAACTACTGGAGCTTACGGTGGGGCCGGATACACAGGAGATGATACCCGGGAGAAGAAGGGTATAATAGACCAAGTGAAGGACAAGCTGCCAGGTGGGCAAAAGGATGACCATTACTCTCATGACACCCACCCAACAACTGGAGCTTTCGGTGGGGCCGGGTACACACGAGATGATACCCGGGAGAAGAAGGGTATAATAGACCAAGTAAAGGACAAGCTCCCGGGTGGGCGCCAGGATGACCATTACTCTCATGAGACCCACCCAACCACTGGAGCTTACGGTGGGGCAGGGTACACAGGAGATGATACACGGGAGAAGAAGGGTGTAGTGGAGAAAGTGAAGGAGAAGCTGCCAGGTGGGCAAAATGTGCACCCAACCACTGGACCTTACGGTGGGGGTGGGGCCGCGGGCATAGGAGAGACCCGGGAGAGGAAGGGTGTAGGGGAGAAAGTGGAGGAGAAGCTTCCAGGTGGACATAAGGATGACCAGTACCTTCATGACACCCACCCAACCAAGCCAACCAGTGCAGCTCGCGGTGGGGTCGGGCACACAGGAGGAGAGCCCCAGCTCCATGAGAAGAAGGGGTTGATTGAGAAAATCAAAGACAAGCTTCCTGGTCGCAACAACTAGATGGAATGGATCATCATTTGGACTTCCTATCAGATAATTATCTGCTGTGCTGCTGTGTATAATAAATCGGTGCTGTTGTTGGTCTGTGACCACCGAGCATTGTACAATGTCGTATTTTGTAATATGTGGATGTCGTTTGTGTTATAGTATAAATGTGCTCTTCTGAGTACAGTGTTTTGCTTTTGTAACTATTTATTGTCTGCTGCTTTCAAGTATAAATCTCAATAATGCACATATATTATTATTATT	1056
PpEST454_110559303	CATGCCTTTTAATTGGACAGTGGTGTTTTCCTTTGCTAGCTAACAGAAAAACCAAAATTCAACTTGGGGGTTTTTGCCATTTTTTTTTTCCATCTTTGCAACAATGGAGTTCCCAAATCAAGCACCTGAGAGCTCTTCCCAAAGAAAAATTGGAAGAGGCAAGATTGAGATTAAGCGGATCGAAAACACTACAAATCGACAAGTCACCTTCTGCAAGCGCCGCAACGGTTTGCTTAAGAAAGCCTATGAGTTATCTGTTCTGTGTGATGCTGAAGTTGCTCTTATTGTCTTCTCTACCCGTGGCCGCCTGTATGAGTATGCTAACAACAGCGTTAGAGCAACGATTGATAGGTACAAAAAAGCATGTACTGATTCTACGAATGGTGGATCTGTTTCTGAAGCTAACACTCAGTTTTATCAGCAGGAATCATCTAAATTACGAAGACAGATTCGCGAAATCCAGAACTCAAACAGGCATATACTGGGTGAAGCTCTTAGCACTTTGAACATCAAGGAACTCAAGAACCTAGAAGGAAGACTGGAGAAAGGGATCAGCAGGATAAGATCCAAAAAGAACGAAATGCTGTTTGCTGAAATCGAATTTATGCAAAAGAGGGAGATGGAGCTGCAAAACCATAACAATTATCTGAGAGCAAAGATAGCTGAAAATGAGAGGGCACAACAGCAGCAAACAAATATGATTCAAGGAACTTCTTATGATCAGTCAATGCCTTCACAGTCATACGACAGGAACTTCCTCCCTGTAATCTTGGAGGCGAATAATAATAATAATAACCATTACTCTCGCCATGACCAGACAGCTCTCCAACTTGTTTGAAATGCCGGAATGCCGTCTGATGTTCCATTCTATCCTTTGATCTGTTTTCCATAAATCTGTCAGATAATTGACTGTAATTTGATGTATATGGTTGAGAACCAGCTTCTCAATGTTCTCCCCCCTCAGTTCAATCAGAATTTTTTGCATTAACTCCCTATGGGGTGCCCCACCTCTAAGATAATATGTTAAATTGGGTAAAAAA	1040
PpEST454_111038268	GTATTCATGGCGTACCACAACCACCTCTCCCAGCAGGACCTTCCTCTCCACCACTTCACAGACCAAACCCAACAACAGCATCAGCCATTTCAATCCGACCAACACGACCCGAACTCCAAGCCCACGGAGCCCCACCACCCATTTCAGCCCGCCCCAAATTGGCTCAACACCGCCCTCCTCCGCAACTACACCAACGCAGACGCCAACAATAACCACAACAACAGCCCAAACAACAACGGCGGCGGCGGCGCTTCCAATTTCCTCAACCTCCACGTCACCGCCTCCGACTCCACCACCTCCCAGGCCTCCAACCAATGGCTCTCACAGCCCCACCGCCCCATCCTCCACCGCAACCATAGCGACGTCATCGATGACGTCACCGCCATCGCGGGCGACTCCATGATTGCCGCCACCATCTCCCACGACTCCGCCGACCTCAAGCCCGACAGCAGCCTCAACAAGACAGACATCGTCGTGGAGAGCGGCGGCGGCGGCGGAGACGGCGGAATGATCAACTGGCAGAACGCAAGGCACAAGGCGGAGATTCTGGCACACCCGCTGTACGAGCCGCTGCTGTCGGCACACGTGGCGTGCCTGCGGATCGCCACGCCGGTGGACCAGCTGCCGAGGATCGACGCCCAGCTGGCTCAGTCGCAGAATGTGGTGGCTAAGTACTCGGCTTTGGGCCACGGCATGGTGGGCGATGATAAGGAGCTTGATCAGTTCATGAGGCATTATGTTTTGTTGCTTTGTTCTTTTAAAGAACAACTGCAACAACATGTCCGGGTGCATGCCATGGAAGCAGTGATGGCTTGCTGGGAGATTGAGCAATCACTACAAAGCTTAACAGGAGTTTCCCCCGGTGAAGGCACGGGTGCTACGATGTCTGATGATGAAGACGACCAAGTCGACAGCGATGCAAACTTGTTTGATGGAAGCATGGAGGGTCATGACAGCATGGGATTCGGCCCTCTTATCCCGACGGAGAGCGAAAGGTCGTTGATGGAGCGTGTGAGGCAAGAGTTGAAGCATGAGCTGAAGCAGGGTTACAAGGAGAAAATCGTAGACATACGGGAGGAAATTTTGCGCAAGAGACGAGCTGGAAAGCTTCCTGGTGACACCACCTCTGTGCTAAAAGCTTGGTGGCAATCACATTCAAAGTGGCCATATCCAACTGAGGAAGACAAGGCTAGGTTGGTACAGGAAACTGGTTTGCAATTAAAGCAGATAAACAATTGGTTCATCAATCAGAGGAAGAGGAACTGGCACAGCAATCCTTCAACTTCCACAGTTTTGAAGAGCAAACGTAAAAGAAGTAATGCAGGTGAAAACAGCAGTGATCGATTCGGATGAATGGAGAAAAGGAAACGAGAGCCATTCCTGGAATGATTATTTGTTCATGCTTCCACTACATCCGTAATTTCAACATAGAAACTGTGATAGCATAGGACTTCATGGAAGAAGACAACAGGGTTGAAGTGAAAGAATCGTATTTTGATTCTACAGAAAGAAAAAGGCTAACACTGATTATGAGATTGGGATGATAAACTGAATATGAGCCATTATACAGGTATGCTCAAAGGCTGCAGGTGGATCAAATGCATGTAGTATCATATATCATTAGGAGTTCAGTATTTAGGAATTATGTTACTGAATCTGAATTGGATAGTCCACTGGAGGGCTTACAATTTTTTGTTTATGATCTTCATGTCTGTGAATAAGAAAAGTGGGGTTGTGGTGGGTGTACAGTGCAATGACCTGAGCATGGTTCCTTACATACATCACACTGGTGATTAAATTAAATTATAGCTTTTCTTTATGGCATTTTGTTGTAGAGATGAATTTGTAGTAAATAAAGGTATGTAAATTTTT	1872
PpEST454_115590720	GCACGAGGCTTTCGCTCTGCATGTGACTGCTCTCATTCGAATTTCGCTTTCTTCAAAAGTTGCGGGATTCTCTTTGACTTTCCAGCTCCCAATCCAAAGATCTGCCTCTGTAAGAATAATCCCAATTCCCATGTCCTATTTTCCGAGAAAATGCCCGCAAACCTTCCAATATTTTCCCGGAAAATTTCCATGTTCAGCTGCTGTGCTTTGCGCTAAGATGGTTTCTAGGGTTTGCTCATGTTGAAGTTCTTGTATGTGTTGGCTCAATTTTTTCTTTTTTGAAATTCTTGTATGTATTTGCACCTATCAGATCTCCATTTCCTAGGGTTTGTATCTATGCAAGTATCAGTCTTTTGATTGTAGAGTGTGTGTACGTGTTGTTTTGTATCTTAGTTGGGTTGAATCTCTTAGTTTGGAGAAAGATTTATGTATCCTGGGATTTTCATTGCTCTCTGGTGTGTTGAATTCAAGGCTTTGTAGAGTTTATAGCTTCAAGATCAAATTTTATTGTTGTTCGTCTCAGT	524
PpEST454_115590722	ATGGGTGGGCACGGTGCTTTGACAATCTACCTGAAAAATCTGGACAAGTATAAGTCAGTATCTGCCTTTGCACCCATTGTGAATCCAACAAACTGTCCCCGGGGCCAGAAAGCTTTCTCAAATTATCTAGGTGGCAATAAAACTGATTGGGAGGAATATGATGCCACTTGCCTGATTCAGAAGTTTAGGGATGTTTCAGCTACCATTTTGATTGATCAGGGGGGAGATGATAAATTCTTGCATGATCAGTTGTTGCCACACAAGTTTGAAGAAGCATGCAGGAGTGATAAAGTTCCACTCCTTTTGCGGTTGCAGCCCGGTTATGATCATTCATACTTTTTCATTTCCACCTTCATAGATGATCACATCCGTCACCATGCTCAAGCTCTTAATTTGCCATGAATGATCTTGTGTTCGTTGTGAATCCAAACCGTAAAATTTTAATATACTTTGTTTGAACTTTGGATCATATATGATTTTCCCATGTGCTCCCTCAATCATGGTTTTTTTTCGACAGAATAAACATGTTGATCTTCGGAGTATATATAAATAAAATTCCATG	562
PpEST454_115590724	GCCCTTACTTCAAATGCAATTTATTGCCTGTGATAGTCTTTACTAAGAAAATTAACAGAATCCAATCCCAATCCAGAGAAACAAATTTATTCCGAATCCTCAAGTAAGCTTTCACAGTTTTTGTGCATACAAAAGGAATCCCAAAATCCAAATTTACATAAAAGTAGAGCACCAAACCGTTTACAGGATCAGAAAACGAACATACAAATAAACGACCATCTAAACATCCAAACTTAACTCACATGTATGAACAGAAAAAAAAAAGAGACTGCAACTGGGGACAAGAAGGATAGCTTGTGCTTCATTGAGGTGATAGTTCACAAGGATGATACCAGCAAAGAGTTGCTTGAGTGGGGGTCTAGGGTTTCTGCTGCCAACAGCCGCCCACCCAATCCTCAGTAAACTCTTTCATGCCATGGCCTTCATTAATGGAGTGTTTTTTGTTCTGAAACATTAGAATGTTTCTCTTTCTCGTGGAGGGTTTCTTATGTTTCTTGTTTTTTTTTTTTAAATTTTTCCCTTGGTGAACGGTGTCTGTTCTACTTGAATTTTTGTTGGGTTCTATGTATATTCCCCTTTGAATTTGAGCATCTTCTGATATTTTAGTTTAT	611
PpEST454_115590725	AGGAAGCTTAGTTGACCCTGTTTACACTCTAGAAATGTGCATGACTGGTTTGGACAGGGAGAAGGCTTCTGTGTTCTACAAATCCCAATCAAGCTCTGCAGCTGCAATGACAAACGATTCTGGTATCCGAAAGATCCTTCCAGATTCTGATATTTGCGATTTCGAGTTTGACCCCTGTGGTTATTCCATGAATTCCATTGAAGGAGCTGCAATTTCAACCATTCATGTTACACCCGAAGATGGTTTCAGTTATGCAAGTTTTGAAACAGCNGGATATGATCTGAAAGATGTGAATATCAACCAGTTGGTTGAGAGGGTCCTGGCTTGTTTCCAACCGAGGGAGTTCTCCATTGCTGTGCACGCTGATGTTGCTACCAAGTCACTCCAGCAACTATCTTCAGTGGATTTGAAGGGATACTGTCGCAAAGAGAGCAGCCACGAAGAGCTTGGAATGGGTGGTTCCATTGTCTACAATAGGTTCCTCAAGACTGAGCGCTGTGGTTCTCCTAGATCAACTCTTAAAGGCTGCTGGAGAGATGAAGAAGAGGAAGAAGATTAAGTACAATAAAGTTATTATGGTCGGCATTTTCTGATTACGAATAATAAATTACCCATTATCAGCAATGGCCTGGTAATGGTAAAAACCTAGAGCATGTTAAAAAA	663
PpEST454_115590726	CGGCACGAGGCTATATATATAGCTTGCTAAGCAGAGGTGTTGTAATTATATATGTAATTTCTAGTTTTAACTAGCTTGCTCTCATCTCATCTCATCTCATCTCATCTCATCTCATCTCATCTCATGATCATGGATTGTAATGACATTATCGGCTCTAGCTAGCTAAGAAATCACTATCACAGTGTGTTTATGTACCAAAAAAAGGATGCTGATTATCCATCTAAAATAATAATGAGATGACTGATCTTGTGGGTTTCCTTTCAAAAAA	268
PpEST454_115590727	GTCACCTCCACATACAATACGATCAGCACCAATGCCCACTGACATGAGATTCTTCCCAAATCCATGTAACATCCTCTGTGGGGGTTCCATGCTACTGCGGTCCACGAGCTTAACACATGAAAAACGTTTCCCTGAATCATGCTTTCTAGTCCTTAGAAGCTTTCTCACATCAATTAGTGCAAGTTTCCCATCAGCAGAAGCAGAAACAAGCCATGGAAACTCAAACGCAAGGGAATAGACACAACCTGAGTGAGGAACCCAAGTCGCAACAAATAATGCATTAGTCTCAAGGCCTTGACTAGTGATTTCGTACATGTGTATTGCACCATCTTCCCCTCCGGTAAATAGAAAATCCCCTGTGTGGTTTCGTGCCAAAGAGTAGGTGTTACCAACATGAGCACTATGAATAATGGTCATCAGTCTCCCACTACTAGTATCCCAAATACAAACATCTGAACCCGATGTGCTAGCAACTGTAAGATCATGAGGAACAAGTGCCCAAACCCAATCACTATGTCTCAAAACCTTTACGCACTTCAGTGACAAACGATCCCATACACGAACAGTCATGTCCCAGGAACCACTATAA	589
PpEST454_115590730	GCACGAGGTTTTTTTTAAAAACAAATATTTTATATATAAAAAATATATAGTAAAAAACCCAGTGCATGACATTAAATACAAATTAGACGATAGAAGAAGAGGTTTCACTGAACATCCATCTGCTGAGTTAATATCAAAATAGAACTGTATTAAATGAGTCATACACGAGATCAACACTGTTTTGGGTAAAAATCACAACAAACAACACAATGGACCAGCAAATGAATGAAAGAAGCAGCACGCTACTCGGACGCAGGTTCATCCTTCTTCTGGGGAAAGTACCCCTGACCCCTTGCCCAGCGAGAGAGTTGATAGAGTTGGACAGTCTCATTTGAGACATGGCATGCCAAAAGTAGATAATTGCGAGGCTGCACCATCCATGCGAATCTCATAAACAATGCAGAATAAACGCACATTGCTGCTGTCATGTTGCCAGAAATCATTTCTGGAGGTTTGTTCATATCCGCCAATCCCGCGGCAACGAATCCCCAGTTTGCAATAGGTCCCCAAAAGTGAGTTGTTTTTGGACCAACTGGACTGTTCAAGAATGCTCGGAATGATGCCATATCACAGCCGCTTAGAAACTCACAGAAGAATCACTTATGACGAACGAGTCCCAGAAAAGAAATAAGAGATCGGAGATGACATGGTTGAGCCAGAGCCA	664
PpEST454_115590731	AGCTTGCAGCCAAAGAGGTTGACATGGTAATCATACCAGCAAGCACTGGGCACATGGGTGTTCTTCCTGGACATGTAGCAACAATTGCAGAGTTGAAACCTGGGGTCCTATCAGTACACGAAGGAACTGATGTGACAAAGTATTTCGTCAGCAGTGGTTTTGCATTCATCCATGCGAACTCTTATGCAGATATAATTGCTGTAGAGGCTGTCCCTCTTGATCGTGTCGATGCAAGTCTTGTCCAGAAGGGGCTTGCAGAGTTCACCCAGAAGCTCAGCTCAGCTTCAACTGACTTGGAGAAAGCTGAAGCTCAGATTGGAGTTGATGTGCATAGTGCCCTCAATGCCGCCCTCACAGGCTAGTTTTACTAGTCTTTTTACTCTCTTGTTGATTTAGTCCATTTGTACCCTCTGTTACATCTTTAAGGTGCTGCAATTCGACACTTGGATCCGTCTTGTGGAGCCAATATTTGTGTCAACACTTTTTTCTTGTAGTTCTGTGTTGAATGTGGAATTGATGAAAAAATAATACTGGAATTTGATGTCATCCGGTTTACAGAGTTGGTCAAATACTTAAAAGAAACGAGAGATTACCATCCTTGTTTCATTCAAAAAA	615
PpEST454_115590733	GGCCGTTACAAGGAGACCGCTGCATAGGGCACCACCGGCACCCATGAATCTGAAATTGAATACAAGAAGGAGGAGAAGCACCACAAGCATCTTGAGCACCTAAGCGAGGCCGGGGCTGCTGCTGCTGGTGTTTTTGCCCTGCCTGAGAAGCACGAGTCAAAGAAAGACCCAGAGCCTGCTCACAGGCACCAGATAGAGGAGGAGATTGCTGCAGCAGCTGCAGTCGGGTTTGGTGGGTTTGCCTTCCATGAGCATCCTGAGAAGAAAGAGGCAAAGGAAGAAGGGGAAGAGTCTCAGGGAAAGAAGCACCACCATCTCTTTTAAATTTACAAATAAATACTATATTTTATATTTATATATTGTGATTTTACTTATCTGTTGTGAGTGAGGTTTGATCTCACCAATTTTATAATTGTTGAGGGCTTATGTGTGCTTGTTATCTGAGTGCTATGTATCTATCTATTTCTCGTTGTTGATAATAAATAATATCGTTTACTTG	499
PpEST454_115590734	ATTCAATTCTGGGTTATAAGGAGTCAAGTGACAAGTCTCATTCGAATTCAAAGATTGATTCTAGCTAAAGTATGATTAGGCCATGGTGTCTGGTCCTAACCCTGTGCTCCTAATTCCCTAACTTGATCATTTGTTGTCTAATCTAAATTAGGCATTAGGAACCCATTAAGCATAGAAGAACAATTTAAACAACCAAGCATGTATCTAATCCCTGTTGTCGAATGTCCATACATACTTTTCTTATTCATAGTTCAATTCAAATCAAAGCATGGTGTCTACTCTTGATTCAAACCAAGGTAGCTAATATACAAGTTCTAATGGTGATCAATCATCCAAACAAGCATATTAACTGATAAGCATAAAGAATAGGAATATGAATCATGAATCAAACTTGAAACTCAAAACTTCAACTTATAAACCCAGAATATTCATGTTAGGTTATATCATAGCCCTAGTTATGAATTTAGCTACTCATAATGGAAATGAAACTTAAGCAAAAATGAGAAAACATATTGAATGCAATAAGAGTAGAGAAACCCAATTCTGAAGTTGCTTATGGTTTCCAAGGCTTCTCCAGGTGCTTCTCCACGTCTAATGCTACTCCAAGAACTTTCTCATGTCTAGAGTATGGCAACTAAAGAGGTGATTTGGGATGAGTTTGGGTGGTTGGTGATGGCAGAGAAAGAACAAAT	692
PpEST454_115590735	ACGTGGTATGCACTGAAAAATGCATACGTAAGTTAGAGAGTAATAATGTGAGTTACCTCTGGTATTTGATTCCTTTTTCTTTTGTTTTTTGTTTGCCTTTTTTGTTGCTAATATCTGGTATTCGATATCAGTATTAGCTTTTGAAAAAGGCAATGTAGACTTTGTATTTTAGGATGTGGTGTTTGAAAGTTTGAAAAGTTTAATCGACAATACACTGATAAATTTTGTGTGCTTAAGTTTTTTTTTTTTCATTAAATTGCAAATCTAACAATAAGCAAACAAAAACTAATACACTGTTAAGCACGGCCGGCTGGTTGTCAGCATCACAACCCAATCAGATGATAGACACCTAAAACCCCAATTGTTTACATCAATGTAAAACTACACTATCAATACATAACGTTAGGAAGAAGAAAAATGCGTTGCTAGCATTGTAACATCAGGCTCTAAGCCAAAAAATAAAAACAAAAATTTATAAATAAATAAAAAAGAGAGAGGGGGAGAGAGAGAGAGAAAGAAGTCCTGGCATCTCGTAATCTTTCTTGGAATATCTTTCTTAACCATAATGATACACAATCTCTCAGCTCCTGAGCAGGAAAACAGAAGTCCACCTGAAGAGGAGGTTGATACTTCTCCATTTCAGTTTTA	648
PpEST454_115590737	GGATCAGTTAAGTACTATATGGGCTGAAACGGCAGACAATGCTAGGTCAGCCGCACGAACGTATGTTCTTGGTGGCCTTTCAGAGAAACATCACGGGCTATCTAATTTCTGGGTTGCAGATCGACTCAATGACCTTGATACGGAAGCATTGCAAATTGTCAACATGTGTTATGAACGTGCAAAAGAGATTCTGCGGAAAAATCGAAAGCTCATGGATGCGGTGGTGGATGAACTTGTCCAGAAGAAGAGTTTAACCAAACAAGAATTCTGTAGCCTAGTTGAGTTACATGGTTCAATCAAACCTATGCCACCTAGCATACTTGACATCAGGGCTGCCAAACGGAAGCAGTTCCAAGATATGATGATGAACCAAAAGGAACCAGCTTTGGGGAGCAACTTATGAATAAGATGTGGAGATATGGTAGATTCTTAATTATCTTCGATGTGGACGAAGCAAAACATATGAGTCAGGCGTGTCATTTAAAGCGGTGATTGATTTCGCGAGCATCTTGTCCAATGATTGATATTTATCATGCTCGGCAGCCCGGGTGAGCAGGTTGTGGAACCCTATCTGTTTATCATAAAAGAAATATTGGGGAAGTCATGCGAAGAAACGTTAATCTGAGGGAGAAGCAGCCTTCAGTATTCTTTTGTTCGATTTGTAATTTACAAGTGTTCTGTCTCATTTGCATCCTACCCCGTCTTTATTCGATTAAAAAA	720
PpEST454_115590738	GCACGAGGGTCCGTGCTTTAGAGGGAGATGTGTCTTTGTCTGATCTCAATGAAGGAATCAGGCCCGGGCAGAGCAATGTCTATAGTTCATATGGGAGCTCAGACTATGACACAAGCCAGTACAAAGAGGACATGAAAAAATTCAGGAAGATGGCACTGGGAAGCCAGGAGTATGGTGGTAGCAGCGAGTATAGTGCACCCACCAGTGAGTATGGCTTGTACCCGTCTGGCTCAAGCAGCGGTGAAGGCCAAAGCCGCCTAACAACCCGAGAAATGGAGATGGGAAGGATTAAGAACAGTAAAGGTTTTAGTGGAACCTCTTGACACAGCCAATGCACAAATTTTCCTGTAAAAAGCTACCCCCCCAATATTCTTACATTGATTTCAAGAACAAAGTGTTTATCACCAATTATGTCTATTTTTTTTTTTCATCCATTTGAACTATCGGTTTTACAGTGTACTTAGGAGCGCTTATACAATAGTAAACAAATAATCTTATCCAATTCTTTTATTTGTGGCTAAAAAAA	526
PpEST454_115590740	GAAAGCCGATTGTTGTCCATCTGGTACATTTGTCCATCCTTCTGGAGTTGAGCAATCTCTTCCAGAGTGCATAAATGGTCTGAGAAGCAGCTATGGAGACAAACAGGGAAAACAATTTCGGGTTTGGGTAGATGGGGTGTTAGCTACACAAGTTGGTTCAGATACATGGCTAGTGAAGTTCGATAAGTGGGAATTATCTGGTGAGGAGCGTCATGCAACAAAGACAACTGCTGTTATAAGTTCAAAGGGTTCTGATGTTTCAGATGGTTTCACTTGGATTCGAGTGCATCAGACGTGGTACAAAGGATATGAAGGAAAAGATGATACAACTTGGCACTTCTAAATGTGACTACTACTGCTTCATTTCAAAGGTCTATAGTGCCCTGAAATGTCCAAAATAATTGTCAGATGATTGTGCATGCTTAATTTCGAGTTTTCATAATTCATGTGTAATCATCAGCTACATGGAGATGGCTTACTAGGTGATTAATTCCGTAAAAAAAATAATGGTAAGGCTGATATTCATGATCTCATGGCTTCCTTTGTCATAAACTTTTTAGCTGACAGACGAATGAGAATGATGTGAAGTGATCCTGAGTTCAAGTCCTC	609
PpEST454_115590742	GTCGCCGTACTCTTCTCTACAAGCTTCGGCTCCGACTCCATCGGCTTCCCCACCGCCGCCGCCGCCGTACCATTACAACTCGTATTCCGATCCGTACTCGAGTTACTATCCGGCGTACTACTCCAGCGCGCCACCTCCGCCTCCACCGAGGCCGTTCTTCGACCGGCAGGCAGGTTACAGTGGGCCGGGTGGTCCTGGTGGGCCTGGCGGGCCTTCCGCACCACTGGACTACTCGAATTATGATCAGAAGCCCAAGAGTGGGAAGATGGGGCTGGGCACGGGATTGGCTGTGGGCGCAGTGGCGGGAGGTATAGGTGGACTGGCATTGGATGAGGGATTGAGGTACGAAGAAGATAAGATTGCGGAGAGGGTTGAGAATGAGTTGCGTGAGCGTGACGATTACAGCAACTATCGTGCCGATTATTGATTGATTGATTGATTCAATCGGAGGTTGAGGTATGGTTTAATGACTAAAGCGCAATGTTAATTTGCGGTTTATCGGTGTATATGTATATATATTTTATGT	526
PpEST454_115590745	CTCGAGGATGTTGGATATAAACTTGTGACCTATCCACTTTCCTTGATTGGGGTTTCTATTCGAGCAATGCAGGAAGCACTAGCTGGTATCAGAGGAGGTCGTATCCCTCCTCCTGGAAGCATGCCATCCTTCGAAGAGGTTAAGGAAATCCTAGGTTTCAACAATTATTATGACGAAGAAAAGCGGTATTCTGCCAGCATCACTCCACTATCTTCAGAAAGATTGACCAGTAATGTGTACAGTCTCCAAAGGAGGGTTAAAGATGATGCAGAGCAGAAAGATCAGAGTCCTCAAGATCCCATTGTTGAAGTTATAACACCTGACGTCTACAATAACTATGGTGCAGATGGTTCCAGGGGTTCATTTTCTGGGATCTGGTCTCGGACGTTGAGGGTCAAAATAACTGGAAGAGATGGATTTGAGAAACTTGATGTTAGGATTCCTGCTGGATTCTTGGATGGAATCACAAATATAGTTCCAGCTCTCGGCGGTGTAAACATCAAAGAACTGTTGAATGAGGCAGCTGATGAAATGGGAGGGAAAGTGCTGTTAGATTTTAATGACACAATTGGTGATAGGATTCAAGTTTTTCTAGAGTAAATCCAATGCGGTTTTACCTGTTTAATGCTAAAGGTATTCTCTGTATAACATGAACGGTCCTCCAAGACGTTTTGTTTATTGGGTATTCT	689
PpEST454_115590746	ATACACCCCAGTTTACGAGCAGATGAAGATAGACATTCGTATGAATCTCAAGGGTCGCAAAGTTGAGTTAAAGAGTAGAGCTGACACACCTGATGTGAGTAATCTACAGAAGTGCTCTGATTTTGTTCAGGCTTTCATGCTGGGGTTTGATGTGATAGATGCAATTGCCCTTTTGCGTATGGATGAGCTGTATGTGGAGTCTTTTGAGATCAAGGATGTTAAAACACTTCGTGGGGAGCACTTGTCTCGTGCTATAGGAAGACTGTCCGGTAAAGGTGGTAAAACAAAGTTTGCCATCGAGAATGCTACAAAGACGAGGATTGTGATTGCTGATACCAAGATTCACATACTAGGCTCTTTTGCAAATATTAAAGTTGCAAGGGATTCTCTTTGCAGCCTTATCTTAGGGTCCCCTGCTGGAAAAGTGTATTCAAAATTAAGAGCAGTTACTGCTAGATTGGCAGAAAGGTTTTGATTTTAGATTTTAGTCTGTGATACCTTGGAGAGTTTGTCTTGAGTAATGCATTTGTTATAGCCAATTATTGTTTTGAGTCTTCAGAGGACGCGTGTGGCTCTGCAAAGGTTCTAGGTATTTTTGTAACTTGATTAGACGTGGCATCTTGTAAGAATTTCCTGTTTATGAAAACATTTTGTTTGAGTTGCATTCATATTTATATTTCTGTTTCATTTTAGACTAAAAAA	702
PpEST454_115590749	CAAGAAGATGCACTTATCCAAGTCCAGATTGAAACTGGTGCAAATCCTGGCATCCTTTTCAAAACACACCCTAACATGAACAAAGAACTGTTCTCCAATGAAAATATTCTAGGCCTAAGGGATCCTTCTAGGCCTTTTCCCACCGGTCAAGCTGGTGATGCAGGAGGTGTTGGTCTTTTGAAATGGAGAATGCAGACTACAGACGAGTCAATGGTGCCCCTGACAATTAACTGTTGGCCCTCTGTTTCTGGGAATGAAACTTATGTCAACATTGAATACGAAGCTTCACAGATGTTTGATCTGCGAAATGTTGTCATCTCAGTACCTCTGCCAGCTCTTCGAGAGGCTCCACGAGTAAGCCAGGTTGATGGTGAATGGAGATATGATTCAAGGAATTCAACGTTGGAGTGGTCCATACTTCTTGTTGATAACTCAAACCGCAGTGGATCGATGGAATTTGTTGTTCCCCCAGCAGACTCATCTGTATTTTTCCCTATTTCTGTGCGCTTCTCCGCCACTAGTACATTCAGTGACCTGAAGGTTGTGAACATTTTACCTCTGCAAGGTGGAAACCCTCCCAAGTTCTCTCAAAGAACGCAGTTGATCACAGAGAATTACCAAGTGGTGTGACCGGTTGTGTTGTCAGTTTGCAACTAGATTATCAGTTTCTGCTACATTTTTGGACACGGATTAAATTCTAAATCAACAATTTATACTAAAAAAAA	725
PpEST454_115590750	GCAATTGCGTCTTCCCAACAGCTATGGCTGCGTCCCAAGCTTGTGGGAGTGACGACGACTCTAAGTCCAAGGCCTCAATCTCAGTCTCTTGTTGTGGAAGCCAAAGCCACCACCAAAAGAGAAGACAGAACCGCCCGCCATATTCGTATCAGAAAGAAGGTTGAAGGGACTCCGGAAAGGCCAAGGTTAGCTGTCTTCCGCTCCAACAAGCATATCTATGCCCAAGTGATTGATGATACCAAGATGCACACACTTGCTTCAGCTTCAACAATGCAGAAACCCGTCTCTGATGAATTTGATTACACTGCTGGTCCTACCATTGAAGTAGCAAAGAAGGTGGGAGAAGTGATTGCAAAGTCCTGTTTGGAGAAAGGGATTACAAAAGTGGCCTTTGACCGGGGTGGATACCCCTATCACGGTCGTGTGGAAGCCCTTGCTGATGCGGCTAGGGAACATGGCCTTCAATTCTAAGATTTGGTCGGACTTAAATCTATTTTGGATTGATGTACCCCTTTTTTTTCAGTTTTTTTTTGTAAAAGCTTGGGATGGTAGAATGTATTAATGTGTAAGCAGAGTTGCTTTTTCGTAGTCAATTGAACATTTGCCAAGAAGAGGCTTTCAATTTAAAAAAAA	633
PpEST454_115590751	TGCACAGGATGAAATTGGTAACATGGGGGTATCTAAAGTGATCAGAGCTGATCAAAAAAGGTTCTTCTTTGATCTTGGGAGTAATAACAGGGGCCATTTCCTAAGAATATCCGAGGTTGCAGGTTCTGATCGCTCCTCCATAATTCTCCCGCTGTCAGGGCTCAAGCAGTTCCATGAAATAGTAGGTCACTTTGTGGAGATAACCAAAGACCGAATTGAAGGAATGACAGGTGCAAATGTTCGGACTGTGGATTCCCCCCAGAGGTAAATGGTTCCCTGGGGTTTGGTGATTAAACAAATAATACCAGTATATCAAGATTGCGTTAGAGGTACAAGTAGGTGTTTGATTAGGGGTGGGATTCTCCTCACAGTTGTGCTCTGTTATTTTTTTCTCTACCTCTATTCTCTCATTCAAGTCTGAAATAATCCGTTTTTTGATTGCTCAACCTAGAATTCGGAGAGGATTTCCATGCTTAATTTAAACAGGCAATAACAGAAAAAAAAACAGACCAGATACTTGTTGTAACTTGAGTTTTATAGTGTATCAACCTTCCAACTTAATAATGACCATTCCAGCTGTGCTTTGTTTT	590
PpEST454_115590752	AGGAAATTTGGGGGGTCGCAAGCGACCATTTGGGAGCCCAAAGAAATCTGAAAAGGTGGTATGCCGTGTTAACTGCAAAGTCTGTAACACCACCACACCTTGCTCACATCCAGGAGAAACAAAATGGTCCAGGTCCAAGGGAAGTTTTCTTAGCATTGGTGCTGCAGTAATTGCTTGTAGAAATGATAGAGCACCTGACGGTTTGGTGGTTGATGCACATCTTTCAGATGGTTTGATGCATCTCATATTAATCAAAGACTGCTCTCATGCTCTCTATTTGTGGCATCTTACCCAGCTTGCAAGGAAAGGAGGAAACCCCTTTGATTTCAAATTCGTTGAACATCACAAGACCACTGCGTTTACATTTACTTCTTCTGGCAACGAGAGCGTGTGGAATTTGGACGGTGAGCTCTTTCAAGCACACCAACTATCAGCACAAGTATTTCGAGGCCTTGTCAGCTTGTTTGCATCCGGTCCTGAAGTTTGATACAAGACTAATGCTCACTCCAGATAATCTTCCACTTTGCCTATAATGTATACAACATTTGTTTATTTATTTATTCCATGTTCTAGTTTTGTACCCTAATATTAATTTGGAAGGAATAAATCCAATATTTGCATTTTTCAAACTCAAATTAGTGAATTGAGCGTATTTCC	657
PpEST454_115590755	GCACGAGGCTTCCTTTTACAACCCTGGCAGTGATGCTGTCATCTATCCTGCACCAACACTGGTGGAGAAAGAAGCAGAGGAGAAGAATCAAGTGTACCCGAAATTCGTGTTCGAAGACTACATGAAGCTCTATGCTGGCCTCAAGTTCCAGCCCAAGGAGCCAAGATTTGAAGCCATGAAAGCAGTGGAAACCAATATCAGTTTGGGTCCAATTGCAACAGCTTAAGAGAATTTAAGTTTTACTAAGAAGCCGGAAAGGTTGTTTGCTTAAAGTAATTATGGGTGTGGCCAAAGTTTTTTATTGTCTCTTTAAAAATTCAGTTAAAATTACTATTGAGGGTATCAAATATCAATCTGTTGTTTGTAGAAACTAAATTTATAGTAAATAATGTGACCTGGGAATTTGTTAGTTTGCTATTCCTGTACCGTGTACCAGTTTGTTAAATAAACTGTTACGTTACCAATTCTCAAAAAAAA	477
PpEST454_115590756	TAATGGTGAAGCACGTTACAGCTCTTCATTTATTCTCTATAGTTTAAGGGCAATACATTTTCATGCACGATAGCATACAACACACGACTTTTGCATGCTAACTAGGGCTAAAGCTGAATCTGGGATTAAAAGGGG	135
PpEST454_115590757	AATTTGGTCAAAGGCCGAGGTGGGTCGCTATTGAGGGAAAAGATGGTTGAAGGTGCTTGTAGGAAATTTGTGGTTATCGTTGATGAGTCCAAGCTTGTTAAGCATTTGGGGGGCAGTGGGCTCGCTATGCCGGTTGAGATTGTGCCTTTTTGCTGGAAATTCACGGCCAAAAGGCTGCAAGACTTGTTTGAGGACGCGGGTTGTGTTGGAAAGCTCAGGACTTTTGGTGAAAATGGTGAGCCTTTTGTGACAGACAATGGGAATTACATTGTGGACTTGTATTTCAAGAAAGATATTGGGGATTTGAAGGCAGCCAGTGACACAATTTTGCAGCTTGCTGGAGTTGTTGAGCATGGAATGTTCCTGGACATGGCGACCACTGTGATTGTCGCAAGCGAGCTTGGTATCACGGTGAAGAATAAGTAGTAGGTCATGAAATTTCGGAGCTAGTTCGAGATGGGCATCTAACTTATTACATGTAGGAGCAATTTATATGGACTTGGTTTCCAATCGAACTGTCGAAAACTGGGTCTTTATTGTAACGAGGGAAGTTTTTTTCTTCTAGAATTAATTTATACTATTTTTTGGGAGGGTCTCCTAACATTTTGATATTTGCTTTGATCCATTGAGCAAGAAGTATTACG	644
PpEST454_115590759	ATTGCTTGAATACACGTTGCACCGCTTTCTTTTCCACATTGAAACAAAGAGCTACTGGGGGAACACTGTACATTATCTTCTTCATGGCTGCCACCATAAGCACCCAATGGATGGCCTGCGACTTGTTTTCCCTCCTGCTGCGACAGCTGTTTTATGTTTTCCATTCTGGAACTTGGTGAAGCTGATTTCCGTTCCTTCTGTCACTCCTGCTTTGTTTGGAGGTGGTTTATTGGGTTATGTGATGTATGACTGTACCCATTACTATCTCCATCATGGTCAGCCATCAAGTGATGTACCCCGAAACCTGAAGAAATACCACTTGAATCATCACTTCAGGATCCAAGATAAAGGCTTTGGAATAACTTCAAGTATATGGGACAGGGTGTTTGGAACACTTCCTCAATCAAAAGCAGCCAAAAAGGACAGATAATTTTGCAAGGGTTAACAGGTGGCATTGGTTAGGAAAAGCAAGTGAAAGGGAATTCAACATTAATATTCTTTATTTTTGCTGTCTCCTAAATTTGTTGTACGCATAAATTATTTATGCTTGTGGGTGGTATGTCATGGATGAAGGTGTCAATTTTTTGTGGTGCTGTAATGTATAAATTAACAACGTTGACTGTTCTTGGATTCGTTGGTTGTTTATGGGAGCAGACTTCTCCTAGTTGTCAAAAAAAAA	679
PpEST454_115590760	GCACGAGGCTCCGCCGCCACCGTCATTGCCGCCGCCTTCTCCCAAAAAACCACCGCCGTCCACTCCGTACTGCCCTCCGCCGCCATCGACGCCATCGACGCCATCGACGCCATCAACGCCATCAACGCCATCAACACCGTCCACGCCGTTGATATACATCACCGGTCCACCGGGGGACTTGTACCCTGTTGACCATAGTTTCAATGGTGCTAGCCGGAGTTTGGTCACGGGGTTACCGGTTTTGGTTGGCTGTGGATTGTTGGGTCTTCTTCTGGCCTTTTGGTGATCATTTACTTGTTCATTCGTAATTTCTTATGCGGTAAGTAAGATTAGTTCAGATGGTATATGGCTTTAATTAAGGGACATAAAAAATTTCTGGATGTTATAATTAGGGATCAACAGTTTGATTTTTGTACTCCAGGGAATTATAAGGGCACAAATTTAATACTTTCGTTTTCATACTTGCTCTTAAAAAAAAAA	480
PpEST454_115590761	GAATCGTTGGTTGTGTCTACAGGACGATCACCGCAAGCTGGGCAGACCATTCCCTGTGCATTGGAGTAGGTCTTGGGTATTCCACATTGCAAACACATCCTCAGAAGCTCTGCAGCATCCTCTGCACTAGGATTCGTTGCAGTTGGCAGACGCTTGCCACCTTGAGCCGTGCTTGTAACTATTGATGTTGGAGGTTGGTTACCCGCAAAATCACTTCTTACTCGTTCATGGATTCCAACTAACTGAGCTTTGGACTCCACTACAGCACCAGCAGGTAAATCTTTCTTGTCCTTGCGAAGTTTGGCGTTCCGGGCACCATGCCTCCCTTTCTGGGGACCGTCATCCCTCGTAGAACCGTCTTCTTGTACGCAGTTATTGAGAAAATCGGGCGGTCCACAAATCTCGGAGAAGACGTCAGATGCAGAAGGAAGGCCAGAGGCAATAGAAGAGGAAGGAGGTTTGGGAACGTCAAAGACGGATTTGGGTTTGTGACTTTGGTCACCATCTTCGTCGTCGTCCGACGAGTTTGAGTTTTGGTAATGGAGGCGGTGATTTTGGGCTTCTTCTTCTTCTTCAGCGGAAGAATAGCCCTGGAGGAACGCCAAGCTCATTGCTTGCTTATCAATGGAGGTGGTTTTGTGCTTACTGTAGCAAAGAGAGAATCG	665
PpEST454_115590763	ACATAGCATGGAAATGCACTTACCGTATCTTGCTAAAGTTTTGAGGGGCACCAGGTTAAAGTTGTACCCATTCTCGTTGGTTCTCTTAAGGCTGAAAGTGAAGCCATGTATGGACAGTTGCTTGGCAAATACGTGGATGATCCACAAAATTTCTTCTCGGTGTCGTCAGATTTTTGTCATTGGGGGTCTCGATTTAATTACACGCACTATGACAAGAAACATGGGGCCATACACAAATCTATTGAGGCTTTGGACAGGATTGGAATGGATATAATAGAAACTGGAAATCCAGATGCATTCAAAGAGTATCTGTTGGAGTTTGATAACACCATTTGTGGGCGCCACCCAATTAGTGTGTTTCTGCATATGCTGAAGAACTGTTCAACGAGCATAAAGATCAATTTTCTCCGATATGAGCAGTCGAGTCAGTGCAAAACTATGAGGGACAGCAGCGTAAGTTATGCATCTGCCGCGGCAAAGGTAGATGCTTGAAGGTGTATTCTCCTTTGAGACATTAAGCAATTTAATTTTCATCAAATTGACTGTAATGTTTAACTCAAGTAAATATGCATTTCATGAACCCTTATAGGGTTCCTCCTGCTTGTAGATTGCCACTAATAATGTATACCCTCCGATTTCTTATATTTAGTTGCACATCAGATCATGTATTGGTTATCTTACAAAAAA	687
PpEST454_115590764	AAACCGGAAGGCCGTTCTTATTCATATTCCTTATAGACTGCGGAAGGCTCATCGCAAGATCCATGTTCGGCTCGTGAGGGAGCTCGAGAAGAAGTTCAGTGGGATGGATGTTATCTTGATTGCCCCACGTAGGATATTGAGGCCTCCAAAGAAGGGGTCAGCTGCCCAACGTCCCCGCACTCGTACTCTAACTGCTGTGCACGAGGCAATGTTGGCGGATGTTGTTGCGCCTGCTGAGATTGTTGGTAAGCGCACCAGATACCGTCTTGATGGATCCAAGATAACGAGAGGTGTTCTTGGATCCCAAGGA	310
PpEST454_115590765	GAAGATGCATTTTGTTTGTTTTGAAGCAAAATGCACATTAATATCTTTGAAGGTGGTGGGTAGGTATGCAGATTTATTACTCATACCATACCTAACTGGGTACTGAGCCCAGCTGGGGCAACTTTGTACTTGGTATCTTAATTATATACTTTGTGGATTTCTATGGAAACTCCTTTTTCAACTCCTCCAACTCCAAGTCAAGAATGTCCATGGCATATTTTGCAACTCCACCCCTAAATGCATGCATCAATGCTCTTCCAGAAATGGTCACACCAGAGAAGCCTCGTCTCTACAAACCCTTCACTTGGGGTGAGTACAAGAGCACTCTTTACTCTCTCCGCCTCGGCGACACTCGGCTTAACCTCTTCAGAGCCTCGACAAGCGATGAACTTGCTTCGTAAATTAAGGGGGCAGCAATGGAAAGTAAAAGAAAATAACATAAAGGCAGTGAAAATATGAAAGCAGCTTCTGGTCAAGTTGGTTTTTTCTTTTTCTTTTTTGGGTTTTTCGAGTTGCAGTTTTACCTAAAGTCTTTCATACTCAATAGTTGAAGTCATAGACTTTGTACTTAGAAATGGGAAAATGTCGTACTTAAATCATCAATGAAAATAAGAAAAGTTTTCTCTTAAAAAAA	634
PpEST454_115590766	GCACGAGGTCTCTTGCAAATGAAAATCAACTACTACCCACTTTGCCCTCAGCCAGAGCTTGCACTTGGTGTCGAAGCTCACACTGATGTCAGTGCACTCACCTTCATACTCCACAACATGGTTCCTGGCCTGCAGCTTTTCTATGAAGGCAAGTGGGTCACTGCCAAGTGTGTTCCAAATTCCATTATCATGCATATTGGGGACACCATTGAGATTTTGAGCAATGGTAAGTACAAAAGCATTCTTCACAGAGGAATGGTGAACAAGGAGAAGGTGAGGATTTCATGGGCAGTTTTCTGTGAGCCACCAAAGGAGAAGATCATCCTTAAGCCGCTCCCGGAAACTGTGTCGGAGACTGAGCCGCCAATCTTCCCACCAAGAACTTTTGCTGAGCACATTCAGCACAAATTGTTCAGGAAGAGTCAAGAAGCTCTGCTCAACAAGTGAAGCTGCTTATATTAGTTATCATATTATTGTGAAATTATCGTACTTATGAAGCCATTTATGGCTTAGTTTGGATGATATATCTTGGTTGCCATGTATCTGCTCTTCTAGCTACTGTCTACCTGCTTTGTTGAATAATATTTATTTTATTTCCCTCGTACCTGTGATAAAAAA	618
PpEST454_115590767	AGAGGATGTAGGGTTCAAGACTATTAGGGTAACAAACCCAGGTCCAAACGGAGAAGAATTTGCATGGTATCAGTGTACAGTTAGCGGTGGCCGAGAAGGCCGACCAATTGGAGCTTATGAGCTTGCAAAAGCAGTTGAGGAGCTTGGAGCTGGAGAAATACTGCTAAACTGCATTGATTGTGATGGTCAAAAGAAGGGATTTGATATAGATTTAATAAAGCTGATCTCAGATGCTGTGAGCATTCCTGTGATTGCTAGTAGTGGTGCTGGTTCTGCTGAACACTTCTCAGAGGTGTTTAGGAAAACAAATGCATCTGCTGCCCTTGCTGCGGGCATTTTCCATCGGAAGGAGGTCCCTATACAATCTGTAAAGGAGCACTTGTTAAATGAAGGCATAGAAGTCAGAATCTGAACACATCAGTTGCTCCAAAAGCTTTCCAACATGTAGCCAAGAGAGACTTTTTTATATCGAAAAGAAAAGGTTGTGAGAGCCGTTAAATTCATCAGTTCAGTACTGCTGAATCGCATTGATTTTGTGGCAAAAAATGATTCTAAAATTATTTCGAGTTATTTAAACGGGATAACCTTAAATTTATGGCCCTAGGCAGAGCTTATAGAATGCAGTTGTTTGCTTTCCTGTATTTGACAGTATGATGTAACATATTGCTTGGCAACTGAGATTCACATGTAGTTGGTTCAACCTAGATAATAATTTCTTGCCAATT	725
PpEST454_115590769	TTTCCAATATGTTGTTTTTGTTTTTTTGGGGCTTAACCCCGGGTATTTATTTTGGCCCTTTTTTTTGGGTTTTTTTGGGGTTTTTTTTTGGGGGGTTTTTTTTTTGTCCGGTATGGGTTTTGGGTCCTTTCCTTTTCTGGGGGGAAAAAAAAATTGCCATTGGGAACCAGGG	172
PpEST454_115590770	GTTGGCATATCAGCTTTTAAAGATCTTTCTGACTCAGAGGCTGGATGCTTACTTGGAGTTTCAGACTGCCAATTCTACTTTACTGAAAGGCTACGGGCTTGTCCATGAAGACTGCATAACAAAGATGAGGTTGATTTCTTTGGTGGATCTTGGCTTTGATGAATCTGGACGAATTCCTTACAGTCTTATCAGAGATACACTTCAGATTAATGATGATGTCGTCGAACTTTGGGTGGTCAAAGCGATAACTGCTAAGTTAATGGACTGTAAAATGGACCAGATGAATCAAGTGGTGATTGTGAGCCGCTGTATTGAGAGAGTATTTGGGCAGCAACAATGGCTTACACTTAGATCAAAGTTAGCAACTTGGAGGGGTAATGTTGCAAATGTTATCAGCACAATTAGAGCCAACAGGATTGCTGAAGATGGCTCGCCGGCAGTGCAGGGGTTAGTTATTCGTTAGAAAATTCTTGGTTATGTAGGTTCTTGGGTGAATTATGAAAGCTTGAAGTAGTATTTATGATTCCCCATTATTTTCCCTTTGGACTTAGGATTCAAATTTTTTGGAAATTTTGACAGGAAAAAGGTCTCTTGCTATTTACAAATTTTATGGTTATACGCTTGGTAAATGATGAAAGACTGCTTATATATCATCAGCAACTTATGTTGCGTTTGACAGG	680
PpEST454_115590772	TAATGGACAACAACCTACTTGTTCACTGTCACTATTAACCGCAGGAGCTGTGCCAGGTATTAAAATGGTGGCGTGGAAAGGGGAACACTACTTATTGACGCTTGCAAACTTGTGGATAAATTTGATTAGTCCCGATCCTCCGAAATTGCCCCACTTGAGTTATAGGTGATGGGAAAAAATCATGTTGAAGTGATGAGGACTTTGTTTTGACATGCTCTTTGGCTGAGATTGCCATTAAAATCCTTCAGTTCCCTCTGGAGCATGGCCTTTAGGGTGTAACCATTGTTTTGCTGGAGTGGAAGGATGAACATCAATCAGAAAAAAGGTAGAGGCTTCTCAACATCACGATCACAAAGAAAATCTAAGTTTGGGCTTTAGAAGATATAAAAGCCCGTCGGCTGCTCGGTTTAATCGTACTGAGTTCTGATCCAAATTCTTGTATTTTGAGTGACATTCTTTTTCTGGGAGCTGTTGTACAATAGAAATTTGGCTGTAGAAAGTGTTTGTATTCTAGTTGTGTATGTCTGAAACTGGCTGGGTGAATAAGAAAGCATTCACATACCCAGTAATAGAATTTTGAAACGAGGAAGAAAAGAGGGTTCTCCAATTTCCAACTTTGTATTATTATGTATATTTTTTTGGTATTGAGAGTTCACACTACGAAAAAA	668
PpEST454_115590774	TGGTCAATGTCGAAAATCCTATTGTCATAGATCAACATTATTGCCCCGACAACAAAGGGTGCCCTGGTCAGGTTTCCGGAGTTCAAATTAGCGATGTGACATACGAAGACATACACGGTACATCAGCAACAGAAGTTGCAGTAAAATTTGATTGCAGTCCCAAGCACCCTTGCAGCGAGATCAAATTGGAGGATGTGAAGCTTACTTACAAGAACCAAGCAGCTGAGTCTTCATGTAGCCATGCAGATGGAACAACTGAGGGTGTGGTTCAGCCTACAAGTTGTTTGTAGAGTGGAAAAATATGAACTGCTTGTAGAAGTATTGAAATCCAAAAGTTTGCCCTCCAGTACTAAGGACAAATGAAAAGTGAATTATACGATTTATAGGAAGAATAAGCTTGTGGCGTTGGCAGCCTATTTCGGCTCCCTTGATCCTGGCCGTTCAATTAGTTTAGTTTGTTCAAACTCGTCCACTTCGATGGGTGTTTATGTTATATGAACTGTTGTAAGATTATGTCCGGAAGACGTTAAATTTACAAGATTAAATTTTATTTTGATGGCTGATGTGGCATTTGACATAGAATTCAATATTCTATCAATTTAATTCACAATTTTATT	617
PpEST454_115590775	GTTGATGAGCGCAACCAGTATGGGAGGAACGAGCGGAAGGTAAGTGACACGGTGCTTCGGGATGGCCCGCAGCATATCATGCATCTCGAACTTGGAGAGAACCACGATCGTTGATCCCGAGGCCAGTAGACCCGTGGCGAACACTGCTAAGCCGTAGATGTGGAACATGGGAACCGTGCACAGGAACGTATCCTCCCCATCGTCCAGATTGAAGCGGCTGAGAACGACCCGCACCATCGCTATCAGATTCTTGTGCGACGACACCACGCCTTTACTCGCACCCGTAGTCCCCGACGAGTAGAGCAGAGTCGCTGTGTCATCCTGATTGATTTCTTCCTTCAAATTCAATCCTCCGTTGCTACTCCCATGCCTTTCCTTCGTTACCATCATCTGTCCCAAGGTCGACACAATTTTTCCATTTCCAGTTCCATGATTAGGAGCTCTAATTTCGTCGTCATCAATGAGCACGATGGAGAGATCAGTAGTTGAACCGCCAAGTTTGGAGATGAGTTGACGGGTTGTGAAGGCCAGCACCGGTTTGGAATCGGCGATTTGCTTGGCAATTTCGGCGGTGGTGTTGAGGGGGTTGGTGGTTGTTATAATCGCACCCAGCGACATCACGGCCAGGCACACCACTGGGA	641
PpEST454_115590776	GCACGAGGAAGAAATGGCGATGTCGATGGTCCGATCTGCTGCCCTTCGAACCGCCTTGCGCAGTGGCTCCCGATCCTCTGCTCCTCCAAAGCGTTCCTTCTCCTCCTCTGCTGCTCACGACGATGCCCATGAGACGGCCAAGTGGGAGAAGATTACTTACTTAGGCATTGCTTCATGCACTATTTTCGCGTTTGTTGTCCTGTCAAAGCCTCATCCTCACTACGACGAGCCTCCTCCGTACCCATATTTACACATCCGCAATAAGGAGTTCCCATGGGGTCCGAATGGTCTTTTTGAAAAGAAGCACGAGCACCACTAGGCTAGCTTTTGGGATACTTCAAAGAGACGCAATTTGGAATAACTCTCGTCCATGTTTTTCATGTTAGACAGATTCATTAGACTACCTTGGATTTCATTGGATATGAATTGGCTGCACTTGTTTCACATTATGAATTCTGGATCAAAATCCTTGTGGCAAGTTGTGTTATGTTTTTCTGTAAACATTGAAACCCATAAATAAGATTATGAGATATTGTTTTTACCTTTTCTAGCTT	554
PpEST454_115590777	CAGGGAGGCCAATCCTTACCGCAACTGACAGTTCAAACCCCTGGTGGGGCCTTCTAGAAGAAGCTGTCAAAAAAGCTGACGGGAAACTTGGTAAGCCAGAGATTTTCCCTGCTTCAACAGACGCTCGCTACTTCCGGCAACTGGGTTTGCCAGCAATCGGATTCTCTCCTATGGCTAACACTCCTATTCTCCTTCACGACCACAATGAGTTTCTAAACAAAGACGAATACTTGAAAGGAATCGAGATTTACGAATCTATTATCAAGGCTTATGCATCTTATGTTGATCATGGAAGAAGCGCAGGGTCCAGAGATGAGTTGTAATTCTGGAATAGCGGCTTGCCTCGTTCCTTTTTTCTCAAGAGAGGTGCCTTGTGTTTTTGCATTGTTGTAATATAATGGGAGATGAGAAATGTCCCGATACCGTCTGTATAATGTAACAATAAGGCGGAAGCAAGCATGAGCTTCACCAAACAACGCACAGGATTTTATTTTATTTTCCATAGATATAAACATGGTTTTAGGGAGATATATTGGTTAATCCCTCATGGTATTCCAATTTTTTTTTCTCCGATAATTTGTCATTTCATCCCGAAAAAATAAAAAATTATACCAATTTGGTAAAA	625
PpEST454_115590779	TTCATTATCAAGAGATAATAGGTTCTTGTTGGTTAATTTTTTGAACCAAGAAATCCATTTTTGGAGCATAGAAGGTGAAATCAAGCTTGTTGCTAAGTACAAAGGTCACAAACGCACCCGATTTGTTATCAGGTCTTGTTTTGGTGGACTTGAACAAGCTTTCATCGCTAGTGGTAGTGGGGATTCACAGGTTTACGTATGGCATAGAGGTTCAGGGGAGTTCATAGGGGCATTGCCAGGTCATTCGGGAGCTGTTAATTGTGTCAGCTGGAATCCAACAAACACACCCATGTTAGCCTCAGCCAGTGATGACCGTACAATTGGGATATGGGGCCTAAAGGAGCTAAAAGTGAAACACAGGGATGCACACAGCAAGGGCGTCCATTATTGCAATGGGGGAACTTGAAAAAGACTTGAAAAGCAAATTGCTGGTTATAATTTTTTTGACCATTGCTTTTATGTAAATACCTTATCATCGTCAAAATCAGACATTCATGTCAAACAAGCATGTGGATTGTGCAGCAAGTATTTATAATAAATTTACTATTTCATTTAA	556
PpEST454_115590780	AAGGAAACCACACCAGTAGAAGCAGAAGCAGAGGCAGAGGCACNTGCTGCTCTTGAAGCTGAAGCTCCAGTTCCAGCTGAAGTTGAGACCAAGGAGGTGGCAGAGGAAACCAAGGCTGCTGAGGCTGAGGCAGAGGAGCCAGCAGCAACAGAAACAGAGAAAACAGAGGCAGAAGAGCCCAAAGAGGTCACAGCAGCGGAGCCTGTTGCTGCTGTTGCTGAGGAGACCAAAGAAGAGACCACTGAAAGTGCTGAGACACCAGCAGCTCCTCCAGTAGAGGAAGAGAAACCAGAGGAAACTACCACAGATGTTCCGGTCGAGAAGACTGAGGAGTAGAAGATTTATGACATCATCATCATCATCATCATCATCAGAGAAGTTTGTTTGTGGGGGTTATTTTCTAAGTTGCATGTCCAATTTGGTCAGCTTCTTAGCTACATTTATATTTTGGTTTTTAGTTTTAAATTAGTGGGGTTTGGCATTTGGAATCTACCCTTATTTTAAGCTTTATATCATATATGTTCAAGACGATGGCATGCATGGTGTTAGATTGAAGTAAGTGGAATTGGTGTGAAGAAGAGATGTGATTTCTGTTAGTTTTGAATAATATTTATTTATGCACTTATAATATTCTTGTTTGTTTTGCTGTAAAAAAAAAAAAA	662
PpEST454_115590782	GGAGGCAGTCGATACACGAGGACTTTGGGCGAATTGAAGAATTTTAAGGCTATAGGTGATCCTTTTACTGAAGAGTTCTTCCAAATTTTTCAATCTGTTTACAGGCAACAAATACAAATGCTTGAGAAGTTGCAACTAAGAAAGAACAAGCTCGATAAGAAGCTCAAATACATCCACGCCTGGAGGAAGGTTTCGAGTATTATATTTGTTGCTACATTTGCTGCTGCTAGTTCTATCCCTGTAGGCTCAATGGGGAAGTGGATTGACTCTTTGTGGAAAAACTATGAAAATGCTTTGAGGGGTCAAAAGGAAGTAATTAGCTCCATGCAAGTAGGGACTTACGTTGCCATAAAGGACTTGGACAACATTCGGGTTCTTATCGATCGATTGGAAGTTGAAATTGAGTCCCTCTTGCATAATGCAAGCTTTGCCATTGAGGAGGATGCAGTTACAGTTGCAATTGAGGAGATTAAAAAGAAGTTGGGAGTGTTTATGAAGAATGTAGAGGATTTGGGAGCTCAAGCTGATACCTGCAGCCGTGACATTCGAAGAGCAAGGACTGTGGTTCTGCAGAGGATCATAAAACATTCCAACAACTAGAAGACCGATGATCCTCAATATTTAACCTGTTGCTGTTTTGATGCTTGATGACATTTGAATTTGTGTAACTTTCTGTTTTTTTAATTATAATTATCATATTTTTCAAAAAAA	711
PpEST454_115590784	TTGGCTGACCATCACCCATGAGTCCAAAGTACATAGCAGGTCCAATCAATTCACGGTTGAATGCCAGATTCATACCACACATGGGAAAGAGAGTTCCCTTGGGAATGGTCAGGACTGCATCCACAAACCTAGTGTTTCTCTCTAGAGGCTTAACAAGCTGAGTGGGTGCATCATAATCCGGAATGTTGAGCCAAAGGCCATGAGAAACAGCAGTTGGGATACCTTCACGTAGACTGAAGGGGTAACCACGGACAAAGTCTGCACCTTCACGGTATGGGTCATACAAGGTGTTAAAGAAAAATGGAGTTGATGGAGTCAGAAGGTTCTTAATATGCTGCTCAAGAGCATTGATATCTTTGCCAGAAGGATCTTTAGCAACAAAGCAATCGTCGTCGATGGTGAAGATGTACTTCTTCTTGGAGACCATGTAGCCGAAGCAGCGGCAAGCAGAGTCCTTGAAGGAAATACAAGAGGCCTTAGGACCCAGGATGCGGTTAATGTCATTGCGGTTGTAGAGCTCGTAGTCAAAGCCCTCTGGGACCTTGATGACCTTTGAAGGGTCACCATCTTGGACGATGATAAGGTGGTATTGTTCAAAAAATGGCCTCCACATCTCCAAGAAGTCCAGGTTTCGGATTGTGGGAATAACAATGTCAAGCTCATCTTTGAGCAGAGGTGTGGGAGCAACCTTACTGACTCCAGCCATAGCTGTTC	714
PpEST454_115590785	CGCAATAATTGGCGAAACTCTTCCACGCGGTAGGGGAGTTGATGAGAGGTCTGCTCTTGCAGCAGCTGAAGTTAGGAGGAAGTCAGCAGCAAGGGGCCTCTTAATACGTCCACACGGTGTTCCAGTCCAAGCTTTGCCTCCACTTACCCAGCTTCTCAATATCATCAATTCAGGCGCAACCCCAGATGCAGTAGAAAATGGAGAAACTGATGGAGTAAAGGAAGCCAACGGTCATCCTGTACATGGTCCGGCGGATGCCAAAAAAGATCAATCAACAACTGACCAGGAAGGTCAGCCTCCAGTTGGTTTGGGCAAAGGCTTAGGAGCATTGGATGCCAAGAAACCGAAATCAAAATCCACAGTTGCATCTTGAGATTTAAGTCAGATTCTATTAGCTGACAAGTTGGGCTTCTTTGTGAGGTTCGGCTATCTTGAGGGAAGAATTTTTTTTATTGGCTTAAGGATGAGAACCGAGTCCTCTGACCTTTTGGAAGGTAGAGAACTCTTGAGATGTCTAAGAAATCCGTGGATGTTCTCTGTAATTTTGTAGTATAAAA	557
PpEST454_115590786	TTTTTTGCCCGCCAATATTATTGTAGATTTGGAATAAAAAAGGGGTTATTTGTTCCACTTAGGGTTTCCTCCTGAGGGAATCTTTAAGTTTTTTTAGGTAATTTTTTTTTTTGTATAAATAATAATATTTTTT	133
PpEST454_115590788	GCCAGCTGTGCCAATACTTAGCACTTGACCTCCCTCAAACCATGCGCAAAGTAGATAAATGCCGGGTCAGTGGCACCCTCCTTGTAGTAGGCAAACACCAAACCGCCATCATCATGCATGCTCTCCCCAACAAAGAATTGGAGGTCACTGAGCTTCGAAAGCAGAAACTTGGTTGCTCCCTCAATGTTCTTCTTGAATTCGTCTTGTTTCTCCCCCTCCAGCTTGGGTGTCAACAGTTTGATGTACCTCTTCACCCATGTGACAAACTGCTTCTTGTCGAAAGGAGGTTGCTCCTGAAGCCTAAATGTGTCAACGATGTCAACCACCTTCACGGTTTGATCATCAACACCCTCATCTTCCCCACCACCTTCAGCAGAGGGATTTGCACCAATGTCTACATCAACTGCTCCTTGCACAACCCACTTTCCATCAACTTCCCACAACACTCCATTATGGACTTCCTTGTATGGAAACGAGTCCGAGAGAAGCTCATCACCAGTGAGGAGGTCCTGGTAAACCAACATGTTTGCAGCAGAGTCTTTCTCTCGGATCGCCCCAACAAGATTTACTAGGGATTTGAGAGGAGAGAGCGACGCAGCA	600
PpEST454_115590790	ATTGACAACATTGTATGCAGTTGGTGGAATGCCGCCTTCAGTGAACACTGGCTCTAATGAAATAGTTGCTTCTCCAACAAAATCATCTGCGCTGAAATTATCCTTATCCATTATTTTCAAATGAAGTTCAGAGACATCATCAGAGACTGTAAATACAAAGGTTTCATTCCATTTTGGTGCAGATCCTTGCCCTGAGACCACATTGCTTTTCTTTTTTTGGGTCCTTAGAGTCAAAAGGACATAGGGATCCATGTCAGCCAGAAAATCATTGTTGTCAAGGCCTTTGGCATCAACAAGAAGAACTTCAAGGGTTCCCAGAGGCATGTTTGGATCGGTTGAAAATTGAAATCCAAAGCAGGAGAGAGAGGGAAGAGGGAGGAGTTTACAAGTGAAGTTGCAGTTTTTTGTTTTTCCAAATTTAGTAAAATAAGGATTTGGCAGGCCAGTCATGTGATCTTTAGGCACGAATGGGTATATACACCCCATTTTGGCGCCATCATTATTGTTTTCAGATTTACATGTTGTGATGAGTTATGTGGCTTTTGATAAAGATGCTTTTTTGAGTCTTCATATTAGTGTTTAATTACGTTTGGATGTT	598
PpEST454_115590791	TGTACTTTATTTGACTCATGGTATGCTTGTAGCTCATAACTAAATAGGGTGAAGAATTTTTGGGCTTTTGTTGTCAAAAACACTAAGTGAAGTGAGATGTGTGTGCAGTATTTCAAACCAATATACATGAGTAGTTTCAAGCCTCAAACTATTCCCAATCGTCTTGCAATTCTACAACTTAAGTAGTAGGTACACTTGGCGTATATGATCGTCGACAACCATAGCCAAAAACTAGCAAAAATTACCGCATCCTCCGACATAATGACAATATCCCCATACCCAAGTGTTGTTATAGTAACCACAGACAGATACAAACAATCCAAATAGTTAAATTTTGTTAGTCTGTGAAACTCCAACATACCTACAACTACACATAAAATAGGTGTCAATATTGGCACAAGCAATTCTAACCGGCCAACAAAACTGTTAAACCTATGCTCACTAATGTACCAATCAACTAGCATAAGTTCCAATAATTGGATAAAACAATCACATAAAGTCATCAAAAATAAATCCCCCACGTAGCCCAACACTCCACTAAGAAAAAAACTCAACAACGAAGTTAGAATTTTACCCCAAACAGTATTGGGTACAATGTCGCCGTATCCCACAGTTGACGTCGTTTGTGCTGTCAAGGAAAGTGAAAGGGCAAATGGTGATAAATTTCTTGTTGAATTTTTGTCTTTGAAGCTATGCGGGA	700
PpEST454_115590793	CAAGAACTTGACCAAGTTGTGGGCCGAGACCAGCTTGTAACTGAACTGGACCTACCCAACTTGACCTACCTCCAGGCCGTGATCAAGGAAACCTTCCGGCTCCACCCGTCCACCCCTCTCTCGTTGCCTCGCATGGCATCTGAAAGTTGCGAAATTAACAGCTTCCACATCCCAAAGGGCGCCACTCTCTTAGTCAATGTATGGGCCATATCACGTGACCCAGAGCAATGGAAGGAGCCACTTGAGTTCCGACCCGAAAGGTTCCTACCGGGCGGGGAGAAGCCTCATGTGGATGTTAGAGGGAATGATTTTGAAGTGATCCCATTTGGTGCTGGGCGCAGAATATGTGCGGGGATGAGCCTGGGCTTGCGTATGGTCCATCTAATGGCTGCAACCCTGGTCCATGCATTTGACTGGACCTTGGCTGATGGGCTAACCCCAGAGAAATTGAACATGGACGAAGCATATGGGCTCACTTTACAACGAGCGGCACCTCTAATGGTGCACCCGCGCACAAGGCTAGCCCCTCATGCATACGAAGCATCATCATCTTGATTCTTGAGATTGAATCTGAGGTTTTGATGCCAATTTTATGGTAAATTTGGTGCCTCCTAGCTGCTACTATTTCTGTTCCAAGTTTAGTTTGTATGTTCAGTTAACTAGAACAATGGTTCTATCTGAATATCCTATCAACAAAAACAGTGCTTGTAAGTTGTATCGAATCAAAACCCATCAAATACGCTCCTCGCTCGCATAAA	758
PpEST454_115590794	AGAGAATCCAGACGGACTTCGAACCATGTTTGTGGGAGATGTTGAAGGTGTGGAAATTGACATTGATGGAGGAGCAGCAATATTGTTATGATTTGTTGAGTTCTCCTGTTCGGAATTGAAAGTGCTTGTTGTTTGATTATTCTCAGTGTCTGGTGGAGCTGTGGACTTTGATGCAGAGTCCTCATTGCTCTTCCTCATTTTCTCTGATGATCCATTCTGTTCATGCTCCTTGACCTCCTCCAAGTACATTTCCTCCACCATTGGCTTCCACAGCCGGACTCGAGCATTTATGAACCAATTAGAAACCTGGCTCCTAGTAAGCCCTGTCTGTTTTGCAAGCATGTGCTTGTCTGAATCCTTTGGGTAGGGGTGGAGGAAGTGTTCGAAAAGCCAAGCACGAAGTACGGAAACAGATCTTTCGGGCAAGCCTCTCTGGGGTCTCCAAGCATTGTGCTGGATCATTCCCAACTGTTGGAGAGCCCTTTGCTGCCTCAGCTGATGGTCCACATATTTGAGCCTTGACCCTTCAATCTTGCCTGCTGCACAATCTTCTTCTCCTAAGCTCTTGTGTGCTGCTCGAATTTGGTTTGTTATGGCATCTTTCAAGCACCTGAATTGCTTTGAGATGGTTTGTAGGGCCAGAGCAGTGTAAGTTCTAGCTGAACCAATTCCAGCTGCTTGCTCGAA	687
PpEST454_115590795	AACAGAGGAAGCTGGAGGCATGTGTTCTACAAGGTCAGGTCAGAGCTCAAGAGGCTGGTGGGTTATGATGTGGACAGCCTTCCTCAAAGTTATAGGTACAATTTTGATGACGGGAGAACCAAAACCAAGAAA	132
PpEST454_115590798	GAGTTGGAATAGCAAAGCGGTTGGTCAGAGCTGCGATTGAGGAGGCTGCAAAGAAAAGAGAATTGAGATATGAGGACATAAAAAGAATCGAAAAGGGGGTAAGGCGCCATTTCCATGATGACATCACCGTCATCGTGATATTCCTGGATCATTCACAAGTTTCCCCAAATGCTAGTTTGACAGATCCGAGCCTCTTCAACTGCACCAGTGTTCCTGTTGATATCTTCTCCATGAACGGCGATGAAGCCGATGTATCACTCCACACCATTCCCTGAGAATATCAGTTGCACAAGAAAATGCACCATTGTGTAAATAAAATGAGAATTTATAAGTAGGTGCAGCAGGCTGCTAGATTTTACAGGAAGGGTTTGGTTGTGTACATAGTTTGGTGGCAGATTGAAGGTGCTGTTGACTTCCCAGCTCTGAGCTTTGACCTCATTTTCAGCACTTTTCTCGTCGGCGTATAATTTGTTGTGATTTACACATGATGTATATACTGGGATTTATTTATTGAGATTAAAATTTGCAACTCACAGTCCTGATAATTTGAAAAACTTTATGTCATTAT	568
PpEST454_115590800	TAAATGATGCGATGGGTAAGGAGGATAGAGCGTCACCCTGAACTAATGATTCTCCAGTGGGACTGGGAAGTCGTTCACAGAGCTCATTGACATAATTCAAGATTTGATCTTCTGTCTCATTTAGCCTTAGCCGATTTTGCATCCATACCACTGCCATCTCACAAGCAGTACATGCAGCATCATGCACGCCGTCAGATGTCATTTGTAGTTTATCATTCACCATACTTTCAATGCCCATACTCACACCATGAGTTCCATCAAAAGTACAGAAACCAATTCGGGAGCAAATTTTTTTGGGTTGTGCCTGAGCTAGCAACACTTCTATTATAGTTTTCCCATATTGTTCAACCACTGTCTTACGTTCTTGGCTTACAACACCAGAGGCTCCAATGGCATGATTGATTTGAGTGATAACAGTTGTTGGCCCAGCCAATAGGGAGGTTCCTGAATCGGCAATTG	459
PpEST454_115590803	TAAAGGTAGTCCTAAGATTAGCACTAAGTTTTCAGACGTGTTTGCGTTCAGTGGGCCAGCCCCAGAGAGGATCAACGGTAGGCTTGCAATGGTGGGGTTTGTTTCAGTTCTGGCAGTGGAGCTAGCCAAGGGTCAGGATTTGTTTGTTCAGATATCTGACGGTGGAGTCTCGTTGTTCCTTGGCACCAGTATTTTGCTGTCAGTGGCATCTTTGATACCTCTGTTTAGAGGGGTGAGCGTGGAGTCCAAATCAGATGGGATCATGACCTCCGATGCTGAGCTTTGGAATGGAAGGCTGGCCATGTTAGGTTTGGTAGCTTTGCCCTTCACTGAGTATGTGAAAGGAGGGACCCTTGTGTAGGTTTATGATTTGCTAGCTTAATGTATTTAGAGTTT	396
PpEST454_115590804	TTATTAAAATATGGTCAATATTTTGACATGACAAGCAGCATATAAAACATGTTATTAGTGTATTTTTGTAACTTGCTAAACAAAGCATGATGCCACTGTTTAGATCTCAA	110
PpEST454_115590805	TGTTTCAAAAGGATCCGCAGAGCTGAATATTGAAGATTTCAAAACAGCTCTTTCAAAAGTGGATTCCCAGATGAAAAATCTTCCAGCTACAGGCCAGGTTGCTGCTCAACAAGGTGTCTACCTTGCCAAGTGTTTTAACCGAATGGAAGACTGTGAGAAAAATCCAGAAGGTCCTCTCAGATTCCGTGGGGAAGGCCGCCATCGGTTTCGCCCGTTTAGGTACAAGCATCTTGGACAATTTGCTCCTCTGGGTGGAGAGCAAACAGCAGCCCAGCTTCCTGGGGATTGGGTATCGATCGGCCACAGCTCCCAGTGGCTTTGGTATTCTGTTTATACAAGCAAACAAGTGAGCTGGCGCAACAGGGCATTGGTGGTAACAGACTGGGTTAGGCGTTTCATCTGGGGGAGGGATTCAAGTCGCATTTGAGGCACATTTCATTTCAATTCAACTGCCAGAAGCTATCTTATCTTAACAAGAGAGTTTTGACAAATAAAGAACAAGTTTTGTTTTCCGGATTCAAGTGGTTGGTTGATTGACGAATGAGTTCAGGTGAAGAAGAAGCAGCAGATCCTTGATGTAGTAGTTGTATCGGATTCGTCGACTCACCTCGCCATTGTTTTTATTTTTTATTTTTTATAGTCCTCTTTAAATATACGGATATTATATCCCTAACCCTTTGCTGCTGTTACTGGAATGATTATGTGTGGGATTTGAAGGTC	720
PpEST454_115590806	GCTTGATAAGGATGAGGCTTTGTCGTTTGAGTTGCATCAGTCCTATTTCAGCGTTCAAAGTAAGTGAAAAAAAATTCTAATATTTTGCTCAAATTTTAGTGTTTAACAACATAATTGCATTAGAAATTGAAGTTTCTCTTTGGTGAGCTTCTTGTTTTATGGAAATAACATGTCCATTAAAATAAAAATTATGGATTTGGATCTTGGATTGCTTCAGAGTATCAGGCGAAAGTGTTTATTTTTTATTTTTTTAAGGTGGGATTGATTCATAATAAATCACCATTTACTGGACTGACGCAATGAGAAGAAGTTTATTTACTGACCAGTGTTTGATTTTGTTCTTTCTGAACTAGGATTACAATTTTTGTTGATCACTAGTTCGATTGAATAGGTTGGGATAAATCAGAAGTAATTGGGGATTGTGGCAGCAGAAGCTTCTATCTTCGAAAAAACAGCAGCAATCACAGTAGCAACAATGGAGGATCAACTTCTTTCACCTCCAAAGCCGTTCCTGCGAGAGCAAACTCTCCTCCACCGGCGGCACGCCCTGTCTTCTTACTCCCGAATTTTTTCGCTCGTAAACTTGGGAAAATCATCAGGAGGACGCATAAGCTTTGGAGAATCATAATCTGCATGAAATGAGCTGT	647
PpEST454_115590808	ACCAGGAACTTTTTTTTGCTCTGAAAAAGATGTTCAGTTGTTTTACCATAGGTCAATATGGATCTCATGGAGCTCCAGGCAGAGAGATTAGCGAAAGCAAGCTGAAAGATNTGCTTCATGGCTCAGAATATGTTCTAACTTACGAGGACAAAGATGGTGACTGGATGCTTGTGGGTGATGTCCCTTGGAACATGTTCATTGATACCTGCAAAAGGATGAGAATTATGAAGAGCTCAGACGCCATTGGCCTAGCTCCAAGGTCCATGGAGAAGTGCAGGAACAGGAACTAGCCAGTAAAATGCATTGTGATGCCTTCCATCTAGCAGTCTATGAATTTGGAATGAAGGCAAGGCCTACAACCGCAGCAACCAGATAATCTGGAGTGCAAGGATTTGTTGAGTGGGGCTGGATGGGACATCACGGGTGGCTGCTTTACTATATTATTACTACAGCTGTGTTTTTTTTGGTTTTCCATGGATTCATGTTTTTGTGATTTCTATTTCTAACTTGTCGACGTTCTTAAAACTACTGAAACTTAAAACCTTTGTATCTGGACGTAACCTCTGCAGTTCTATGTGCACAGGTTCCTGTTCCCATACAGGATCCTTAAGTTTGTAAAGTGCCAATTGTTTGTGAACCTCGTTATGTATGTGCGGGTGATCTAGGATCTCCAAGAGTTCATTCTGGCTGATTTCTCATTCAAAAAAAA	709
PpEST454_115590810	AAGAATGCCATCTCTGTCGCCATCGAGTTTGACTTCGATTGGGAGTCCATCCACGAGCTCAAGGACCGCATCGCCAACCCCGACGCTTACGCCTCTGCTGCTCCCGCCGCCGGCTCTGCTCCCGCTGCTGGTGACGCTCCTGCTCCCGCCAAGGAGGAGGAGAAGGAGGAGTCCGAGGAGGACGACGCCATGGGCTTCGGTCTGTTCGACTAAGCGTGTCGCCTACCATAGATTTTCTAGAAAAAGAAAACAACCCCCCGTCTCC	265
PpEST454_115590811	TATACAAAGGCATGTAATCTCTAGCTTTGCTATTTATCTCCGAAGGTGCAAGTTTACTCATGCCAGGCGTATCATCAATGGGGCCTGGAGCTATTCCATTCACCCTAATGTCATAGTCAGCTCCCCACTCCAATGCCAAGTTTCTTGTAGTGGCATCAATCGCTGCCTTCGCAGCTGCTACATGGACTTGATACCAAGAAGCTGTATAATGTAAAGTAGCACTGATGTTCAATATTGTTCCACCACCAGATGACCTCCTTCCTGGTCCTCCTTTTTTAAGATACTTGAGTGCTTCGTAGCACATTGTGAATGTTCCAACAGCATCAATATCCATAACTGTTCGAAATCCATTAGGGGATAGATCCTCGGCTGATACAAGAAAATTGCCAGCTGCACCATTCACAAGTATGTCAAGCCTACCAAAATGCTGGAAAGTTGATTCCACCACTCTTTTTGCATCTTCATGTTTACGAACATCCCCCTCAAAACCAACAGCCTGAATTCCGAGAGACTGAAGAGCCGAGACAGCAGAGTCAAGGACTTGCTTGCGTCGACCCATGATGGCAATGGAGGCTCCATGCTTGCCAAATTGGGTTGATATTTCGAACCCAATCCCCGACCCTCCTCCTGTTATCAGAGCCACCTTCCCTTTCACCACATCAGCCTTGAACGGTGACTCCATCTCTCTCAATCTGATTTCT	701
PpEST454_115590812	GGGGAGGGGGTTAAATTTGGAGAAAGGGTTTTTTCCGGGGCCCGGGTTTTTATCCCATTGGAAACCCCCTTTGATTTTCCCCCCATTGGCCGCTTTTAAACCCCAAAGCTTTGTGAAAAAAAAAAAGGGGGCCTTTTTGGTCGTTGAAATTTCAAAAAAAGTAAAATTGTGGGGGGGGTAAGGCAAAAAAAAAATTTTTTTTTCTTTTTAAAAATAAAAAAAAAGGGGCAAATCCCCTTTTTTTCAAAGGGGGGGGTGGGTTTGGGGGGGTCCCCGGGGGGGGCCCCCCCCCCTAAAAAAGGGGGTGGGTTTTTGGGTCCGGGTGTTTAAAAGGGGGTTTCCCCTTTTTTCCCCCCCTTTTTTTTTCAAACAATTTTTTTTCCCAAAGGGTTTTTTTTTTTCCCCCCAAAATTTTTTTTTGGGTTTTAAATTTTTTTGGG	440
PpEST454_115590813	TCCAAATGCACTGGGTGCCGAAGACAGTAATTTTCAGAAATCTGTGGGGGAGGACATGAGGCCTGGTGGTGAAGAGGAGTCTTTGCAAGCAGGGGCTTCCCATCCTGAAGTCACTTCCTGGGGTGGAGGCATCAGTCCTGGGGGTTTTGGTAATGGAATTAAGCCATCCCGCTTGCGGACCTATGTGATGTCTTTTGATGGAGAGACCCTTCATAGGTATGCAACAATTAGATCGAGAGAGGCTGTTAGCATCATTGAAAAGCACACCGAGGCATTGTTTGGAAGACCTGATATTGTCATAACACCTCAGGGGACTGTTGATTCTTCCAAGGATGATCACGTCAAAATTAGCTTTGGTGGTTTGAGGAGACTTGTTTTGGAAGCCGTGACTTTTGGTTCTTTTCTTTGGGATGTTGAGAGTTATGTGGATTCCAGGTATCATTTTGTTACAAACTGAGTTATGTTGAGTGAAGATCCTGCCCTTGCAAACTTGGTGGTGCGTGTGGAGGCACAACATTACATACCATAATGGGATATTGACTGTAGGCCTAGTGAAAATACCAAATATTTGTATTTGGTGCTAATTGCTGTGTATATATAAACTGTTCAAGATTTGCCTTTGTCCGTGCTGTGTGGAGAAATAGGTAGGATTTTATTACTTTGATCTCAAGTGTGGAGCCGGACCATTTTGCAGGGTTT	699
PpEST454_115590814	ACAAGCGTGACTGTCCCATTTGGCCTCAAACACCTGCTGATTACATTGAGGCTACCGCCGAGTATGCTAAGGAACTGAGGGCGCTAGCAACCAAGGTACTGCGCGTGCTGTCACTTGGGTTGGGATTGGAAGAAGGGAGGCTGGAGAAGGAAGTTGGGGGGCTTGAGGAGCTTCTCTTGCAAATGAAAATCAACTACTACCCACTTTGCCCTCAGCCAGAGCTTGCACTTGGTGTCGAAGCTCACACTGATGTCAGTGCACTCACCTTCATACTCCACAACATGGTTCCTGGCCTGCAGCTTTTCTATGAAGGCAAGTGGGTCACTGCCAAGTGTGTTCCAAATTCCATTATCATGCATATTGGGGACACCATTGAGATTTTGAGCAATGGTAAGTACAAAAGCATTCTTCACAGAGGAATGGTGAACAAGGAGAAGGTGAGGATTTCATGGGCAGTTTTCTGTGAGCCACCAAAGGAGAAGATCATCCTTAAGCCGCTCCCGGAAACTGTGTCGGAGACTGAGCCGCCAATCTTCCCACCAAGAACTTTTGCTGAGCACATTCAGCACAAGTTGTTCAGGAAGAGTCAAGAAGCTCTGCTCAACAAGTGAAGCTGCTTATATTAGTTATCATATTATTGTGAAATTATCGTACTTATGAAGCCATTTATGGCTTAGTTTGGATGATATATCTTGGTTGCCATGTATCTGCTCTTCTAGCTACTGTCTACCTGCTTTGTTGAATAATATTTATTTTAT	758
PpEST454_115590815	AGCACAGATAAGCAAACTCAGAGTTGGGCAGGTTTATGCAGCATCTGTAATGTATGGGTACTTCCTCAAGCGGGTTGACCAGAGGTTTCAGCTGGAGAAGACAGTAAAGATCCTTCCAAATGCACTGGGTGCCGAAGACAGTAATGTTCAGAAATCTGTGGGGGAGGACATGAGGCCTGGTGGTGAAGAGGAGTCTTTGCAAGCAGGGGCTTCCCATCCTGAAGTCACTTCCTGGGGTGGAGGCATCAGTCCTGGGGGTTTTGGTAATGGAATTAAGCCATCCCGCTTGCGGACCTATGTGATGTCTTTTGATGGAGAGACCCTTCATAGGTATGCAACAATTAGATCGAGAGAGGCTGTTAGCATCATTGAAAAGCACACCGAGGCATTGTTTGGAAGACCTGATATTGTCATAACACCTCAGGGGACTGTTGATTCTTCCAAGGATGATCACGTCAAAATTAGCTTTGGTGGTTTGAGGAGACTTGTTCTGGAAGCCGTGACTTTTGGTTCTTTTCTTTGGGATGTTGAGAGTTATGTGGATTCCAGGTATCATTTTGTTACAAACTGAGTTATGTTGAGTGAAGATCCTGCCCTTGCAAACTTGGTGGTGCGTGTGGAGGCACAACATTACATACCATAATGGGATATTGACTGTAGGCCTAGTGAAAATACCAAATATTTGTATTTGGTGCTAATTGCTGTGTATATATAAACTGTTCAAGATTTGCCTTTGTCCGTGCTGTGTGGAGAAATAGGTAGGATTTTATAAAAA	775
PpEST454_115590816	GCACGAGGGAGAAGGAGTGGAAATCGGAGCTGCAAATCGTGAACGCCATGGATTTGAAAGTTGAAGCTACAATTCAATTACCGTCCAGAGTTCCGTACGGTTTTCACGGCACGTTCATAAGTTCCAAGGACTTGGAGAAGCAGGCCTGAAATTTCTACTGCCATATTATCCGTCTGCAGTTGAAAATGTTCAGAGAAAATTACAGAGGACAATTACCTGTGGGAAGCTATCTGATACGCCCCCGGAGTCTCCTCTGTTTTTTTTTTATTTTTTAATTTTACTGTACGTAATTTTGGGTGTATTTAGAGATTTTAGGGTGAGAGGTTTTGGGGGGGACCAGCTTGTAGCTTGTGGGAGTAGCTGTAGGATTGGAGCTCAGCTGGTTTTTCTCCTTATTCTTTCACTTCTATATGTCGTATATAATATGACTATACAACAGATGTGTATATCTATCTGTATATATCTCTGTTTATTGTGTAATAAAA	485
PpEST454_115590817	CTTCAAGATTTAGTGATGAAATCCATCATTTACCCCACTGTGAAAGGAATGTCAGCAGAGGGCTGCAAGTTTGTTGGGGTNTTATATGCTGGGCTCATGATAGAGAAGAAGTCTGGCTTACCTAAGCTAATTGAGTACAATGTGCGCTTTGGCGATCCAGAGTGTCAGGTTTTGATGGTTCGTCTGGAGTCTGATCTGGCACAAGTTCTACTTGCAGCTTGTAGAGGACAGCTAAGTGAGGTGTCGTTGAACTGGTCGGCCGGGTCAGCCATGGTGGTGGTAATGGCAAGTAAGGGGTATCCAGGGCCATATGAGAAGGGAAGTGTAATTCGAAACCTTGATGAAGCAGAAAATGTTGCTCCATCTGTTAAGGTATTTCATGCAGGAACTGCCCTGGATCCAGATGGCAACTTCATTGCTGCTGGGGGCCGTGTTCTTGGAGTGACTGCCAAGGGAAGAGACCTCAAAGAGGCATGCGATCGGGCATATCAAGGCGTAGAAGAAATTAATTGGCCAGGAGGGTTCTACCGCCGTGATATTGGCTGGAGAGCCCTTCCTCTTCCTCAGAAACAATTTGTGACGAGGTTAAACTAAAAGAAAATTTGTACTATTTGTCACATGAGGGCATTATGAGAGAAACGTCTATACCTTGCCCTTTTTTTTGGCCTCATGAGTAACATCACTGTTCTAATAAAGTTAGCAATTTCTCAAA	712
PpEST454_115590818	GTGGCGGCTATGGAGAGAACGCTGGTTACTCAGATGGCGGCCCGTTACAAGGAGACCGCCGCATATTGCCCCCCTGGCACCCACGAATTTGAAATTGACTACAAGAAGGAGGAGAAGCCCCCCAAGCATCTTGAGCCCCTAAGCGAGGCCGGGGCTGCTGCTGCTGGTGTTTTTGCCCTGCATGAGAAGCACGAGTCAAAGAAAGACCCAGAGCATGCTCACAGGCACAAGATTGAGGAGGAGATTGCTGCAGCAGCTGCAGTTGGGTCTGGTGGGTTTGCCTTCCATGAGCATCATGAGAAGAAAGAGGCAAAGGAAGAAGAGGAAGAGTCTCATGGAAAGAAGCCCCCCCATCTTTTCTAAATCTACAAATAAATACCATATTTTATATTTATATATTGTGATTTTACTTATCTGTTATGAGTGAGGTTTGATCTCAACAATGTTATAATTGTTGAGTGCTTATGTGTGCTTGTTATATGAGTGCTATGTATCTATCTATTTCTCGTTGTTGATAATAAATAATATCGTTTACTTG	538
PpEST454_115590819	TTCCTGCGCGGTCAACGCTCGCGGGAAGAGCATAAATGATCTTTGTCTTCCCTCGGGATTCTACGGCAATGCGTTTAGTATCCCAACTGCCGTTTCAACGGTGGAACTTCTGTGTGCAAGTCCACTGGGATATGGTGTGGAGTTGGTGAGGAAGTCCAAGGCTCAGATGGATAAAGAGTACATGCAATCACTGGCTGATTTTTTCGTGATCAGAGGACGGCCTCCGCTTCCAATGGGATGGAATGTGTTTATAGTTTCTGATAATAGACATACCGGTTTTGGAGAGTTTGATGTTGGGTGGGGAAGACCATTATTTGCTGGACTTGCGAGAGCGTTCAGTATGATCAGCTTCTATGTCCGAGACAACAACCAAGAAGAGGAATTTGGAACTTTGGTGCCCATATGCTTGCCAAGTACGAGTTTGGAGAGGTTTGAGGAGGAGCTCAAGAAGATGACATTGGAGCATGTCGAGGAGATATCTAAATAAGATGTAAAGGCTTATGTGTCTGATTAATTAACTCTAGTTGTCTTGTGTTGTGTGGGCTATCATTTCTATGGTGGGGTGTGGGTTTGTTTTCCCCTATGCCTCTTTGCATTTGGTGTTAGCTTTTTTATTTTTTTTATTTTTTTTATTTTTGTCTCTTCGTAGTTAGAAGAGGTTAGGTTTGTGGTTTGTTTGTACACAAAGATTGTTGAGAAATATGAGAGTTTGCATTATTTGATTATTATGTAACATGCATGAACAATTGTCATGTATTAAAAA	763
PpEST454_115590821	GCACGAGGAAATCCTAAATCAACATATCGTGTACTATTCTGCCTTATTTAACCTGCTGTTAGTTCAGTTATAGAATACTAAGCCACTGATTTCTGCTGCTGCTGCTGCTGCTGACGACATTACTCCCAAGAACAGTCTTGCTTTCTTAGTTGACAAAGATGAGCATATAATCGCGGATATGTCGATACCTTCGGTTCCGCAGGGGGGGTTAGATAATTTGCAGGCTACGATTAGTATTATTACTCAGAGCATTAATGGGGATAATGAGAATGGATATGAAACAATATGTTTCTGACTAACACTGCATATTGATGTTGGCATTCTTAGTTTTTGCTCCGCTATATATTGTAAGCTAACTCCAGAGTTACACGCTTTAATGATGATTCTGTAGTTTATTTTAAAAAAAA	407
PpEST454_115590822	CTCCACCAAAGCCGGTGCAGCTGAAAACCCCCTCAAAACAGTCGAAGAAGAAGTCAACTCCTATGCTTGCCACCGTTGCTGGTGCAGTTTCCGCCATACTCGTATTATTCTGTGTCCTCGGATTCTTGGTTTTCAGGCGAAGAAGAAGATCCAAGGATACTTTTGATGTACTGTCCGGTTTGTGTCGTGAGTTTTCATTGTCCGAGATCAAAGCCGCCCCCAAAAACTTCAACCAGGATTTCATNATCGGTGTTGGTGGGTTTGGCCACGCGTACAAAGGGAGCATCGATCAGGGCACAAACCCAAGTCGCAACATAGCGGGGCAGGAGATTCGAATTTGAGCGATAAGATGAAGGGTGAAGATGACGTGTGGCTAAAGAGTGAGAGTGATGCAGGGTTTATTAGTTGTAGCTGGGAAGATTCGTCGGAGATGAAGGAGAGCAGAGTGACCAAACCAAGTAGTCAGCACAATTCTTCTACTAACGAATCCATGAAAGGAATGTCTGGGACTGTGTTCTCTGAGATCAACGATCCCAGTGGACGATGATGATTATCTGTGCAAATTAATATTCTTAATCATATATGGTATAGGGCTTGCGTGGAGTTGTATATCCATATGATGCAATTGTAAATATATTTGTAATTTTCTCCTTGTTTTTAATATTCTGCAAAATTAAAACTCCA	684
PpEST454_115590824	TATGCAATAGTTAGAGAATCCAGCTACTTTGTGGATGCTGTTGAGACTATTGCCAAAGGCGTGAGATGGGGTTGTAGCAAAGAAGATAGTGAGTATGGTATAGGGAAGGAGAAAGTATTGATATGTCAGAATAAACTATGGTAGTCATCGAATCGGATTTGTTGATGATGAACATAGAAGAAACCCAAACCAAGTTTGATCTCTTGGAGGGCTGGAAATAGGGTTAGAAGCAAGTTCAATACCATTCACAGAGAATTAGTTCATTTCATTATATAAGAAGCCAAGAATATTCAAATTTTATCATGAAGATTCAGTTACCCAATAAGGTGCTTTCGTTAACATATAGGATTTGTGTATAGATATATTTTTTTTAAGGTGTCAACATGTACTTGGTATAATTTCCCTTTCCTCTTTTTCTTTTTCCATTTTTTTTTTCTTTTCATGCCAAGCTGTAATAGAATGATTTGGAAATTTGTTTGTAAGGGGTTTATATGTACCAAAAAATGAAACAGCAACGGGTTTAAAAATTAAGACCCTGACAGCTTGTTATTGTTTTAGAATTTTAAATGAACTTTGCATTTGTTTTATGCAGTGACGCGCTGCAATTTT	609
PpEST454_115590825	GAGCTTGAACTTGAATTTGCAGAGTTTCAGATGGCCGCGTTTCTCAATACTTGATGATGTGCTGTGGACCTTGATAACTCTGGTAGAGTCCCTGGTCTTGGGTGCTATGCTCCGCTTCCTCCTTGTCTTATGCGGTTGTACCCTTTGATCCATATCATTTTCTTCATTTTTTTTATAAAAAAAAAAAAGGATAATATATATAAATATGTAGATTGTGAATATGTTAGCATAATCTGTTGGGTTAATTAGTGGGCGAAATTAATTTGATCATACAATTTTCCGATGAAAAAAAAAAAAAAAAGGTCGACGGTATCGATAAGCTTGATATCGAATTCGGCACGAGGCAAGATTTGAAGCCATGAAAGCAGTGGAAACCAATATCAGTTTGGGTCCAACTGCAACAGCTTAAGAGAATTTAAGTTTTACTAAGAAGCCGGAAAGGTTGTTTGCTTAAAGTAATTATGGGTGTGGCCAAAGTTTTTTATTGTCTCTTTAAAAAATCAGTTAAAATTACTATTGAGGGTATCAAATATCAATCTGTTGTTAGTAGAAACTAAATTTATAGTAAATAATGTGACCTGGGAATTTC	589
PpEST454_115590826	TCCCAGTAGAGCAACTTGGTGCACCATACAGAGCCCTTCGCGCATTTCGACCTCTTATTTTCTTGGAGACATCCCAACTTGGAGGATCTCCTCTCCTTCAAGATCTACCACCAAGCGTCATACTTCACCATCTTTACTCCCGAGGTCCCGATGAATTGCAGTCTCCGCTGCAAAGGAACAAACTAACACCTCTGCAGTACTCTTTGTGGCTAGATTCTCAAGGAGAGGATCAGGTCTGGAAGGGTATCAAAGCAACACTAGATGACTACGCCACACATGTGAGGGCTCGAGGAGACAAAGAGTTCAGCCCTGTCTATCCACTAATGATTCGACTAGGATCATCTTTGACTGAAAATGCTCCTGCAACCCAAAAGCCTTGATGTCCAGTGTACCTCATGTAAGGTACAAAGATTTTTGCTTTTTCTTTTGACTTTTTCCCCTAGAGTTACACATTTTAGCTGAACTTTTTGTCATTCTTCAGGATTTAGGTCTATACTCAACATTTTTGATAGGTTAATGTGGGGTTAGCAGCTGACCAACTCTGCAGGACAGCAGCAGCACTCCAGTTCATTATAATTTGGTTTTGTATCCATTCTTTCTCCTTCTCACCCTTCTATTTGTGGTGATATTGTTCTCTCTTTCATGTAAATTAAATAGATACACATAGTAAATTGTACCGTGACATTTTGCTCTC	694
PpEST454_115590827	AAAATTTCAGAGGTTTTTCAAGCATGAAATTGAAACCGAAAATACCATCATTAAAAAAAAGCAGCAAAATTTAAATCCAAAATGATATATTTGAAATTTAAAGTTCTAAATCTCTAATCACCGCCAGCCTTCTGGTAAACATAGGTCAACCCACACTTGCCGCAGTAGTGCCTGTCGAAGTGGTTCGCCATGAAAGTCCCGGCTCCGCACTCAGCATTAGGGCACTCTTTCCTCAGCCTCTGGACCTTCCCAGAATCATCAACCTTGTAGAACTGAAGCACCGCGAGCTTGACCTTCTTCTTCTTGTGCTTGATCTTCTTTGGCTTGGTGTAGGTCTTCTTCTTACGCTTCTTGGCGCCACCACGGAGGCGAAGCACAAGGTGGAGGGTCGATTCCTTCTGGATGTTGTAATCGGCTAGGGTTCGGCCGTCCTCGAGCTGCTTGCCGGCGAAGATGAGGCGCTGCTGGTCTGGGGGAATGCCCTCCTTGTCTTGGATCTTGGCCTTCACATTGTCGATGGTATCAGAGGACTCGACCTCTAGGGTAATGGTCTTACCCGTTAGGGTTTTCACGAAGATCTGCATGTTTGCGGCCTCAGAATCGCAGAGAAGGAGAGGGAGGCGCG	625
PpEST454_115590828	AAGCTGCCCCACAAAGAGAAAGAGAGTGGAACCTCAGAACTCTCTGATACCAACAAAGTGTCTCAAGAGCCGACGCAGAATCCAACAGCCGATTCGCTTTCAGAGTGTGAAGTATCCAAAGTCTCAGCTGTGGCCTCTAAGCAGGAAGATCTTAGTTCAGGCAAGAGTGATATATTTGATTCAGATAGCCCACATTACACTGATGGGGTTCATTCTTCAATATTGGAGCCTGGTGATTCTTCATATGTTTTTGAACCTGATCAGTCTGACCTTTCCCAAGATGAAGAAGATAACTTGAGCAAAAGCCTGTTGCCTCCATACATCTTCCCAAAGCTCGAAGATGTTGATTACTCCGACACGCCTGTAAATTCATGTAATTTCGGATTCCCAGTGGAAGATCATGCCTTTTGGTCCTGGTCTTACTAAGTTTTTTATGGCAAATTCAAATTCCAGGGTCATTGTCTTCTTGTTTAAAGTATATGGCATAGAAGTGAGAATAAGTCCAAGCAATGGCACCCCGGCACCCCGATCCAGATGTGGTGGGATTAGGTTTCAATCAATGCAAACGATGGTGGTTTTTTCCCCATTTGTATTTCTGTTTTTGTTGGGGTTCTTAGTGTTTAATGGACCATTTTTGTTTGGAATGTAATTAAATAAAATTCTCATGTTAAGG	673
PpEST454_115590830	TTGGTTGAGAAGCTCGATTCTGAGTCCCGGGTTTTTGGATCGCCATCTTCCCAAGCAACAAGTTGAAGTGGGTGACTTCAGACTCCCAAAGTTTAAGATCTCTTTCGGGTTTGAAGCTTCCAATGTTCTGAAGGGTCTAGGAGTGGTGTTGCCTTTCAGTGGTGGAGGTTTGACAGGGATGGTGGACTCTCCTGTGGGTCAGAACCTATATGTTTCCAGCATATTCCACAAGTCCTTCATTGAAGTGAATGAGGAAGGAACGGAAGCTGCAGCTGCTTCTGCTGGTGTCATAAAATTGAGGGGTCTGCCCATAACCACCGACTTTGTGGCCGATCATCCATTCCTCTTCCTGATCCGAGAAGAATTGACTGGAACGGTCATGTTCATCGGTCATGTTCTAAATCCCCTTGCAGACTGATTATTATTATAACATCTCCTGTACTAAGAGGAAATGTGTTGGTACATCAAGACCAGACTTTAGTATTAAAAAAATGTATGTTCATGTGCTGTATTTTGTTATTACCTAATTACCCGTACTCTCAGTAGCAGCCTTGTTTCCCATGTGGCTGGCGATTGTTGTTGGTTCTGCTGCCATGCCTTCAATCTATTGTAGAATCTTGATTCCAAATACTTATTTTATGATGTACTCTGTTTGACAAGAAGCTTTAGCTGAAACTCGAGTGATGGTTTCCACAATTTTGGTTAAAAAAAA	712
PpEST454_115590832	ACATCCACAGTCACTTGCTAATAGGGAAACATCATGACCTTACTAATGTCAAGAGTTCATTAGGAGATGTGCTTGGGTAAATAGTAATTGCAGACTCCCAAAGCTTATCGGAGTACACTTCTAGCATTTGGTTTGGTCACTGCTTCAAGAAACCTGTACATCCATCGATCTAGCATTCCTGTCAAAGCAAAGGTACCGCCCAATACAGCACAAAGCCGAGTGATGAAATGGAGAAAACTGCGGCGTTCTTCTTTGATAGTTACAGTGATTGGCGACAGATCATACAAGAAGTATACAGCTGGCCATGTCCTATCAAACTGCTTCATAGGAGAAAAATATTCTGTGACAGAGAATTGATTGGTTGGCAAAACTTCTTTTGAGATATACCTATATTCGGTTGGAACAACCTTTATATAATATTTGAAAGTGCCACTTGTGTCATGCAAAATACGCTCCGTCCCATCAAGTGGATTGTGAATCCCTGGATATTTTGGGCCAAATGACAAGTCATGAATGATATGGCTTATATTTACATTTTTAGATCCTTCAAAAATCATTTGTGCAACGAAAATGTTTAATCCATGAACTGAAATGTGAAAGTTTCCAGCAACCCTTTGGACATCTAAAACACCAAAAACCTGGCATCCTTCTCCATTTGCTATTGCATGCTTTACCCTCTTGATGAGATCTTCTG	694
PpEST454_115590833	TCAAAATCAAACCATGTGGAAAGAATATCAGGGCCTTTGGCCAGCCAGAAAAGTGGGGTGCTGGTGTTAAGAAATAAGTCTCCTAGGTGGCATGAGCAACTCCAGTGTTGGTGTTTGAACTTCCATGGACGAGTAACAGTTGCTTCAGTGAAAAACTTTCAGTTGGTGGCTTCTCCAGAAAATGGACCAGCTGGGCCAGAACATGAGAAGATCATCCTCCAATTTGGAAAAGTGGGGAAAGATTTATTTACCATGGATTACCGGTACCCAATATCAGCATTCCAGGCATTTTCAATCTGCCTCAGCAGCTTTGACACCAAGATCGCCTGTGAATAATGATTTGGAAGCTGAATCTTCCGGAATCTGGAGCAGCTAGGTTTAAGGGTCATTTTGTGGGTTGAATTCAATGGGACTGTTTGCTGAAGGTGATTGCAGTGCTGGGCTTGACAGGCGGGCTGGATCATGATTTTGCCGAACGACGGAAGAATTCTGGAATATAAAGTGGGAGAGCTTTGGTTCTTTGTCATCCACCATGTGTTGTATATTTTACTTGTTAATGTACATAGTAGTTATTTTTATAAAAACCCTCGTATTGCTGAAATTTAACGCCACATTTAATTTTATTTTGGCGTTCATTTTGTATATTTTATTATGTCAAATCAGCCCATTGAAGTTGTAGGTTTTAAAAAA	690
PpEST454_115590834	GTCTGTTTCTCCCAAGACTTGCCTTTGTATTTCCATACCTGCTGTATAGAACAGTATTGAATTCTCAATCTGACCAGTCATTGCATAAATATCACCTAATTGCATGCACCCTGCAAACTTGGCTAGTGCGTGGTCTTGGCCATCCTCTATAGCTGGAATATCAATGGCACGCTCAAGAACTGGAATTGCCTCATTATACTGGCCTAAGCTGCAATAGATTGCTGCCAAAACATGCAAACACATGACCAACTCTAAACTGGGTTTCTCCTTTGTACACTTCTCAAACGATTTCACTGCCCGGAGAGCTAACTCAAGCGCTTTCTGGGGATTTTCACCAGAACCAATCAAATCCCTTGCTTGTTTAAGCAAGAACGGGCCAAGGTCAGGGTTATCCATTCCCGCCTCAAGAGGATCCCCGACTCCATTCTGAAACCTTACCCCATGTAAAGCAAAACTTCTCTGCTTGTTCTTTGAGAATACTGCATTGGATTTTTTCGGATTCTTCTCATACCTCTTATCAAGCGGAGGCTTATCATGTGGAGATTTGCTCTTAGGACTTGATTTTGCAGACGGTGTCTTTACCCTTGTTGTTGGGGACTTTTTAGCAGCAGACACAATTGCTTTCTCAGGTGTTGAGTCACTACCAGTACCCGCCTCTTTAGTTTCTATCACA	673
PpEST454_115590835	GTTTTAGATGGAGGCCTACCAAGATGGCGTGCATCAGGATATGATGTTGAATCTAGCGCGTCTGGTGATGCAATGTTAAAAGCTAGTGCTGCCAGTGAGGCAATAGAGAAAGTATACAAGGGACAAGCAGTTGGGCCAAGTACATCTCAGACTAAGTTTCAGCCACATCTTGTCTGGACTATTGATCAGGTTAGAAAAAATGTTGAAGAAAGAACTCATGAACATATAGATGCCCGATCAAAGGCCAGGTTTGATGGAACTGCATTGGAGCCCCGGAAAGGGATAAGAAGTGGTCATGTACCTGGAAGCAAGTGTGTTCCTTTTCCTCAGTTGTTGGATTCTTCAGTGACACTCTTACCAGCAGATAAGTTGAAAAACAGATTTGATGAAGCAGGCATCTCTTGGAAAGCCCTATTGTTACTTCATGTGGGACTGGTGTAACTGCTTGCATTCTTGCACTGGGTCTTCATCGACTTGGTAAGCCTGAAGTAGCAGTCTATGATGGATCTTGGACTGAATGGGGAGCGCAGTCCGACACACCCATCGACACTTCTTAGTAAAGTGTTTAAATCCAGTGGTATTGCTGGAAGCTTGTTGGCACCATGAGCAACCTCGGGTTAGCCTAGTTGCTTACTCATATTATGACAAAAGAGGTTGTATCTAAGTTTTAAAAAATCTTGTACAAAAAAAAA	692
PpEST454_115590837	GAGACCGCCTATGAAGGGCTTGAACGGACTGAGTTTTCTGCTGGTAAATCTATTCTTGTTTTAGGAGGCGCTGGGGGAGTGGGAACACATGTTATTCAGCTAGCGAAACATGTTTTTGGTGCTTCAAAAGTAGCAGCTACTGCAAGCACTAAAAAACTGGATTTGCTGAGAAGCTTGGGTGCTGATTTGGCTATTGATTACACCAAGGATAACTTTGAAGACCTGCCTGAGAAATTTGATGTGGTATATGATGCAGTTGGGCAGTCTGACAGGGCAGTGAAGGCAGTGAAAGAAAACGGGAAGGTTGTAACAATCTTTGGTTCAGTAACGCCACCAGCGCTCACATTTGTGCTGACTTCAACTGGGACTATATTGGAGAAGCTGAAGCCATACTTGGAGAGTGGGAAAGTGAAGCCGGTGCTTGATCCCACAAGCCCATATCCCTTTTCTAAGACTATTGAAGCATTTGCCTACCTTGAAACCTCCAGAGCTACAGGAAAGGTCGTTGTGCATCCCATCCCTTAAGATGATAGAGATTGTGCAGGCAGGAAATCAGTCAGTTTGTGTTTTATATATATTTGTAATCTTCTGCTGGTTGTTTGAACTTGTAATCTTGTAATAATGGTTGTGCATCCCATCCCGTAAGATGATGCATGTTTTATATACTTATATGGAGTTGGTTGGGAGTTTGGGTAAAAAAAAA	703
PpEST454_115590838	TTGAGCACATCCATCAGCTTGCTTTCATTCATGAAATCCTTCATTCCTTGGGATCCACAGTTTCCGATGGCGAAGGAGCTGAACATTTTGGCTAGGGCATCAGAGAGCTCAGGGTAACTCTTGTACATCTTCAAGTCCACTTTGCGAAGGTAGGGTGCGCCATCCATGCTCACCTTCACCAACGTCACTGCATTGCTGCTGCCCTTGTTGTGCTCACTTTCTTTATCACTCGGGCTCTTCTGCAACGCCGTGAACATGTTCTTTCGGAACGATCGCACCGGTGGCCAGCCCACAACTTGTGCCTTGGCTGGAGGCTTTGCAGGATCAGCAGCTGGGAGATCAAGTTTGTTGTCCTTGTTGGTCTTGGACTTTTCAGTTACATCTTTCCCAGTAGTTATTGCCTGCTCCTTAGAATTAGAAAGGTTAAGCTTCAAATCCACACAGCTTGTCTCACAGCTGATCTCATCCTCACTGCTCTCAGTTTCAGAGAACCCTCTCTTCCTCATCGTCACCGCTGCCGCTTGATCTCCTTCATGGCTTCCACCATTTCCTGGTAACCCTAGCCTCAGCTCCGTCTCTTCAAACCCCATCTGAAGATAATGATCACCTTAATTACACCCTTAACTCTTGATTATTAATCTCTCTCTCTCTCTCTCTCTCTCTCTCTCTTGCTGATAAAAAAAAAACTCACTCTCTCTTTCTATATAGCTGGTTTGGCTTAGCTTGTGGTGGTTCTAGTAG	741
PpEST454_115590839	CCAAGCGAATAGATGTGGTGCACCAGATATCAGATTTAGCAAAGAGGTGACAAAACATGAGGATGCACCAGAAAGCGAAGGGAGGAATTGCAATGGGAGGTGAGAAGGAGACTTGATGATAAATGGTGCATTTTTTACAGCATCAGGAGCTGGAGTTTCCTCAAGCTATGCAAGGGGTTCAAGATTGGGGGCAAAGC	197
PpEST454_115590843	TCATCAGGGACTCATATGGAATCTTGACGACATCAATTGAGTGCATCCTCCTATTATAGGGTTTTGAAGCTTCCTATAGGTTAAGCTGACTTGGTCCAAGAATGGTGAGCTTTGTTTTACTTGGCTAATGGGACCTGGCAATCGGCAGGTTGAAGGTACAGATTGCACGATACTGGCATGGACTAAAGCCGTAGTACGAGGGGCTGCATTACATGGCTGTTGATACTAGGAAAGTGTTCGCCATTTCATACAATATTTTTTAAGGGAAAAGAAAAGAAATTTTGGTAGCCATTTATCCATTAGATTTCCTTTGGTAAAGATTTCTTCAAACATCCCCCCGACTTTGCTTTTTTTTTTTTTTTTTTTTGGTCAAGACCTGACTTTGCTTTTTATTTGTTGGGAAGTGTAGCAAATTATTTTAGAACTTCAGTAAGATGTTTTATGTTTATTATGGCAGTGCAATTTAAGATGTAGAGACAGGACAGATTTTGTACTGGACGAAAAACACTGTAATAGAATCAGAGACAAAATTGGTGGAAAA	541
PpEST454_115590844	TTTTTTCAAGAACTTCAGCGACTAGCTTTGTCACAGCAATAGTTACCAATGGAGTTGTTGGTGCACCCTTCCATACAACACAGTTACCGCAGACTAATGCAATGCAGGCGTTCCATCCAAGAACAGCACATGGGAAATTGAAAGCAGTGATGACACCAACTACCCCCAATGGATTCCAGACCTCAAACATCATATGATTTGGACGTTCGGAAGGTACGATAGATCCATTCAGTTGTCGGCTCAGTCCAACAGCATAATCACACATATCAATAACTTCCTGAACTTCCCCAATTCCTTCAGCAAGTATTTTTCCCATCTCGAGGGACACAAGCCTACCCAGATGCTGCAATTTCTCTCTTAATGCGTCTCCTATTTGCCTAACAATCTCACCTCTTTTTGGTGCTGGGAGACTCTTCCATGTCTTGGCTGCTTCATTGCAGGCACGCAAGCCCTCCTCATAATCTTCTATAGACACTTCCGTGACTTTAGCAATTTGCTGATTGTTAGAAGGGTTAACAGTAGAGATAACTGGGCCACTTGCCTTCCACTTGCCATTGATGAAGCCACCAGGATTCTCGGGACCCAGACCGATCTCGCTTAGAAACTCATACTCTTTCTTGGCAAAACCCATCTCGGAGACCAAACAATGATGACTGGGTAGCTTATGAGAAGCGATGGATAAAATGATGAAATCAG	696
PpEST454_115590846	CGTGCTCCGCCAACTCGTGAAACAAGTGGTCTTTCAGCAGCCGTGGGGGATGACCGAAGCGAGATGGCCTGTCCAGTCTGTCTGACTTACAATAAGGACCTAGCCTTTGGCTGTGGACACATGTCTAGCAGAGATTGTGGACCAAGATAGTCCAACTGTCCACTACCCCGCCAGCCAATCCGCAGCCGTCTTAGGGTTTTTACCGGATAACTGCACAAAGTGATTCATGTGTATATCTAGAATGTCTGCTTTCTATCATTGGCACCCAAATATGGGTTCGCACCCAGATTGCACAGTTTTCTAACCCACAATATGTAATGCGGCTTC	327
PpEST454_115590847	GCAAGAACGGTTACATTGTCATCAAGGGCAGGCCCTGCAAGGTTGTGGAGGTTTCCACTTCCAAGACTGGAAAGCACGGACATGCCAAGTGTCACTTTGTTGGTATTGATATCTTCACTGCCAAGAAGCTTGAGGATATTGTTCCCTCGTCCCACAATTGTGATGTTCCCCATGTCAACCGTACTGACTACCAGCTGATTGATATCTCTGAGGATGGATTTGTGAGTCTGCTGACTGAGAATGGTAACACCAAGGATGACCTGAGGCTTCCAACCGATGACAGTCTGCTTACGCAGATCAAGGATGGCTTTGGTGAGGGGAAGGATCTGGTTGTTTCTGTCATGTCTGCTATGGGAGAGGAGCAGATTTGTGCTCTCAAGGACATTGGTCCAAAATAGTCACGCTATGGTTCTTCTGGAACACTTTTAGTTTTCAAATTGAAACTGGGACGGTTAATAGTATGTTTGGAGGTCACCATTCAGGAGCTTTTCTTGATTAGAGGTGGCCCTGGCTTATAAGTGGATGTTGCCATTAATTAGCTTGTCATTATCAATATTTTTGTTCTGTTTACTGTCTGAAGAACCATGCCCAATTTCATGGTATTGGTGAGTTATATTGGAGACTGTATAGTACCTTTACTTGTTTTAGACTTGCAATTTCATGGTTTGGTTTTTGCCCGC	680
PpEST454_115590848	ACGAGGGTCATTCTGAGAGAAGACTTATTTTAGGCGAATCCAATGAGTTTGTTGCCGATAAGGTTGCATATGCACTAGCTCAAGGTTTGAAGGTGATTGCTTGTGTTGGTGAGACTCTTGAGCAGCGAGAATCTGGCTCGACCGTGGAGGTTGTGGCTGCACAAACCAAGGCCATTGCAGCAAAAGTGTCAGATTGGACCAATGTTGTGTTGGCCTATGAGCCCGTGTGGGCCATTGGAACTGGCAAAGTTGCATCTCCAGCTCAGGCTCAGGAAGTGCATTTTGAATTGAGGAAATGGCTTCAAGCAAACGTAAGTCCTGAAGTTGCTGCAACAACCAGGATCATTTATGGAGGGTCTGTCAATGGTGCAAACAGCAAAGAGCTGGCAGGTCAGCCCGATGTTGACGGATTTTTGGTTGGTGGAGCTTCTCTAAAGCCTGAGTTTATTGACATTATCAAGTCTGCGGAGGTGAAGAAAAGTGCCTAAAGCGTTGAACCCGATGAGAGTAGTGTGACTTTAGATCTCGTCTGGGAGGTAGAGAATCTATTCCGCACAATTTTACAGATACTCTTTTGAGGAAATAATTATGCTTTTTTTCCTCCTTTTTGTATTCCGATCAGCACCTGGATTTGGGTTTTTCTGTATTAATAAATTTTCTTAAGTGCCAAAGCTTTCAAGTATTTTCGGTC	691
PpEST454_115590851	GCACGAGGGCAAAACGACGGTCCATCTGGGGAATATGGTGGTTCCGAGGAGGGCTACGGTGGATGGAAACAATCGTCTTACGCAGAGGAGTAGGGCTAGTTTGGATTGGAAGAACCATCTTACCAGGAATAACCTTGTGATTTACAGTGTAATGTATGATGTTCATTTAGCTGCCTGGTGTTGGCTTGAGAAAAGAGAAGGAGCTTCAGTCATGTGGGAAGTTTCCTTTTGGTGTGCTTTTGTGCCTCAACTTGTTTTTTATATTAATTAGACTGAAATAACCTGTCAGTTTTAGTAATGGTGATTGC	308
PpEST454_115590852	TCCATGCTTCAAAACTCTGGTTCTGAAGAAGACTTGCAGGTTCTGATGGACCAGAGAAAAAGAAAGAGAATGATTTCTAATCGTGAATCTGCAAGGAGGTCTAGGATGAGAAAGCAGAAGCACTTGGATGATTTGATGGCTCAGATGGCTGAGCTGAAGAAGGAGAACAATCAGATCATCACCAGCGTGAACATCACAAGCCAGCATTACATGAACATTGAGGCAGAGAACTCTGTTCTCAGAGCCCAAGCGGATGAGCTTAGCAACAGACTGCAGTCTCTGAATGAGATTGCGAGTTTCTTGAATGCAAGCAATGGGGTTTTTGCTGCTGGGGATTCGAGCAGCTTCAATGAGCCCACTGACAGCTTCTTCAACCCATTGAATCTGTCATATTTAAACCAGCCCATCATGGCTTCTGCTGCAGAGATGTTTCATTACTGATCTCCATGGGATCATCTGGATTTTGGATTGATTAAGTTTTAGGGAGAGCCAGAGAGGCCTCTCCTTCTCTTTCAACTTTTGTGTTTTGGTATAAGTTGTGGAATCTCACTGTTAATTAGATGTGTGTTTAATGAATAATTTATGTGTAATGTAAAAGAAATAGTTTTGGTTTTGGGTTCAAAGTCGGTAAATGGGGCTGTGATTTGTTCAAGTGGAGTATAAAAAGATAAATAGT	676
PpEST454_115590853	TAAGCATATGATTTCTGACTGAGGTTATTGACTTGGCCTCTCACCATCACTTCCTTTATCGTTTTTCTTGTAAGCCCCATTGGAGGGATTTCAAATAGATGAGGAGTATGAGATTTTCCTCGTGCCGAATTCGGCACGAGGCCCAAAACCCTAGATTCCGAAGCACAAGAAACTCTCACACCAATCAACAATGGCAGTCTCAAAGGCAACTTCACTCGTGGCTCTCATGGCGGTCTTCGTCACCGTCCTTTCTGTCATCGGCGCCGCTCAGGCCGCCGAATCTCCAGCTCCTAGCCCAACCTCCGCATCCGCCTCCATCTCCCCGTCGTTCATCTCTGCTTTCGCCGCCGCCTTCGCCGCTATCGTCTTCGGATCTGCGCTCAGGGTTTGAGTCTTCGCTTACTACTGCAACTATGGTTGGGGCTGTGTAGAGAGCGGTTGGGTTTCTGATTGGTTTTTTATTAGTAGCGTTTGTCATTTTAGTAGCTGGTGATTATGGATCTATAGGATTTTCAGTGTCATATGGGTTTTTGTGGTGCATAGACTACATATATAATGCACTTGGTTTATTACTATGGGTTTTGTATTTGTGGATTTCGATTATTATCCTTATTATGAGTAAATAATTCATTGATTTAAAAAAA	644
PpEST454_115590854	GCACGAGGCACCAACAAGGCATGGCCTCCCATGGCAGTGGCATGACAGTCTCAACTTCTCCAAAAAGTGGTGGCAACGCAGAAGCTGCAGCAATTTCACCAAAAGGAGGCCAATGCTTGTGCTCACCAACAACTCATCAAGGATCGTTCCGGTGCCGGTTTCACCGGTCCCAATCATCGGCTTGGATGAAGCGATCAAAGTCCATGCCCACCAATAATAACTCTGTGGCTTCTTTCTCTCCCAAGTCAGTACTTGAGTCTACTTAGTTAGCAACATCTAAGTCCCCAAACAAAACTATATTGTATAAACAAATAGGTATAAAGCAATATTCTCTCTGTTTGCTGAATTCAGGTGTGTTACATATATAAATTCTATATGAATTATGTATTACAGTTTTAATGTATGTGCAGTTGCTGAATGTTTTACACTAATATAAAACATTGACACTGTCTCTCTTCTCTAAAAAAAAAAAAAA	475
PpEST454_115590855	AAAGCAAAGCGTCACGTCCGGTTAAAAGGATTTGGAAAAATCCATCCACTTCCTTTGTATGAAGATCAAGTCCTTGAGAAAGATGACGTGCCCTACTTTATAAATCAGAAATAGAACTGTGGAACTCTTTCCCTTCAGCAAGGCCCACACCATCTTGGATCTTGGGATACAACTCCTTTACAATACCATCAACTGCTTCCAGCTCTTTAAGTACCATGAATCTTCCGCTAGAAAATACATTTCTAATTTCCCCATTTACATTACCCTGAAAGTCATTAAATGCTTGAGCCCACAGATATGTCTCAGCAACATTCAAATCTAACAACTTCTTTGCAGAACCAGAAAAGGCTGCAGCAAAGACACTACAAACGGATACTGTCAACACCTTCACTCCATACATAGCACGCATCAGA	413
PpEST454_115590856	GTAGGCTTTGTACTTGATCAATTCCTTTATCCTATCAACAAAAAATAGATAACCATCGTTATCAATATAACAAAGGTCTCCAGTTTTTAACCATCCTTCCGAGTCCAAAGCTGCGGCAGTTGCTTCGTCATCACCAACGTAACCTTTCATAATGCATGGTCCTCTAATCCAAATCTCCCCTTGCATCAGAGGAGGCAACCCAATGCCAGTCTCAGAAGCAGCCTCAACAATCTTGGCCTCAATATTTGGCATCAGCTTTCCGTTAGCTCCTTCCACTCGCGTTTCTTCCGGGCCCACTGCCCCAAACACTCGGGCCGTTGTCTCCGTTAGGCCATATCCCTGTGCCACTTGTACGTTCGGGAGCCGCTTCTTCAACTTGTCGATGACACTCTTCGCAAGCGGAGCACCGCCGCAGGCGATCACTTGCAGCGAGCTCAAATCGTAGCCGCCCGTCTCATTCCCATCCCCGCGCTTTACCACGGCAACAGCCACCGGCGGGGCCCAGGCGACGTGGGTGATTCTGAACAGCTCGATGGCTCTCATCATCGCCTCCAAATCAAACCTCCCCGATATCGACGCCAG	582
PpEST454_115590859	AAATGTTTAGTGCCTTGTAAAATAACCTCGTTACGATAAATTTTTATTTATTTCTTCCATATGATATTATTTTTCTCAATTCAATAAGCCTTAATCAACGATGACTTGTAGCACTTGAAAGTCAGACTGTAAATTTTGATTTGAATTGGCTGAAAAAAAAGTTTAGGCTTACTCTTACCCTCAGTGTGCTGTTTGCCAATTTTCTGATGGCGAAGCGTTTAGTTCCACTGTTGAATCGTGTTCTTGTTGAGAGAATTGTCCCTCCATCCAAAACCACTACCGGAATCTTACTCCCTGAGAAGTCCGCCAAGCTGAACTCTGGAAAAGTCATTGCCGTGGGTCCTGGGACTCGTGATAAGGAGGGCAGCTTTATCCCTGCCACTGTGAAAGAAGGAGACACTGTTCTGTTACCAGAGTATGGAGGAACTGAAGTGAAGCTTGGTGATAAAGAGTACCATCTATATCGAGATGAGGACATATTGGGAACACTGCACGACTGATTATCAATGGAGTTAAATTTGTCCATGAGTTATCCTGGAGGATTTGAGTTCCATAGCATGTATTTGAGTCGGCCCTTTGTTGATGCCCTACCGTCGGTGCTGCTTATAAATTAGATTAGATGAAAGAAACATGTAAAACTGTTCTGTTATCGGGCAAATAATTTTAATGCAACTAAAACGTCTTTGGTTTGTGTTGGAGTATAAAAAAAA	710
PpEST454_115590860	TGGTAGCCCGCATCGTTAACCGATCTGCATTTGTTTTTAAGCATACCAACTTCATCAATTTTCACCCAGTAGTTTCTTTTGCCTAAGTACACAGCGGAGATACCAAGAAAAGCAAATGGGTGTTGATGGAAAGTTCTTCACTTTGCCTCAAGTCTCTGAGCACAACACCCCCAAGGACTGTTGGCTGATCATCAATGGCAAGGTTTATGACGTGACCAAGTTTTTGGAGGACCATCCAGGTGGTGATGATGTTTTGTTGTCTGCAACAGGGAAGGATGCAACTGATGATTTTGAGGACGTGGGTCATAGTGATAATGCCAGAGACATGTTGAAGGACATGTACGTCGGAGACATCGATGCCTCTACTATCCCCAGCAGTACCACATATACTCCTCCGAAGCAGCCTCATTACAATCAGGACAAGACTTCTGAATTTATCGTCAAACTTCTGCAGTTCCTTGTTCCCATTGCAATCTTGGGTTTGGCTTTTGGCATCCGCCTTTACACCAAGTCAACTTAAGTTGTTCTATGTTATGTTATTGTGACACATGATTGCTAGTCGTATGATATTGTGATAAACAATTACTACTCGGTTGGTTGGAAAATCCAAGACTTCCCTTTCTCGTCTCAAAAAAA	636
PpEST454_115590862	ACCATTCACAAGGTGAGGAGTGGAGTGACTGAAGGTCCTTTGCTGTTTCTTGTTTCTCCCTTTCCCCTGCTGCAACCATTACTGTCATCGTCGATGCTGCCATGGAAACAGCCACCTCTGGTTTATAGATTCGAGTTGAGCTCCCTCCTTCCTCCCGTGAAGTCTCACAATTTCTGCCTGAATTCTCACCATCACCCTCATGCTGTGATTTAGACCCAAGGGGAAGGCTATCCTTATCCCTTGAGCGCACATAAGACGCAGCTGAGGCAGCAATATTGTAAGCAACAGATGGACGGATTGAACACTTCTGCTCGGATTCGGCCGCTTTCTCTGAATGGGATTCACTAGCTACTTCGGCAGCTACAGGTCCACAAGTAGAGTCCTCATCAAGTTTTGCTTTGATTTCATCTGACTCGGCTTTCTTTCCTAATGAAGATGCTACAAACTGTAGCGCATAATACCTCTTCAAATCATTGGCCTGCACATGCCTAAGCAGTGTGAATTTATTTCCTCATGCATG	520
PpEST454_115590864	CTCAGACCATCCAAACTCATCAAGGGCAAATGATCCGGGTCTCGTCTATGACATCAAACCCCTTGATTACATACCTTACTTGTGCGGTAAGAATTACACTGACAGACATGTTGGGGTTCTGTTGCAAGGCAAGGTGAAATGCTCTTTGGAAAAACCCATATCTGAAGCTCAACTAAATTATCCTTCATTTTCCATTGTATTGGGGCTCACTCCTCAGACTTATACAAGAGAGGTAACAAACGTTGGCAAGGCCGATTTTTCAGACACTGTGAAGGTTGCTCCACCCCAAGGAATCAGTGTCAGCATCAAGCCTAAACTTATTACATTCTCAGAGATGAATCAGAAGGCAAAATATGCGGTTACTTTTAGACGAAGCAAGGATGGAGGAAAATCAGATAAAACTGCACTAGTTGTTCAGTATGCTGAGGGATCTCTGACATGGGTTTCTGATCAATATTCAGTTAGGAGCCCAATAGCTATCAAATTACCATTAGAATGAAGGAATTGCTAGAACCTGATGGAACCATGGAAAGTTCCCTTTATCTCTTGTACTAGTCTAGTTGGTTTTGTCACCCTCAATATCTATCTTATAGCATTTTACTATCTATTTGTATTTCTTTTTTCCTTGCAACGAACCTCCTCTATTTATCTGAATAAAAGAAAAAGTTTACTG	673
PpEST454_115590865	GAGTTCCATGCAGATCTGGCATGTGTACCACACCATTGCATGTCACTTCTTCTCAATTGATTGCAAGTGAAATCTTTCCTATTCCTGTGGTAAAAGCCCTTCTCTTCCCTGGAGCTGTTGCAAATGGACTTGTAAGGAACATGACTGTTCCAAGCTGGAATAACGTATTAGACATCTATAACTTGACCAATGCAAAGGAATCCCCTGCAGTTACTGACCTTCAGCGCTTAGAGGTTCTAGCGGGAAGCTACTTTGCTGTGGCCGGAGCCCTGGTGGGTCTTCTAAAACGAGGGAGGATGAGCATGTTTGGGACACTTCTAATGCTTTGGGGCCTCATCAAAGAAGGGATCCTCGGAAAGCCTATGAACACAGATCCTACGAAAGCTGTGTTTGTCTACCCAACTATGCTCATTGCCGTAATCGCTGCCTTCTCATCTGTAAAGTACGATGTGAAGAAGGTTGTTAGAAGTGCACCTGCTAGGCCCATTGCAAAGCCTCTTCTGAGGTCTTCAAAATCTAAGCTCAAATGAGTTGAAATATGTAATCCATCAAATTTTTGATCAACTTTTGACAGTTAATGGGTTCAAATTGTATGTTTCAAATTGTACGCCTTCCAGCCCAAGATTTAATTTAATTTATTTCTGGAAAAAAA	652
PpEST454_115590866	GCACGAGGGTCCAGTGAAGCACATTCTCTGTTGAAAGGGCTCCTACAGAAGGATGCAAGCCACCGCCTTGGTAGTGGGCCTTTGGGGTGTGAAGAAATCAAGCGCCACAAATGGTTTAAGCCAATAAATTGGAAAAGATTAGATGCTCGGGAAATCCAACCAAGCTTTCGTCCCCAAGTTTCCGGGAAGCAGTGCATTGCCAATTTCGATAAGTGCTGGACTGACATGTCAGTTGTGGATTCTCCAGCTGCTAGCCCGAATGCTGCTGGAAACCCCTTCACCGGCTTCAGTTATGTTAGGCCTGCGGCCTCTTTTCTTCAGAAGAATAGCCCCATGTACTAGCACGTGTTGCCCCAAGATGCAAGTTTTCGAGCTCTGTTTTCCTTCTCGCATTCTGAATGATGAAACTTTGTAAGTTGCTTGAAAAAAGCAGTAGCCAAGTGAGGTTTATCTTAGCAGTCTTCCCTTGAGACTACTCAATCTTAAAACCATTGCAGACACATTTGCTGAACTCTGAAGCTTGTATGTCTTTTGCTGAAATAAATAAGTATTAATATATCCACATTTTAATTTAAAAAAAAAAAA	585
PpEST454_115590867	ATTAAATTTTGGGATACAAGGTCTGGGAATGTAGTTGGGGAAATCAAGGAGAATGTTGATTGCTTTTCGGATGTAACAGTTTCTGATAACTTATCAGCAATATTCAAAGTTGGTGTGAATTCAGGCGGGATGTTCTTTGCGGATTTGAGAAATATAAGTGCAGAGAATCCATGGGTTCCTCTTGGTGAAAGGAAGAAAGTGGTTAATGGGAAGAAGGAAGGTTCTGGGTGCAAGATTGAAAGCCATGGAAGCCAAGTGTTTTCTAGTAAGGGAGGCAACATAGAGCTATGGTCAGAGGTAGTGGTGGGCTCTAAGAAGAGCAGTAAAAATGGGATGGAGGATGACAGGCTCTTCAGGAAGAATTTAATGGGGAGAATGAAGGATATGGGAGGTTCCAGGATAACCAACATGGCTTTTGGAGGGAACAAGATGTTTATGACCCGGAAGGATCAGCAAACTGTTGAGGTCTGGCAGAATTCAGCTAGAGGATTTTAATCCCAAAAGAAGGTAGTTGGAATTGGTAGATGGGGGATTAAATTGACTGATATCATCCAGAATCAGTCACATTTTCATGTAACATTGTTTCGTAGATTGATTTGTTTGTAAATGATCTTGTAGCTTGTC	624
PpEST454_115590868	GAATCAATGTGGTCAGTGGCGATTCGATCTCAGAGTGCACCTATATTGCAGATTCATGCAAGCAAGTTGTTGCTGTTGGAATCAACTGCACACCTCCGAGATTCATCCATGGACTGGTTTCATTGTTTCGGAAGGTTACAAGCAAACCAATAGTCATATACCCCAACAGTGGTGAGACTTGTGATGGTCTGACCAAGCAACGGGTGCAATCTAGCGGGGAGGTCGATGAAGAGTTTGCAGAAATAGTGATAGGCAAGTGGCGTGAGGCTGG	271
PpEST454_115590869	AAGACAAAGATGGAGATTGGATGCTTGTGGGAGACGTCCCTTGGGAGATGTTTATTGAGTCATGCAAGAGGTTGAGGATCATTGAAGAGATCGGATGCCAAGGGATTTGGACTGCAGCCCAAGGGCTTCCTCAAGGCAACTATGAAAGATGATCCTAAATAATCTCTTCCCAGAAGAAGTCGAAAATGGAGATCGATTGGACTGCATTTGATTTCCTCATCTCATGATATGTATGCTTTTTTTCTTTCTTTCTTTCTTCATATAATCAGTAGTTAATTGCTGGCTTTAAGCAGAAAGCTCTTGTATTAATTTCAAACGTGAAACTTTGATGTTAAGATTGGTATAAGGCACTAGAAATTAAGGGGAGATCATTTTCC	377
PpEST454_115590870	CCAGGGGTTAAGGGGTGTTATGTGGCTACTGGGCATAATTGTTGGGGGATTCTGAATGGTCCTGCCACTGGAGCTGCTGTGGCTGAGCTTGTGCTGGATGGGAAAGCTAGCATTGTAGATCTCAGTCGGTTTAGTCCGGCAAGATTTGCTGGGCTTAAGAAGGGTTAAGACATTAATCTGGTGTAGACAGATTTAGAGCACTGAGGAAGTGCAGTGAAGTCATGTTGTATCTGGTGGTAAATTAAATACAGGTTCATTTTCGTTTTTATCTGAAAACTTTGAAAACATCCCCACACTTATATGTTGTATATCTGTCGACAAAAGCAAAATGTTAAAGAACTTTTACTTATATCAGTGTCAACTGATAATATCTTTTTAAACCACTGCGTGTAGTTTTTTTTTTAATTTTCAGTTGAAGGTAAGAAAGAATCTGCATATGGTAGCTATCAGTCAGGAATCAAGCAGCGGCGGTCAAAAGAAATAAGCTGTTGCAGTTGCCTGCAAGCAAAGCAAGAAAGCATGTAGCAGCTGAGTATGGTAGTTGGAAGATAGTTAAGACTGTCAGGAGTTTGTGTAATTAGCTGTAATTGTTTGTTCCCTGCCCTGTGTGAGAAGCAACGCAAAGGAATGCGGTTGTATAAGTCCAAGCCATTGTAAAAATGACTGATATTCATGAAATGGAAGATTACAAATTAGTAGGCATCAGTCTTCTTGCCATCCAAAAAA	726
PpEST454_115590871	GCAAATGTGGGATGCCAAGAACATGATGTGTGCTGCTGACCCTCGTCACGGACGTTACCTGACAGCCTCAGCAATGTTCAGGGGAAAGATGAGCACCAAGGAGGTGGATGAACAGATGATCAATGTGCAGAACAAGAATTCGTCCTACTTTGTTGAGTGGATTCCTCACAATGTGAAGTCAAGCGTGTGTGATATTCCTCCCAGGGGTTTGAAAATGGCGTCGACTTTTGTGGGCAACTCTACATCGATCCAGGAGATGTTCAGGAGAGTGAGCGAGCAGTTCACAGCCATGTTCCGGCGCAAGGCCTTTTTGCATTGGTACACTGGGGAAGGGATGGACGAGATGGAGTTCACAGAAGCTGAGAGTAACATGAATGATTTGGTTGCCGAGTACCAGCAATACCAAGATGCTACCGTCGAGGATGATGGTGAGTACGAGGAGGAGGACGGTGCTGAAGAGAACTATGAGGACTAAAACCTCTTTGGCAACAAATTACATATTGAGAACCGGAAAAGAGGTTTGACATGAAGGGTACCTTCCTTCATGCTTGTGTACTAGATTGTTATATGTGTTTCAACGTTTTGCTTTATCATTTGTTTCTCTTGCTTCCTTCTGGGTTCTGGTCTCAGCTAATCAAGCTTATCACCCTGCTCGATTGGTCAATATTAGTAGTATATCATCTTGTAAAGACGATATTGTGTGGTTGTTCTTTTTCAAGTATGCAATAAAACTTTCATTTTTTAAAAAAAAAGGGGGGGCCC	762
PpEST454_115590872	CATTGTGCCAGATGCATCACCCCCACCATAAAATGTGGCATGACCACCTTCCCATCCTCCTCCATAGTCACCATAAGTGCCAAGCAAGACATAGATTGAGAACAGAGAACAGAAGAGCAATGGCTAAGTGTGAGGTAAAAGCCATAGTTGTGTATATTATAAAAGAGTGAGATAGCGGAGAGAA	184
PpEST454_115590873	TATCCATGGAATATGGAAGCAAGTCGAATCTTCCGCTGAACTTATTGGACCTTATTGGTCTCTTCGAGATGCTTTTGGGCCTCTTTTGGAAACTTCTCTTCTGCTCGATAGATTGTTGTTCCTCCAAGAGCAAGGCAGTTCAATTGAAGCAGTCATGTTACCTATTTTCAATCCTGCATTGTCCCCAAGGAATGTGGCCATTATTGCTAAGAAGTTGACACAAATGTGACTGTGTCATGCCATATGAAACTTGTGGTACCAATTCGTTGATTGCGAATTTCAAGGGATTTGAGAGGACTTTGCAACTGTGTATATTCTGTAGCAACATATCCGCATGCGCCGGCGCCCACTCAATACAGTCTCGTCAACAATTCACTGGTTGGCATGCTGGAATGAGAAAGACAGATTATTTGGCTGCATTCATTTTGTCACGTACTACCTATTTTGACCCATTTCCTGAATGATCGCTACTCTTAAAAGATCCAGGGTACTAAGAAACTAAAGAATATCCCTGTTGATGCCTATGAGATAATTTTGTCTTTGTTTTTTTGTAATGAGGTTAACATTGTAATTATCTGTTGAAGAAAGCTCTGTCGGCAGCATTGCCAAGGACAAAAAAAA	621
PpEST454_115590874	TGGAGTATAGTGCTGAAGTGCATAGCTCTCATTAACTGCTGCAACCAGCTGAGTGTAGATGTCTGGGCTTATCCTTCCAACTGTGGTGCACATCCCAGATACCGAGACTTCACATGTATAGTTCTGCCAAACCAAAGACGCATTTGAAATAGACACCTCTTGATCCCCACACTGACTATCTCTCAACTGAGAATCATATGGGTAACAGAGAGGTGGCATCAGAGGCCCGGACTGATTGTAATAATAAGGATCGGCATGGGATGGATACGTATTGGCATATGTATAGATGAACTGGTTGACAACATTTACAATGTCGTTGATAACTTGTTTACTCTGGCTAAGTGTCTTATTTGTGGTTCTCTGGTCAACACATGGAAGGATGTTGCTAAGTGCTGTTTCAGCATGAGGATGTTCTACCCACTCTTCCATGGCCATGCAGGTGTCAGACACAGTATTGTTAAGGATCACAAAGACTCCAGAAAGAATGAATGTAATTGCTACGAGTAACCATCCACTAACAATAAATATGTGGATCGCATGTTGGTTCCCAAGGATGGACAGAAAAAGACCAATCACAGCTAGGAGAAGCATCACTGCTGCCACGGTGATTAAAGCTGAACGCACAGCACTGAAGACTCTTTTTACTTTAACAGAATTTTCACTTGTCTTCTCTGTCAGTGTATTTGCTGCAGTGTTCAGATCTAAATTCAGCTTGTCAATACCATCCATGACATCAGA	738
PpEST454_115590876	TCCCACCGAAGATGGACACACCGTCACCGTCGGATATAGTCCTCCACCCGTAGTGCTCTGGGGAGGACCGCACCATAGCATTCCCTCCCGGCTTGCAATCGTGTATGTGCAGACCATGAATGATAATGTTGGTCACAAATTGGACGGTGATGCATGGCCCACCAGCAATGTGCACGCTGGCTCCTCGACCGTCGATGGTCTTGAAAGAGTTCATGATCAGCTCTTCCTTCAGTTGGATTGTCATATCACGCTGGAAGATGATCCACAGTGGCTCGTCCTGAATAACGGCATGTCGTAGAGTCCCTGGCTTTGGGTTTACAGGGTCGTTATCCCCTGAATCCGTGACCACGTAAATCTTGCCATCTCTTCCACCAATGGCATTTTTCCCAAACCCAATTGCGCAATCTGCCAGCCTCTGCCTGTTCTGCTCCCAATTTGGGTCACATCGCCAGCAATCATCAATGGGGTTTCCAGTCCCGCATGACAAGTAGCCCAAGTTCCTCCTAGAAACAGAGTCATTGATGCTCCTTTGTACATCTTGTACAACCAATTCAGGGTTTTGCTGCAGTGGTCTGGAGGCAATGAGGGTTGGGGTGAGGAGACAGAAGAGGAGGAAGCTGAGGAGAGAGAGAGGTGAGGGGCCTAAGGAGGGCCTCGCCATTTTGGCCTTGTGTGTTTTTAGGTGTGC	688
PpEST454_115590878	ATAGGTAATTCCAGAAGATTTCCATATTCGCACAAAATTGTACTTGAAAACATCATGTATCATAAAACATTAAACTAAGCAGTTTCTGCTGCGACAGATGAAAGTACCTCAAAAATTTTCAGAAAACAAAACTAAAGAAACATTTTAATAAACTAGACCAGTTCTTGGTGATAACCAACACAACCGTAAAATGGATCTAATAGCCTCCCTTAAGATCATTGACGACATCGTAAGGAATGGGAGTAACAGTTTCCATGACTGCACCTTCAACCCTGAAACCTGGCTTGGGTCCCTTAGGCTGCCTCTTGGTGCTAATGACCTCACCCTTTGCCTTGGCCTCAGCCTTCAACTGATCATTCTTTATCTTCCTCAAACGGAATTCCTCAGTGCACCTTGAAGGCTGCACATGCTCCACACGCACATGGATCCTCTTCCTGATAATCCTGTTGCCAACCTGCTTGTTGATTTCCACACCGATGGCGCGCTTGGTGACGTTCCAGACGCGACCAGTACGTCCATGGTAGAACTTGTGGGGCATACCCTTGTGCACGGCGCCGTTAACCTTGACGTCGACATAGTCGCCGATCCTGTAGGTCTTCAGATAGGTTGAAAGAGGGATGTAACCCTTCTTCCTGAAGGCCCGCGAGAAGAGATCGCGAGTACGAGACCTGAGACCGTGTCCAGCCGGCATTTTGAGCTGC	701
PpEST454_115590879	CTCTGGCCAACGACAGAAAGACTGCTCCTCCTCCGCTCCCGAGCCCGAGATCCATGGACACTGCCCCCGGCGCTCAAACAGAAGGCACCAAGCTTCCTCCTGCCACTCTGCCCCCTGTCAGTGGCGGTACCACCATTCCCAGTATCAGCTCTTTGATCCACGAGACAAGCAATCCCTCAACCCTCAACGCAGGCCGTCCCGCAAGCCGCAGCCCCATCGGTGGCCGTCCTCAAGACATCCCCATGCACAAGATGGGCTACGATGCTCAACGCGATGTCCAGGCACTCAGACACTTGGATAAGGCCACCCTGAGATTCTGAGCAGCCACTGCTGCTGTACCAAATTCTTTCCGATTCTGTGTTTACTAGCAAAGCGAATGGGGTCATGACATGGCACTCTGCCTTTGGGATGGCGTTTTCTAATGGGGGCTTTCGCACGTCGCGACGAATTGCATGAAGGGAATTGGAGTTTTGTTGCTCTGGAGAGAGTACTGGAGTCTGGCGGTCGAGTGACTGTTTGCTTGCTTGTTTCGTATTCTGTTGATTCTCTGTACCAAATCAGTGTTCTCTTATGGCTGTCTACCACTGTAATAGCTCTGAATGAAGAAAGACTATCTTATATTGTT	625
PpEST454_115590882	CAGCCACTTCCAGAACACCTTCTGTTTGTGCTTCTAAAGGCCTATTTAGATCTTGAATAATATGTCCTTGTGGAGGTCCAGATAAATTAACAGATATTAGAGTATTGCTTTCAATCAGATTGTGAGTTTCATTAGCTTCATTTGACTCTGTCCTCAAAGGGATGTTCAGATCAGAAATATTATGAGAATCAGAATGGTTTACAGGTAAAGAACTGGGTAGAGTTGGACTGTTCCTAGTATTTTCCCTCAGCTTTTTAAAACGGTCCAGGCAATTTGAATGCCTGTAACTTGTATCACAAATATAAGATCTGCAACCCTTCTCATGCGAGCAAAACGCAAAGCTCTAAATAAGTTCCCTACTGGAGCTTCTGATCTCTATTGCGTTACCAACTGAAAAATACTGAATCTTTACTTGACTTTAATAGAAATCACAATGCAACCACTCTAACAATGCTCCAAAATGTGAGATAAATAATGCAGCAAATGGACAGCAGTACAGAACTTGAAGTGATAGATTTCTTGATTAAATATATAACGACTACTTCTCAGGCCAACAGATCACCAGTGAGACTGAGACAAGAGAAACAGAAGTGATTGAATTCGTCCTTGAATTTGGTGTGGGGTGAGAGATTGCGTGAAGAAATCGCTGTGTGTGAGATAGAA	663
PpEST454_115590883	CAGGGAAGCAATTCTTTTTGATTGTTCTGACTTTGGCTGGGGAGAACAAGGTTCAAAGACTCCAGAAATATCATCTGTTCTTTCATGTGTTATGGAAGAAAGTGATGACTCACTGTTTCTGGAGGATGCTAGCCCAACGAAGAAACTGAAGTCTAACCCAGAGGATCTGGTGCCTGTTCAGGATAATGCAGGAAAGACACTGACTGATGAGCTCTCAGCTTTTGAGATGAAGTACTTTCAGACGCCATATCTTGATGGGAGCTGGGATGCTTCAGTGGACGCCTTCCTCAGCACAGATGCAACTCAGGATGGTGGCAACTCAGTGGACTTTTGGAGCTTCGATGACCTGATTGGGGGAGGTTTCTGAGCGAACTTTTCCCCATACATTCTATTTTATGTAAATAAAGCTACATGATGCTTTTCTCTGGGTTTGGAGTGCAAGCTGTTGAACATGCATAAGGCTTGTATGGGGAGTATTTTAAGCCGTAGCAATGGTCTATGGAGAGCATATAGGTATTAGGTTTACTTTCGCCTCCAAAGACTTAGAATTTGGGTTGCTGAACTTGATGTTTGTATTCATGACATTGTGTGAGTGAGCTATGATGGATGATACTGAAACCTGGTAATTGTGAACTTCCGTTAAATTTATTTAGGTCTTTCTTTTTATAAGAGGCCATC	678
PpEST454_115590884	GGCAAACATTACTGTTGTTGGAATAAATATTACAACCCAAGCTCAATTTACAGATGATGACCTCCTTCAACTGCGTCAATCTAAAGGAAAGCATGCTCAGCTGATAAGCGACACGTGCAAATTCTACAGAGATTGGCATGTTAAATCTGATGGTGTTCATGGGATTTTCCTTCATGCCCCGGTCAGT	187
PpEST454_115590885	AGGATTTGGTATAGATGGGAGCAGTCTCTCTAGTGCCGAGGTGTACAATCCTGACACTGATACTTGGACCCTGATTGAGAGTCTTCGCCGCCCACGATATGGTTGCTTTGCCTGTGGATTTGAAGGAAGGCTGTATGTTATGGGCGGAAGGTCAAGCTTCACTATTGGAAATTCAAAGTTTGTTGATGTCTATGACCCCGAGAAGCACACTTGGTGTGAGATGAAGAATGGTTGTGTCATGGTCACTGCTCATGCTGTGCTGGAAAAGAAGCTATTCTGTTTGGAGTGGAAGAACCAGCGGAAGCTTTCAATTTACAATCCAGAGGACAATTCATGGGAGATGGTACAGATCCCATTGACTGGAAGCACAAGTATAAAGTTCCGGTTTGGGATACTAGGTGAGAAACTTCTGCTATTTTCACTTGAGGAGGAACCTGGTTACCGTACTTTGTTGTATGATCCAAATGCAACCCCAGGATCAGAGTGGCAGACTTCTGAGGTAAAGCCGTCTGGTCCATGCTTCTGCTGTGTTACGATCAAGGTGTGAAACGTGTGCCCGAAAGTTAGAGAACCTTTGTAAGAGACTAGAAAAAAAAGTTGGTGAACTTCTTGCATTGATTGGATTAGGATTTTAAATAATTACTGATAATTGTGCTT	657
PpEST454_115590886	TCTTCCCAGAGTATCCAATTCCCAACAAGTGCTCAGACGAAGTCAAACCCAGAGTAAAACCGTACAAGTTCTCGAACCAGAAGGTACAAGACTTGGGCTTGGAGTTCACCCCAGTGAAACAGTGCTTATATGACACAGTCAAGAGCTTACAGGAGAAGGGCCACCTTGCAGTGCATAAACCACAAGAAGATTCCATTAAAATTCAATCTTAAATTAATCGTGTTATGGGTCGCTGC	236
PpEST454_115590887	AAAAAAAAAAAGTAACTGACTGTTCTCGATAACATAGGTCCTCGAGGAGAATATTACTCCCAAGCTTTTCTAGTAACGGCCAATGCCCCAAACTGTGATTACCCCATCGGAGTAGCCGCTAAACAAGGTGCTCCCATCGGCACTCCAGTTCAAACTTGTACAGTAAATAACCTTCTTCTTGTAAGCAGTAGCAGCATGGGTATCCTCTGTCTTATCAGCCTCAGTTTTGAGATCAACCTTCAAATCCTCAACGATTTGCTTGCTCTCCAAATCCCAGATCTTAATGCTTTGTTCAGTTGCCGCGCACAACCAGTACCTGTTGGGACTGAAGCAGAGAGCGTGAATAATAGCACCAGCACCAAGTGAGTAAAGCATCTTGCCTTCTGCCAAATCCCACAGCAAAATCACTCCATCTTTCCCTCCGCTGGCGCACAATGAACCATCAGGAGAAACCGCCACTGTGTTCACATACCCATTGTGCCCTTCAAGGGTGCACCTCAGCTTACAGTTGGTCAAGTTCCACACTTTGACAGTCTTGTCCCACGAGGCTGATACGATGGTGGGCTGCAGTGTATTAGGGCTGAAGCGGACGCAGCTGACCCAATCACCATGCCCGTCTTGGTCCTGGATAGTGAACTTGCACTCACCAAGAGTG	655
PpEST454_115590892	TTGTTGCGGGTGTTTTGGTAATTGGTAGGGGTTGTGGTTGTGGTGTAGCTGCTCTGTGTGAACCTTGTGTCACTTGGGTTGCTCTCAAAATCGCCATTGTAGTAAAAGTTGTTCTTGTTGGGGCGGTATTGGGTGCGGTAGGTCTCAGGGTACTAGTTGGTGTGATGCTGATCTTTTTCTGATTCAGCTGTATATGGCAGGTCGTTGTTGTTGGTGGTGATTTGTGCACCATGGGTGGTGGTGTAGGGTGCACCGGTGGTTGTGGTGGTGTAGGGTGCACCGGTGTTTGTGGTGGTGGGAGGCAGCTGGCCAGACTCATGGCCATAGAGACCATATCCACTTTGGGTCTCTGGATTGAAGCCTGGCTCTTGCTCTTGCCTTTTCACAGGGGTTTCTGTTTTGGGGACCTCTGTCTCCTTCTCATAGTTTTTGTTGTTGTTGACATTGGCCTCTTTGCTAAAGAATTGGCTTTTTCTAGCTTGAGCTTGTTGAGAGAAGAGGAGAGATGCAAGGAAGAAGAGGAAAGAGATCAATTTCGCAGCAGAAGCCATAGTGGCAAGTGAACTTGTTGGGAGGCAGGTGCTGTAAACTGAGG	595
PpEST454_115590893	GCAGTTCAGTTCCTCCAAGTGCTAACATGTTTCCCAAGTTTGCCACTCAAGTCTTTCAGGAGGCCCCTAAGCCATCGCCTCAACCCATTGTTTGTGATTTACCGATCGCAAGGAAAGTTTCACTTCACCGATTCCTGGAGAAGAGAAAGGATAGGATCAACAACAAAGCACCATACCAAACAAGCAGCCCTGCAGCCGGCCCGGCAAAGCCAGCTGAAGGAAAGTCATGGTTAGGCTTGGCTGCTCACCCAACCCAATGATATGAGCGCCAATACATATATATATATATGCATCCTTTAGGCTTATATTATATTTCCAGGTCTGCTATCTTTTCACATTTGGTGGGATAACCCAAGAATATCATGTAGCTCTATTTTTGTTTAATTGTAAGGCTTGGCTCAACTGAGCGGATGCCATAGAATGTGTTGTACTAACCGTTGATTGATCTTTAGCTGCTGTTATAGAAATTAAGCTTTGAAGAAAAGGAATTCAATTAATGATAATCTTGAATTTATAATTAAGTC	524
PpEST454_115590894	GAGCTAGTGACAGGGAAAAGGCCGATTGAGCCAGAGTTTGGGGAGAACAAGGACATAGTGAGCTGGGTATGCAGCATGCTCAAGAGTAGAGAGAGCATATTAAGTATGGTGGACTCATATCTTCCAGAGGCCTACAAGGAAGAGGCTATCAAGGTGTTGAGAATTGCAATTCTATGCACAGCTAGGCTTCCTGAGCTAAGGCCTTCCATGAGAAGTGTGGTTCAAATGCTTGAGGAGGCTCATGAGACATTTAAATTGATGGGAATTGTTATCAGCAAAGATGGCACTGCTTATAATAAGAAAATGGAAGTACTGAAGGGTACAGAGAAGTGAAATTAATCAAGAATCAGACTTCGAAAATCGGTCAAAGCACCTTGATTATCTCCACGTAACCTAAAGCTTAACATGGAATTATTGTGTAATATATGAAAGCTGAGATTGCTTGTAACATATAAGCCAGAGCCTGCATATCATTATATTTACATATACATATGTTTGTAAGTTTGTGGATGTAAAATAGTTGCTGGCAGGGCTCCATTTTGTACCCTATGTAGAATATATCTACTAGTTAGTCCTTAGCTCCCTTCAGGGGTTGAGTTTCATTGAAAGGAGATCTACTGTTTATTTTAGTTTCTCTTATTATTGTTAATTTTTGGGTAACTGGGACAAAAAAA	674
PpEST454_115590895	GAGTTCATTTCAGGAACACGAGGGAAACTGCATTTGCTATCAGAAAGTTGCCCCTAGTCAAGGCAAAGAGGTATTTGGAGGATGTTCTGGTCCACAAGCAGGCCATTCCCTTCCGCCGTTTCTGTCGTGGTGTTGGGCGTACTGCTCAGGCAAAGAACAGGCATTCCAATGGACAGGGACGCTGGCCTGTCAAATCTGCCAAGTTCATATTAGATTTGCTTAAGAATGCTGAGAGCAATGCTGAAGTGAAGGGTTTGGATGTTGATTCGCTAATTGTATCTCACATCCAAGTCAACCAAGCACAGAAGCAAAGGCGCAGAACCTACAGGGCTCACGGAAGAATCAACCCCTATATGTCATCCCCCTGCCATATTGAGCTGATTTTGGCCGAGAAGGAAGAGCCTGTCAAGAAAGAGCCTGAGAGCCAGTTGGCAACTAGCAAATCTAAGAAGTCTCAAGCTCTACGAAGCGGTGCTTCCTCGTAAAGTGTCACAAGAAATCGAAGAGGCATTATCGATTCATCGTTTGCATTGATATGGTTTTTGGCTGCTTTTTATATAGTTTGAGATGTTGTGTAGACAATTTTTGGTACTCGTGTTTTAGTTTCAGATTATGTTATGTTTTGTTGGAGAATATGCTTGAAAGTCGATGTTTATCATAATTAGACCCCATCAATATCATGAGCCTTTTATATAAAAAAAAA	703
PpEST454_115590896	TGCTCACCACAATCCCAATCTTGATAGCATCTCTTGTCATCCTGGTCCTTGGAAGTCTTGTGAATATGGGCAGCGTTGTGAATGCATCAGTTTCGACTGTTAGTGTTGTGCTCTACTTCTGTTTCTTTGTTATGGGGTTTGGGCCAGTCCCCAACATACTCTGCGCAGAAATCTTCCCCACCCGAGTTCGAGGCCTCTGCATTGCCATATGTGCCCTCGCGTTTTGGATTGGTGACATCATTGTCACCTACTCACTTCCTGTGATGCTCAAATCTGTTGGTCTTGGTGGCGTTTTTGGCATGTACGCGGTTGTGTGCGTCATAGCTTGGGTTTTTGTTTTCTTGAAAGTTCCGGAGACCAAAGGCATGCCCCTTGAAGTGATTATCGAGTTCTTCTCCGTTGGTGCAAAGCAGGCTGCAGCTGCCAAGAACAATTGACTTGGTCCTTGGTGGACTAAAATTTTTGATGGCTGTTTTATCGTCCTGGTTTTGCTTCAAATTTACTTTTTCTTTACTTGTTTGTAATTGGTACAATCGATCCCCGTAGAAAGGCTCATGTATAATTATCCCTCATTTGTTATACCTGATATAAATAACTTCAAGAGCTTTTGGGTACGATGTGTTCGGAATGAAATTTGTGGGATTACTTCAAAAAAAAAAAAA	662
PpEST454_115590897	GCACGAGGTTTTTTTAATAAAACGATTTATTAATTTATCAAGGTAACATGATTCAAAACACCATATAACAATCTGAACAAATACATCAAAGCAATGTCCTGGCAATTGCTGCAGCCACAGCCGCAATATCATGCACAGCCTTGTTGTTATCCGTCAGAGGAGACTTGCCAGAGAAACCATCTTCACACGTCTTGGCCTCACCGGCAGCGTCGTTCATGCCTTGCTCTGCAAACTTGGGGTTGCCTAAGCTAAAACCCTGTTGCGCTTCAGGCACCAAAGCTTCTACAACCGTGTCGTAAAACCGAGCGCAAGATTTCAAGGCCTGGTCTCCAGGTCTCTGCTTAAGCAGAGTGTTGATTTTGTTCAGAGTGTCGGTCGACTTGGCCTTCACTATATCCACCAGTATTACGCCTAGGCCCGATACGTCTGCGGTGGAGCTCCGAGGGTCCGATTTAAGAGAAGAGACGCAGAGAGCATAGTTCGGTGTCTGTTTGCAGGTTTGGTCGATGAGATTGGCGTCTGTTGGGAAGACAACCCTGCTGCAGAGGGCCACTGGAAGAAGAAAGACAAGTAGGGTACAACAAACAAGTTGAAGGAGAGATGTTGAGTTGTTCATCTTT	620
PpEST454_115590898	TATGAAAAGGTTGCGAGGCTTTTCAATGGGCCTGATGCTGTGCATCCAGGGATCATATTAATGACAAGGGTGGACTGTGCCTCAAAGATAAATACCAAACTCTGTGATAACTTTTCTGTGGGTCATTATCCTATGCTCTTTTGGGGACCTCCATCTAAATTTGCATCTGCCGGTTGGGAACCTACACAAACCAAAAGTGATATACGTGTCATTGATGATGGCCGCACAGCTGATCGATTGCTTAGTTGGATCAACAAGCAAACAGGCAGCTCATTCGCCTTGGATGATCAGAAATTTGAAAATGAGCATCTTTCGTCAAATGTGTCGGACCCTGGGCAGATTGCTCGGGCTGTCTATGACGTTGAGGAAGCAACATCAACTGCTTTTGAAATAATCTTAGGACACAAGATGATCAAATCAAATACACGGGCTTCATTAGTGAAATTTCTTCAACTTTTGGTGGCTCATCATCCTTCTAGGAGGTGCCGAAAGGGAAGTGCAGAGGTACTAGTGAATTTTGATGACTTGTGCCCACTAGATATGTGGTCAGCTGACAGACAGGAAGACCAAGATGCACAGGCTGCTCTGGGGAATTTTCAGATTTGTGGTAGAGATGT	617
PpEST454_115590899	GCACGAGGCAATGGTTGACTTCAGCACTTCCAAGCTTGGAGGAAACATTCAAGCAATCTCAACAGAGGCAGAGAAAGGAGCCACGTTGCAGAAGTACACTATTACCCCTGGAGTGAAGAAGCTGGCAGCTGGTAAATCAGTTGTGTGCCACAAGCAGACCTATCCTTACGCTGTTTTCTACTGCCATGCAACAAAAACAACAAGAGCTTATGTGGTGCCTCTGAAGGGTGCTGATGGGTTGGAGGCTAAAGCAGTAGCAGTTTGCCACACAGACACATCAGAGTGGAACCCAAAGCATTTGGCCTTCCAAGTGCTAAAAGTTAAGCCAGGAACCGTTCCCGTCTGCCATTTCCTTCCGAAAGATCACATTGTCTGGGTTCCAAAGAAATCTACATGATTTTTTGAACCCAGATATGATCAGTTCTACATATATGGTCACCTTAGCATAGTGCCAAACAGTTTGAAATTAAACCGATCGAATCCATCCGATTACTTCTCGTCACTATGTATTTCAGCAACCTACATATATACTCATAAAGCATGCTGTAGTGGACATGTTCTACTTTCAGTTAATAGATAATATGATTTGGCCTTCTGTTGCTACTTGTGTTCTGCTTATAAAAAAAG	627
PpEST454_115590900	AAGCCTTTCAAATCTGTTGGTGACGCGAAGAACTTTTTCAAGCCCTTAGCACTGAGCTTCATTAATGCCAAGAATGTTCAGCTGCAATTATCACCCGAAGATTATCTTATAGTTTCGAAACATGGCAATGTGTGCTTCGGGATTTTGAATGGCTCTGAAGTAGGACTGGAAAATTTGAATATCATCGGAGACATTATGTTGCTAGATAAAATGCTGATATATGACAATGAAAACCAGCGAATTGGATGGGCACCTGCAAATTGCAATAGACTTCCCAATGTGGATCGTGAATACTCTGAAGGTAATTCTCAGCCCATTGTAGCTAATTTGGGTATCTTGGAACAGCGTTGTCCTGCTTATGCTTTGTATGATCAATAAGGCGGTATACAGCGAAGGCTTCAAGACCAAAGACCAAAATAAATAAATAAATATATATATATAATATGTAGCAGATACGTACAACATTTTGGTTACAGGAGTTTTACAATAGTTCATTTGTTTACTACTCTAGCAGAGAGAAGAAAGAAGAAGTTAGTTCTAGTTGTCTTTTGTGAACTTACAAAGTGGGAAATGTAAGCGGGTATATATACCCTAGTACGTGATAATACATACGTTTGG	618
PpEST454_115590901	GATGATGAGGGTTTCCTTTACATCGTTGACAGGTTAAAGGAATTGATCAAGTACAAGGCCTATCAGGTACCCCCAGCTGAGTTGGAACCTATACTTCAATCCCATCCCGACATTGCCGATGCCGCTGTGATTCCGTATCCTGATGAAGAAGCAGGGCAGATTCCCATGGCCTATGTAGTTAGAAAGGCTGGAAGCAATATCACTGAGGCTGCAGTTATGGATTTTGTTGCAAAACAAGTTGCACCCTACAAGAAGATTCGACGTGTATCGTTTATCAACTCCATTCCAAAATCTCCAGCAGGAAAGATCTTAAGGAGGGAGCTCGTTAGTCATGCTCTATCTAGCCGTTCATCTAAATTATGATTTACTTCTTCAAACAAATGTAAGCTTGCTGAGCATTGCATTCCAATTCAACATATCAACTTTTTTTAGCACGTATATAAATGCAATCGATCGTGGAAGTCACAGTTGTTCATGTCCTTCTGTAAGATAAACCTATATTTGAGCCTAATTGAATCTGGCCGGGTGAAGCACAACCTTTCCACACATTATGTTTTTGTTTTGTGTCCACATTATTTATGTTTACTGTATATCTATCTGTGAGAGAGTTTGAAATTCATCATTCAATCAAGACCCTTTTGTGCTTGATCCTTAAAAAA	659
PpEST454_115590904	TGTCCGTGTTTGATGCTGCCATGAGGTACAAAAGTGAAGGGCATGCTACGATTATTTTGGCTGGTGCTGAATACGGGAGTGGAAGTTCTCGTGATTGGGCTGCTAAGGGTCCAATGCTACTGGGTGTGAAGGCGGTCATAGCAAAGAGCTTTGAGCGCATTCACCGCAGTAATCTTGTGGGCATGGGCATCATTCCACTATGTTTTAAGACTGGGGAAGACGCAGACACCCTTGGGTTAACCGGTGAGGAACGTTACACCATCGATCTTCCAAGCAGTGTTGGCGAAATTAAACCCGGACAGGATGTTACAGTGGTGACAGATAATGGCAAATCCTTCGTATGTACACTACGATTCGATACAGAGGTCGAGCTGGCATATTTTGATCATGGAGGCATTTTGCAATATGTCATCAGGAATCTGATCAAAAGCTAGATCAACCAGAAAAGGCTATTTGGCATGCAGGTGTAGTTCAACATTGTACCAATTTTTCCTCAAGTTCTAATAATCTACATGGTTCGGCAACAAAACGTTGTTTCAATCCCAGAGCTGACCCCAACTACATTATAAATAATGGAATATTGGTGGGAGTATTCTATTCTTGTATCAGAATGTTCAGGCGTTTTAGTGTTTGTATTATTCGTGATG	647
PpEST454_115590905	GAAATGCGCGTTGCAAGCATCAAGATCAAACTTGGGTTTTACAAAGCCATCCACGTGGAATCAAGCGGTGAACATGAGGACAAGATCAAGGCTTGCCATGGCAGAAAACATATTGGGGAACTTTCTTTCGTTCTTTACAGCAATGACTACGGAAAGTGAGGTGGAACTTGAAAGCTTGGTTCATAAGTTGAGGAAGGGCATTGACGAATTTAAAGAAAAGTATGCTATTGGATTTAGTGGAGAGGATGCATTTCAAGCCATCGAAGGCCTTAAGAATCTTATAATGAACGATAGCACTGAGACCTATCATTGCACTAGTTGGTGCAGGTTTTCTTTCTACGAAACCGATTTTGGTTGGGGAAAGCCATCATGGGTGACTTTCTCTAGCAGTGAATTCAAGAATACAACTTTATTGATGGACACGAGTGATGGCGTTGGCATAGAAGCGCTGTTGAGTTTGGAAGAAGAACACATGGCCATAATTGAACGCAATGAGGACCTGCTTGCATATGCTTCTCTGAATCCGAGTGTCGTTTAATTAGTACCCCTCTTATGCTTCTTAGAGGGATATGCTGTTGCGTATGCTTCTCCTTTGTACCGTATTTGTGCTTCATTGCATTTTCCCCATATTGGTTTGTTGTTTATCATATGTTGTTTTTAATTATAATAATTTCCGTGACAGCTGACGTGGTCATGCCGAGTCAATTAAAAAAAA	715
PpEST454_115590907	AAACTAAACAGTTATCTATAGCATAAAGAGAAAAACAAAAATGGAAAAGGAGAAAAAGAAGTGAGAGAAGGTATTGTAGCCTTGTGTATTTATCAGGTTTTATTTCTTTCTCAAGATAGAAAAGGAAGTGTTATTAAAAAATATTTGGTTTTCAGATCTCTATTTTAATGAATTTCTATCTTTGAATGAGTAAAAAAAATTTAGAGATTGCGGCAGCCCAGTGGATGCCAGTTGAGGAATATGCAGCTCAACCCTTCATTCGGAAAAACAAGATGTTCGATTATGTAGCAGAGATATGCTTGGCAAAATCAGATAAGGACTATGCCGGTTTTTCTCCAATGCTTACAACAACATCCTCCGGAAAAGGAAGCTACTTGTACCATAACAACCGGGACATGGCCAACATACAGGCTACCGGTGATCATCAGTAGAAAGGCTGATCAAACTCCATAACATAGTGGCAATAACAGTCACTGTGGATTCCTATTGTATAAAAATCCCTTCAAGTGCCTCCCGTTTTTACATTGATGTCATGTCTATGATTGGTTCCTATATATTGATGTCATTACATTGCTTTATAATTTATAAATCGAAATTCCAGATACCGTGTGTATACGTCTCATATACGCTAATATTTTTAATACAACTTGCTTATTCTATTTT	663
PpEST454_115590908	ACCGCCAGCATCTCAGAGCACAATTGGGTCTCAAGGAAGTGGCTCATCTGGGATTTCAGAATATGAGAGCCATGCTGCTGCTGCTCAAGGAGCGCACAAATGCACTGAACCAAGAAGTCATGCCAATGCTCAGTCTTCTCCAAAGACTAATAAGGAACTGTTAGTGACCCCTCGAATGATAACCACCGAAAGATCAGGTCAGTTCAACGGAGTTCAAATGGAAATTAACTGTGATAAACCCACAGTTCCAGAAAAAGGAGCCAACGAAATTGTGAGGAATGTGTTGGAAAATATGCCTTGTGTGTCTACAAAAGGAGATGGCCCCAACGGGAAAAGAATAGAAGGGTTTCTTTATAGGTACAAGAAGGGTGAGGAAGTGAGGATAGTATGTGTTTGTCATGGTAGCTTTCTCTCTCCCGCCGAGTTTGTGAAGCATGCCGGCGGTGGTGACGTGGCACACCCTTTGAAGCATATAGTAGTCAATCCATTTCCGTTTTTGTAGTTGTAGTGCCCTTGTAGATCATGTCAAAACCTTTTATCTAAGGACGAGGGAGAAAGTGGAGAAGATCCATCAATGTTCCTTCCTTTTACCTTTTTCCTTTGTTTATTTAAAATTGTCTTTCAATGGGACTGATGGGCACTTGTATTG	649
PpEST454_115590910	GCACGAGGGCCGCTCAGGCTTCTATTCCGGCCAAGAGTAACAATGTGTTTGCCTCTCATTTGGGCAAGAATCCAATGAATTCCAGCAGTTCAGTTCCTCCAAGTGCTAACATGTTTCCCAAGTTTGGCAATCAAGTCATTCAGGAGGCCCCTAAGCCATCGCCTCAACCCATTGTTTGTGATCTACCGATTGCAAGGAAAGCTTCACTTCACCGATTCCTGGAGAAGAGAAAGGATAGGATCAACAACAAAGCACCATACCAAACAAGCAGCCCTGCAGCCGGCCCGGCAAAGCCAGCTGAAGGAAAGTCATGGTTAGGCTTGGCTGCTCAACCAACCCAATGATATGAGCGCCAATACATATATATATATATGCATCCTTTAGGCTTATATTATAGTTCCAGGTCTGCTATCTTTTCACATTTGGTGGGCTAAGCCAAGAATATCATGTAGCTCTATTTTTGTTTAATTGTAAGGCTTGGCTCAACTGAGCGGATGCCATAGAATGTGTTGTACTAACTGTTGATTGATCTTTAGCTGCTGTTATTGTAATTAAGCTTTGAAGAAAAGGAATTCAATTAATGATAATCTTGAATTTTAAAAAAAA	606
PpEST454_115590911	TTGGAAACCATATCTAACATCGGCAAGGTTGTGGACAGCCTCTACGTGAGGTCTGCAAAGATAATGGCATGAGGTTGTAGGCTCAAGGAGGCAGTTTCCTGCCTTCCCTTCATTTCTTTAGGTTGTATTCTGAGTGGACACTGTAACGCCAGCAGTAAACCTTTCATTTTATGGTTTTAGATTAAATTGTACTGTGAGTTTGGTCGGTTCTACCATTCGGAGAATTTTCATTTCACACAAAGGAACTTCTCTTGAGCCTATTCCGGGGGGTTGGATTTTACTTTAGATGTTAACTTTGTTCACCACCACCACCCATGAATCTTCATATAATATGTATGCATGCTAGCTATATATATAGCTTGCTAAGCAGAGGTGTTGTAATTATATATGTAATTTCTAGTTTTAACTAGCTTGCTCTCATCTCATCTCATCTCATCTCATCTCATCTCATCTCATCTCATGATCATGGATAGTAATGACATTATCGGCTCTAGCTAGTTAAGAAATCACTATCACAGTGTGTTTATGTACCAAAAAAAGGATGCTGATTATCCATCTAAAATAATAATGAGATGACTGATCTTGTGGGTTTTCCTTTC	599
PpEST454_115590914	GCACGAGGGTTCAATTGTTTCTGTAATAGCTATAAGTTTGCTTCCCAAGTTGGTACGGTAGGTTCTGGTTTGGATAAGGAGCTTAGGAATTGCTTCTGAATATTTAAATTTTAAAAGGTCTTCTGTAAGTTGTGGCATATTGTAATTTCGGATATGTAATAAAGAACATGTAATTTTG	178
PpEST454_115590915	AAACTCGTGATGATATTCTGGCCGACTTCTATAGCAAGTGGCAGGAGGACTATTTGGTTGTGAATAAATGGTTTGCACTTCAAGCCATGTCTGACGTTCCCGGTAACGTAGAGAATGTGAGGAACCTTTTAAGCCACCCAGCATTTGACTTGCGCAACCCAAACAAAGTGTACTCACTCATTGGAGGTTTCTGCGGTTCTCCTGTGAATTTCCATGCAAAGGATGGGTCAGGCTACAAGTTTTTGGGAGAAATTGTGATGCAATTAGATAAAATAAATCCTCAGGTGGCCTCCCGCATGGTATCGGCCTTCTCAAGGTTTAGGCGCTATGATGAAACCCGGCAAAATCTTGCCAAGGCACAGCTGGAGAAGATACTGTCTACCAATGGACTGTCCGAAAACGTGTTTGAGATTGCCTCCAAGAGCTTGGCTACTTAAAATTTTGGTTTCGGATGAGAAACTGCATGCATGTGTATCATTCCCTTTCCTGTAATATAGAGAAATAATCATCTTGACTTGTTATCCAGGACAAAGGGTCCTCACAATAATCATGTTACTCTACAATTATACTATTAGAATTGCTTGTTTACCATTATATCTGAAACAAGTTATAGTTATGAAATTCCTCTTTTCTT	634
PpEST454_115590916	CAGAAAACAGCAGCCACAGATGCTGCTCTTGAGAATTTAAGCAGAAGTGGGAGCTTTTCAGAGTCACTTGTGATCAAGCGGAGGAGTTTGTGGAGTCTGTGAAGCAAAGGATTGGCTCAGAGTGCCTGGTGGACGAGGCAACTGGCTTGGTGGCTGGGAAGTCTGGGCAAACCGCAACTGGTCTTCCACCCATTAGTGCAGTTCGGTTGGAACAGATGAGTAAAGCTGTTCGATGTCTTGTCATAGAACTTCAAAATGGTTCTGGAACTGCTGCTGGTTCAGCACATTCTCATCTGTCAACTCCTTTTGATGGCAGATTCTCTGAAGATTCAGCTCAATAGAGGATCGTCAGGTCTTTGGGCGCGGGCTATCAACAACAATGAAAAGATTGTTAGATATTAAATCTAACAGAGGAAAGCAAGGTGGTAGACCCCTGTGTTTGGGTGATATGGAATGCATAGAATGCAGTCATACAAGGTTCCACGTTCCATTCAGTCGATATGGTTTTTCTCGGAGAGCTGCCTCAGTTGGGCAAAGAGTTGTAGTTTTAGTGGAAGGGACACGCTTGTGTTTGTAATTTACCCTCGCATTTCACTTAATCTTCCCTAATGTATTGTTAGAACTAGAGTTGAGTTTTTCTATCTGACTTTGAACAGCTGAACAAAGAGCTAAGAGCTTTGTCGATGAGACAAACTAATGGTCGATTACGGTTGTTTTTCTTTTTGTGATTAA	732
PpEST454_115590917	TATATTACTGGCATTACCCTGTACCTCCTGTGCCAAAACTATGGTCATGTGAGCAATTTTAGCTTCACTTGAGTGATGCAAGGCTTACACAGAGCAGCTACACAACCCCAACCAATTACCAAAGCAACAACTACTACAATGCTGAGAAGCAGGGCATGAGTGACACAAGGTTTTTGGAGAATGGAAAGTACTACTATGACGCTCAGAGCGAGAACAACTACAATCAGAACCAGTATGAAAATTCAAGGGTAGTGGATTCAAGACACTGGTACAACAACAGGGGTAACTATGGCAACAACAATGTGAACCAGAACGAGGATCAGTTCCAAGAGAGTGAAGAAGAGTTCGTGCCATAAGCTGAGACTTGTTTTGATTAGTACCGCTTTGCTGTGTTTGATATATTTATCCTCAGATCATATATTCAAGTGGGAGTTAAAAACACAAGAAAAATAGAATATTTTATGAAGGGTTTTTGTAATGTTTATTTAATTATGTATCTGTTGTCTCTGGTTTTTCATAAGTGCTTAATGTTCATGCTTTGAAAAAGCTGAAGTTTGTGGACTACTTGAGTTGAAACAAACAGTCAATAAAGTGTATATGATGGTAGCTTCTGCTTATAAAAAA	624
PpEST454_115590918	CAGGATCAACAGGGTACTCAACTCCTCGGGCCACACGGGTCGGGTCTGGGGAAACCGGCTGGGCGTGATCGGGTTGATCTATGCGGGTATGGAGAGTGGGATTCAGGCGGTGAGAGATACGGATGATGTTTTGAATAGCATCGCGGCCGGACTCACCACCGGCGCGGTGTACCGAGCTGCGAGGGGCGTGAGGTCGGCCGCGGTGGCCGGAGCCGTCGGAGGAGTCTTGGTCGGTGTGGCTGTCACGGGGAAGCAGGCGCTCAAGCGATACGTGCCGATATGATCAGGGAGGGTTCGTTTGTGATGCCAGTGGTGTGGTATTATTGGCTTTTTCTCTGTCTCGTTAGGGTTTGGAAATTTTGATAGTCCCGTTAGGAATCGGAATTTATGATAAATGAATATATGTGGGCAATGCATGGTGTTGCTGTGCTTGGAATTTTAAATGGAATTGATTATTTGATTAACAAGTAGTTGAGCATGGGAGTGACCATGCTTTCATACTAGTTTTCTTGTTAAAAGTTTATTGTAATTTGTCGAATTGTCCTGATAATGAATAATTGGGATGCAT	568
PpEST454_115590919	TTGCCAAACATATTGCTCAGGCTGCTGCAATTCGGTTGGAAGTTAGAGGTGGGGAGTGGAGAAATGCTTATATGCAGATGGATGGGGAACCATGGAAGCAGCCAATGCACGAGGAGTTTTCCACGTTAGTGGAAATTAAGAGGGTTCCGTTTCAATCATTGATGATCCATGGAGACAACCCCTGAGATGATGAATGAAGACTAACGTCATTAAGTTGGCATTCCTATTTTGGTTTGATTCCTCCTTTATTGCTGCCTTTCCTTACTGCTGTGAAGTATGTAAAGTGCGCCATCACCCGAAGGCTTGTGAATTGTAATTTATGTGCTAATAGTTGTTTGTATTTGGCAATTTATTCAAGTCAATGTCAGTCAAAATTTCCATGATTTTTTCCTTTTGAGCTGTAACAACTAGCTTCCATTAGTGAGGTACCGCTTTCCAGATTTTTTAGCAATTAAGCCGAAAAAGTTTCATATGTAGAGTTCGAAAGATGATAATTTTAGCTGTGCTGATTAATTGAATGGTTTTAAATATAGATCTTTTCTTTTT	546
PpEST454_115590920	TATCAAAAGGGTACAAGCTTTAATTGATTTCTAGTTTCTCTTAATGGAAAGCTAACATTCCAGTTCAAGTTCCCCCTACTATTTCAGATATTCATTTGAAGCAACCAAAGCAAACAAGGCTACGCCTAAAAATGCAAACTTTATCTCTGGCGGCCTCTGACTCGGAAGCCTCACATCTTGGCAGGCTTGGGGAATATGTCAGGAGTAAATTTTGTGGCTGCACTCAGACTGCCCTTGATCTTCATGGCACCCCTCATGAAAGCAACTTGTGGGTTCATCTTGCCCAGCGCAACCTTCACAAAATCATCATCCTTGAAGGAAAAAGTTGCATCTGGCTTCCCTCCTTCATATGGCCCTTTCTTGACCTCCCCCTTCTTGAGATCAACGGTGAAAATCACCTCATCAAACCCAATTTTCTTGGGGGCAATGTTGATCTGATAGACGAGGCCGATCTTCTTTGTGATTTGTTTGCCGGCATCAGTGGTCAAGTGCTCTTTCATCAGCTCCAGCAAGCTCTCCGACTTCAGCTGATTGCTGCTCCCCATAGCTTCTCTATCTCCCTCTCCGGCTACCTTGTTCCCTCGCAACTACGTCGTTTTTATCATTCAATCCCAG	615
PpEST454_115590921	TCCCCCTGCAGCCTCACCATAGAGTCGCTCTTCTTGATCCTGAACTTGCCAGCCTTGGCTACCTCCTCCAGCGTCGATATCACGCTGCTCGCCGGCAGCGTCGTAGCGAAACGCAGCTCCTCCTTCTCCTCCCTCTTCTTCTCCTCGAACAACGGCGACAAATCGAACCCCTCCGACAACGATATGATATGAAACGCGTTTAACGTCTCCGTCTGCTTCCACGTTATCTTCTCGCTCGTCTCGTCGAATTCCTGCTCTTGTTTCGTCCGCACGATCTTCGGCACCGATTTCTTGAACCATGATGAGTCCATGACCTTGGATATGGTGATTCTCGTACTGGGATTGGGGTCCAGAAGCTTCGTCACGAGCCTTCGGGCCTCCGATGAAAACCAGGGCGGGCATTTGAAATCTCCTCTGTAAATCTTCCGATACATGGCCACGAGATTATCGTCCTGAAACGGCAAAAATCCGGCGAGAAGAACATAGAGAACGACCCCACAGGACCAGAGGTCGGCCTTGGCTCCATCGTACCCTTTCTTGCCTATCACCTCCGGAGCAACATAAGCCGGCGTGCCACAAGTGGTGTGCAAAAGCCCGTCTTGCTTCAAGTGCTCGGAAAAAGCACTTAACCCAAAATCAGTGACTTCCA	649
PpEST454_115590922	TTGCTTGAGAATATCACAATCCTTTGAGAAAGAGAGAAAGCAAAGAGAAAATGGCGGAGGAAAATCAAGTCATCGGCTGCCACACTACTCAAGCCTGGGAAGAGCAGCTCCATAAGGGAAACGAGAACAAGAAACTGGTGGTGGTGGATTTCACGGCTTCGTGGTGTGGACCGTGCCGGTTGATCGCCCCAATCTTGGCGGAGTTGGCTAAGAAGACCCCAGAAGTGACGTTCCTAAAGGTGGACGTGGATGAACTGAGGACTGTTTCCGAGGAGTGGGGTGTGGAGGCAATGCCTACCTTCCTCTTCCTCAAGGAAGGCAAGATAGTGGACAAGGTTGTGGGTGCCAAGAAAGACGAGTTACAGATCAAAGTTGCCAAGCATGTCGCCGCTGCCGCCGCTGCCTCCGCCACCTCTGCCTCTGCCACCGCTGCTACAGCTACTGCTACTGCATCTGCTTAACTTCTATCATTCTCTGTGGAGACTATGAAACTCCTACTGTTTTACTAGTTGTTTATAACTTTTATGGATTTCTAAATTTTCTATGAAGACATCTGAATTGAATGCTTTATGTATATCGCTACTTGTTCCCATATGATGCCTCATGCCAGTTATCTATGAACGCTTTTTATTACAGTGCCATTGTTATTTGGGATGG	657
PpEST454_115590923	AGAAGACGAGAGCTGCGGCGGCTCCGAGGAAGCCGAAGAAAGGAGCGGTTTCGTCGCCGCTGAAGGTAGAAGAAGCCATGTCTGTGTGTGTTTGGTTGCGGGGATTGGTTGTGTGCGCGCCTCACCTCACCCAGGAAAGCGAACGAGTAGCTTGGTTGAAGAAAATGGCTTATGCAGCGATGAAACCAAGCAAGGCAGGTCTGGAGGAGCAGGAGCAGATCCACAAGATCAGGATCACTCTCTCCTCCAAGAACGTCAAGAACCTCGAGAAAGTTTGCACTGATCTGGTTCGTGGTGCGAAGGACAAGAGGCTCCGGGTTAAGGGACCCGTGAGAATGCCAACCAAGGTTCTGCACATTACCACCAGGAAGTCTCCTTGTGGTGAAGGTACCAACACATGGGACAGATTTGAGTTACGTGTCCACAAGAGGGTGATTGACCTCTTCAGTTCTCCTGATGTCGTCAAGCAAATTACTTCCATTACAATTGAACCTGGTGTGGAAGTGGAGGTTACAATCGCAGACTCTTAAACTGGACCCGTTTTCAGTGTAGCCTTCCTACTTTAAAATGAGCTTGTTTGTTGTGTTCTAATCTTGAATTTAAAGACTTGGTAGTGTCGTTTGCAATTTTCTTGAGCTGTTGTTTTGATATGAATATGCACTCCCGTGTTTTGATGTTAAATAGAAGTACTGTAGCGTTGTTTCCTTCCCAAAAAA	716
PpEST454_115590926	GCACGAGGGCGACGTCGTTCTCGTACTGTTTGGTGAACCGCGATTCGTCCACGTCGTCGACCCTGGAGTTCAACTCGGCACCACCCAGTGACTCGGTGACGGCGCCGTTGTTGAAGGACAGCAGGGTCGAAACGTTTTACTACGTGGGGCTCAAGGGGTTCAGTGTCGGCGGCCAACCGGTGTCGGTCCCACCTTCTGTTTTCGAGGTGGACGAGTCGGGGAACGGCGGGATCATCGTGGACTCGGGCACGGCCATAACTCGGTTGCAGACGGAGGCCTACAACTCGCTACGCGACGCGTTTAAGAGATTGACTCGGGACCTGCCGAGTGCGAGTGGATTTGCACTGTTCGACACGTGTTACGACCTGTCGTCGCGGTCCAGGGTTCAGGTCCCAACGGTGTCGTTTCTGTTTGCTGATGGGAAGTCGCTGAGTCTGCCCGCGAAGAACTACTTGATTCCCGTGGACTCGGCGGGAACGTTTTGCTTTGCTTTTGCTCCGACGTCGTCGTCTCCGTCCATCATCGGGAACGTTCAGCAGCAGGGGACACGTGTGAGCTATGATTTGGCAAACAACCGCGTGGGTTTCTCGCCCAAATAAATGTTAAATTTGTTAAGTAAAAAAAA	625
PpEST454_115590928	AGATGTTCCGGTCGAGAAGACTGAGGAGTAGAAGATTTATGACATCATCATCATCATCATCATCATCAGAGAAGTTTGTTTGTGGGGGTTATTTTCTAAGTTGCATGTCCAATTTGGTCAGCTTCTTAGCTACATTTATATTTTGGTTTTTAGTTTTAAATTAGTGGGGTTTGGCATTTGGAATCTACCCTTATTTTAAGCTTTATATCATATATGTTCAAGACGATGGCATGCATGGTGTTAGATTGAAGTAAGTGGAATTGGTGTGAAGAAGAGATGTGATTTCTGTTAGTTTTGAATAATATTTATTTATGCACTTATAATAAAAGTTCGATGGCGTTTTTGTACTTTCTCTGCTCGATTAGCATTCGGACAAATTTGCAGAAGTTCTTAGGCTTCTCGCCTCCGAGAGGTGCCAGTTCCGGGTTGTTCCCCATGCCCGATCCGAAAACCAATTGATGGGTCCATGGCTCGGGGCTCCACTGCACACTGGGTTTGTTCTAAATCTTAGTTTTACTTATTGCTAGGTTCTCACTGTTATTGTTCTAATTAGTGTTGTAGTTCTCTAATGACAATTAAGTTGAATTTGAGTTGCTTTATAATTTTCTCATCATTGGGTCTCTAAAAAAGAGACGAATTTT	641
PpEST454_115590930	GTTGGGGGTTTTTAAAGATGCCTTTGATGTTTCTGTACAAGCAATTATTAACAAAGTTACAAAGTTGAGGATGGACATCCTTGAAGGTCGTACAGATGATAACTTTATTGAGGAAAACAGTTGGAAGTATGCTTTGTTGGAGGAGGGGCAACGTGAGGTAGGACCTCATGAATGGGATCCTTTCTTCTCGAAGCCAAAGGATGGCGAGGGAGATTCTGGTGGGACATCTGCTGAAGCTGCGAAAAATTCTTGGCATAATGAACAACGACAACATCAATCATCGGGCAGGTAACAGCACAGCAATAAGGAATCCAATCCACCAATGGCTAATGCATGAAGACAACAGATTAGCCTATGTGCCTTACTGCATTGTGTTCGGGCAGGTATGGGCTCTTGCTGGTTCCTTGTCATGAACACTCATCACAGAACTCACCATCAAGATATCCAGAGACCCACATTCTTGTTCAAATCCAAAACATACAAATAGTTTCTGCTTCTAGTGCATTTTTCCTATACGATATTTATACTTTCTGCATTGTGTAAGTTTTGGTAGTTATTCTTTGTCATGTAGTCTAGCCAAGCTTTCATGTTCTTATCATCTTACAGGAAATAAAAATGAGTAATTATTAGTC	632
PpEST454_115590932	CCATCACCACCATATTCATCACCATCCCCATGCTTAATGTCATGGAAAGCGGGTCCTGAGTGGAACTCAGAGCCAGTGGGTTTTAAATCTGGACCTATAGAGAACTTGCGAATTGTTTTCGTTATATTCAATCTGTTTGTTCCCAACACATCACTCACGTCAATGGATGCAAATTCACATGAGAGTGCAGGAAAACTTATATTAAATTCAATACGTAAGAAGTCCCCATCAGAACTCTTGTCAACAATAACAGATGTAGAGGTGCTGAAGGCCAAATAACTATTCAGTTCCATTCCAAATAAAAACATCATGGCAAGAGCTGCTATTATAGATAATCCTGCACCCGATAATGATGCTTCAGTCAAATCTCTTGGAATTTTCCTGTAAAAATCGACGGACTTGATCTTGCCCGTGGAAATCATGGTGGAGATTAAGGGTGTGGATTTCAGAGCAACAGAGAGCTCTAATCCCAGTTCCCGAGCAATCAAA	489
PpEST454_115590933	TCAAGTTCAAGCTGCTTCCTCTCGCAGGCGCAGAGGAAGAATGTGGCAGTGGGCTTCAGTGGTGTAACAACCAGTAAGAGGAAGCGGGCCTGTGCCTTTACGGTGAAGTCGAGCTTGGACACTGTAGGCCCCACTGTCAATGTGGGTCAGGTCACGGAGGTTGACAAGGACACCTTTTGGCCCATCGTCAAGGCCGCCGGCGATAAGACCGTCGTCCTCGATATGTACACGCAATGGTGTGGTCCTTGCAAGGTGATTGCTCCAAAATATCAAGAATTGTCAAAGAAATATCTTGATGTTGTATTTTTAAAGCTTGACTGTAACCAAGAAAATAAGCAGCCATTGGCAAAGGAGCTTGGGATAAGGGTGGTGCCAACTTTCAAGATTTTGAAGGACAACCAGGTTGTAAAAGAAGTGAAGGGGGCCAAATTCGATGATTTAGTTGCTGCCATAGACGTTGTTAGATCAAGCTGAAATGCCTTAAATTTTTTTCCATGAGATGAGATGTTAATAAGGCAAGGAAAAACGTCTGTTTGGAACTTTGACTATTATTTTACTTGTATTTATGTATCCATGTGATGCTTCCTGTGC	591
PpEST454_115590934	TGTTGTTGCCCCAAATGTAGAAACCCTAATTCAATTAGTTTTAATTTTTTTTCTTCACAAACACTCATTCCTAATTCATCGAATTAACATCCCCTCGGGTAATTAATTCTTGGGTTGAAACACCCAAAAGAAAAAGAAAAGCAGAATGTCTTCAGTTCAGCAGCAATCAAGCTCAGGATCAGATGGGTCTGCATCGGTGGACGAAAAGAAGAGGAAGAGGATGTTGTCGAATCGCGAATCGGCGAGGCGATCGCGGATGAAGAAGCAGAAGCAAATGGATGATTTGACGAGCGAAATCACCCGACTGGAGATGTCAAACAATCAACTTCTGCAGGGAATCGAAGTGAAGGAGCGGGGCTACGCTGAGATAGAGTCTAGGAACAACGTGATGAGGGCTCAAGTAATGGAGCTCACCGATCGTTTGCAGTCGTTGAACTCGGTGCTCCAGATCTTCGAAGAGGTTAGCGGCCTTGCTGTGGACATCCCTGAGATACCTGATCCGCTGCTGAGGCCGTGGCAGGTTTCCTACCCAACGCAGCTCATCCCGGCCTCTTCCGACATGTTTCTCGGCTGACAGTCTTTGAATAGCTTAAGCTTGTTTTTGTTATATGATCATTGTACAAGTGTTTTGTGTTTGTTATTTTGATGATGGTCTTTGGATTTTTGTAAA	670
PpEST454_115590937	TCCCATTTACAAGTTCTTGAAGTCGCACAAGGGTGGGCTCTTTGGGGGCGGCCTTAAGTGGAACTTCTCCAAATTCCTTTTTGGCAAAGAAGGGAATGGTGTTGACCGTTATTCCCCTTCAACTTCTCCTTTTTCCATTGAGAAGGATGTAAAGAAACTGTTGGGGGTTGCCAGAGCCACCAGCTTCGTATGAATAAATGCGAAGCTGTAATAAGAATAAAGCTGTCTGTAATAAAAATATGCTATCTCTTTGTATTCGTTGGACTTGTTTTAAGGTTCTTTAATGATGTTTCAGTGAACCAGCAATTTCAAATACAGACATAGTACCAGTATGCAAATTTGTGTTCTGAATATAATGGTGTATTTGG	368
PpEST454_115590938	AATCCTTGGGATTGTCCTGGCGATATTGACATCTTTATGGCTGGACGGAGGGCATGCTTTCCTTATCAGGACTCTGCAAAGTGTTCACTTGAAAGGATTGGGTGGGTCTCTAATGCTTACAGATCGGGATGCAAGTGGGGTGGTTTGGGGAACAGTCAATTGTCGTTCTCATCTGGGCCTTATGGAAGAGATTACCATGAACAATTTTGTGAGGAAGCAGGTTGGGGGACTACGGGATTCGCTGCTGGTCTCATTGCAGCACAAGCTGTTTCATCTCTTCAGATTGCAGAGGAAGCACATGAAGGCACAATGGTGCTTGATGGAATGCTAAGACGGTAGACGGACATTTCAGTGAAGTTGTCATGTTACTGGAAGAGGCGCGTTGGCTGAATTTCGATAATGATGTTCTGTATATAATTTCACAAATGTGTTTTAAGTGGTTTATCTGGTAAACGTATCTTCTTCAGCTTGGACAATGTTGCATGACATGCTCTTTCGTTTTTCTTCTTATGTTCTCTTCTAGAGGCTGCGATATTTTTACGTGCAGTGTAAGCTGACTCGTCTTTCTGATGTTTTTGTGGAGTGTATTATTAAACTAGTGTAGTTTCAATCGTGAATTATGTTCAGATATTTTCTGGTGTATGACGTACTGTTATCAACGAATTTCCAGTTTCGATGCGATTGAGGCATGCTGCTAATAATAATTTGTTATTCAAAAAAAA	722
PpEST454_115590939	ATTGCAACAATGGCACTGTCATTTGCATGGATGTTTGGGGAAGCTAAACCCAGTGGCACCGAACTTCTTATTTTTGTTTAGCGTCGCAGCTGCTGCTGCTGCTGCCTGTTGCCTGCTGCTGCTGCTGCTGCTGCTGCTGCCTCCTGCTGCTGCTGCTGCTGCTGCTGCCTCCTGCTGCTGCTGCTGCTGCTGCTGCTGCTGGTATTTTGAGCTTTGAAAGTTTGGAAAATTTTGTTTAAATGGAGGTCCGAAGATATAGCTTCATTGCAATATGTGCCAAGCATTGAGGAGATGGAGTTTTATGAATCAATTGAAATGGAAATGGGGAGTAAAACATCCATGACAAATTTGAATAAGACTCTCCCTTTTTAGTGTGATTAAGATATGTTGGAAGGTTGCTTTGTGAAGGCTTTTGAAAGAATGGATGCAGCAGATTTTTTGCAAGGATATTATCTCTATGTGTATTTTTGTGATGGGTTGTAATCTTTAATGTCATAAGTTTAATTTGGTTTGTGTATTATTTTTTGTAATGGTTTGTAAGAGATTATATTTCCTTTCCTTGGTTGGTTGGTTGAATTGAATGTGTGTATGTGAGATTTATTTAGTTTAGAAACTTAGATTGGAATGATGG	631
PpEST454_115590940	GGAGTTGGGTAGGTCTTGAACTCGACCCCATGGATGGTTTCATTGGTGCATATATGCAAATACTTGGCGTCTGGGCTCTGCTCCAATTCTTCAAAAGCTGGGATCTTTGTGTACTTCTCGGACTTGCCGGACCAGATCACCTTGGGCTGAGAATACTTCTGGGCCTCCTTGAAGGCCTTGTCGCCCCACGACCCAGTAACCACGTAATCAACTTTATCGTCAGGTTTGCAGAGATTTAGAGGTATGGCGGCGAACTGGGTGGTGGCGCCGCCTTGGAGGAACAAAACGGAATATTCCGGTGGGATGTTCAGAAGGGTTCGGAGGTCCGCCTCCGCCTTCTGGATTATGGAGAGGAACTCTTTGCCTCTGTGGCTCATTTCCATGACGCTCATCCCAGATCCGCGCCAGTTGTAGAGCTCTGATTGGGCCTTCAAGAGGACGTTCTCGGGTAGATTGGCAGGTCCGGCGGCGAAGTTGAAGACCCGATCTTGGGACTGGGGCTGGGCCGGTGGGCGATCCTGGATGTGGGTCGTGGTGGCTGAGCATTTGACGGAGATGGCCTTGTTGGGGTTTAGGGTGGTAGTGGTGGTGGTGAGACGAGTGGAGGTCATGGGGATGGTGGTGAAGGGG	630
PpEST454_115590944	TTTGTTTGGAATGGCAGCTATTAACCTGATTTAGTAGTGGCCAGAGTGCCATTTTCTTCTGATGAAGTGATGATCATGATGCCACAGTTTGCACACAAGCCTCAAAGATTTACAGTAAAGATTCAGAGTTTGCACACAATAATATACAATCTTCACAGTATGCTGCACAAAAACAAAGTCATATCGTCAAGCAACTAACAGTGCCTCCTCACTGTCAGGGACTACAATGTCAAGCCTCATCATGGGTTTGTATTTCTCAGGGATCTGTGCACCTGCCTGCAAGCATACCTCTACCACCGCAGGAGCCTTCCCATAGAACTTCTTGAGTGCACCCCCTTTCATTGGAGGCCCTTTAGGGTCTTTGACATGCCATACATAGTTTGGTGGGAAAACTTCATCCACGGTAGCGTCTTGCCAACCATGCTTCCCATCCCTCCATTGGTGCTTGAATTCCCCACAAAGCTATGCGTTG	472
PpEST454_115590945	CTGCTGCTGCTGCTGCTGATAACATAATAAACCCACTTATTCTCTCATTCTCAACCCTCTTCCTGGTCTCCATTCTTCTCAGCTTCCCGGCGACAACAACTTCGGATAATCCCTGCGCATATCCATGTTATCCTCCACCTACCGGCACCGGCAGCACTACTCCGGTGACCACCGCAACACCGCCTCCGCCGTCGACTCAAACCGGCTCATACCCTCCTCCTCCGACCGTCTACAATAACCCAACTGGATCGGGATATTCCTCTTACAACCCTCCTCCATCCACTTACAATGGTGGTGGTGGATATGGTTCTGGTGCCAATCCCCCTCCTGACCCCATCCTTCCCTATTTCCCATTCTACTTCAAAAACGGTGCTCGCGGAAACGGAGACGCTTCATCAGCAACCCCCCTCATTACAAGATCATCCACCCTCTTCAACACTATTGCCACCACCAATATTCTACTTGTATTTGTCTTCTTCTTTTTTCTCTAGTTTTCTGTAACAATCTTCTTCTTATTCTTCTTCTTCATATTTTAATCAATGAATTAGCTAGCTGGAGCTGGTCACAATTTGCGTGTCATGATCAAATATCATCATGTTTTGGTTTAATGGAAATCAATCATGTTAAATATTTGTATGGTACATGTTTCATGAAAAAAAAAAAA	664
PpEST454_115590951	TTTACCAAAATAAGCCCCTCGAGTATTCATTGCCCAAAGAATTTTCTACTCGGATACAGCACGATTGCCTCAAGAAGTAGAGAGGTTTAACTTGATATGAATGAAGAGCCCAGAATTGAATTATTCATTACTCTCAGCTTATGACAACAAAGTTTTAAACAGAGGATATTGGCCTAAATTCCTAAACTTGTTAGGGCATTAACTTCATCCCACACGACAATAATTTCAAAAACATATGCAGACAAACTTCTTGCTGTTGTCCACTCACATTCAACAACAAAAATATAGCAAACACAACAAACCAAAGATGCGTTAACTCTACCAGTAATGTATGCTACTATATCTTAAGCATGCTTTGCCTGGAAATCCTTCATGAAATCAACCAACTTCTCAACCCCAGCCAAAGGCATGGCATTATAAATTGAAGCCCTCATCCCTCCCACTGACCTATGCCCCTTGAGCTGAACCATCT	472
PpEST454_115590952	GAGATATAAAAGACCCGGAACACCCTTACTCTTTGGAAGAGCTCAAAGTAATTACAGAAGATGCAATTGACGTAGATGATAGTCGTGGCTCTGTCAGAGTCACATTTACTCCTACTGTGGAACATTGTAGTATGGCAACAGTTATTGGTCTTTGCTTACGTGTTAAACTCTTGAGGAGCCTGCCTTCTCGTTACAAGGTGGATATTAGGGTGGCACCCGGATCTCATGCAACTGAAGCTGCTGTTAATAAGCAACTGAATGATAAAGAACGGGTGGCAGCGGCATTGGAAAACCCAGGCCTTCTGGATATGGTTGACGAATGCCTTTCTCCTTCATATGAGTGAATGAGTCGCGTCATGCGTGTAAATGATGGAGTTAGGTTTGTAATCTCGATGAGCAACATCTGGAATGACCGGCTGGTCCAGTCATCAGTATACTATCTTTCTCCCATGTGATTCATGCATCTTGTGGCCGCTTCTGTTTTTATAATTTGAGTGGCCAGTTAAATGGGATTATATGGATTAAAAGAAATTATGTCCTTTGTTTAGATTTGAGCATTGTTTTCCTGTCCAATGATGTATTACCACAGCATAGCATTAGTTTTTGTGAATTTACTTTTTCTGCTTTCACCTTTATGCAAATTGACAGTTGAGG	654
PpEST454_115590954	CATTGGATTTAATGTGGAGACAGTAGAATATAAGAACATCAGCTTCACTGTGTGGGATGTGGGGGGTCAAGACAAAATCCGTCCATTGTGGAGGCACTACTTCCAGAACACACAAGGTCTTATTTTTGTGGTTGATAGCAATGATAGGGATCGAGTTGTTGAGGCAAGGGATGAATTGCATAGGATGTTGAATGAGGATGAACTGAGGGATGCTGTTCTGCTTGTATTTGCCAACAAACAAGATCTTCCTAATGCAATGAATGCCGCAGAAATAACTGATAAGCTTGGTCTTCATTCTCTCCGCCAACGTCACTGGTACATCCAGAGCACTTGTGCAACCTCTGGAGAGGGTCTGTACGAGGGGTTAGAATGGCTTTCCAACAACATTGCTAGCAAGGCATGAGAGTCAAGGTCAAGGAGTTTGGTTGCTTGACTTGGAGTTTCTGGGGAGGATAGTTTTCCTTTATTTCAATGAATGTTGTAATAGCAGAATGTTTTGGCGAGACGTTGTCAGAATTCATGTGTGTATTTGCTACTCTAGCTATAATGTTTAGCTGTAAACGAAGTTGCTATGTTGTTACAATCGTTTTGACGCATGAGCCAAGTTTATATTTATCGCGTTGCTTCAAAAAAA	634
PpEST454_115590956	TACAAAGAAGATATTTGCAGCAGCACAGAACTTATTAATAACAAGAATTTCAATAATCTTCCAATTGTTAAAGTGGAAGCTGAAGAAAGATTGTGGGCACCAATAGTGACAATTCCCCCTGACTTCTCATCTCTCACTTTGATGCTTGAAGAGCAGTTGTAATCCAACCACCCAATTTCCTGATTCTCAAGATCATAAATGACTAGCTTATTTGAAAGCACCAAATCTCCCAGAAGGGTCAGGGAATCTCCATTTCCGGATTTCATCCCACTGCTCTGCCAACCAGAGCACCAAACATCATCCTTCAACTGGAACAAATAGTCATGAGGATACACCGTCATTGAAGCCGAATTCTTGAAATGGAACTTCACCACTGGAAATCCATCATCGACACTCTTGGAATACTGGAAACATTTGAACTGCTCATCAACTGTATGTAATTTCAAGTCAGGCTGACTTGCAAAGATCTTGCTCATGACTGGTTGATAAACCTCCTCTGGAAGATAAGCCAAGGTTGTACCACTGTCAATTATTGTCCCTTCCTTGTCTCCAGTGTCAAATATACCTGTGGGAAGTTGTTCTACCACATTGCCACCCACCTCAACTGCCTCCATCGCAACATTGTAATGTGCCTGCCTTGGCACCAATGGAGTTGTATTCTTCACTTTTGGCTGCA	676
PpEST454_115590959	TAGCTTTGTCCCTGACGGAACCTACTTTCTTCGCTTCTCTACTTCTTAAAGATGTACGTGGTGTAGTCCTCCTCTTTGGGGAAGCAACTCGTTTGAGAAGGTGATCTATGTTATCAAAACTGGATGGATAATTTATAGAGGCAACAGCCCTGGAAACTTTTAACCGGCTCTCCAGTCGGTCAAGTAGACCTTTCACCGTCTGAAGGGTATCAATTGATTCAATCAGAATTGCAAGCTGCTCAAATGGCATTGACTTGACACTCTTTACATTAATTTTCAAAGCATCATAATCTTTTGCCAAAGCAAAAGTAGTTCTCCTCAGCCTAAGGAAACGTCTCCAACACCTAGCTAACTTTCTGGAAAGGAGATCAGCCTGCTTGTGCATCCTATTCCAACTCAATTGAAAAGAACTCTGTAGCCTTCCTCTTTGCCTTAGATATTCTGCTCTTTGTCTCTTTGCCCTTTGCAACCGGTCTTCTAACTGATCTCTCTTTGCCCTCCTTTCAATCTCACGCTGGTGAGAAACAGACTTAGCCACACTTTGCACTTGCAACATCCTCGCACAGGCCCTCTTCTTCTCTGCTTCCAGAAGTCCCAATCGCTTTTTTTCAGCAGCTGCACGTTTTGG	628
PpEST454_115590960	ATTGAAGACTTAGCTCACCAGGATGATATGTGGAAGAACTGGCAAGGAGAGTCGGAGCCTGGCAAGAAAATCCTAGACTTACTTTTACGGCTGATTTCCCTGGTTGATATACAGGTACTGCCAGACTTGATGAAGTTGTTGGCACAGCTAATCGCCCAACTACCAAAAGATGGCCAGAATATGATTCTAAACGAGTTATATTCACAGGTTGCAGAATCTGATGATGTTACACGCAAACCCACTTTAGTTTCTTGGCTGCAATCATTGTCTTACCTTTGTTTTCAAGAAACAAGTGGGAGTGCAGCCTCCAGAAAAGTGGGAAGTGAAGCAAACAGAACTTCTGTGAGGACTCCAGACCCATTAAATGATACTAGCCTAAATGCTCGACTATGAGATTGAGGTGCAGTAATCAAGATTACTCACTGTCCTTTTGAGTGTTTTTTTGATTGTTCTCAATATTGCAATAATTGAAAGTTCCACTCGGTAGTGTTATATTTCCATACTTCCTGATCAACTCAAAGATGCGGTTGTTGTGAAACACATACAACTTTCATTTATAGTTCCTTAATTCTGTCATAATGTTGTAATTTGTGGGATGTTTCATGAAAAGAGAATGTCTCGCTTTTTATATAAGAGACATTTCAGTCCTAAAAAAA	656
PpEST454_115590961	TCAGATGGCGGCCGTTACAAGGAGACCGTCTGCATATGGCACCACTGGCACCCATGAATCTGAAATTGACTCCAAGAAGGAGGAGAAGCACCTCAAGCATCTTGAGCACGTAAGCGAGGCCGGGGCTGCTGCTGCTGGTGTTTTTGCCCTCCATGAGAAGCGCGAGTCAAAGAAAGACCCAGAGCATGCTCACAGGCACAAGATAGAGGAGGAGATTGCTGCAGCAGCTGCAGTTGGGTCTGGTGGGTTTTCCTTCCATGAGCATCATGAGAACAAAGAGGCAAAGGAAGTAGAGGAAGAGTCTCACGGAAAGAAGCACCACCATCTCTTTTAAATCTACAAATAAATACTATATTTTATATTTATATATTGTGATTTTACTTATCTCGTTATGAGTGAGGTCTTGATCTCAACAATGTTATAATTGTTGAGTGCTTATGTGTGCTTGTTATATGAGTGCTATGTATCTATCTATTTCTCGTTGTTGATAATAAATAATATCGTTTACTTGATGTT	516
PpEST454_115590962	AAGCTTCCCTTATGCTTCTCCCTGTTCTTGATTACTCCAACACGGCCTCTATTCCTTCCACCAGTCACCATGACGACATTACCAACATCGAACTTGATGAAGTCAGTGATCTTGTTGGTCTCCAAGTCCAGCTTAATGGTGTCATTAGCCTTGATGAGAGGGTCTGGGTAACGGATTGTTCTCCCATCATAGGTGTTAATATATGGGATACCTTTTTGTCCAAACTGCACAGACCGGACCTTGCAAAGCTTGAACTTTGCCTCTTCATCCCTGATTGAATGGAGACGGAACCGACCCTTGGTGTCATAGAGGAGACGGAAGTTCTCGTTTGTTTTGGGGATTGAAACAACATCCATAAAACCAGAAGGATAGGTCTTATCAGTCCTAACTTTCCCATCAACCAGAACATGTCGTTGCATCAAAATGGAAATGACCTCACGGTATGTTAGAGCATATTTCAATCGGTTTCTTAAGATGATGACCAATGGCAGGCATTCCCTGGATTTGTGAGGTCCAGACGAAGGCTTGGGAGCAAATGCACCACCAAGTTTGTCAAGCATCCAATGCTTCGGGGCATTGAGCCTCTTCAGATGCTTCTTCAATCCTCGCGCCATCTTGTCAGGTGAACTACGCCGGCTGCCGACCCTCCCTCGCTGCTCCTAAGTCCCAAGTCCGAAGCC	680
PpEST454_115590963	GCAAAATCGCTGATGGAAGGGATGGATTGCTTCAAACTTGTTTAGGGAAAGGTTCATGGCAGGTGGGATATTTGATAGTAAAAGCGACTTGGATTGGGCAAACTTTTTGCCCTCCTATCAGGTCAAAGGCTTTGTAGTTCAGAATTTAGCAATCCTAGGGTTATGTATCCAATTTATGTTTTTTTATGATTAAGTGGATGTTGCCAAACGCT	212
PpEST454_115590964	AAATTGTGTGCAGAAAGAGAAGAAAGTAGAGTAGTGAAGCTGCGTAAGCCAAGATTTTTTTTTTTTTTTTTTTTTTTTTTTTTTAATATTAACCATCAACATAATATATAATATATTTTACTTATCAAATTAATATTACATATAACTTAAGTAAGATGGATGGAGGGGAGGCCTTAGCTAGCTACAGATCTCAGTGAGTCATCAGTTCACTGCTTCGTCTTCATCAGTACCGGAGGCCGAGTCGGTTTCTCCACCGGAATCGACTGGTTTCTCTTTCCCTTGGCCTTTATAGATGCGGGTGTTGCCAAAATCGAAAATTCCTACTCTTTCCGATTTTATCCCCGTAATATTATTCCCAACGATGTTGAAGTCATTGCCTCTTCCGCCGTTGTCTTTTTTCTTGGGTTGGAGAGTTTTGGTGCTCACGGATGGGGATTTCGAGCTGTTGCTGTTTTGTTGGTCGGTGCTTGCCTTCGAAGAATCCTCGGAACATTGTTTCTGATCACCAAGTGGAGGCTTCAGATATAGCCAGCCGGTAGACATTTTCACTGCCGGGGATCCTTTGTGCCAGAAAAAGTTACTATAGTTTCTAATTGTAAGGGAAGCCAAACAAAACTCTTTTTCTTTATATATATAGACAACGTGAGAAAATATGAATCATGTTATAAAACTAAAAATTGAGGAGAGAATTCAGAGAAT	699
PpEST454_115590966	TGTCCACATAATAAAGTCCAGGACCCGTTTCATCCCATCCAGCTATCATGGTCCCAACAGAGAGACCCATGCCACGGTAAGAGTACAGAATGTTTGCCAACAGCTTTGATGCCCCTGTAACTGAAATTCTGCGCTTGTTTGCCAATTCATGCAACCGGCACTTAATCCCCAGATTTCTATGCCAAAACTGGCAGTCAGCGGCTCCTCCAGCCATTGTACCAAGCATGTAAGGATTGATTTCAATAATTTTCTTCACAGATTGTGAGGATATATATCCTCCCATGCTAGCTCGAGAATCAGCGGCAACCATGACGCCATCCTTGAAGATAAACGCAAGTGTGGTTGTCCCCTTCGCAGGCTTCACCATTTGAATAGCTTCTTTCTGAAAGCCATCAAAATCATTGGTAGTAGGAACCTCGAACGATGGAGCATCTGCAAACCCATCAAGAAACCCACTGCTCGCGCCAACCAGTGGCGCAGCTGATTCAAGACCGCTAGTATCAAGCTTCATATCTCTTAAATTTCTGGACGACTGATAATCACGCAGAGGAAGAGGAAGACGAAGAACGGAGACGAAGATCGAGCAGAGAAAATTAATGGAAGGAATGCTTATTTAGACAGAGTGGGTTTCTGTGCTCGAGGAAAGGGGGGGGC	654
PpEST454_115590968	CTATCCATTTTGATCTGGTGGTGTCAATCTGGAACACATTTTCCAGAATGTACTCACCAGGTATCTTAGGAAGATCTGGTGACTGGTTGTCGAAAACTAAGCCGCTCAGGTCATTCTGATATTGCCCCTGTAAAGCCCAGTAGTGGAAGCTGATGTATGACATAGGGTAACGCCAGACGGGCTTGGGGATGTCATTTGGGAGCCTGAAGTACCCAGAGACTAGCATGAAGATACCCTGAATTCCAGCCCCTATGATAATGCCCATGAGGAAGTTGGGGACGATACTGGCTATGGCCATCATCAAGCTCTCAACTACAGTGACACTTGCATAAAGGCACAGCACAAAGAATAGATAATGCTTGAAGCCTGGGTGGAGACGGACCATGTAGTAACAAACTGTTCCCGCAAGAAAGGTGATCAGTATCAGGAATGGCATTGCAGAGAGTGTATTGCTGATGACAAATGCAGTAACACCATAGTGGCCATTCAGCCTCTCTCTTTGGAAAACCTTCATATCCTCCACGAATGAAGGAAACCCACCGATTGACATGAACGTGACGAAACCAAATACAAAAGATGCACATGAACCCCTTGCCAGAATCGAACTGTAACCCGTTCCCACATC	625
PpEST454_115590970	CCTTTACTGCGGACTCAAATAAAAATAATGTCTTGTCCATCTTCAACTTTCTGATCTTTCTTACTGTGTACTTGTTATGATCCGATTAATGATCCTAAATTTTGGGCTCGATCCTAAATCAATTGGTCAAAGAAGTGGTTCGCATTAAGTTCGTTCAAATGTTTAGGGACTTGGGAGCCAACATATGCATGAAGAATTCCTCAAGATTTTTCCAGGGCAAAAGGAGTTCTCCAGTTTGATAGGTTATAGCTTTAATGAATTCTTATACTGTATATCTATATTTATCAGGTAAACCAGGCCAATATTTATTTACCACGTCATTTACATTTT	330
PpEST454_115590971	GATGAGGATGATTTTTCGCATGCTGCAGCCTCTAATTCTGCTGCTGCACCACGACGTAATTATCGAAGAGGCTATATAAGGGTTCGAAGGGCTGGAAGGGTTAGGGGGCAGGCGCATCGTGGAAATAGAGAAGCCGGGCGATTTTTATGATTAAAACGACCTAAAACTTGGGGAAGACTGCATTCTACTTTCACAATTGGTTTTTTTTTACTGTATTCACCGCTTTGCTGCACCTTGTTATGGGTACAGGTCAGAACTATTATCATTTCATTGGAAAGTGAGGCAGTTGACCCCGCTGTTTGGTTTAGTAATAGCATTTGCTTCTGTGGCCTGATTTGCACACTGTGATTAGTGACAGGTTACTGATTAACAGATTGTAGAAAAAGCAAATGGCAGCGCATTGCCCCCTGGATATTTTAGGGCATTTTCACACTCAATTTCCCTCGTAGTAGGTTGTATGGATCAGTTATCATAAGCCCTCGTAGTAGGTTGTATGGATCGGTTATCGTTTGGTTATCATTGTTCGTTATTTGAACAGGGACAAAAATTGTGCTCTCATTTTTGTC	566
PpEST454_115590972	CCACACCACCAGAGGCAGCAGTAATCAAGATGTTCTTTTTCTGGCCACTTCCGTCGAGATTAAGCCCTGCAGCTTGGGTGAGAGCCTGGAGAGCTGTGAGACCAGCAATAGGTAAGCCTGCACCTTGAGCTGCTGAAACTTCAGGTGGCCTGGCAACTGTCAAGCTCTCACTAGCTGTGACAAACTCAGCCAGTCCACCTCCATTAGCGAGGGTGAGATATGCCACAACTTTGTCGCCCGGTTTGAACTTTTGGACCCCTTTTCCAACTTCTACAACCTCTCCAGCAACATCAGTAGCAGGTATATGAGGGAATTTGGGTGGAAAAAAAGGCCGCATCTTGCCTTTCTGAATTCTCCAATCAACCGGGTTCATAGTAGCTGCTTCCAATTTCAGCAAGATCTCACCTTTCTTTGGAGTGGGCACTGGAACCTCTACATGCTTTAAACCAGAAGCTCCTCCACCATAGCTGTTGTACTGAACCGCACGCATAAGCTTTGTCGCCATGGCTGCCAATGTCATACCCTGAGTCAGCAGAGACAGACGAGAAAGGAAAGATCCTAGATTTTACGAGAGAGAGAGAGAGAGAGAGAGAGAGGGT	599
PpEST454_115590973	GATTAGTTTCTTTGTATATGGTCAGATTTAATCCCTTAATAATACAGAATCGTGCTCTTTTTCTGTTTTAAAAAAAAAAAAAAAACCAAAAAAAAAAAAAAAAAAACCTCGTGCCGAATTCGGCACGAGGAAGAGCTGGAGCTGATCCCTACTCAGGCGCAGTGGATATCTGCGTGGTCCATAAGAAAGCAGGATTTGAATAGCAGTTCCCTTCCATTTCTGAAGAAAATGGCTGAAGTATCAGGTTGGCCTTTGAACCGCTACCAGACTTTGGCGTTGCTCATATTTTCCTCGGTGCTTGCATTGGATCTCTGGTTTTGGGAGCTCTTTTTTGGCACTGCTGTGAACTGGTCCTATCAACTTGCTTCACAGGTTTCTGAATATATTGATAACTCAGGGATGAGTTTGTAGAATTGTCTCCCAGTCTCACTGCTCTAATTCTTTATATGTAAATACCGTAAAAAGAAAAAAGAAAAATCTCTGATTGAGCTTGTGTAATGTTTGACCAGGCCAATACTGTATGTAAAGAGCAAACTCAGACTGGTCTGTTCAGCTCCAAGCAAAGATTATTTTGAGAATGGAATTGTCGT	590
PpEST454_115590974	GAAACCAAGGTACAAAACAATATGCAATGTAACAATTTGATTGACGGTACAGTTCAAATTAATTTTAAAGCAGAAGTTATATCCATATCACATGTAGATATAAGTCAACACAACTCTATAGGATGCTGAAATAGAACAAAGTTCAAAACTTGAAAACAAAAATCTGATATTCAAAAATTCAAATATGACACATCACTCTCAAAGAATCTCACCCAGTTCATTATCACAAAAGTCAGAGACAAGTGTTCTCTTCATTGCAAACAATTCTCCCAGCAGCATGTCAACTCAATCGTTCATTGCCTATGTTTGAGAGCGGAGTTTCCTACGACCTGGACAAGAAGATGGCAGTCGGGCTTCCAGGGGAGGGAGGATTCTGCTTCATCCATTACTCTCATACACACATTTAGATTCACCACAAAGAGAGAAGGGAGCTTGGAGCTGTCCTGGGAACTACCTTGCTGCCACCATCTAGTTCTTCTCCTCTCTTTATCCTATCTATGTATTTCTTATTTTCTGTATTCATAGTTATGTCTAACTAATCCATCTAGTTAGGGCTTAGGATGAAGCCCTAGTCATGAATATTCAATGTTATGGATGATTTTATAGTTAATTGATTTCCTTGCTTTTATAAAAAAAA	637
PpEST454_115590977	AAACAGAGAAAACAGAGGCAGAAGAGCCCAAAGAGGTCACAGCAGCGGAGCCTGTTGCTGCTGTTGCTGAGGAGACCAAAGAAGAGACCACTGAAAGTGCTGAGACACCAGCAGCTCCTCCAGTAGAGGAAGAGAAACCAGAGGAAACTACCACAGATGTTCCGGTCGAGAAGACTGAGGAGTAGAAGATTTATGACATCATCATCATCATCATCATCATCAGAGAAGTTTGTTTGTGGGGGTTATTTTCTAAGTTGCATGTCCAATTTGGTCAGCTTCTTAGCTACATTTATATTTTGGTTTTTAGTTTTAAATTAGTGGGGTTTGGCATTTGGAATCTACCCTTATTTTAAGCTTTATATCATATATGTTCAAGACGATGGCATGCATGGTGTTAGATTGAAGTATAGTGGAATTGGTGTGAAGAAGTAGATGTGATTTCTGTTAGTTTTGAATAATATTTATTTATGCACTTATAATATTCTTGTTCGTTCGCAGAAAAAAAAAG	508
PpEST454_115590978	ATATTTTTCCTCAGATCATATATTCAAGTGGGAGTTAAAAACACAAGAAAAATAGAATATTTTATGAAGGGTTTTTGTAATGTTTATTTAATTATGTATCTGTTGTCTCTGGTTCTTCATAAGTGCTTAATGTTCATGCTCTGAAAAAGTCTGAAGTTTGTGGCCTACATTGAGTTGAAACAAACAGTCAATAAAGTGTATATG	204
PpEST454_115590979	AGAAGACCCCTTGGCATGCCTATGGCCCCATTTGCTGGGGGGGGTAGTATGAACCCCGCTGACTTTAAGCAGAAGGTCATCACCAATGTCGAGCATGTTATTGGCCGGATCAATGGAATTGCCCCACAGTACTTTTCTGAAGAGGAGGATAATGCCATGGAACCACCACAGTCGGTGCAGCGCGGAGTGACTGAGTTGGTTGAAGCTGCCTTGACTCCGAGGAACTTGTGCATGATGGATCCGACGTGGCACCCCTGGTTTTGAAGTTAGCACCGGAGGTTCTAGAGTTAAAAATATGGTATATTTTGCTCGGACGGTTTCCTGTTGTAAATATTTATCGTGTACATATCGGTGCTCTTATAGTGATTTTGAGAAGTCATTCCCCATAATTATATTTTTGACACCCAATTTGGAAAGAATTGAGTGGGGTGTTGAACATGTAAATCACAAATTCATATGTAAATCACATCTAGGAGTAAAGATTTGGTTCTAGGGTTTTAGGTATCTCATTGACGAGGATCCATATATTATACAAATGAAATGCGTCATCGTTCCTTTGCAAGGAATTTTGTTTTTGGTTAAAACTATTGAAATGCAGTTACCGTATTGAGAA	613
PpEST454_115590981	TTTGGCTGGGCCAAAGAAAAGGGTCAGAAATCTTTGGCATTGGATACTGCAATTGGAATGTGGCAATTACTGTTTGCTGAAAAGCAGTGGCCGTTTGTCGATCATTGGTGTCAGTTCTTACAGGCTCGGCATAACAAGGCAATTTCAAGGGACACATGGTCTCAACTATTAGAGTTTGCAAGGGCTGTGGATTCATCACTCACAAATTATGACGCCGAAGGTGCCTGGCCCTATCTTATTGACGAATTTGTCGAGTACTTGAAGGAGAATGGTGTAATCCAAAAAAGCTAGTTGCCTGAACGGAGCCAAAACCAATCAGGACTGCTTGAGTGGTGAATTAGGAGTTTCTTCTCATTTTCATTACTGTGATTGAATTGTGCTGCCCTGTGATTGAATTTGGTTTGTCTGCAAAATAAGACAACCAAAAGAGAGAGATGACTTGGAAACCAATTGAAAATCTTATTATTACATNCATTTTACAGTCAATTAGATTGGTGATGTGGTATTGTATGTGC	515
PpEST454_115590982	TGAACTCAGAGTGCTTCTTAACCAAATCCCTTGAGGCGGCGCTCTTCAAGGTACTCAAGCTGGTCCTCCTTGAGGTGAAGAGTAATCTTTGTACCCCTGCCGAGAACCTCACCAGAGTTGTCTCTGGTGACTGTGAATGAGCCTCCCGCTTGAGACTCCCACACATATTGCTCATCATCATTGTGCTTGGTGGTAACAATGACCTTGTCTGCAACAAGATAAGCAGAATAGAACCCAACACCAAACTGACCGATCATGCTAACATCAGCACCAGCGGCCAAAGCTTCCATAAATTCCTTGGTGCCAGACCTTGCAATGGTACCGAGGTTGTTCACCAAATCAGCTTTGGTCATCCCAATACCACTGTCAATAATAGTCAAGGTATTGTTGGTTTTGTCAGGGATGATGTGGATAAAGAGGTCTGGCTGACCATCGAGCTTGCTCTTGTCAGTCAAACTCTCAAATCTAATCTTGTCAAGAGCATCGGAGGCGTTACTTATGAGCTCACGGAGAAAGATCTCCTTGTTGCTGTAGAAGGTGTTGATGATCAAACTCAGAAGCTGGTTGATCTCGGCCTGGAAGGCAAACGTCTCAGTCTCCGCCATTGATGTTGTATATTAGGGGTTAAAGGAGATCTAGGGTTTGGAGAAGCAGAGAGGTCGAAGACGACGTAAAA	676
PpEST454_115590983	AGTGGTCTGCAGCTCCTCAAAGATGCCCAATGGATTGATGTGCCCCCCATGCGCCACTCCATTGTTATCAACCTTGGTGACCAACTTGAGGTAATCACTAATGGGAAGTACAAGAGTGTGGAGCACAGAGTGATTGCCCAAACTGATGGCACCAGAATGTCAATAGCTTCCTTTTACAACCCTGGCAGTGATGCTGTCATCTATCCTGCACCAACACTGGTGGAGAAAGAAGCAGAGGAGAAGAATCAAGTGTACCCGAAATTCGTGTTCGAAGACTACATGAAGCTCTATGCTGGCCTCAAGTTCCAGCCCAAGGAGCCAAGATTTGAAGCCATGAAAGCAGTGGAAACCAATATCAGTTTGGGTCCAATTGCAACAGCTTAAGAGAATTTAAGTTTTACTAAGAAGCCGGAAAGGTTGTTTGCTTAAAGTAATTATGGGTGTGGCCAAAGTTTTTTATTGTCTCTTTAAAAATTCAGTTAAAATTACTATTGAGGGTATCAAATATCAATCTGTTGTTTGTAGAAACTAAATTTATAGTAAATAATGTGACCTGGGAATTTGTTAGTGNGCTATTCCTGTACCGTGTACCAGTTTGTTAAATAAACTGTTACGTTACCAATTCTCAAATAAAAAAAA	639
PpEST454_115590984	CATTTTGGGAAGATACCATTTTTGATGTTGGAGAGACTCATATTCAGGTTGTTTCAAACGTGGAGTTGGATGAGTGTACAAGTTGTGTCGAAAGCGCAGTTATATCTTCAATACAACTTAATGTTGACGCTCAGCCTAAATCCCCGGGAATTGACATGAATTCTGAACCTGATGTAGTTGTTGCTCCTGAGCCTGCTGCAGCTGTACCTCCTGAGCCTACTTCCTCAAAAGAACAAACATCTGGAATCACTGCTTCCGCGCCAACTGGCGTGAATGACGTATTCTGGGAACACTTCTTGACTGAGAATCCTGGTTCAGTGGAAGCTCAGGAAGTTCAGTTGGAAAAAAGGGATTCTGATGGTAGAAAGAACGAAAGCAAACCTGCTGATCACGGCAAGTTGTGGTGGAATATGAGGAATGTAAATAACCTTACAGAACAAATGGGGCATCTTACTCCAGTAGAGAAAACGTGAT	474
PpEST454_115590985	ATCATATTAAATTAGCTATCTTACCTATCATTGATAATTTTTTGCGCACACTCTCTCTCTCGCTAGAGTCTCTTCCGCGGTCGCCGTTTGCTTTTTACGATCTTCTTTATCAATCAAGATGGTGCTTCAGAACGATATCGATTTGCTTCATCCACCAGCTGAGCTCGAGAAGAGGAAGCACAAGCTCAAGAGGCTTGTGCAGTCTCCCAACTCTTTCTTCATGGACGTCAAGTGCCAGGGGTGCTTTAACATAACCACTGTGTTCAGTCACTCGCAAACAGTTGTGGTGTGTGGTAACTGCCAGACAGTGTTGTGCCAGCCTACTGGTGGGCGTGCCAGGCTCACCGAGGGTTGCTCTTTCAGGAGGAAGGGGGACTGATGCTCTGCCCAGAACACTTTTGACTCTTATTAGTTTATCTACAAGAGAGCCTTTGAAGGTTGATTTCATGGAAGAAAAGAAATGGGTGCTGTTGTTATTGTCAAGTTATCTAGGTTTGGTTTTAAATGTTTAATTTTGTTAGGATCGTTCTGAACTTAGTATGACAGTGCTGCGTTTTGATTCTGCTTTAATTGAGTTTGCTGTTTGACATTATCA	595
PpEST454_115590986	CCTTTGGATGATGGGCACGTTGTGACTGTGTTGTGGGTTCGTGATAAAATAAGCTTATATCGGACTGCTGTGTTATGTATTTATCATTTTATGACTAAAATATTGGCTCTTAAAAA	116
PpEST454_115590987	ATGTTTAACACAGTGGCAAAGAAGAAGATTGCCATCCTGGGGTTTGCCTTCAAGAAAGATACTGGTGACACAAGGGAGACCCCAGCTATTGATGTGTGCAAGGGGTTGTTGGGTGACAAGGCCGAACTGAGCATATATGACCCGCAAGTTACTGAGGACCAGATTCACAAGGACCTCGCATTGAGCAAGTTTGACTGGGACCATCCTCTTCACCTCCAGCCGATGAGTGCCTCCTCCATTACTGAGAAGCAAGTTACTGTTGTCGGGGATGCCTACGAAGCAGCAAAGGATGCTCATGGTCTTTGCATTATGACCGAATGGGATGAGTTTAAGACTCTTGATTACAAGAAGATATTCGATAACATGCAGAAACCGGCATTTATATTTGATGGTAGGAATGTTGTTAATGTGGATCAGCTGCGGGAGATTGGGTTTATTGTGTTCTCAATTGGTAAGCCTCTGGATGCATGGCTCAAGGACATGCCTGCTGTGGCATAAAAAAAACTGACGAGGAGTTCAAGTGGCTTGAGGCAGTCAGTTTGATTCTTTGCTATTTTTTTCATGGGGTTTTCTTCTTTCTTGCCACCACATACGTAGTGGTCCGGTTTCTGGTATAATTTTTGTTGAACTTAGAGGCTCTTGTTTTGCCTGGCATAAATTTGAAGTCATATATTGTTATATTTCAATTTATTAGAAAACATGAAAAAAAAAG	712
PpEST454_115590989	GCTTTTGGTGTCTTCAGGGGTTGTATTGAATGCTGAAGTGCATTGGGTTACTTTTCATAGTGGATATGACTTTGGATACTTGCTTAAGCTATTGACTGGTCTGAGTTTGCCCGACTCCCAAGCGGGTTTCTTTGAATTGATCAAGGCCTTCTTCCCAGTGGTGTATGATATCAAGCATTTGATGAAGTTCTGCAATAGCCTTCATGGTGGGTTGAACAAGCTTGCAGAATTGTTGGAAGTGGAAAGAGTTGGTGTGTGCCATCAAGCAGGCTCAGACAGTTTGCTTACAGCTTGTACGTTTAGGAAATTGAGGGATACCTTTTTCGGTGGCACAGCTGAGAAATATGCTGGTGTATTGTATGGTCTCGGTGTTGAGAATGGACAGAGTACTAATTGAAAGAAAATAATTGTCAAAAGATTGATGGATATTTGTAGACTATTCGAGTGTGAGACATGGTAGTTTTCTCTGTACACTTTCGCAAAAGAATTGTTGTTTTAGTTTTAACTTTTTCCTCTTTGCTTGCTTGTAACAGAAACCTTAACCGGTTATGTAGCCCCGAGTTTCTTGTATATTATTGCAGTTAGTGTTTCAATAAAAGTTCATGACGTTTTCTTTC	617
PpEST454_115590990	CTCATCAAAGTGATGTCTACAGCTTTGGAGTTGTAATGCTAGAGCTCCTTACAGGGCGGAAGTCCTATGACAGGTCGCGGCCTCGTGGGGAGCAATATTTGGTTAGATGGGCAGTTCCTAAGCTTCATGACATTGATGCATTATCAAGGATGGTTGATCCCTCTCTAAATGGAGCATTTACTATGAAGTCTCTGTCACGTTTTGCTGATATTATTTCCTCTTGCGTACAGCGGGAGCCAGAGTTTCGACCACCAATTTCTGAAATTGTCCAGGAACTCTTACAAATGGTTTAGTCAGAGCCTCCACCTCTCCGGCAATGAACATAATGAGGAACAAATCTTAACTGGGAAACATGTCTTTCCCAACCGAGATGGTTAGGTTGCAGAAGTTGCAAGTTGGGGGTCTGACAGGGACTTTCCGGAGGAGTGTTTTCAGGGCAAAGCAACATCCTCAAGACCTCGTTTAACATAATTTAATGTGCAAATGTTCAGACAATTTTTGTGTGTGATTATTGTTTACCAATGTAATTATTTGTCTAATAGAAGTGAGACCTTTGTTTTGTGGTTATTTTTTACTCACTAGGAGAGGAGGTGCATGTGGTCTTTCTCCTTCACAATTTCACAAACATGTAAAAAAAA	638
PpEST454_115590993	AGACAAGATTTGATTAGTACCGCTTTGCTGTGTTTGATATATTCATCCTCAGATCATATATTCAAGTGGGAGATAAAAACACAAGAAAAATAGAATATTTTTTGAAGGGTTT	112
PpEST454_115590995	CAGGTCAAAGTACCGGTCAAGTTTATTGTGGGCGACCTGGACATCACCTATCATATCCCAGGCGTGAAGAACTATATACATAATGGAGGCTTCAAAAGAGATGTGCCATTTTTGCAAGAGGTGGTTGTGATTGAAGATGGAGCTCACTTTATTAACCAGGAAAGGCCCGACGAAATCAGTCGGCACGTATATGACTTCATCCAGAAGTTCTGATTTTTGTTAGCCCACTATGTTTGTTTCGCAGTTGCTACTTCAATAAGTTTGGCTACATAACCGTATAATGACGTCTAAAAAGCAGTGCGACATTATCGAACCTCGCTTTCAAGTTGAATCTAGTTTGAGATTTTCGTCCTTAGGGTTTGCTTATGTAATAATAAAATGCAGAGCTTGTTCTATCTTTTGATCATCGTGATTATGCTGCAAGCCTCATTGGCTTATTTATTAGCATTTACAAATTACAATATAAGAGTGGTTCAACTTTACTATC	487
PpEST454_115590996	CAGGGATGGGTCATCCAATTGAGAAGAGGGATCTGTATGATGCCGACCATGGGAAGAAAGTATTGAGCATGGCACCTGGACTAGAGCGTCTGAACATCCTTCCCTTTAAGGTTGCTGCATATGATAAATCTCAAGGTAAAATGGCATTTTTTGATCCCTCAAGGCAACAGGACTTCCTCTTCATATCGGGCACCAAGATGCGAACACTTGCAAGGAACAAAGAGAACCCTCCTGAAGGATTCATGTGCCCTAATGGCTGGAAGGTGCTTGTTGACTACTATGACAGTTTGGTTCCTGCGGACAGCGGTAAAGTCCCAGAAGCAGTTCCAGTTTAGATGGAGCTGATGTTTCATATGTACTTGCCCTGTTTGAGAGAAACCTTGATAGCTAATTAGTCTCCTCTGTGTGATCAAGATTACTTGATAGCTAATTAGTGTCCTCTGTGTGATCAAAGATTTCATAAGATTCTCTGCCCAGAATTCTAATAAAACCATGTGAGACACTGGTGCAGAGAAACGACCTTGCCTCGACTGTAATTAGCGCCACTAATTGCATCATGCTTCACTGCATTTGTGCATGCAGGCGCTTTGTATCATAGCGTGATTGTCTTCTATAGATAATAGAAGGTAGATATTTGCAACAAAAAA	647
PpEST454_115590997	GCAAGATATGGGATTTTTCTCATCTCAAAATGAGATACTTTTGAAAGAAAAATCTCCCACAAAAAATTTGTACCTTAATTTGAAATCATCTGATGTATGGGTAGCTGAGTATAGGAAATGGGTGGACAGAGTAGGGCATGGCATGCCTTATCATGTTGGGCACAGCACTATATCATTGCCCAACGAGCCAGCCATGGTAGAACATGCGCCAGCAGGACTTGTTGCTAGTGTTTCAGCATCTCAACCAGCTAAGGGAGGCATTGGAAGCCTGCATGTTCCGAATTGGACCAACCGGTATTTCAGGCATGTGATTCATTGCAAAGGGTGCAGAGATGTTGTGAAGAGTTTTGAAGCCTGGAAAATTGGTCTTTCTGGTATTGCTCTTGGGCTGATCTCAGTGGCTATTTTAGTGGCTGGGAGGCAGTGGAAAGCCATTTTGCTGGTGTCAGCGGCTGTATTCTCAGCTGGAGCTTATGCATGCTCAGCTGCTGTTGCATTGAATACAACAAACTTCATAAGAACACACAGGAGATTGTGATTTTTGAGTCATAATCCATCATCATGTAGAAATATTTCCAAGCCAAGTAAACATGATTGTGTATGTATTGGTATTTTGTATTCCACCATAACAAAAGAAGGAAATTGAAAAGGTGAGGTGGGTTTTTACCAAATTCAACAAAATGAGAAGGTGTCAAGAAAAA	701
PpEST454_115590999	TGTGCAACTTAGATACGACGGTTGGGTTACAGAGTTACAAGATCTAGAACGATCAAGGCAATTGAAGCAAGCTTTGGGATTAGATAATCTTCTTTATACTCCCGATGCAGATTTCTCTTGCTTTGCGGACCTAGCACTTACTTCTCCGGAAGATTACTACATTGAGGGACAAGGTTCACTCCTCCAATGTGTTTTGACACCAGGTGATCCTTACATGCCTTTACCAAACGAAGAAATTATAGCAAGAGTGACGAAGCAGGTTTTGGCTTTATTCCCATCATCCCAAGGTTTAGAAGTCACTTGGTCATCTGTTGTCAAAATTGGGCAATCTCTCTATCGGGAGGCACCTGGCAAAGATCCATTTAGACCTGATCAGAAGACACCTGTAAAAAATTTCTTCCTTGCAGGCTCATACACAAAACAAGACTATATAGACAGCATGGAAGGGGCAACTTTGTCTGGCAGGCAAGCCTCTGCGTATATATGTGATGCTGGGGAAGAGCTGGTGGGATTGCGAAAGAAGCTTGCAGCCCAAGATTCTGGGGAATACGCAAAAGCTGCTAACACTACTGATGAGCTGAGTCTTGTCTAACACATTTTCATTTGTGATTCATTAGTTAGCACTGAGAAAAACCACCTCAAATCAAAATGTCGTCGAGACAGGCGGTGACTTTGACACAAGTGCACTTTGTTTATTATCAAATGCTTTACAATGGTTTATATCATATAAAAGTATAGAAAGGTTATGAGAAAAAAA	757
PpEST454_115591000	AAGAAAGAAGCGAGTTGATGAAGGGCAGCAATCTGCTACGGAAAATGGTGCAACTGCCGAAAATGGAGGCAGAACAGCCTCATCTCGGCAAGGCAACCCAAATGCACATGAAGCAGCAGCTCCAAACAGCATTCTGTTCATTGAGAATTTGCCCCATGAAACCACTAGTGCTATGCTGGAATTGCTGTTCAAACAATACCCAGGATTTAGGGAAGTCCGGTTGATTGAAGCAAAGCCAGGCATCGCCTTTGTAGAGTTTGAAGATGACATTCACTCATCAATGGCCATGACTGCCCTTCAAGGCTTCAGAATCACCCCTCAAAACTCCATGGCCATCTCTTTTGCCAAGAAGTAACCGAAATAAACTCACCTTCCTATCTTTTGTAGTCAAGTGTTGTTTTGTTTCTTTCGTTGTGTTGCGGATATGTAATAGTAAAAGCATATAATCTTACTGTACTCTTGTTGATCCTCAAGAAACTGAATGCAGAATCAATTATCAAAAAAAAAAAA	510
PpEST454_115591001	GACAGTGGAAGCTCATACACTTATCTTAATTCTCAGGCTTATCAATTTTTGACTTCATGGTTGAAAAGAGAACTAACTGGAAAACCTTTAAAAGAAGCTCTAGATGACAGGACTCTCCCACTTTGTTGGAAAGGTCGAAAGCCATTTAGAAACATACGTGATGTCAAGACATACTTCAAGCCCTTAGCACTAAGATTCGCCAGTGGAAGAAAAGATACCACGCAGTTTGAATTGCCCCCAGAAGCTTATCTAATTATATCGTCCAAGGGAAATGTTTGCTTGGGAATTTTAAATGGTAGTGAAGTTGGGCTGCAAAATTCTAACATTATTGGAGACATTTCAATGCAAGATAAAATGGTGATTTATGACAATGAGAAGCAGATGATTGGATGGGGTCCTGGAAACTGTGATAAGCTACCCAAGTCTAGAAGTTTCAGCTTTTGGTGATGCTTCGTGAGGTTCTCAGACTTGCACGTTTATAATGGCGTATGATCACAGAGAATTATTCTGCAGAAAGAAACATTCTCCGCTGTATACTATATAGGATTGGAGGGGAATAGTTCCATTTCCAATGTACATTTTATATATTTCACATGTATGTATGTAGAATCACGTCTACTTGGTATTTCTATTTCCAACCATATATGTTGGTGAAAACTATATAGTATACTTCAGGTTACATATGAAGAAAAAAA	695
PpEST454_115591003	CTGGTTCACCATATGCTTATGGTGTTCTCGATGATGGGTACCGGTACGATATGTCTGTTGAAGAAGCTGCTGAGTTGGCTAGAAGGGCTATATATCATGCAACATTCCGTGAGGGAGCCAGTGGTGGAGTTGCAAGCGTTTATCACGTGGGACCAAAGGGATGGAAGAAGCTTTCTGGCGACGATGTTGGGGAGCTTCACTATCACTATTATCCCGTAGTCGAAGGTGCAGTTGAACAGGAAATGGTTGAAGTAGCTGCGGCCTAAGAATCTTGCGCAACCTGGACCGGGTTTGAAGTGTTGTTCCCCCCCTTCATGTATTTGATGGCAGATGGAAATGCAAGACTAGAGGATTTCATGACCTATTTCGGTTGATATGTTGTTAGAATCGGGATTTTAAGTTTGATGTCATAGAACTTTCTGAAAATCATCATCATCTTTCCATTGTGGATTTCATTTTATCTATTGTTGGTGATGCCCTTCCATNTTAGTTAAACCCTGGTCAAACTGGGTTATATT	518
PpEST454_115591005	GAAACCACAGAGGAGTGATCTGAAGTGGATAGAGTTTGTAACTTTGACATCAAATAGCTCAAATGGGCAGCCATTGTATCCGCCTCTGTTAAGAGATTAAACGACCAACCAATATGCAATAAGCTAATTTGATTATCTTTCCAGAGAAAACAGATTGAGATTCTTTTTCAAACTTTGTATTGGCGGAATCTATCTCTCCGAACTGTCCATCTCAACAATCTTTGATTATCATGAACCTTATGAACTCAAGAAGGTTCGAAGAACATGCATAGCAGCACAAAATGAAGCACTCACGAAGCTTGTAATCCTTGTTACTTCAAAAACGACCGAGCTGAATATCAAATTGAGCCTCGTGCTTTGGATAAAATGCCAAATTCAACCTTGTGATTTGGATCGAATGTCAAATTCACACAGAGAGAGCTCCAACAGAGGAAGGTGGAACTCAATTTCTGCTTCAAATTCTCTGGAAATGAAAACGCTCCGTATTGCTGACTAAAAATGGGAGAATTTCCGAGCTCAACGAGAAAAAGAAAATCGCTTTTGCTTCCATCAAACGAAACAAAATTAGAGTTCAAGAAAATCAGGAAAGAACATATTCTGAAAAATATTT	610
PpEST454_115591007	GCACGAGGATTTTTAATGACTTGGGAAGTGGAAGCAACGTTGATGTTTGTGTAATAACTAAGGGACACAAGGAATACCTGAGGAACCACTTGTCGCCCACACCTCGTACTTATGTCAGTGCGAAAGACTATACATTCTCCAAGAAAACTGAGGTTCTCTTAACGAAGATCATTCCATTGACCGAGAAGGTGGAAGTGATAGAAGCAGGCGATGCAATGGAAGAGTGAAATCACTCCACTCTACTGGGAGGGAGCATGGGAATGTTCCATGTATTCAGTTTTCAGTGTAAAACCTCAGCGACTTGATCCCAACTTGTTATGGGTTTGCTTATTCCATGTGGATTTGACATTTTTATACAGACTTTGCGCTAACTGTTTTGTTTGTTGGGAATTCATTAAGAATTATTAGAGCATCTTAGACTTTTAAGCTGGTTGATTATATTGCAG	446
PpEST454_115591009	AATATTCATTTAGAAATTGGATCGGGTTCTATGAAATTTATACAGCTTGTTTTTCCAAGAGACATATCGGATATGAGGAATATGTTTTAGGTACAACGGTAAATCGATCAAAACCTGTCACAGTACGGTGTTCCATATACAATAAGGTACAGTACAGTTCGCACAACAGTGTCGATTGGTATTGCAAAGTTAACACCAGATGATGCTCCTGTTCCTTTGCGAGTGAAAGTTGCTGTGTTAACTCCAATAATATGACCATATGAATCAATCAACGGCCCACCTGAATTCCCAGAGTTAATGGCAGCGTCTGTTTGAATAGCTCCTCTAATGGCCTTTCCATCTGGTGAGGGTATCTCCCTGCCTAATCCACTGACCACCCCTATTGTTAGAGTGTTCTCGTATCCATAAGGATTCCCAATGGCAAAGCAGCTCTGACCCACATGTAAACCATTAGATGTGCCAAGAACAACAGGTTTTAACTCATGTCCTTCAACATCAACCTTAAGAACAGCCAGATCATAGGCTGGATCCACACCAACAATCTTGCCTTCACTGTAAAAACCATTGCCTCTTGCATCTACAAGATAAACAACGCTGTAATCCGGTTTGGTCTGTGGCCAATTTAGCCACAACGTGGTAATTTGTGACAATGTGACCGAACTTATCCCA	669
PpEST454_115591010	CAGGAAGACGAGCAATGGATGATGAGAGGGCTGGGAGTGTTGAGGAAACATTGGTGGATTGGGCAAAGCCATTCTTAAGTGATACAAAACGAGTCTTAAGAATCATGGACACAAGGTTGGGAGGTCAATACCCCAAGAAAGCAGCACAAACTGCAGCTGAACTTACTTTACAGTGCCTCCATACAGACCCAAAGTACAGGCCACTCATGATTGATGTTCTAGCCACATTGGAACGCCTCCACACAAAGAACACATTACGAACTCAACCACATAAACCAGAGCATCATGGGGCCAAGCATTTGAACCATCCTCACAGGATAACAAATTCAAACACAAAATTGGAATGAGTTTTATTTTCCTCATTTACAGAAGCAACTTTCTTACAAATATATATATGTAGCACAAATGTGCTTTCTAGGGATTTGGTATACGAAAAGATGATGACACATTATAGTTATACTTGTTTTGTGAGTAGTGAGATAGTACATTATACTTGTTTCTGATAGATTGATGAATCTATGAATATAAAGTTTCCACTTTTCCTTTCCCCTGAAGTG	557
PpEST454_115591011	TTTGACTGATGACAATACTTCCCTTGATGGGTTTTCTGCCAAGCCCTTGGATGGCAAAATCAAGGCCTCAATCAGAGTTCAGGTGCTTAATGTTGCCCAGTCCCCTACCAATGCTTTGCCCTTGTGCAACAGGTTTCCCTCCAACCCCTGATGACAGCTGCAGATTTTGAATTTGAGTTTTTGTTTTTGTTTTGTTTTTTTTTATGTAAGAACTATTTTGATGGGGTTTGGTTTTGATATGTATAGTTCCGCCCGTATGTGATATAGAAGAGATGGAAAATATGCTTTAAGTGTTTTGAATCCTCTGTCTGTATGTGGGAAGCTATGAAGGCTGCTTGTTTTGGTTTTTGGATTTTGGAACTTTTGAACTGT	372
PpEST454_115591012	GCACGAGGGTGACTCCGACTCTGCCCCCGTCCTCGACCTCCTGCCCCTCGGCTACTCCAAGGTCCTCGGCAAGGGCCGTCTCCCCAACGTCCCCATCATCGTCCGCGCCCGTTACGTCTCCGCCGAGGCTGAGCGCAAGATCAAGGAGGCCGGCGGTGTCGTCCAGCTCGTCGCATAAGCTCGTCGCTTGTAGATGATGCATTCAAGAAGGAAACAACGAACGGCACAAAAAGACGAAAAGTTACGAAAGGTGGCATCCGGCATCAAGGGAATTTTTTTGTTCAGCGTGGTAGCTGGGTGGGAGTGCTCTTCAGCGTATTAGTTGAATGCAATTTCTCCACCG	343
PpEST454_115591014	TTGTTCCAGCCTGATAACTGGAGGCATTTTGTGGCATTCGTGAAGAAAATGAAGGAAAAGGGCAGTCACAAGTGCCGGGAACAGGTCGAGAGGGAAGCTGAGCATTTCGTACACGTTACTACACCTTTGGTGCAGGAGGCTGCCGTTCTTATGCGCTAAGATTGCATAATTTAGGCTTTAGCTAGCTTTGCTTCTACCGCCCTCGAAACAATCTTATATATTGCCTGGCCGCATATAAAGGTTAGATAATGGCAATACTTCAATCCCTGGTTCTTTTTCCATAGCTCATTTATTTAAGTTGTGGCTATGGAAAATGAGTGGGGCTGTGTACCATAACATGGGCGGTAACTCTAATATCCCCAAAAACCTTATCTATTATCATGCTAATATTATACATGATTTAAGCAAATTCATATAGTTTTCTTGCATGCACAAGTCTTAAAGTGCCTGTTGTACAATGCCGTTAGCCAAATAAGAATGTTCACTCTTCCTTTTATGTATAACTATGGAAGACTCAGTTCTAGTGATGTTTGACTCTATAGTCTATGGCATGTGTGNGTTGTACTCTTTCCTCTTATGAGGTTTTATCTTTTTGAATTTTTCTCAGAAAGGTTTTAATGAGGCCAAAAAAAAA	634
PpEST454_115591019	CAGTACCTCCTAAAGTCATCAAGCACCAAGGTATGAGCTGGACAGTATGGGATAGATGGATTATAAAGGACAGCCCAACTTTAGAACAGCTCCTTCAGTGGCTCAAAGAAAAGGGCTTGAATGCGTACAGTATCTCTTATGGGAGCTGCCTACTCTATAACAGCATGTTCCCTAGGCATAGGGACCGCATGGACAAGAAAATGGTGGATTTGGCTACCGGTGTGGCTAAGGCAGAGCTGCCTCCATATCGGAAGCACTTTGATGTGGTAGTGGCGTGTGAAGATGAAGAAGATAATGATATCGATATCCCGCAGATCTCCATTTACTTCAAGTAGGCATTTCGGTTGCTGAGCTAATCAAGCAAATGAGAATGCAATGTTTAGAATTTGAACCCTATATCTAGTTTTAAGTTCAAGTTAATATAAGCAAACAGATTCTCATGTGTATCCAGATATATGTTTAGAGCAGTGTCGTCGATTGTCCAAAATTATCGTTTGTGGTTAATCCAACGCTCAGTCTGTCTGTTCCTGCCGAATTCGGGTTCATATGCTTATACCTTCAAATATTGCTCGTTTATTTCTGCTAATAATAA	592
PpEST454_115591020	ACAATGGCTCGATCCAACGCTGTCGTTTTTGTGCTAATGGCTACTCTCTTGTTGGCCTCAACAAGGGCACAATCCCCTGCATCTTCCCCAGCCAAGTCCCCTGCCTCTGCCCCTTCTCCATTGAGCACTCCACCCGCCGCCGCTCCTTCTCCTTTGAGCACTCCACCAGCTGCTTCACCTTCTCCTTCGGGCACTCCATCCTCGACTACTCCTTCTAAATCTCCCGTCGCAGACTCTCCACCTTCTCCCCCATCGTCTTCCTCTGAATCTCCGGCCACCTCTCCCACTTCTTCGGGATCGCCCGTCCAAGCTCCTACACCCAACGTTGCCGTTTTGAACAGGTTCTCCCTTGCCGGATCTGTGGCCGTTGGGGTTTTTGCTGTCGCCATGCTTATGTAAAGAGGGGAAGAATAGCGGGTGTTTTATGAATTTTTAATCATTTGTTTTCATTTACCATTGGATTAATTCATTCCTTTTGTATTTATTGATATACATATTTATGGGGATATACAGAGACACATTTTTTGTCGTTTAATTGGTTATTGTCACGAGAATCTCAATCTAATTGTTTTCTGTTTACATTAAAAATT	590
PpEST454_115591021	AAAATGCCTTCATTGCAGAACCTGGAGGCCCCACCCATGAACATTTCTTCATTGTCGAAAAACTTCCAGGATGATCATCCTGTTAAGTTAATACGATGTTTGTGGGTAGCGTCACTGGAAACCCTCACGAGACTTCACTCGTCCTATCAGGGTCACCTATAGGTTTAAAAGGCTTGTTGCATACGCTAAATGCAATCGCGTTCCCTGCGAAAGTGGCATTGTCTTAAGTTTTCCTTTTGTTGTGATTTGGGTTCAATAAATATTGCAAGCAGATGCTGCTCGTGCATTCATTGCATTAATTTATGTAACCTAGGCTAAGACTATTTGCGGGAATAAAAGTTG	342
PpEST454_115591022	GCACGAGGCTCAAGTACTGTCTGTGCAATACTGGAGCGTGGTTGACATAACGAAGTCATTATGTGAGCGCCATCGCTCGACTGTTTTTTCTTTTTTTGGTCAAACACCTATTGTCGACTGTCGAGTTAGTTTTAGAAATTGTTGAGACTTTTGTTGATTGTTGGATGCTTTACTGTAAAGATGCAAGTTAGTGTTTCGACCAAAAAAATGAAAAAGGATGTAACATCATGTAAGTTAGTACTGTATTTTTCCATTTTTTGAAGGCTTGTAGTAGGTGTTGTTTGTATATGGTCTAGTCTTCAAAAACATTTGCCAACATGGGTTGTGAAAATAAAAATGAATGATGCAGTCCTCTGATCCTTTAAAAAAA	370
PpEST454_115591023	TACAGGGGCAAGAACCGGGTCGACTTGGCCCGCGATTTCACGTACATTGACGATATTGTGAAGGGTTGTTTGGGGTCTTTGGATACGTCCGGGAAGAGCACCGGGTCGGGCGGAAAGAAACGGGGCCCCGCACCATACCGAATCTTTAATCTGGGGAACACATCACCGGTGACCGTGCCGACACTTGTCAGCATCCTGGAGCGGCATTTGAAGATGAAGGCGAAGAAGAATTTCGTGGATATGCCTGGAAACGGCGACGTTCCGTTCACGCACGCGAATATAAGCTTGGCCCGGAGGGAATTCGGGTACAAGCCCACAACCGATTTGCAGACCGGGTTGAAGAAGTTTGTTAGGTGGTATCTTTCTTATTACGGCTACAATCATGGCAAGCCTGTAAATTAATATTTCTTTTCCTTTATTTCCATTTTTTTTTTTAAATCTTACTTTAAATTTTCTAGGATTTTTTTCCCCAACCAAAAGGAAAAAAAAAACCTGTGGAAAAAGAATCCTATGGC	515
PpEST454_115591025	AGATACTGAACAAGTACCTCTACTTCTTTGAGAAAGGAAACCCCCAGATTACAAGTGCTGCAATCCAGGGATTGGTGGAGTTAATTAAAACTGAGATGCAAAGCGACTCTACAAATGTGAGTCCAGCCCCAGATGCATTTTTCAGCAGCACATTGCGGTACATACAGTTCCAGAAACAGAAAGGTGGGGTAATGGGCGAGAAATATTCCCCTATCAAGGTCTGACTCTGGTTTAAAGAGATTGTCATATTGGAGGACAATAAAGTTTGGGGTTGAGAGGAAGAACGATGAGGAGAGCCGACGTGTGAGTATAGTCTATGAAAAATGCCCCTGAATCCTAAATGAGGAGCAGCTATGTGCAGTTTCTTTTCCTCTTTCCCTTTAGGCAGTTGGCGCTTGTCAACAGGACAAAATCATTCTAGCGTGCAAAAGCTCTACATGAAGTTTGGGATTGACATTGCAGCGAAGCTTGTTATTTATTTATTTAATTTTCTTTTTGTGGGAAATGATATTGTTAGATTTCAAGTTGATTGGAGATCTGAAGGATTATTCTGTATGCAACTCAGTTGAAATTGTATGATGTATAATTAGTGTTGTTACATTCAAATTATCGAAAACTTGGTATTGGATAAACAGGCGTAAGCGAGAATAATCCTCTCATTTCTTTCT	668
PpEST454_115591029	ATGAAGCAAATAAGACCCTGAAACAAAGGTTGTTTGAGGGATACCATGTAAATTCACTCCAAATGAATCCAAATGCTGACGAGTACGGCCGGCAACAAACTCAAGCTCATGGCGATGGCTTCTTCCATCCCTTAGACTGCGAGCCGACGTTACAGATTGGATACCAGAACGATCCAATATCAGTGGTCACAGCAGGTCCAAGCGTGAGTAATTACATGGCAGGATGGTTGCCATGATAATAGAAAGTGTGTATGGAGAGCAGCCAGCCATGAATGGTGATGCATATTTTCTTTTGATAAGAAGAGACAGTATGTTCCTTTATGTTTCTTCTTCTTTTTTTCTTTTTTTAAATTTGACCAAAAAAGGACCATATTGTAATTGTATGGACTTATGCCATAACTCTGGACCTGAAGAGTTGTGTGTGCATGCTCTCAAGCAACTGTGCTTTCTTTCTTTTAGCTTCGCAAGCTTTGCTTTGGAATTAATAATATATCTTTCT	499
PpEST454_115591030	CAGAATAAGCAGTGTTGTCCCCGTAGCCGCCACCACCATCGCCGTAGCCACCACCACCACCGTAGCCGCTGCCTGTACGTCCTTCATCAGAGTAACCACCAGACTGAGGGTAGTCTGAGGTTCAAGGGG	129
PpEST454_115591031	GACCACGAATAACTACTGGAATTTTAAACTGACCCCCAGAAGTGTAGTGGAGCATACCACAGTTGTTGGAGATCTGGTTAAAGGCTAGAAGGAGAAATCCCATGTTCATACCCTCGATAATTGGTCTCAGACCAGTCATGGCAGCTCCAATACCCATACCTGTAAAGGAGTTCTCAGCAATAGGAGTATCAAGAACCCTGAGATCTCCATACTTATCAGCCAGGCCTTTGGTCACCTTGTACGATCCTCCATAGTGTCCCACATCTTCACCCATTACACATACAGTGGGATCCCTAGCCATCTCTTCTTCCAATCCTTCACGTAGGGCTTCAAAAAGCAGAAGTTCGTGCCCAGGTTTCGATGCCGTCGAAGCCGCAGCGCCATCAGCCTTTGTTGCAACAGCATTGGTAATTAGCTGATCGGCCCGACGAGCTCTTGAATTCGGACCCGACTTAGCCCCGGCATCAGATCTGACAACAAAGAAGCTCACTTTCCTCCCTGGGAGGGATCTACGAGAAGGGAGGAGAAGCTTCCTTGAGTTGGAGGAGACCGATATAGCAGCCGAAGTAGCTCCAAAACACTGAGAGACTGTAGCCATTGAATTTCAATTCTCGAGCAGAAATTGAAATTCCAAGAAACCAATTGAATAAAAAATGAAGCTAATGAAGAAGAATTGGAGCGAGAGAGCA	689
PpEST454_115591032	CATTCATGGGAAACTCAACTTCAATCCAGGAGATGATTCGCCGTGTTTCGGAGCAATTCACGGTCATGTTTAGGAGGAAGGCCTTCTTGCATTGGTACACAGGGGAAGGCATGGATGAGATGGAGTTCACTGAGGCAGAGAGCAACATGAATGACTTGGTTTCTGAGTACCAGCAGTACCAGGATGCTGTGGCGCAGGATGAGGGAGATGAGTATGAGGAGGAAGAGGTGGAGAATTGAGATGGAGGGGTCAGAAAAAACAACTGAATTTTTTTGGGGATGCTTGGCGAGGAAGAAAATTGAATTGAATTATGTATTGGGCTCAATAATTTGTGCTTGTGCTTGATTTTTTTTTTTCTTTAATGGTTATTAATAAGATGCTTATGGTAAGCCATTCATGGGGTTTGTGGTCCTTTTCCTTTTGTGAATATGCACCCATGGTTGTAATTTATGTAAGGCATTCCCTGTGTAATTTGTTGTAAAAGGCATTCCCTGTGTAATTTGTTGTAATTATTTCATAATAATGTTAAATGAGTTAGCAAAAAAAAA	548
PpEST454_115591034	TGAAGGGAAAGCTAAAGAGTAAATAAAGAGGCGGAAGCATTGGTTGGCTAAGAGGGGAGTTTCCCTCCCTAGTATGAGGATTGTTTTTGGATATATTTTGATTTTTTTTTTTTTCGTTTCTTTTGAAATTTTCTTTTTACATTCCTATTGGAAGTGTTTGAACCTGGGTTTTTAACCCCATTAATCAATTGAAGTCAACTTTGCCCTCGTGCCGAATTCGGCACGAGGGTGGCGGGTCAAGTGGTGGATTTAAACTCAGAGGGCTTGGCCGATGTGGGGCTGGAGCAGCTCGAATATATCCACCTCCACAAAACCGCAGCTTTGCTCGAGTGTTCGGTGGTTCTGGGCTCCATTTTGGGAGGCGGGTCGGATTCAGAAACCGAAAAGCTCCGGACTTTTGCGAGGTACATTGGGTTGCTGTTTCAGGTCGTCGACGACATTCTTGATGTGACCAAGTCTTCACAGGAATTGGGCAAAACGGCAGGGAAGGACTTGTTGGCTGATAAGATCACGTACCCCAAGCTATTGGGGATTCAGAAATCTAGGGAGTTTGCTGAGAAGCTCATTAAGGACGCCAAGGAACAGCTCTCTGGTTTCGATCTTGAAAAGGCTGCGCCTTTAATTGCTCTGGCTAATTACATTGCTTACAGGGAAAACTAAAGAACCCTTTTGTTGTAATTTTAAAGTCGTTTATTTTCAGAATTA	705
PpEST454_115591038	TTTTTCAAGTTTCGTGTCACACATATCAAAATTCCGTTCTCGGCAAAGCCTATATTCAGCATTCCTTAAGGTATACCCAGTCATCATTGAAGAACCCAACAACTCAGATAGAGGTTCCCATAAGGCCTCAATAAGAACCTGAAATTGATCAGATGGAAGTAATCCCAACATGCCCGAAATCGTCCTTTTCATGGCATCCACGGTAGTAGGTGGAACATCTTTCTGAATAAGGCTCACGTTCAATGGTTCTATCTCTTGTATCAAATTCGAGAGAACTGATTTCTGGGATTTGGAGGATTGGATTGGCCCCGAGCTGCTTCTGGAGCTGAAATCGTCAAAAGGAGAAGCGGAGGAAGAAGCGAGAACTAGGCCTGAGAATCTTCTAGGTTTGAGGTTAGAGGTCGTGGTGGAGGAGATAAGAGGATGAAGAGGAGGAGGGCGTCAGAGGAAGTAGAGGAAGAGAAGAAGAGAAGGAGACGAAGGAGGGAAGGGTCGCCACGGATAAGAACATTCACCACGGCACCACTGACCTTC	534
PpEST454_115591039	AAGGGTTTGGATTTTCTTGATATTCAACATGTCATAAATTATGATATGCCACCAGAAATTGAAAACTATGTTCACAGGATTGGACGAACTGGAAGATGTGGCAAGACTGGAATAGCAACGACATTTATAAACAAGAATCAAACTGAGACAACTCTTCTTGATCTGAAGCATCTCTTGCAAGAGGCAAAACAAAGGATTCCACCTGTTTTGGCTGAGCTTAATGATCCAATGGAAGATGTGGATGCAATTACAGATGCAAGCGGAGTTAAGGGTTGTGCTTATTGTGGTGGGCTTGGTCATCGTATCCGTGATTGCCCCAAACTAGAGCATCAGAAAAGCATGGCAATTGCCAGCTCTAGAAGGGATTATTTTGGATCTGGTGGTTACAGAGGGGAAATATGATAGTTTCTCTTACAGAGGGGAAATATGATAGTTTTCACTTTACAAGTTGAAAAGGTGGAAAAATTTGATCTCTGTACTCTTTTTGTTTATCAATGCATGTACTTTAGCTTTTCCTTAAACACGAGCCTAAGTTGAATTTGTTAGTGTAATTGGAGGACCATTTTCTGTAGTATCTCAAGTGGCTTCAAACATTCTGATGGACGTGTACATACATGTTTTTACCTTGAATATGGGAAAAGAGTATCTTGAACAAAAAAAAAA	663
PpEST454_115591040	GTCTATGGCGACCCAAAGGGCATCCCTATCCACCAAACCATTTACAGAGACACTCCCGCTCCCTTCAACTGCGTTTACTGTGGTAATTCCGGACTTACCCACGTCAGATCAAAGCCAAGCCTGGCAGCTGTTGTGGCTTGCATGATGCCTATGTTTCTTGGATGCTGCTTTCTTTTGCCTTCATGCGACTGTCTCTGGCATAAATATCATCATTGCCCAAGTTGCCAAGAGAAGGTTGGTGATTTTGAGAAGTCAGATCCTTGTATTGTTGCGGATCCTCCACACTGGACAGAACACAGCTTTGCACTGCCTGCATGACCTTCACTTTGTGTATGCGGCTTCTTCTCCGCTTCTGTCTTTGAACCCCATATTTACATATTTTGCGATACATGTATTCTTAAGATGCTGTATAAATCTACTACTTCCCCTTTAGCATCTATATGGAGTTTGGAAAATTGGTGGCTTGGCTGCGTAATAATATAGATTGATTGTAATTTTTAATATGTGCAACCTTTTCATCAAATGCTTTTGTCAATTTCAACGTGCAAAAAA	552
PpEST454_115591042	TGTGTTGGTATTATTGTGTACCGTGGTCTCTACTTTGGATTGTATGATTCATTGAAGCCTGTGGTCCTGACTGGAGGTTTGCAGGATAGTTTCTTCGCCAGCTTTGCCCTTGGTTGGCTCATCACCAATGGTGCTGGTCTTGCTTCCTACCCAATTGACACTGTTCGCAGAAGAATGATGATGACCTCCGGTGAAGCTGTCAAGTACAAGAGCTCCCTGGATGCCTTCAAGCAGATCTTGAAGAATGAGGGTGCCAAGTCTCTCTTTAAGGGTGCTGGTGCCAACATCCTCCGTGCCATTGCTGGTGCTGGTGTCCTTTCTGGTTATGATAAGCTACAGCTGGTCGTGTTCGGGAAGAAGTATGGATCTGGTGGTGCCTAAGAATGTAGTTCCTCCCAAGCCAGATAGCATTATTAGATGGTGATGAAAATCTTTTTGAGTTTGAAGAACTTGTTTCGGCAAAATTTTCCTTAAAATAATTCAGTTATAGGGGAGTTAATCCCAAACCGATTTTTACAATGGGATTGAGTTTTGTTCCCATAAAACCAGATTATTGAGTGGTGGAAAATGCCACTTATCTTGGAGTTTCATTCATATGATTTGCAGGTTATTTATGTGTGTTTTTGTTCTGGCTTTTTTCTACTTTATGAAAGTCAAATACATCTTTTTCCTTCAAA	677
PpEST454_115591043	ATGGTCAAATGGTTTCAAAGTCTGGGAGATATCAGGGGGAAACCACTGCTACTGGTTCTACTTCTGAAAGAACCCCTAAATCCCCTTGGATGCCTTTCCCTATGTTATTTGCTGCTATTGAAAATGAAGTTCCTCGCAAAGATATGGAACAAATTAATATTCATTATGACTTATTCAGGGCAAAAAAGATAATCCGTGATGAATTTGTGAAAAAATTGAGGTTGATTGTGGGAGATACTTTGTTGAGGTCTACGATAACGGAGCTTCAATGCAAGATGCCCTATAAAAGCCAAGAGTGAACTGGAAGTGCCAAAGACAGGTCCACGCTTTCTCTAGTTGATGGTAGCATGCGCCTGTCTCTGAATCTGGTATAATGCCTTCCCATGAAGTTTCATATATCTGAAAATAAAGATTGTTTGAAGCTCGCATGGTAGTAATGCGTCGACATGAAGTAAATGTTATCAGGGACCTATACAAGGTTTGTATTTTAGGAACTCGTTAGTTTTATTTTGGTGAAGTTTATCTAGGGTTTTAGCTGAAACATACTCACTATAGTTACTTTTGAGTAGTGCTTATGTGAAGACTGGATTGATGTTTTTATTTTGTATTATTGCTATTTACCATTCTTGTGTATATTTTGAATTGTCTAGTAGGCCTCTTATCAGAGCGCCGACCTGGTTGTTTTGAGACATCAGAAAAACTTCTCAGTTATGGAAAAAA	720
PpEST454_115591044	CCCCAGATTACAAGTGCTGCAATCCAGGGATTGGTGAAGTTAATTAAAACTGAGATGCAAAGCGACTCTACAAATGTGAGTCCAGCCCCAGATGCATTTTTCAGCAGCACATTGCGGTACACACAGTTCCAGAAACAGAAAGGTGGGGTAATGGGCGAGAAATATGCCCCTATCAAGGTCTGACTCTGGGTTAAAGAGATTGTCATATTTGAGGACATTAAAGTTTGGGGTTGAGAGGAAGAACGATGAGGAGCACCGACGTGTGAGCATAGTCTATGAAAAATGCCCCTGAATCCTAAATGAGCAGCAGCTATGTGCAGATTCTTTTCCTCTTTCCCTTTAGGCAGTTGGCGCGTGTTAACAGGACAAAGTCCTCCTACCGTGCAAAAGCTCTACGTGAAGTTTGGGATTGACATTGCAGAGAAGCTTGTTATTTTATTTCTTTTCTTTTCTTTTTCTGGGAAATGATATTGTTAGATTTCAAGTTGAGTGGAGATCTGAAGAAATTGTATGATGTATAATTATTGTTGTTACATTCAAATTATGGAAAGCTTGGTATTGG	562
PpEST454_115591046	AAGGGGGCTGTGTTTAACTTGATTTGTGGTGATTGGGATGAATTGATCATGTCAAAGATTGAGCAGTATTTCAACTCCCCAGTAACAGAGGTTCAGAATATTGAAGAAGCATTTGAAGGTGTTTTTAAATCAGCTGGCTTACTTTAAGGTTTCAAGGACATACGCAGCTTTAGCACAACCAGTTTTGGAAAAGAAAATACGGGGTGACATTGTAGCAGAGGAGCACATTTTGCCAAGAGTTTTTATTTTTATTTGAAGTTATTTGTGGACCTTTACGTATATTGCTTGAGGGGTTCGCTGTTTAGTTTTTGTAAATGTTACAATTGGGTAACAAAATAGAGTCCAAGTTTTTTGTTTTTAATTATCCATTTTTTTTGTTACTAGGGGCCATGTTTGTATGAAGTCATTTGTGATAATCATTTAGTGAGTTTGGAGTTTGATCCAAT	446
PpEST454_115591049	AAAAAAAAAACCCTCGTGCCGAATTCGGCACGAGGGCCAAACAGGCCGAAATTGAACTTTTCTGGTTGTGTGCATCGAGATCGAAGAGAAATCCAACATGGGGTTTTTGGTAACGACCTTAATTTTCCTTGTGATTGGGATCATTGCTTCTCTGTGTACCAGAATTTGCTGCAACCGAGGACCTTCTACTAATTTGTTCCATCTAACATTGGTTATTACAGCAACAATCTGCTGCTGGATGATGTGGGCAATTGTATATCTTGCACAAATGAAACCACTCATAGTCCCTATTCTAAATGAAGGAGAGTGAAGTTCTGTTTCGAAAAGCATAGATTGCCATATTGGTTACGTGCCAATCGGATTATGGATTATCTTCAGAGAACAGCAAGTTTTAGTCCAATTGATTATTTAGCATCTTCTGGTGTTGGATTTGTATGTAAATGTTGGAGTGTCAACTTTGAATTTGTTTGGCATTGTTGCCCTACATCACCTGCTATTAAATGTTATATGTACCCTCATTCATTTAGAATTCACTGTCAGACAGTATGAAAAGTATAAATGTGATTGGAATGGAATAAGTT	581
PpEST454_115591052	TGGTCGATGAAAAACCCCACGGTGTTTTTAAGAGGGATGGGAATGACCTTGTGGTCACTCAGGAGTTATCTCTACTCGAGGCTCTCACGGGGACTTTCGTCAATCTGACAACCTTAGACGGAAGGATTCTGATGATCCCAGTGAGAGATATAATTAAACCTGGTCATGAGGAATTGATCCCTAATGAGGGAATGCCCATCTCAAAAGATCCCACCAAGAAAGGAAACCTCAGGATCAAGTTTGACGTCGTCTTTCCATCGAAGCTGAGTGTAGAACAGAAAAGTGATCTGAGACGGGTGCTTGGTCGAGCTGATTAATTCCTAGTTTGATCAGAGTTCATGCCTAACTAGGATGCCAAGTCCATTAACTCTAATTGGCAAATTAAGATCAATTTTGTAAATATTTAATGTTTCCACTGCTTAATTGTGCATACTAGGAAGCAAAGTTTTTAGGGTTGGATTGGGCCTTCCATTTCAAATTAATCAGTGTAATAGCAAATAGCTATTAGTCCTTTCTTTTTTAAGAATGATGGAAAAACCATTTGTATAATGTGTTTTGTTTTTTAAATGATGAACTGGTTTTAGCTTCAAAAAAA	595
PpEST454_115591053	CCGGTTCAAACTTCAGTGACCGTCCACCCACTGAAATGGCCCCGCTTTTCCCGGGATGCGACTATGAGCACTGGCTCATAGTCATGGACAAGCCTGGAGGTGAGGGTGCTACAAAGCAGCAGATGATCGATTGCTATGTTCAGACCCTGGCTAAAATCCTTGGGAGCGAGGAAGAAGCGAAGAAGAAAATTTACAATGTGTCCTGCGAGAGGTATTTTGGTTTTGGTTGTGAGATTGACGAGGAGACCTCGAATAAGCTCGAAGGCATGCCTGGTGTTCTTTTTGTGCTTCCGGATTCATATGTTGATCCCGAATATAAAGACTACGGGGCTGAGTTATTTGTGAATGGAGAAATTGTTCAAAGGTCGCCTGAAAGGCAGAGGAGGGTGGAGCCACAGCCCTCGAGAGCTCAGGACAGACCAAGATACAATGACAGAACCCGATATGTGCGCCGAAGGGAAAATGTGCGGTAAAATAAATGCAAGGCCAGCTATGTACATATATCTATGGTGAAGAAAAAGGTTGTTTGCCTTGGTAGTTGAACTTGTGAGTTGTAACTACGAAATTGGATGATCATTATTTGCTGTTCGCAAACCCTTCAGTTGTTATGGATATGGACCTTCAAGGCTTTGAGCAAAAAA	641
PpEST454_115591056	GGGGATGCCGGATTTGTGAAGAGGATTCCCCCCAAGCCCATGGTTGTTGGGCCCTTTTTTGAGTCCCCCCCACTTGGCCGATTTGCTTTGAGGGCCATGCGCCAGCCTGTTGCTGTTGGTGTCATCAAGAGTGTTGAGAAGAAGGTTCCAACTGGGGTTAAGATCCCTAAGGCCGCTGTTAAGAAGAAGTGACCCGGACTGGTTCTTCAGATTTCCGCAGGGGAAATTTTATATAAATATAATAATAGTGGTAAAAACTTCCCTATTGTCCCTATTACTATGGTTTGTGGGTCATACTGTTTTATATGTTATAGTTTTTGGTCATCATTGTTGGGCATTCATTCCCAGAATGGGGGGCTTGCCCGGGGGGGGGGACGTTACAGCATAGGGAGTCCTTGTATTTCGGTTCGGGGTTGGGTTTAGGTGCTTTGGATTTTACCCAAGGGGGCTAAAAACTTTTGTTGTTGGTTTTGCTACTCGGGATTTTAATTAAAAAAAA	499
PpEST454_115591057	ATTTGCAGAGGGCGTTTCGGGACGACGCGTGGAGGAATATCGTCCCGAGCCTCCCCAGCGTCTTGCTTCGCTGCACTTCGAGGCTGGTCAATGCGGTCGCTACTGGTACCATTTTGGTTGCTGCTCAGGTGCGAAAGAAGCTTGTCAAAGATTGGCTTCCAGTTCTGATTGTTTGCAAAGACAATAATGCTTCACCTCTGACACCGAGTAACAAACCACTGTACTTGGATCTGGAAGAGACATTCCTCAGAATCATCTCTACACTGCCTATGCCAGATGCACAGGAGTTGCTGCAGCAATGCCTCAGCTTCTCTACTCGAAATGTTGAGGACTGCCCTCACTTGGTCACGGCATTCAACACCTGGTTCCGCCGTGCGACTCAGCCTCCTCAGGCACAGAATCTTTGTTAGAACCACTTGGGGTTTGTCTTTTGTTTATAGAGGAATTAGTGCTGCCTTATAGTCTTGCCTTGTGGATATTTAGGCTCTCCTCTGGCATTGTGCATATTACCCTGTTGCCCTGGAGAGCCAAAAGTTTGCCCTAAGTATATATAAACTAGAACCTCTGCAACAAAAAAGAAGTTTAACTGCTTTTGATGCTATTACTTGTAGCTTACCTTCGTGGCCACCTGTGGTTTTTCAGTTTACTTGAATTTTAACCAGTGGTTAAATTTTGAATGG	680
PpEST454_115591059	AAGAGGTTCCAGCCCTGTGCATGATCTCACCATTGGCGTCGAGTTCGGCGCCCGAATGGTCACCATCGACGGTCGTCCTGTCAAGCTCCAGATTTGGGACACCGCCGGGCAAGAATCTTTCAGATCCATCACTAGATCTTACTACAGAGGAGCAGCTGGAGCACTTCTGGTTTATGACATAACCAGGAGAGAGACATTTAATCATCTCGCAAGCTGGCTGGAGGATGCCCGGCAGCATGCGAATCCCAACATGACAATCATGCTCATAGGGAACAAGTCTGACCTTGCTCATAGAAGGGCTGTCAGTAAAGAGGAAGGAGAGCAATTTGCAAAGGAGAATGGGCTTTTATTCTTGGAGGCATCTGCAAGAACGGCTCAAAACGTTGAGGAGGCCTTCATAAAGACTGCTGCGAAGATTCTTCAGAATATTCAGGACGGCGTGTTTGATGTGTCTAATGAGTCATCTGGCATCAAGGTTGGATATGGACGACCCCAAGGTCCATCAGGCTCGAATGGAGCTGTTGCTCAGAGAGGCGGATGTTGCGGCTAATTAGAACAGAAGTAGGCTCTGTATTCAATCCATTTGTGCAAATTATCTTCATTCTCCAACATCTGTGCTTTGAACATACTCTTTCAACAGTCATGTTACTTAGTGAAAACATTTGAATGTATAGAATCTAAGTTCTTGGATAGATTTGATTTTCCTTTCAGGGATTCGTCTCTTTTCAATGCTGAAATATTTCTCAAAAAAAAA	754
PpEST454_115591060	ACGTGAGCATCACTGCGCGAAACCCCAACAAGAAGATCGGCATTTACTACGAAGGCGGAAGCCGCCTGAATGTTTGGTACACAGGCACTAAGCTCTGTGAAGGAGGTTTGCCAAAATTCTACCAGGGTCACCGCAACACCACTCAACTTGTAGTCCAGCTGACAGGACAGAACCCAGATGCAAGCGGCCTGCTCAGCACCCTCCAACAACAGCAGCAGCAGACGGGCAATGTTCCGCTGACTCTCAGAGTGAGGCAACCTGTGAGGATTAAGCTGGGCGGCTTGAAGCTCCCAAAGGTCAAATTCTTGGTGAGGTGCAGGTTGTTGGTGGACAGTGTTTCCGCGAATAATGATATTACAATTCAAAGCAGTAGCTGTAAGTTCAGGTTTAGGCTATAATCTCTTACATTACAGGCTACAGGCTGCAGGCTACATGCATACATAGAGGATCATAGGGAGAGAGCTTCTTTTCTTCTTGTCCCGTGGGCGCTACCCATCTTGTGTTGATTCATTTCACATTTTTCTTCATTACTAAGGATTTTTCCTATTTTATCCGCTGCTCTTTTGAAAGTAGCGAAGGATTAATCTATTTCTATATATTACATATTTATATATGTTGGTTAATAAGTTATACTAGTCCCTTAGTTGGGGAATTGGTGTATTCTTTGTACATACTATATACATATACTTGTATTCTTTCATATTCAGGCATATTGTTTTATTTTATTTCGTCTATAAAAAA	741
PpEST454_115591061	GCACTGTTGATGTAAGCTATGTCAGTAGCCGCTCATGGTACTTTCTTAATCTGTTTGGATTAAGAGGTTAGTTTAGTCTCATTCTGGGAGAAGAAAATGCAATGGATGATACTCAGCGTATGATGCAAATGAGTGGGTTTGGTTCTGATCCATCAAAGAGCTTGGGCGCTGAGAAGGCCAGTCTTGACATAGTCCAGCATGATTGGGCCTTACCAAAATTTGAGCACCGTGCTGAAGCAGTGTGGAAGAAACTTGCCATTTGAAAAACCGAATCATGCAGTAGTCTGGCTGGCTCGGAAACATCGTTCTGTGCCTTGCGTGTTCCAGTCTTAGGTTTCTTCCATTCCCACCGGCAGGAAAGCCAGTTAGACTTAGACCTATGAAAAATTTAGGAACTTTTGAAAACCTTATTATAGTCTGTAGCAAGGTTAAAGTTGTTCTGATCGTTAAACAATGACACGCTTTGCTTGTCGTAGCTTGTATTGACTTCAAAAAATATTAAATTATTTTTAGATTCCAATTTTCAATTATGCATCGCAAAAAAAAA	547
PpEST454_115591062	GCACGAGGTTTTTTTCCAGCACAATATTACAGGCATCAAATTGAACAATCCATGCCAAAACATTACAAATAAGATTTGCACAGAGTATTTCTTTAATGTTCTTCTTGTTCATCAGGACAGCTAGTTGGGGTAGGCTATAGTAATTAACAGCACATACATTACAACAACAGAGGATTAATTAATAATTCTACTGTGACAAAGCACTTGTGTTGTAAACAAGAAGAGCACCCCCTGCAAGAATGCCAAGTAGGGTAACAGCCCAGATGGCCAAGCCAGTAGCACCCCCAGCATAAACATCACCAGATGGTGACCATTCATCTCTGTTGTAGATGGGACTGTAGCCATCAACATTAGCACCATACTTGTCTACAAACTGGTAGACACCCTTACCCGTAGGCTTCCTCCCGGAGGCATCTTTCCCATCCTTCAAGTTCATGCCACCACCGGTTCCATAGGGTGTGTCAGTTTTGATCTTCTTGCCACCACTGGCTTGAACCTTGAATGAAGAAGAAGTCCTGGCAAGAGAGGGAAGGCCTCTCACTGCTGACTTCTCAACAGTGAAAGGAGATGGTTTTAGACTCACTGAAGCCATAACTGAGGCTGCCATTTTTACTCTCTCAGGCTCTGAGCTTT	633
PpEST454_115591063	CCATTTCTTTTTGGGGAAAATTAAAATCCACCCCCCCAATAAGAGTAGCAGAGGGGAGGGGGCAGATGTTTGGGAAAAGTTCAAACATTTCTTCTTCCCCTTTTTTTTCCTCCCCAAAGAGGTTTCCAAGTTCCCCAACCCCTTCCCAAGGGGGGGTTTTTTTTTTTTTTTCTTTGTATTAATGGGAAACAGGGGGGGGGCCAAGGGCATATTTTTTTGGGTGGGAATAATTTTAATTTGAGGGT	245
PpEST454_115591064	AAGGAGCCCCGTTGCAGAAGTACACTATTACCCCTGGAGGGAAGAAGCTGGCAGCTGGTAAATCAGTTGTGTGCCCCAAGCAGACCTATCCTTACGCTGTTTTTTACTCCCATGCAACAAAAACAACAAGAGCTTATGTGGTGCTTTTGAAGGGTGGTGATGGGTTGGAGGGTAAACCAGTAGCAGTTTGCCACCCAGACACATCAGAGTGGAACCCAAACCATTTGGCCTTCCAAGTGCTAAAAGTTAAGCCAGGAACCGTTCCCTTTTGCCATTTCCTTCCGAAAGATCACATTGTTTGGGTTCCAAAGAAATTTACATGATTTTTTGAACCCAGATATGATCAGTTTTACATATATGGTCCCCTTAGCATAGTGCCAAACAGTTTGAAATTAAACCGATGGAATCCTTCCGATTACTTTTTGTCCCTATGTATTTCAGCAACCTACATATATATTCATAAAGCATGCTGTAGGGGACATGTTTTACTTTCAGTTAATAGATAATATGATTTGGCCTTTTGTTGC	527
PpEST454_115591066	CTCAAAGCGAATCAACAAGGAGTTGAAGGACCTTCAGAAAGACCCACCCGCATCCTGCAGTGCTGGTCCTGTTGCTGATGATATGTTCCACTGGCAAGCGACTATTATGGGTCCAGCAGACAGCCCATTTGCTGGAGGTGTTTTTCTTGTATCCATTCACTTCCCACCTGATTACCCTTTCAAGCCACCCAAGGTTGCCTTCCGGACAAAAGTCTACCATCCGAACATTAATAGCAATGGCAGTATCTGCCTTGACATCCTCAAAGAGCAGTGGAGCCCTGCCCTGACCATTTCCAAGGTACTTCTCTCCATATGCTCGCTGCTGACAGATCCAAACCCCGATGATCCTCTGGTGCCTGAGATTGCTCACATGTACAAGACTGATAGAGTGAAGTATGAGACAACTGCTCGATCCTGGACTCAGAAGTATGCCATGGGCTAGGGGCTTTTCTTCTGCCTGAGGAGGAGATCTATTATGCTTAAATGTTATTCTAATAGTAAATAAAAATAGATGTAAGAAGTGGAACTGGGTTTAAGGTACTTGTTCTTGTTTGGTCTGCTTATTGTCTCTTTGGTTCTGGAGATGGCCCTATATAGTTGGCCTTCTTTTAGCTGAGACAATGCTATTTCAATAGGTCGGTATAGTAATTGAAAGTTTGGTGGAAAATTTGTCTTTGTTATATGCATTTCTTATTTTGTTGCAAAAAA	708
PpEST454_115591068	AGGGTTTAGCTGGTTTCTGGATCAGGTTCTCTGAATCTCTCTAGTTCGATGACGGTGGTGTTTTCTTTGCGCTCGATAATTTCGATCGATGACTATGTTACTTTTTCCCGTATCTTCGCTCCCAAAGAAAAAAAAAACGGCGTCTGAGAAATGAAGTATAGTTCTTCGTTCGCAAAAAAAAAAAA	185
PpEST454_115591069	CCGCAGGTATGCTGGAGTGTTCGGTGGTTGTCGGGTCCATTTTGGGAGGCGGGTAGGATTCAGAAACCGAAAAGCTCCGGACTTAAGCGAGGTACATAGGGTGCCTGTATCAGGTCGTCGACGACATTCTTGATGTGACCAAGTCTTCACAGGAATTGGGCAAAACGGCAGGGAAGGACTAGTTGGCTGATAAGATCACGTACCCCAAGTTATCGGGGATTCAGAAATATAGGGAGTTGCCTGAGAAGCTCATTAAGAGACGCCAAGGAACAGCTCTATGGTTTTGATTTTGAAAAGGGGGCGCCTTTAATT	312
PpEST454_115591072	GGATTTGGCTCGGGACTTTCCCCACAGCCGAAATGGCAGCGCGAGCTCATGACGTGGCGGCCATCAAGCTCAGAGGTCGGTCTGCTTGCTTGAACTTTGCCGACTCCGCGTGGCGGCTGCCTGTCCCGGCTTCAGCAAACGCCAAGGATATTCAAACCACAGCTTCCGAGGCTGCTGAGGCGTTTCGGCCACCTGCGGAGGGGTCGGTTGAGGTTTCTGGAGCTTCGGCGGTGGCCGCGTCAGAAAGCAAGTCAGCATCGGAACAAGTGTTTTATATGGATGAGGAGGCTGTTTTTGGGATGCCAGGACTCCTCGCAAATATGGCCGAAGGGATGCTGTTGTCTCCACCTCTTTACACCGAGGATGACGATGACGTGGAATTTTATGCTGACGTGCCACTATGGAGTTATTCGATTTAATTTACTTAATAGTTTAGTTTTAGTCTACAATGTAAAAAGAAAGCAGCTTATGTGTTGTGAGAAATTGTTAAATTTTGTACTTCTTTTTGGTCAAAAAAA	518
PpEST454_115591074	TCACCGGTTGCAATCTTGGAGTTGAGGATGTTGACACCAGATGACATTTGGACATGAATGCCATCGGTGTTAGGGCTATTACCGGAAGCAGAAACCCTGACACCTTGCATTTGCACATTTTGGCAGTCGTTGATGACTATATGGAACATTTGGCCCTCGTGCCGAATTCGGCACGAGGCAGAATGTCAATAGCTTCCTTTTACAACCCTGGCAGTGATGCTGTCATCTATCCTGCACCAACACTGGTGGAGAAAGAAGCAGAGGAGAAGAATCAAGTGTACCCGAAATTCGTGTTCGAAGACTACATGAAGCTCTATGCTGGCCTCAAGTTCCAGCCCAAGGAGCCAAGATTTGAAGCCATGAAAGCAGTGGAAACCAATATCAGTTTGGGTCCAATTGCAACAGCTTAAGAGAATTTAAGTTTTACTAAGAAGCCGGAAAGGTTGTTTGCTTAAAGTAATTATGGGTGTGGCCAAAGTTTTTTATTGTCTCTTTAAAAATTCAGTTAAAATTACTATTGAGGGTATCAAATATCAATCTGTTGTTTGTAGAAATTAAATTTATAGTAAATAATGTGACCTGGGAATTTGTTAGTTTGCTATTCCTGTACCGTGTACCAGTTTGTTAAATAAACTGTTACGTTACC	646
PpEST454_115591075	GCACGAGGATTCTGACATGAGGCTGATGTTGATGGTGATGGCCAGATAAATTACGAGGAGTTTGTTAAGGTGATGATGGCTAAGTGAGAGTTTCAAGAAACCTAACTCACATGATTTTATGAACCAAAACAAAAAAAAGAAAAAAAAAGATGAGGAAGGGGGGGAGAACATGCAGAAATTAATATGGGATTCCTAGCGTCCATTTTTATGTTTATGTTTTTTGTAATCAAGTCTTAAAAAAAAGTAGTAGACTCTAGTGGAGGTGGTGGTGTTGTTTTTGCCTCCCTCTTTTATGTCTTGTGACAATGGTTTGGCAGTTCAATTTTTTTCTTTTTCTTTCCCTTTTCCTTTTCCTTTCCCTTTTCCCTTTCCTTTTCCTCCTTCCATTTTCTGGTCTATTGTGAACCGTAATTTTCTGAGATGATTCAATGTTCTATGTGGGATGGATG	449
PpEST454_115591077	AAAGCTTGCATTTTGCAGTGACGATCCCCTTTCATACAAAAATGGCGACCAGACTGAATGGAGCTATTATAAGGTCGTTATTCCATTGCACCAGCTGAAGGCAGTCAATCCATCAACAAGCAAAGTCAAATCAGCTGAAAAATACATCCAGGTGGTCTCTGTTGACAACCATGAATTCTGGTTTATGAGCTTTGTACACTATGACAGTGCTGTGAAACATCTTCAAGAAATATTGCACCCCACCCAGCCCCAGCCCCAGCCCCAGAGTTTGTGATGAATTTAAGTCCAAACCTTTGCCCTGTTACAGCAGAGGCATCATGTTGGCAAGACGTCTACGTAGATGAAATCATGCGGGATATGGAATATATCAGCTATAATGTAGATGTTGTATGTTCTTTGATTTGTGAAATTGCTGTGATGTATTTGTTATTAGAACCCAGAGACTGATTTTTACTCTTCGGGTATAGTGATACATTTGGGATGAGGTAAGTTTCAGTCGAGTCTATATTTGTTGTAAATGACATTTGTGATTATATACATCGTATTTTCAGACTATCAAAAAGGGG	566
PpEST454_115591078	CATGGGGTAGTGAGGCTGTGACCCGCAAAACCCGTCTTCTTGATGTCGTGTACAATGCATCTAACAATGAGCTGGTCCGTACTCAAACTTTGGTGAAGGGTGCCATTGTTCAGGTTGATGCTGCACCATTCAAGCAGTGGTATCTCCAGCACTACGGAGTTGAAATTGGCCGCAAGAAGAAAACTGCAGCTGCTGCCAAGAAAGAAGGAGAGGAAGGTGATGCTGCTGCTGCTCCTGCGGCCGTCGCTGAGGAGGTGAAGAAGAGCAACCATGTAGTAAGAAAGTTGGAGAAGCGTCAACAGAGTCGCACCCTTGACCAGCATATTGAAGAGCAATTTGGTGGTGGTCGTCTATTGGCTTGTATCTCATCACGACCTGGACAGTGTGGCCGTTTTGATGGATATATATTGGAGGGCAAAGAGCTGGAATTTTACATGAAGAAGCTCCAGAGGAAGAAGGGGAAGGGTGCTGCTGCTTAGAATTTTGTTACCAGAACTTTAGTCATTTAGACTCAGAATATGTTATTTCCTTCATCCTTTCCTACCTTTTGAGGGGTTGCATTTTATTTCGGTTTGATGTTGAACTGGTAAACACTGTTTCAATGGTTGAATGTTTAATCAGCAATTATATTTCATTTTGGATC	643
PpEST454_115591080	AAAAGTTTCCAGATTTCAGATTTTTGAGAATATCCTGGTTTCTTTTTTTAGGACATCTTCTTGTTGCTGACAAGTCTTACTGGAGAGAATCTTAACAATACTAATATCATGCTTCTTTCTTCTGAGCTCTCCAATCTCATCTTATAGGGTGCAAGTATACCTCTTCTTATAGGGTACAAGTATACCTCTTTATTTGTACTCTATAGCTTCAATTGCAAACTTTCTGAAGACGTGTAAGAAGACAACACCATTTAAGTCTTCAGAGGAAGATTCTCTTCATATTGAGCGAGGGATTTGTAAGTGTAGAAACTTGTTGTAGACTTAGAAGGCTCCAGGTTTAAGCAACATGTATATTTTTTTGGCTATACTAACCTGATCTTGTGGGTTTACAGTTTTCAGAATCTGTATCTAAGTCTTACTTTTTGTAATCGTTGACTTAACCTCAACTTGGTTTTACATGATAGAAAGGTATTGTAGGGCAGCAATAAAATGTAAGCAATGTTTTTATTATTATT	515
PpEST454_115591081	GCATTTACAGAGATGATGTAGTCTGTGCAGGTTGGGCGTCTACACTTTTTTGCAGCAAGAAGGAACTTCCCATCATCAGTTGAGGCTTGATTTAAACCCAGAAAAAGATAATATGTCTGGTTGCTACGACTCCGTTTTATATAACACTGAAGAAGGGATCCCCTTTGACCAGGCTGCTTCAAAGAGATTGGGAATGTCAGCTTGCCCGAAACTTCTGGGGATTTCACAATCTCTTTCATGATTTCTCTCCAATTCCTGCAAACACCAGCACAAGAAACTACATTTTTCCGCGGAGGCCATGTATCATCAGATGCCTCTATTCTCATCAACACATCCCTCAAAAGCTCCGGTGGCATGTTAGCCCAACAACTCTGCTTCAAAGCATCAACTCGAAATGAGGTGGTATCCTGAACCACCCGTTGAGACCTTGATCTTATACCAAATTTCACATCAAAGCTTTTCCTAGAAATGCTCCCAAACTCGCCTTTCATATCTTGAAATATACTCTTCAAAGACATCACTGAAATCCCAGAAGCCTGAAATGCTAAAAGCTATACTTTTAATCAAAGGGGACAACCGTTGATAAAAA	589
PpEST454_115591082	AAAGGACGCCCTGCTCAAACCCTTGCTGCAACAAACTTGGATGATCAAGAACTCTCAGAAAGCATGCAAAAGCTACTTATAGTTATGCAAAGACTGGACCAGAAAATTGCTCCAATGCTAGAAGCAGATGGAGAGCTCTTCAACAAAAGGTGGGGATTTCTTTCCCGTGCAGGGTTCTGGGATAAAAGCCATCTGATGAGACAGATTGAGAAGTATGCCGATATATATACCTCCAGGGTGTCAAATTTCTTGCATTACACACCTTTCATGTATTTCCGCTCACAGGAACAGACGCTTGCTCATGATTCGTACTCATACTACTGTTCGAGGTTTAATGGGTCTGCTGTGGATGACGAGGTCGACTTTATGTTGTAGAAGTGCATTTTTGGCTGTAAATATTGCTCAAGTTGACCATGCTAATTATTGTAGTATCTTGACTCCATTGTTTTTCTGTATGAATGATCCAGGCACTTCACAATTTTCAAGGTTATAGACTAATAATGAATAATAATGTTTGATTACTGAATAGTAATCAGTGCTTATCC	545
PpEST454_115591083	AAGTTAGCTTTTGAAAAATCTATTTTTACCAAGACTCTGAAGACAAATGCTCGGATAGAAGCGGAGATAATGATGTTTGACAGCAATGTCATAATATATAAGTTCATACAGGACCTCCACTTCTTTGTGACTGGAGGTGACGATGAAAACGAACTCATTTTAGCCACAGTTCTTCAGGGGTTCTTTGATGCAGTTGCACTTCTCTTGAGGAACAATGTCGACAAAAGGGAGGCACTAGAGAATCTGGATCTTATTCTTCTATGCTTTGATGAGATTGTTGATGGGGGGATGGTACTTGAAACCGATCCGAGTATTATTGCAGGAAAGGTGGCAACTCATACCATGGACGCCGATGCACCCTTGTCTGAGCAGACCATAACACAAGCATGGGCTACAGCAAGGGAACATCTAACCAGAACCCTTCTCAAGTGATTTGTGTGTGCGCACACAGATGATCATTTGGCATTCTTTTTTCTTTGTCTGTCGGGGAAATTTGTTTCATATGTTGACAAGGTCTTGTTCCCGTCTTTCATATTGTGGAGCTAAGTTGGACCAGCAGCATCATGCCATTGGGCTCGTTTTGGGCAGTTATTTTTTTCTTTGGGCTTC	609
PpEST454_115591084	AGAAAAAGAAAGAGAATGATTGCTAATCGTGAATCTGCAAGGAGGTCTCGGATGAGAAAGCAGAAGCACTTGGATGATGTGATGGCTCAGATGGCTGAGCTGAAGAAGGAGAACAATCAGATCATCACCAGCGTGAACATCACAAGCCAGCATTACATGAACATTGAGGCAGAGAACTCTGTTCTCAGAGCCCAAGCGGATGAGCTCAGCAACAGACTGCAGTCTCTGATTGAGATTGCGAGTTTCTTGAATGCAAGCAATGGGGTTTTTGCTGCTGGGGATTCGAGCAGCTTCAATGAGCCCAGTGACAGCTTCTTCAACCCATTGAATCTGTCATATTTAAACCAGCCCATCATGGCTTCTGCTGCAGAGATGTTTCATCACTGATCTCCATGGGATCATCTGGATTTTGGATTGATTAAGTATTAGGGAGAGCCAGACGAGGTTTCTAGTTCTATTTCAACTTTTGTGTGTTGGTCTCAAGTTGTGGAATCTCACTGTTAATAAGTCGGTGTATAATGAATAAGTTATGTGTAATGTAAAAGAAATAGTTTTGGTTTTGGGTTCAAAGTACTGTAAAAGGGGCTCTGATTTGTTCAAGTGGAGTTTAACAGCTACTTAGGTACTTGTGTTTCAAGTAATTTTATAATA	651
PpEST454_115591085	CAGAGAAAATAGTTGGGGCTTTACTTGGGGATGCAGTTAAGAGGTATACTGTACATGCTATTATGAGCATTGATGTGGATGTTCGGCTGTTGGAATCTTTTGCAGATAATCAAGCTCCTTTACTCTCAGATGAGGAAGCAAATCAGTTGAAAACAGCACTTGATGAGTTGAGGCAATTAATTAATTTACTGTTAAGCAATCATCCAGAGAATTTTCTTAATCCGGTAATCAGGGAGAGGAGTTACAATACCTTGGACTACAGAAAGGTAGTGGCTATTTCAGAAAAATTGAGGGATCATTGTGAGTGGCTATTCGGAACTTTTGGGAGCTGGGGAGGCAGGCAGAACCCAAAGAAGAAATCTCTAGATGCATTGATAAAAAGACTCAAGGATGTGAATTGATTTGTTTACGTAGCTGTATGTATGATCCTTCCCCTTTTCCCCTCCCCTACAATATCCCTTGTTGATTGTGATTGGAATTATTTCATAGCTTTTTCGTTGCTAACCTTGTTATTTGCCAATGCCAATTGTTGTTTCTCAATGTATCATGGGATATGCAAAGATTCTTCTGTATGTATCAGGCTCATAGTTACTCATTGGTTATTGTATTGATGATTTTTTTTCAAGTCGTTAAAGAATTTGCATTATATCTTGAAAAA	658
PpEST454_115591089	CCAAGCAAGAAGTCAGAAGTATGGAAAGCTTGGAAGGGGTCAATTGCTGACAGTCCCTCCTTATCTGGTGAAAAGACGCAAGCAGCACTTCCATCATTTAGAAAACTATGGTATTGACCTGATAATTGGCTGTAATGGATTCATCTGGGTTGGGGAACATGTTCAAGTGACAGACGATATGGTAGTGGATCAAGTGAACAAGTCTGAACAAGATGATGCCAAACCTGATGAAAATTCCATTAGTCCCGAAGATCAAGGGAAAAACTACACTCGGCAAGAGACAAGAGAGAACATATGCAGGGCTGCAAATGCTATCCGCGTATTGTCTACTTTAGGCTTCAATATTACTGTAGAAGTAATCACGGAGACGGTTGATTTGAGCACTTCTATAAATGTTGCTATACATGAAATGCTGGGTTCAGAGTTCTATGTTTTGGTTGCAGAGAAGGAGTCTGTAAGGCGAAGCATGACAAAAAAAAAGTGATGACTGTGTGTCCACTTTTGAGTTCTGTTATAAGAGAGTTGTTCGTCCTTAATCCTTTTCTTTTATCTTTATATTTTACACAATCAAACGTATTTTGG	582
PpEST454_115591090	GCACGAGGCGAAAACCGGGTTTTACGGACCCGAGAATGGCGCCGAAGAGATCGACGCGGCCGAGCTACGTGCGGCGCTCTTGAAGAAGCACTAAGGAAAGAAAAATTCTTGGTAGTTTTTTTCGGAAACAGCAAAAGGGGAAAATTGTACGAGGAATGGGCTGTCGGCGTGTTTGGGTTTGAATTCTTCGGAGTTCGGGCTTCGCCGGAATATATTTGTGATTGTTGTAATAGCTGGTTCCTCCGTCCTCTGCCTTAGGGACTATATAATATAAAGCATGTACCCTATTTATTAATTTTTGCAATAAAATGATTTTAATTCGTTGAATAAAAAAAA	336
PpEST454_115591093	AGGAAACTAAAGGGATGCATGTTATAATCCACAACAATTATATCTTGGGTTTTGAGAAGAAGATAAAGCGCTTCCATGATTATGGTCTCTGGTTGGTCGATGATCATGCCCTCGAGTCCCCTCTTGGGAGAATATGAGATTGAAAGATGTCATTCATATTTATTAACATAGAAGCTCAGCTCTATAGAAGCCTGCAGGAAATGCTTCCTACCAATTTGTTTGGCGTTCCTGCATGATGGTTTTTGTAACTGATTATGAAAGGGAATCTGGTGTTATCGGCAGAGTATTGTTGTGTATTGATGGTTTGTTCAAAGCAATGAATATGGATCCAGAATGAGGCAGGATGTTTCATTCACATGTTGATGTTTGGCAGGGGAGTTCAGATAGCCTATACAACGAGGTCTACTGGTTATACAACATAAATTGATGCCTTGTTCCCCTTTGGGCATATTTTTGACTTAGGTTTTTTTTTGTTGAAATTCATTTTTTGTTCACAATCCTTTTATGTGGTGTAACTTCCCATTAGTTTAATATTTTTCAAATATTCCAGATATTTATTACATTGTTTCTTAAGGGCTATATATAAAAGCATTTTGG	597
PpEST454_115591095	CCAATTCCTCCACCCATTCCAACATTTCCTCCACATCCTTTCCTTGGGAAGCCACTCCCTCCTCTGGTTCCCTAAAGCTAGCCTAGTGTTCTTTCACCTAAGCCCATATTGTTAGGGGATGAAAGCATAGAAGTTATGCATTGGTTAGAATAAATTCCTACATGGAGCGAGAAAGAGAGAGAGAGAGAGAGAGAAGAAAGATGACAATGAAAGAAGAGACTGTTCTTGGAAGTTGGAACTTTACTATCAACTTTTGCATTGTAATATTTCTACATGTATTGTAATATTGCTTGTTCTTGCTGTTATATGGCTACTGTGTGATAGTAAATTTGCATTTTATCAGTTGAAGGAAATATTTTCATAAAAAAA	369
PpEST454_115591096	AGTGTTTGAACATGGCAGCATTGTGGAAATTGCCAATTGTTTTTGTTGTGGAGAACAATTTGTGGGCTATTGGAATGTCACATTTGAGGGCTACTTCTGATCCAGAAATTTGGAAGAAGGGCCCTGCATTTGGTATGCCTGGTGTTCATGTGGATGGGATGGATGTTTTGAAGGTGAGGGAGGTGGCAAAGGAGGCGATTGGAAGGGCCAGGAGAGGAGAAGGGCCAACATTGGTGGAATGTGAAACATACAGGTTCAGAGGACATTCATTGGCTGATCCCGATGAGCTTCGTGACCCTGCTGAGAAGGCACACTATGCTGCCAGAGACCCCATCACAGCCTTAAAGAAATACATACTTGAGAACAATTTGGCCACTGAACAAGAGTTGAAGGCCATACATAAGAAGATTGATGAGTTGGTTGAGGATGCCGTTGAGTTCGCAGATGAGAGCCCACTTCCACCTCGCAGCCAGCTGCTCGAGAATGTGTTTGCCGATCCAAAGGGTTTTGGAATCGGCCCTGATGGCAGCTACAGATGTGAAGATCCTAAGTTCACTCAGGGCACTGCTCATGTCTAATCTATGTTGGACCTCTAGCAATCAACGTGTGCTAGCTCTCTGTTCCTAGATATATGCATGGTGTTAATTTTAGTAAA	655
PpEST454_115591097	TGGTGATGCAATGCTCAGAACACTAAAATGAGCTGGAATATATGATTCATCCTCGGAGAAAATATAGACATCAGCACCATATCCATCTTTAAAAAGCTTGTCCCAGGTATCCATTGTTTCCTTTGGGACAGAGCAACTCCGTGAAAGCCTTTTGAAATATTTGTTCCATGAATAGATTTTACTAGGGACAGGAGGAGGAGGTTTTGGGATATTATGGTTATAGGACACAGAAGAGGTTGGGTCTTCCAGAACAGGTAAAATTTCGTCCGGAATCTCTCCCTCTATACGTATATTGAAAGATCCACAAAATGAATCGCTAGGTGAGGATGGCCAGGGTGAGTCAAGAGTAGGTGAAGCCATTGCTATTGTAGTTTGTCTAAAATAACTATATAAAAAACAAGTATGGATAGAAGATCTTCAATATATAAAAAAGCAAACCTTCTCACAAAAATTCGAGATTTGCGCCGATCTTCCCCACAGTCCTATCACTGGTGCTAGAAATACATTCAATTCCGAAGAAACTGAAATGAAGAAGAGAAATTGAAGGATATCATATAAGTGATGAGAGCGGTGGAATTGGATGAAGGAGTAGTGTTGAGTTGAGTTGAGAGGCAGAGCAGAGAGAGAGAGAGCTGGTATAGTCTAGAATGCAGAGGAGAGCG	662
PpEST454_115591099	GTTGGGAATAACTTTGATGAAATTGTCTTGGACGAGTCAAAGGATGTTCTTCTTGAGATTTATGCACCATGGTGCGGGCATTGCCAATCTTTGGAGCCAACCTACAACAAGCTTGCCAAACATCTACGAGGCATTGATTCTATTGTTATAGCCAAGATGGACGGAACCACAAATGAGCATCCCAGGGCAAAGGCTGATGGGTTTCCCACACTTCTATTCTTCCCAGCTGGAAATAAGAGCTTTGATCCAATTTCCGTAGATGCTGATCGTACAGTGGTGGCATTCTACAAATTCCTCAAGAAAAACGCATCAATTCCTTTCAAGCTCCAAAAGCCAACTTCAACTCCAAAATCCGAGGCGGTATCTGATGCTAAAGAGAGCCAAGAGAGCAGCAGCAGCACAAATGATTTGAGGGATGAATTATGAGGAATTTGAATGTGTGTATTAGCGATTTGTCTGTCTAGTATGTGCCATCATCAATGTGGTAGAAAAGAGATAGTTGTCACATAGAAGAGAAAATAGAGAGATCAGAAATGAGAATCTCAAATCCGCCGCAATTTAAACCCGAACAGATATCCGGAAAAAACAAAATAGGTGTATCCTTCAGCTTGCAAGTTTTGAATGTATTGTT	631
PpEST454_115591101	TAAAATGAGTGAATATAGTATTCCAAACTGGGGTCAACTAGATGAATTTGTGGTTCAGAGATTTGGGGCAGAAGCTGGTTAAATGTTGTTGTAAAGTATCAAATCATTGCTTCTTTGGAGATGGCTAATCAGATTTGAGGATGTCAGAACCAATTTCCGTCTATGCATTTCCCTTGTACAATTTTATTGAGGTTTTGCATTTTTTCTGAGATGTATAAAGTCCTGTATCAGATCCAAATATTGTGACAAGAAGGTTATTGAAACCAGAATTTTTCCTGTACCAGTCACACTTGAATTACAATTTGTATTTACTAGGACTCAATCAATGTTTTGTTCCCCTAATTGTAGTTTTGGGTTAAAGATGAAACCAATTGATTTGTTTTTGATTTAGTGAAGGGACAAGCAATACGAGCTTTTCAGTCAACTTTCGGAGCCTGAATCACATCTAATTGTATCCATACTTGAGTTTATGCATACATGCCTTTTCATAAATGGTAAATAAGAGATTTTTTTTCCTGT	519
PpEST454_115591102	TTATTATGTGGACAGTGAGGGAGGAAGATTGAAAGGCATGCGGTTTTCAGTTGGATCTGGTTCACCATATGTTTATGGTGTTTTCGATGATGGGTACCGGTAGGATATGTTTGTTGAAGAAGCTGCTGAGTTGGCTAGAAGGGCTATATATCATGCAACATTCCGTGATGGAGCCAGTGGGGGAGTTGCAAGCGTTTATCACGTGGGACCAAATGGAGGGAAGAAGCTTTCTGGTGACGATGTTGGGGAGCTTCGAATATCACTATTATCCTGTAGTGGAAGGAGCAGTGGACGAGGCACAGATGTTCCGGTCGAGAAGATTGAGGAGTAGAAG	334
PpEST454_115591104	GGCGGCCCCGGAACCATCAAGAAGATCACTTTCGGCGAAGGTAATTACTTATCTTACAGTATATATGTTGTCAGACTGTTAATATGAAACCAAGGTCGTCGAATTCTTGCTTGAACATGTTTTATTATTGTTCTTCAGGCAGCCAGTACGGCTACGTGAAGCACAAGATTGACTCCATTGACAAAGAAAACCATTCATACAGCTACACCTTGATCGAAGGAGATGCTTTGGGAGACAATCTTGAGAAGATCTCGTACGAGACCAAGTTGGTGGCATCCCCCAGCGGAGGATCCATCATCAAGAGCACCAGCCACTACCACACCAAGGGAGATGTTGAGATCAAGGAAGAGCATGTCAAGGCCGGCAAAGAGAAGGCCTCAAATCTCTTCAAGCTCATTGAGACCTACCTTAAGGGCCACCCCGATGCCTACAACTAAATTGATCAGATGTCTCTGTGATGCTTGGGTCTTGCCTTTACTATATGATCAGTCGAAGGAGATTTGTGTGGCTTTTCTTGTTGCTTTCTAGTCAGTCCAAAGTAGCCATAGGGTTGTTGGGCACTTGGGCTTGAAAATAAGTGTGTATGGGTTGTGATCTTCTGGTTGCTTTG	610
PpEST454_115591106	CCCAATTCTTTTTTAGTCAACCGCGGGACCTCAGCGACCTCATCCACACACAAGGTTCCGCCTTTGTCCACTTCCTTCAATATAGACACCGGAACAGTCTCGTTGCAGGGAAGCCACTTGGAGACCTGTAAAAAAGGCATGATCGAACCGGGTTTGAACGGCGAAATACCCATAGCAGACGGAGCTGAAGAGACACCCGCAACGAAAGCCGTTGACTTCAGAAGCGAGATCAAGCCCAAGACGATCGGGCTCTTGGAACTCTCGCCGACAATCTCTTCGGCGAGGGCTGTGTACAAGGACGGCAAAGTCTTAGCGGCCAGCGAGCTCGGCTTCGAACGGGAGAATTGGGTCTGGTGGTACTTGCGGACGGGGACGGAGGGGTCGAATTCGGGCTTTTGGTTTGATCCGAATACCCGAGACCTGACCCAGCATTCGTGAAATCCTCGGCAATTTCCGACCCGGAGATTTGCCGAGGATGCTAGGTTTTGGGCGACATAGCCGGAGAAGCTTAGCGTGACGCGGATAGCCATGACTACGAATTTGATTAGGTAGGTGAAGACGTGATGCAGTGTGCTCTCGGAGACTGATAAAGTTGATCTAGAGAGCCCTAGCAAACGATGGATGCCATTTCGGTTGTGCAAGACAATGAAGCGAGGA	657
PpEST454_115591108	AAGAAGCAGGCCAAGCCTCCTGGTCGCCCCTTGGGCCCATCTGGTGACCGCCCACGTGGCCCACCTCGCTTTGATGGAGGAGAACGCAGATTTGGTGACAGGGATGGGTACCGTTCAGGTCCTCGTGCACCAGGGGGTGATTTTGGTGACAAGGGTGGAGCACCTGCTGACTACAGACCTTCTTTCGGGGGTAGTAGGCCTGGCTTTGGTCGTGGTGCTGGTGGATCTGGTGGAGCTGGTGGTTTTGGTGCTGGCCCAGCGAGCTCTGATCTCTCCTAAGGAAATGGTTTACTTAGACATTGTTTGGTTTCCTCAGTTTTCATTTAAGAACGGATGACATTCTGTATTAGGAGACAATAGCAGTTTTGTTTGACTTGCAACAGTCTTGGGATTGTATTAGATGTGTGTTTTTATTCTATATGGTCTTTGAATCGCACTTTGCAAAATTTATTTTTCTGTTTTCTATATATGTCGTTGAGAAATTTCGT	488
PpEST454_115591109	GAATAGTTTGGGTCAGCAGCATCCCAAAGTCGCACAGTTGTGTCAAATGAAGAAGTTGCCAACTGAGTTGAATTTGGTCTAAATCGAACATCAGTAATTATCAAGGAGTGCTCCTCTGATGTGCTTTCAGTTTGCAGTGTTTCCATATTCCAGACAACAACCTTCTTGTCATGCCCAGCACTGGCCAACAGTTTTCCCTCTGAAGAGAAATGACAACAGACAACTTTGCTACTACTTTTACGTATTGAACCAACTTCACTGAAGGAAAAACCCTTTGAAGCTTCTGCAGAATGTGCAGGGTTCCGTTTCAATGTGCCAAAAAGATCCCTTCCATCTCCATCATCATGTGATAAAAAGGATTCCACATTATCTTCTAAGGAGCCAACATCTCCAAATTGTTCAATGTCATCCAGCTGGTTTGTGGACGATGCAAGGCCACCAGTTCCATCTGCACCATACATCATAATACTTTTCGGAATGTTACTGGCATTTGGCAAATTACCAGCCATAGAAACTCCGTCTCCAGGGGTATGGGTGGATGGCGTTGATGGTTGAGAGTTGGGTGAAGGACCAATTGTATTTCCTGTACCAGTACTGTTAGCAGCTCCAGAGGAAGAAGGCCCTTTCCTCTTGCGGCTATTCTGTTGTACTTGCTGAGGCTGCAAAGGATCCTGTTGTTGTTGAGAAGAAGAGTGTTGCATCTGTGACATGTTTATCTTCGATGAAGTTGACTGCATAGGAGAACCTATAGATCC	755
PpEST454_115591110	TCATGATTGGAACTCTTACTGGAGCTCAGTGGGGAATCTATGATGCATTCAAAGTTTTTGTTGGGCTGCCAACAACTGGTGGTGCCCCTCCTCCTGTTGCTGCTGCCACAGAGCTTGCTAAGGTGTAATCCGCAGGGTGATCAACCTCATCAACTTTGTTGCTTTTTGAAACTGGAAAGTTTGTCATAGGAATTAAATAAGCATAGGATTGCGGAAGTTACTTAAAATGGCTTCTAAGCAAGTGGGGATTTTCATTTCTTTTGCATGCGGAACCTGTATCCCAGTTTTTCCGTTTTTGACTCATCTGATTTTCGGGGGATGGTTTTGTTCTCATCCTCTTTAAAAGACGTATTTGTAGTTAGATCAGAGATGAATTTAAAGTTTGATGTTAGGAGTGAGGAGGTGTCTTCCCCCTGTCAAGAATAGGCAACAAAAAATAATGTTAGATGGGATATGTTCTTCGGCCATCGGTAGGCATGGGAATTATGCCTGTATACGATTATTAATTCATTTTGATACTCTTCATTTCAGGCTTATTCCGAGTTTGTCTTTCAGTCTGCAAA	563
PpEST454_115591112	TGGGAAGCATCTCGGCGAAAGACCTTATTACTAGTTGAGCAAACAAAGATGGGTGGGAAAATGACTGGGAGGATTATTTAGTTTAAACCAGCCAAAAAGGCCCCAGAATAGAGTTTCCCCAAAAAGATGGAGGAAGAGAAAATGGGAAAGAAGATAAAGAAGGATGGGGTACACAACAAATAGGAAAATTTAAGATACAAAATGAAACCATTTTGGATTAGTGGTTTTTGTGTAATAGGGAGATCCCATAAAATAGGTCCGTATAAGTCATTCATTTTTACTGTAATTCCAAGAGGTAATATATTTTTGGCCAAACTACACTCTTTGCTCCACTTGGTTCGATTTCTTCAATTCAAATTGCACAATGTTAACCTTGC	377
PpEST454_115591114	AGATGGATTTGAACTTGAAACATTGAGGTCTTTTCAATCAAGTGAAGTAGGTGTATTCAAGCGGGGCATTGATTTCAGTTTTTTTTCTGGCCTCTAGTGAGAGCGGCAGCATTTGGCAGATCACTGCTGTTTCTGCATTTGGCAAATCATGAATTCTCTGTTTCTATACATGTTTTAGTTTTCTTGGATTATGTTGTATTTTCTCTTCACATATGTAGCTCCTTGACCAGATAGCTGCTGACTTTGTTGTTGCCCTGGCCTAGCCATTTGAAACTTTGAGGTGATTGAGAGCTTTCTATTTATAATTCCAGTGGACCCATGATAGCAGCTAGGCCTGCTTGTGCTTGTGAAATGTAGTAATAAATTTACAGATAACTTAGCCTCCCCCATACCTAAGCGGACGATGCAGTTACAGCTGATGATCCCAGCTCATCATTTTGTCTTCAAGTCGACCACTTCTCCCATCAATGTCATAGAAAATGAAAACCGTCTAGTAA	497
PpEST454_115591115	AAAATCCCGAGTTTTCTTTGCTTGCATCTGCTTGTCAAAACCAAGACCATATAGAATTTCAGCAGCACGCTTCTCTGCAGTTGCTGCATCCAATGCTTCAAGGCGCTCATAAATGCGTTCAAGCTGCTCTCCACCACCATCATCCTGAGCTGCCAGTTCTTCAACTTCTTTCTCCAACCTTATCCTCTCCTCATCACAACTAATGACAGCCTCAAGTGAAGACATGTCTGAAGCTTCAATCTCCCTGCTGAGATGGTAGATATCCATGTGATCTGGAATTGGAAGCTCTCGGCCTAAATTCAATATGAAGATTCAAATTTACATACAGAAACTACAGACAACAAAGGGGACAGAACCTTGTTACCCCTTGATTTTCAATGGCCTTTTTTTTTTTTACAATTAGTCATATTTCAGAGTCTCAAACCTGTAAGAAAAACCCCAACCAAAAAAACAAAAAAAAACCAGGGAAGACCATGATAACGTTGGAGAATGATGAA	497
PpEST454_115591116	TCGGCCGCCGTCCCTTGGCTCTCTGTCTCTCTCTCGACTCATCCCTTGGCTCTCTCTCACTCTTCACATCTTTAAGTCTCTNAGAGTCGCGCGAGACTCATTCTCTTTCTCCAAACCGAACCAAACATCATCCAATTTTATTGGTTTTTGGAGCGAATCCTTGTAAATTCTGGAGGGCTCTGGTTCATTCTAAGTAGTTGTGCTTAGTCTCTGTGGGTTTGGATTAATAGGCAAAATTGAAGTTTCATCTTTCTTTTTCTTGAAAATTATGGTGTGAGGAAGCTGGAAGCAGTGTTCGCGGTTCTGATTGCAACAATGGCACTGTCATTTGCATGGATGTTTGGGGAAGCTAAACCCAGTGGCACCGAACTTCTTATTGAAATGGGGAGTAAAACATCAATGAGAAATTTGAATAAGACTCTCCCTTCTTAGTGTGATTAAGATATGTTGGAAGGTTGCTTTGTGAAGGCTTTTGGAAGAATGGATGCAGCAGATTTTTTGCAAGGATATTATCTCTATGTGTATTTTTGTGATGGGTTGTAATCTTTAATGTCATAAGTTTAATTTCGTTCCTGTCTTATTTTTTGTAATGGTTTGTAAGAGATCATCTTTCCTTTCCTTGGTTGGTTGGTTGAATTGAATGTGTGTATGTGAGATTTACT	662
PpEST454_115591117	GATGATGGTGCATGGGAGCAGCTTCTTTTAGCTAGTCCTTTCTTAGAAGATATTGAAGCTGCAAAGGAAGACGGAAAAGAGACTGTTGACTCTAGAATGGAGGTGGAATCAACCGCATCGGAACTGCAAGAATCACAGAATTTTGATACTTTAATAGAGCAAATGAAGAAATCTCAGAACTNTGCATCAGAATCAACAGTTTATGGATCTAATGTGGAGAGCTCTCAAAGCTTGGAACATATAACTGAACAAATGGGATATTTAGCTTCTGACTCTAACAGCAAACGTGGGACACAATCAGGAAAGTGAGAGCTTCTTGTGGGATACCTCATACATGTAACGCCCTTCTCAGTCAACTTAACAAATATTTTGGCGGGCGGCATGACCGTTGGGAAGAGTATTTTGCTTGCAGTTTTGCTCTGTTTCTACATGTAATTCGAGTAATTTTCCTGTGAGGTTTAATAGCTGCTTGGTTTAAAGAGCATTGGAGAATATATGTCATCTGCGCCACTGCAGTGGCCTTGCTTTTTCTTAACTTCCGCAACCTCACTCGGTATAGTTTTCTTGTACCACTGCAGTGGCCTTGCTTTTTCTTAACTTCTGCAACCTCACTTGGTATAGTTTTCTTGTACCAACCTTGTAAATTCACGGGACACCGTTCTCATTTTCTCAATATAAATGAAAGACACTTTGCATAAA	699
PpEST454_115591119	TCAGGGCAGGCCTTCCCTCAATGTGTTTTTGATCATTGGGAGAAGATGTTGTTTGATCCATTGGAAGATGGATCCCAGGGTTCACAGCTTGTTACAGATATCCGTAAGAGGAAGGGTTTGAAGGAGCAAATGACCCCCCTATCCGAGTTTGGGGACAAACTTTGAGTAATTTTTTTGATTATATCGAACAATTGGAAGATTGATTCCCTTTGAGACAGTAGTTCCATTTCCATGCCTATTTTTGGTTTTCAGTTTTTTGTTTTAGTTTAATGTTTGTACCAACCCGGTTGTTGTAGTCAGCATCCTGTGCCAGTAGTAACGTTTTGGGCGGGCTCAGAAGATTATGTAAAGTTATGTTTTTACTTTGTTGCTTATGGAACCATTTTTGCCATTGGTGGTACATGCTATTTTTGAATTTAATATACACCCCTTTTTGTGGTTTG	443
PpEST454_115591121	ATAGAGATAAGGATTGCCAGGATTTTTCAACACTTATGGACCTCGCATGAATATTGATGATGGTCGTGTTGTCAGTAATTTCATAGCCCAAGCTATCCGTGATGATCCCTTGACTGTTCAAGCTCCTGGGACACAAACGCGGAGTTTCTGTTATGTGTCTGACATGGTTGATGGCCTTATTCGACTTATGCAAGGAGACAACACTGGACCGATCAACATTGGGAATCCAGGTGAATTTACAATGATCGAGCTTGCCGAGAATGTGAAGGAGCTCATCAATCCTAAGGTAGAGATTATAATGGTTGAAAACACACCGGATGATCCTCGCCAGAGGAAGCCTGACATCACAAAAGCAAAGGAGCTGCTGGGATGGGAACCAAAGGTTAAGTTGCGCGATGGTCTTCCCCTCATGGAGGATGATGTCCGCACAAGACTTGGTGTCCCCAAAAACAAGTGAGCGGTGTAGCATAGAATGCGAAGAATAAGTGGTGTTTACTATTTTTGTTTTATGATGGTTTTACTTGAAACGATTTGAATGGTATTTGAATTTATATCAACAAGCTTCCTTCTTTT	573
PpEST454_115591122	CAGGAATCCAAGACAGTGCAAAGCTTGGAACAACTAAAAATTGGATGGTGATCGGGAAGAGCTTAGTGTATGGGAGGAAAAATAGTTGTGTTGCCCTTAAGTTTGTTTTGTCATATTTCTCATCTTATGATATGTGTTTTAT	142
PpEST454_115591123	GCAGCTTGTTGGCCAACTGGCTAAATTGCATGGTTGCTATGTAGTTGGAAGTTGTGGCTCAAGCCAAAAAGTTGATCTTTTGAGGAATAAGCTTGGGTTTGATGAAGCGTTTAACTACAAGGAAGAGCCAGACCTGGGTGCAGCTTTGAAAAGGTACTTTCCTCAAGGCATTGACATTTACTTTGATAATGTGGGAGGGGACATGCTTGATGCAGCACTTGTTAACATGAAAATTCATGGTCGAATTGCTGTTTGTGGAATGGTGTCTGAGAAAAACCTCTCTGATCCCCAGGGCATCCGCAACGTATACAATCTCATAACAAAGCGTATCAGGATGCAGGGATTCCTGCAAAGTGATTACATACACTTGTTCCCACGCTTCTTGGAACATGTCATTAGTTACTACAAGCAAGGTAAGATTGTTTACATCGAAGACATGAATGAAGGCTTGGAAAGTGCTCCATCTGCTTTTGTTGGGCTATTTTTGGGAGAAAATGTTGGTAAGCAAGTCATTCGTGTAGCCCATGAATGATTCTAGCCTATCAAAACAAAACATGTATTGAATATTATATTTTAATAAATAAGAAATGGCCAAGTTGAGGC	603
PpEST454_115591124	GCACGAGGAAGAAACACATATATAATTAAGAAAGATGTAACATACAGATGTAGCCACAACCTACAAAGCAAATCATAAACCCTAGCTAGCTAGCTAGGAGATCATGGATTTGCAGATCAAATGGCAATCTTATTTTACAGTAAGCACTAAAACCCAACTTGGAAATTTAACTTTAACACTCCTTTTCTTATTTATAGAGATCATGGCCGCTTTTCTTGGCCTTGTCTCAGCTTTGATCATTTGTGGCAGCCACATGAGCTGCAGCTGCAGTTTGCTCCACACTTGCAGTCATTCTCTGCTCCATAGCTCATCTCAGAACCCTCATAGTACATCTTCACAGGTGCAACCCCAGCAATGATGGTCTCAGTAGAAGTGGTCTCTGAGTAACTCAAGTCAGGGTAGGCACAATTGCAGCTACTGCCGCAGGAGCAGTTTGAGCCACAGCTGCAATTACCGTTGCCGCAAGACATTTTTGTTAAAAGATTTGGTGAATGAAAAGGAGAAGGTTGTTATAATGCTTGGTAATTGAATCACC	535
PpEST454_115591125	TACCCAGTTTCAAATTCTCCTTTCCGAGCAGAAATAACCAATACTCCTACATCAGCTTGAGATGCACCACTGATCATATTTGGAACATAACTTTTGTGGCCAGGTGCATCCAAAATTGTAAATCTTGATGACTCTGTTTCAAAATGTGCTCGTCCAACTTCAACTGTTTTACCCTTAACCCTCTCTTCTTCATTGGTATCCATAATATAGGCCATATACCAGCTTTCCCTACTTTTTTCCTTTGCTTCTTTTTCATATTTTTGGATTGTACGGTCATCAACCTGACCACTAAGGAAAAGTATTTGGCCTCCAGTTGTGGACTTTCCAGCATCGACGTGGCCAATGAAAACAACATTCAAGTGTCTCTTCTTATCTAGTTCCATCTCATCATGTTCTTCTTCTGGATCCACATTTATCTTTTCCTTCCCTTTTTGCTCAACCACCTCTGGCTTAACTGAATGTGCATGAACCTCTTCCTTGGAATCTTCCTCCATCTTATTGGAATTCTCAACTTCCGGCTGTGCAGCGTCTGGGTTAACAACTCCATTATCTTCTGCTGCCGAATCAAGCTGTAACGATCGGATTTCCTCCTCAATATCCATGGCTAGAGTTCTCTGAGATTCTGTACCGCCCGCTAGGGTTTTTATGAGAGCGAAAAAGAATGGAGTGATAAAATGAACACTAGTTTGCG	691
PpEST454_115591127	AAAGACAGTTGAGGTGATCAAGACTGAAGAGAAAACCCCGGAAGAGCCTGTGGCTGCCGCACCAGCTGCTGTCACTGAGTCTGAGGCTGCAACCACCGAAGAGCCAAAGGAAACCACACCAGTAGAAGCAGAAGCAGAGGCAGAGGCACCTGCTGCTCCTGAAGCTGAAGCTCCAGTTCCAGCTGAAGTTGAGACCAAGGAGGTGGCAGAGGAAACCAAGGCTGCTGAGGCTGAGGCAGAGGAGCCAGCAGCAACAGAAACAGAGAAAACAGAGGCAGAAGAGCCCAAAGAGGTCACAGCAGCGGAGCCTGTTGCTGCTGTTGCTGAGGAGACCAAAGAAGAGACCACTGAAAGTGCTGAGACACCAGCAGCTCCTCCAGTAGAGGAAGAGAAACCAGAGGAAACTACCACAGATGTTCCGGTCGAGAAGACTGAGGAGTAGAAGATTTATGACATCATCATCATCATCATCATCATCAGAGAAGTTTGTTTGTGGGGGTTATTTTCTAAGTTGCATGTCCAATTTGGTCAGCTTCTGAGCTACATTTATATTTTGGTTTTTAGTTTTAAATTAGTGGGGTTTGGCATTTGGAATCTACCCTTATTTTAAGCTTTATATCATATATGTTCAAGACGATGGCAAAAAAAA	649
PpEST454_115591128	GACGGGGCTGCAAAATTTTCAGCTGAAAATGTTGGTGCCCAAGTGCTCGACTCTGTCAATATCACCCTGGGTGATGAACAAGAACTAAAGCATGCAGTTGCGTTTGTGAGGCCAGTCAGCGTCGCCTTTCAGGTGGTCAAAAGTTTCCGATTTTACAAGTCGGGAGTCTACACCAGTGACACTTGTGGCAGCAGTCCCATGGATGTGAACCATGCTGTTCTTGCAGTTGGGTATGGAGAGGAAGGCGGTGTCCCCTTCTGGCTCATCAAGAACTCTTGGGGAGAAAGCTGGGGTGACAATGGCTACTTTAAGATGGAGTTTGGGAAGAACATGTGCGGTGTTGCAACATGTGCATCGTACCCGATTGTTGCTTGAATTGGAAGAAATGGTGGCCTTGCTGTGGATATGTAATACAAAATTCATCTTGTTTCAGTCTGGGATGTACTGATGGAGTAGTAGGTTTCCAGCTTGAAGATGAAGAAGGGTTATTCTTTTGTGGTGATTGTAATGTTTCAGTCTTGCTGCACAAAATAAGATACAAGACTTTACTTATTTACGGCCAGTGTAATGATAAGCAACAAAGACTTGTGTTTAAATTATCTTGCCATTACACCAAA	617
PpEST454_115591129	ATGCTGCAGGGCTATATGTGAACCAGTCCATCTTAAATAGTTTGAATGCTTGGAAAGGTAGATCAGCTGCTGAGATTCAAGAGGATTCGTCATTGTTCAGCACCATTTTTCAATATTGTTCTGGTTAGAGATGTTGAAGGTAAAACTTTTTGGGATGCCTTGAATGATGCTATCTCCCCAAGAATCAAATCACCCACTCCTGTTGATGAATCAGCACTGTCCACATTCCGTAGTATCTTCCAAGGGCAACCCCTTAAAAAGGGAACTTTCATATTTTTGACTTGGCCAGACCCTTCGAAAATGCTTGTTTGCATCTCTGCTGATGGGCTTCCGTCTAGTGTGGATGCTGCAATAGAATCAGAAAATGTGGCTTTGGCTCTTTTCGATGTATTCTTTGGAGATACTCCAGTTTCTCCCTCCTTAAAATCATCCGTTGTGAATGGACTGGAATCAGTCCTCAAGTAGATGACACAAGTTAGCTTTTTCCTTCTTCTTTTTTTGGAGATATGGTTTTATTCAACTGCTGTATGTCTGTCTATTTGTCACTTGAGCTGCTTAGC	560
PpEST454_115591130	GCACGAGGCCATCTCTCCTTCTTGTGCTTTGTGTTTACAGTACCAGTTAGTGCTCACTCAGAGAAATGGCAGGACGTCCGTACACCTCCATTTTCCTGCTGGTTTCTCTGCTTCTTCTACTCACATTCTCTGATGTAGCTGAGGGTTACAACAAGCTTCGTCCTTCAGAGTGCAAGCCGAGATGTACTTATCGTTGCTCTGCCACATCGCACAAGAAGCCATGCATGTTCTTCTGCCAAAAATGCTGCGCCACATGCCTATGTGTTCCTCCAGGCGTTTATGGCAACAAACAAGTTTGCCCTTGCTACAACAACTGGAAGACCCAAGAAGGACGACCCAAATGCCCTTGAAAAAAAAAATATTAATTATTAATAAGAAGCCTGCCATTGATTCTATATTTATGTGACAATGGTGCATGTCAGCAAGCAATTATTTGTTTACTACATTAGGACGACCCTAATGCCTATATATCTAAGACTCTAGTAACCTAAAA	493
PpEST454_115591131	TAGGAAGGAGGCTGACTTAGCTTGTTCGAGAGGCGATCAAGTCTAAGGCCGCACGGAAGGAAGACTCCGAAAAAGTCATCCCGTGACACTGGGACCATCTATATATATGCATCACTTGAAAGCCTTGCCCATCAAGGAGCTGTCAAGTGTTCCTAGTTGCATTAGGATTAGGTTGTTCAATCCATATAGAATTAGGAATTCCATTGTCTCTTGTATTTCAATTAGGATAGCTTTTATACAAGGATAATCTGATTAGTTTGAGTATATCTCTAAACATGCAAAACTCTAGAATCCCTACATGATTAGAAGACCACAATTTCGTGGTTAAGACAATAATTTGTCTTACATTCTCCCAGTTTCATCAAACCTTCCATAATATTCTCCACCCCTATCTGAACGAACTACTTTGATTTTGAGGTTCAATTGATTTTCTACTTCAGCTTTGTATATTTTGAACATATCTAAAGCACTTGATTTTTCTTTTGTGAGATAAACATGTCCAAATCTTGAAAAATTGTCTGTGAAAGTTATGAAGTAGGTGAACCCTTCATGAGTTGGATTAGGAAAGGGACCACAGATATCTGTGTGAATGAGTTCCAAAACACCTTTGCTTCCTATGGCTCCCTTTTTTCTTAAATTTGTCAATTTCCCTTTGACACATTCAATGCATATTTCATTTGACAAAAAAAAAA	692
PpEST454_115591132	TGCTGTGCTTTGAGTATTTTTAGTAGTTTTTTGAATGCAATCAATGAGAGTTGATATTTAAAAAGACGAGAAGATCGGTAAGGACCTTGGCACCAATATGGTACTGACCGAATTCTCTTATGCTTAAGTCAATGAAGTATGAAGTGTCAATTTTGCAGAGTAACACCATGGTTAAAGAGATTGATTACCTGGTGCTTTGGGAGCAGTGAAAGCAATTTCAACGTAGAGATCTTCATAGATTGGAAGGACTTGCCATCTCAGATAGGTTGTCTGCATTTGATAAGTTTTCTTGAAAGAGTAAGCATGAAAAGGAAGAAATAAAGAACCTACTCTCGTATTTTGTTATTTCACATCACCACCTTTATGATTTTCTAATTTTGGTTGCCAACAAGGATAAAACTTGGCTCACATCTCTGGCAAATAGCTTGGACAACCCAAGTTCAGAAACTTTTTGGCATTTATTTTATCAAAATGTATTATTTTCTGCCTACAATCTTCATGGAGATAAGCCAATACTTGGGCTATATATGTATAAGTTTAATCTTCTTCCGAGTTTCCCAACCTAATTCTGTACCATTGGTCTGCTCTGATCTCTTGAAAATACAATTGCTCTTAAAAAAA	621
PpEST454_115591134	GACGGCCAACAAAAATCTGAATAACAGAAGCGCCAGCTTGGGCTGCAGCTGCAGCTTGAGCAAAGCTGTACACAAATGTCAAATGCGTCTGTATGCCCTCAGATTCTAGTAATCTTGAAGCTTCAATTCCTTGCCAAGTTGAAGGAATTTTGAACAACAAACGCTCAGGAGGAACATTAACTTCATTGTACAACTTCAGCAAGTCATGCACCTTTCTGATAATGCCATGCGTGTCATAAGCAAGACGTGCATCCACCTCAGTAGACACTCGGCCAGGAACTAGTTTCGCCAAATAACCACCAACATTCACTAAAGCCTTGTTACTGAAACATGACAATCTCAATTCGGAGTTTTCATGCTTATTACACTCTGAATCCGCCAATGCCATATCCACAGCATTTCTAAATATGGTGTCAGGGAGGCTACATATACCCAAGAGTAGGGAAGAGCTCACTGTAGCAGCGGTTGGAGGAAACCTCTCGAAGTCATCGAAAATGACGGTGTCTGGAACGATCTCACTGAAGCTAGAGACGAGGTCCAATTCTGTGGTTGAACCGGTGTCGAGAGCGGAGGCCCGAATGACAGGAAATGATCGCTGGAAGTTGAAGAGCAGATTGGAAGCTGGAGATCCATTGGAAAACCTCAGCCTTGTTCCCTGGAAAGACGAGACAGCTGAAGAGGGCGGAGATTGCAAAGAGACTGACATTTTTGGGCTTCGCTCGAAATC	727
PpEST454_115591135	GAAGGAGGAGAAGCACCACAAGCATCTTGAGCACCTAAGCGAGGCCGGGGCTGCTGCTGCTGGTGTTTTTGCCCTGCATGAGAAGCACGAGTCAAAGAAAGACCCAGAGCATGCTCACAGGCACAAGATAGAGGAGGAGATTGCTGCAGCAGCTGCAGTTGGGTCTGGTGGGTTTGCCTTCCATGAGCATCATGAGAAGAAAGAGGCAAAGGAAGAAGAGGAAGAGTCTCATGGAAAGAAGCACCACCATCTCTTCTAAATCTACAAATAAATACTATATTTTATATTTATATATTGTGATTTTACTTATCTGTTATGAGTGAGGTTTGATCTCAACAATGTTATAATTGTTGAGTGCTTATGTGTGCTTGTTATATGAGTGCTATGTATCTATCTATTTCTCGTTGTTGATAATAAATAATATCGTTTACTTGAAAAAAAAGACCGCCAGGCCGCTTGCAACTGCCTGAAACAGCTTTCCGCCAGCGTCCCCGGAGTCAACCCTAACAATGCCGCAGCGCTTCCCGGCAAGTGTGGAGTTAGTATTCCTTACAAGATTAGCGCCTCCACCAACTGCGCCACCGTGAAGTGAGCTTGATATGGGACAAGTATTTTCGGCCGCAGATAATATTAGAGAGTCGGAATAAAAATGTGGCTATGTGATCCACTTAGGGATTCCTCACGACGGAATCGTTAAGTTATTCTATGTAATCTTTATCTTTGTATAACTAATAATATTTATGTTTAAGTAAAAAAAAAAA	761
PpEST454_115591136	GCACGAGGATAAAACATGTTTCTTCTACTGCAGGGAAAATTAAGGTGATCCATAAGTTATACAAGTGATTAATCTCTATATTTTACACAGCGCAGTCTTGGTCATTCAAAAAATCATGTGAAAGAAAGAAGCCTGTTGGGGTCTACGGAGCAGAACAGTCAAATTTTGATGACCCATGCATGCATTAATCACTCTTCTTAACCAATTTGAGACGTTGCACCGATCTGATGAAAGTTCTCCAAGGAACAT	249
PpEST454_115591137	GCACGAGGTATATATGCTAATGCAACCCTAGGGAAAATTGGCCATCACAATTCGTGCCCACCTCTGCCCACACTTTCTTGGACACACTTTTTTTTTTGGGGTACACATTGAGCTTCAAAGGTGTTTGATAATTTCTAGTAATGGATGTGCTTTGTGAGAACCACATGAAGAGCCCCCCCAAGCAGAGCAAGAGAAGAAAATCAAAGGGTGTGAAGGTTGTGTACATATCAAGCCCTATGAAGGTGAAGACAAGTGCCTCTAAGTTTAGGGCTCTTGTCCAGGAGCTTACTGGTAGAGACTCTGATGCTGAGCGTTTCATGGAGACCAAAGGTGCTCATTATCAAAATGTTCATGAGCTTACTCATGAGCAACAATTGAAGGGTGTGGGTCATGATCATGATCATGATCATGGGTTGTTGCCTCAGCTTCCTTTCTCGAATTCGTTTTTTGAGTTTCCGAATTGCTCCGATGCTTTGTTCGAACCGTTTTCTGGGCATTTCGAGTTGGATGTGCTCAGAAACGTTGATCAAATTTGAATTTTATAGTTAGTAATATATTTGTAATTAGCCATATATATACATAATTTTCTTTAA	593
PpEST454_115591139	GGTTCTCTAGATCTGGGGAGATAACCCAGGCAGCCAGAAACACCCACAATGTACAAGGTTGCCAAACCCCATATTAATTTTACACCCAGTAAACAGTCATCATAGGAGTTGCCAGTCATCTTCATGTGCACTTCCGTCAGCATCACTTATGGGCGGGGCCACAAATGAATCATCATTTTGAACCCCACCACTATCATCCAAAACATCACTGTGGTTAACCGGCTTGGGAAAATTATGCGTCTGAGTCACAGTGAACAGCGGAGCACCGTTTGATCCATCTGCCAGCTTGGAAGCTCGAAAACAAAAATCATCAAAATCATCTCTGTCACGGCAATAAAATCCTATCGCCAAAGATGGATCAATAGAATCAAGGGGAATGTGCCGTATAACATTGCAGTGGTAAGATAAAGTATCAGCCTCTAAATCATCCCGTCTTATATTGATTGCCGGCTGAACTTCATGCGGATCAAGGTAAAGTGCTTTTTCATCTTGCACACCTATAATGTAAGTTGATGCACCAGGTTTTCCACCCATGATGCCAAGACTTTGGGGAAAAGTGAATGTCGCCCACAATGATGGAATGTACCTGGGGTTGACTTTTTCAAGTCCAAGAACCAAAGGAACCAGTAAAAGAATAGGCGTCCAATCAACCCGACCTCTGAAAAC	666
PpEST454_115591140	CAAGAAAGCCCAAACCAGCAACCCCAGCAGCGCCTGTGGCAGCTGGAGGCGGCAAGAAGTGGTGCGTGGCCAATCCAGGAGCAACCAACCAAGCTCTGCAGGCAAACATTGATTACGTATGCGGCAAGGGCGTTGACTGCAAGCCCATCCAGCCAGGTGGCACCTGCTTCGATAACGATGTTAAGGCCCGTGCCTCTTACCTCATGAATGCCTATTACCAGGCTAACGGCCGTCACGATTTTAACTGTGATTTCTCGAAAACGGGACAGCTTACTTCCGCCGACCCCAGCCACGGCTCTTGTAAATACAACGCTTGAGTAGGGGCATTTTAGGAACCAGAAGTATGGTGTTGTTTGATCATTAATTTTCAAACTCTTTTTGGTTTTTCTTTTGGGTTTGGGGATGATTTATGGTGCCTCTGCAAATGAGTAAGATTTATTGTACAAACGATTTGAGAAGGGC	462
PpEST454_115591143	GCACGAGGCTTCCTTTCCGAATTCTTAAACAAAGAAAAGAAAAGAAAAAAAAACTTCCCCAACTAGAAACTCCATTTTCTTTCCCAGCAATTTTCTCGGCCTTTCCTGGAAAAGTAAAGAAAATTTTCCCGAATTTAGATTCCTCTCCGTTGTTTTTTTTTTTTCATTTTTCAGGTGAAAACCCGTAACCACCTACCTTCCTTCCTCATCCTTATCCTGTCACATGCACTGCATGGTCGGGTCGGATTTCGGAGCTTAAAACCAGAGACCTGTTGAAATCTCAATCGTGAAACCCTCTCGCTCTCTC	307
PpEST454_115591144	GAAAATAGTACTGATGCCTTGGCATGATGAAACATGGTTTCTCGCCAGGCAAATAGAAAGAAACTAAAAATGGGGAAAAGAGAACCATCTAGGAACAGAAGAAAAGACTAGTTGGGGAAAAAAAAAGCCAAACGTTTGATGACTCGAGCTAGTTGCATGAGTTTATTGGGATTTCTGTACTTTTTTTATGTTTCCTCTTTCTCTCCGTTTAAATTTTATGGTGGCATGGTTGGTGCTTTCTTCTGGGGAATTTTTGCTGTCTTTTCCCCATACTGCCCCTCAGCTGGTTTTTACAATCTTTGGGGTCAGCCAACCTCCAATTTCAAGAGATTATGTGATTTTGAGCGTGATGGAGAGAGGGAGAGAGGGAGGGATGGATGGATGGTGTTTGGGTGTCTGAGGGGAGAGGGTGGTCTTCGCCGGATTCTGCTGGACGGTGCTACAGTAAATTCGGCTACTATTGATGGCATGAGGGTCATCTTATATTATTTTCTCACTTTTAATATAATATTTAGAATTAAATTGACATATATGTATACCTTCTATCATCTTCACCATTTGAGGATTTACGGCATAAATGGTTCCTGGTGGAACGAACTGATGTATCCATCCAGGTCGGAACTGGATGTGGTTGGTACTTCATGTTGATTGCAGTTTGGAACTTTACCTGCTCAGAATCATTGGATTAAGCTTTTGTTTGATATTTTAATTAAATGTAGCGGATCATATTTATTTATTCTATTATTTTCTAATCAAAAAAAAA	763
PpEST454_115591145	AAGCTCCAGTTCCAGTTGAAGTTGAGACCAAGGAGGTGGCAGAGGAAACCAAGGCTGTTGTGGCTGAGGCAGAGGAGCCAGCAGCAACAGAAGCAGATAAAACAGAGGCAGAAGAGCCCAAAGTGGTCACAGCAGCGGAGCCTGTAGCTGCTGTTGTTGAGGAGACCAAAGAAGAGACCAATGAAAGTGCTGAGACACCAGCAGCTCCTCCGTTAGAGGAAGAGAAACCAGAGGAAACTACCACAGATGTTCCGGTCGAGAAGAATGTGGAGTAGAAGATTTAAGACGTGATTATTATTATAATCATCTTTAGAGAAGTTTGTTTGTGGGGGAAATTATTTGAGTTGCATGTCCAATTTGGTTAGTTT	368
PpEST454_115591147	CCCTCGTGCCGAATTGGGCACGAGGAAAAGATGTACCTTGACACTTCAGTCATGGGTGCTGATTTCAGAGCCTTTGTGGAGATTGTGTTTCAGAACCATGAGAACATTGTGCAGAGCTGGCACTGGGATGGATATTCTTTTTGGGTTGTTGGAATGGACGGAGGCAAATGGACACCAGCAAGCTGAAAGGAATACAACCTTAGAGATGCAGTCTCAAGAAGCACCACCCAGGTTTATCCCAAGTCATGGACAGCTATATACATAGCACTAGACAATGTGGGTATGTGGAATTTGAGGATTGAGTTTTGGGCAAGGCAATACCTTGGACAACAATTTTACCTAGGAGTCTATTCACCTGTGGAGTCTGCTAGGGATGAGTACCCAATTCCCAGAAATGCCCTTTTTTGTGGAAGGGCTGCTGGCAGAAGCCCCAGACCTTAATGAACAAGTTGATTCAGAAGATTTATACACAATTATTTTATATATGAGTGTCCCATTCTTTGCTACCAAAAATTTTCAATTGTAATTTGTATACTTTTGGCAATAAAATGCAGCTTTCATTCAGTC	567
PpEST454_115591150	CAGTGCCAACCCTACAATCAATAGCCAAGGGAATAGATTTGGTGCACCAGATATCAGATTTAGCAAAGAGGTGACAAAACATGAGGATGCACCAGAAAGTGAATGGAGGAATCGGAATTGGAGGTCTGAAGGAGACTTGATGATAAATGGTGCATTTTTTACAGCATCAGGAGCAGGAGCTTCCTCAAGCTATGCAAGGGCTTCAAGCTCGGGGGCAAAGCCATCTTCTCTAGTGGGTTCAATAACCACAGCTTCTGGTGCACTTAGCTGCAGAAAGGGTTCTCGTTGCTGATCACATTTTTAGATTGTGACGTATTGCGAGGGACATTCTTAAAAAAAATTAGATATAGGTTGGAGGGAAGTGAAATATGTGAGGAAAGAAAAAGGCTATGCAAAAATGGGTCAAATATATATGGCTCAAAAATTCTATAGGATCTCTTGCCTTTTTTTTTCCCTTCAATTCTTCTCTCTTTTTTACCCAATGTTTTGTACTTTTCCCTCTTTATTCTTGTCCCTTACTTAGTCAATTTTCAT	534
PpEST454_115591151	ATGGCAAGTGGCATTTAATACAATTGATAATTTGTCCCAGTTTGAAGAAGAATCGGAAGAAGAGAGGTCACGTCAGCGCCGGCCACGGCCGAATCGGGAAGCACAGGAAGCATCCCGGTGGTCGTGGAAATGCCGGAGGCATGCACCACCACCGGATCTTGTTCGACAAGTACCACCCGGGGTATTTTGGTAAAGTCGGCATGCGCTACTTCCACAAGCTCCGCAACAAGTTCTACTGCCCCATCGTCAACGTCGACAAGCTCTGGTCTTTGGTGCCGCAGGAGGCGAAGGACAAGGCGGCGGCGAACAAAGGAAATGACGTGCCGTTGATCGACGTGACGCAGTTTGGGTACTTTAAGGTGTTGGGGAAGGGGGCGTTGCCTCAGAACCAGCCTGTTGTGGTGAAGGCCAAGCTCATTTCTAAGACCGCTGAGAAGAAGATTAAGGAAGCTGGTGGCGCTGTTGTTCTCACCGCCTAGGATTTTAGGGTTTAGATTTGGGGGTTTTTTTGCTTATTTTCGGAGAATTGGGGTTTTGGTAGATTTTTTCTTCGCCTTTGCTTAATACAAACATCATGTTATTTTGTGTTATTGAGCTTCTTGAATGCTAAAGGTTGAAACTTTTGTTGCAATGCGTTGCTTTATTGTCAACATTAATATGAGAATTTGATTCTTTCAAAAAAAAA	685
PpEST454_115591152	GAGGGATGTCTTTGGCAAAACCATGGGCCTCAGCGACCAGGATATTGTTGCTCTCTCTGGCGGTCACACTCTGGGAAGGTGCCACAAGGAGCGATCTGGATTTGAAGGACCCTGGACTCCCAACCCCCTCATCTTCGACAACTCGTATTTCACGGTGCTCCTGAGTGAAAAGTATGATGGTCTTCTAATGCTTCCAACTGACACTGCCCTTCTGTCTGACCCTGTCTTCCGCCCTCTTGTTGAAAAATATGCTGCGGATGAAGATGCCTTCTTTGCTGATTACGCTGCAGCACACCAGAGGCTTTCTGAGCTTGGGTTTGCTGAGGCCTAAGCTGCGAGACTACAAGGATGATGCCAATGCCTGCGTGCTTTTGTTTTTTGGATGCCTCTTAGCTTTGGGGTTTTAGGCTGTTGGTATTTTTTTTCTATTGGGTTAGGGAAGTTGTGACTTCTGCTTCAGTTTGGAGAATTAATATGTTAAGTTGGATATAATGATGTGGTAATCATCCTTTAGATTAAATAATACTGGTATTTTTCTCTGCCTCAGATTGTTCATCTTTTGTGCCCTTGTTCGAATATGTGGCAGTATGGGCATTAATATATGAGCTATTATTAGCCCATGTTTGGCGAGTAAAAAAAA	640
PpEST454_115591153	GCACGAGGTTTGTTATGGAACTNTTCGGTAAATTTTATTAATAATCTCAACTGTATGTAAACAATTCTCTACCAAAGTACCACCATAAACTACAAATAAAAACTAATCTACAACAAGGTTCAAGAGAACATTCTATCAATTTTCATTCAATGTGCAGCAAGAATGTCCGTACTAAACACATCAATTATCGGATCGGGAGAGTCGTGAACCGGGCTCGAGGGGTTGAGGAACAGAACGGACTTGGACGCCGCGAGTTTCTTTCTCTGGGGGCATCTGGGGCCATAGATCCGACCGGAGAAGCAAGGAAAGCCGTCGATGGCGTTGACCTGTGGAAGACCAGCGTCGTTCGCCGGAGAAGAAGGCGGCGACGTACAGATCTGAGAAAGCCAGTTGAGACGGTGTGATCTGGCGCTGCTGATTCTCGAGTCTCGGATTTGGGCGAGCGCGCCGGGCTTTAGGTATTTGAGGAACGGCTCGGTCGACCGGTTCTGAGAGGACCGGCGATGCAGAGTTCTAGATCGACGGTTCATGGTGTAGAGAGAGAGATGGGGGTTTGGTGTTTTAGAGAGAGAGCGAGAGAGAGCGAGGGAGAGAGAA	597
PpEST454_115591154	GGCTCATCACCAATGGTGCTGGTCTTGCTTCCTACCCAATTGACACTGTTCGCAGAAGAATGATGATGACCTCCGGTGAAGCTGTCAAGTACAAGAGCTCCCTGGATGCCTTCAAGCAGATCTTGAAGAATGAGGGTGCCAAGTCTCTCTTTAAGGGTGCTGGTGCCAACATCCTCCGTGCCATTGCTGGTGCTGGTGTCCTTTCTGGTTATGATAAGCTACAGCTGGTCGTGTTCGGGAAGAAGTATGGATCTGGTGGTGCCTAAGAATGTAGTTCCTCCCAAGCCAGATAGCATTATTAGATGGTGATGAAAATCTTTTTGAGTTTGAAGAACTTGTTTCGGCAAAATTTTCCTTAAAATAATTCAGTTATAGGGGAGTTAATCCCAAACCGATTTTTACAATGGGATTGAGTTTTGTTCCCATAAAACCAGATTATTGAGTGGTGGAAAATCCCACTTATCTTGGAGTTTCATTCATATGATTTGCAGGTTTATTTATGTGTGTTTTTGTC	514
PpEST454_115591157	CATATAAAATCACCTCCACCACCATCACTCTTTTGAGCTTTTTGGGTCACAAATTGCTTGTTAATTTTTGTAGTTTCTTCCTAGTTTTTCATCATTCTCCAACGTTATCATGGTCTTCCCTGGTTTTTTTTTGTTTTTTTGGTTGGGGTTTTTCTTACAGGTTTGAGACTCTGAAATATGACTAATTGTAAAAAAAAAAAAGGCCATTGAAAATCAAGGGGTAACAAGGTTCTGTCCCCTTTGTTGTCTGTAGTTTCTGTATGTAAATTTGAATCTTCATATTGAATTTAGTTTCTATTTCTTCAGTTCAAAAAAAAAAAAA	322
PpEST454_115591158	AAATGAGCAGCTTCTTGCAAGCATGAGCTTTGTGAAGCTGGCTGACATGAGTGAGGACGATTGGGCCTGGTTTCTAGAGAAGTTTCAAGATCTGATGTACCCGGCGTTTGCTAAACGCAAATTTATTACCCTAGGTCAGAGGCAGAGACAGAGGCTTGGCACGTCGTGCCAGTTTTGAGATTGAGGCAGCAATGTGTGGTGCGCTATGATAGTCAATAGCCATGATTGAAGACGAACAATAAGATTAGGAGGTTCTGGGAGATGGATTTGGTCTGTGGTTTTCTCCTTGGGAGGTCTTGTAGTGCTGTGTGGCTGTCGGTGGAAATGCTGTAA	333
PpEST454_115591159	AAGCTCCTGTGAAAGGAGGTTTGCCCAAATTCTACCAGGGTCACCGCAACACCACTCAACTTGTAGTCCAGCTGACAGGACAGAACCCAGATGCAAGCGGCCTGCTCAGCACCCTCCAACAACAGCAGCAGCAGACGGGCAATGTTCCGCTGACTCTCAGAGTGAGGCAACCTGTGAGGATTAAGCTGGGCGGCTTGAAGCTCCCAAAGGTCAAATTCTTGGTGAGGTGCAGGTTGTTGGTGGACAGTGTTTCCGCGAATAATGATATTACAATTCAAAGCAGTAGCTGTAAGTTCAGGTTTAGGCTATAATCTCTTACATTACAGGCTACAGGCTGCAGGCTACATGCATACATAGAGGATCATAGGGAGAGAGCTTCTTTTCTTCTTGTCCCGTGGGCGCTACCCATCTTGTGTTGATTCATTTCACATTTTTCTTCATTACTAAGGATTTTTCCTATTTTATCCGCTGCTCTTTTGAAAGTAGCGAAGGATTAATCTATTTCTATATATTACATATTTATATATGTTGGTTAATAAGTTATACTAGTCCCTTAGTTGGGGAATTGGTGTATTCTTTGTACATACTATATACATATACTTGTATTCTTTCATATTCAGGCATATTGTTTTATTTTATTTCGTCTATTAATTTATGGCTTTCATAGTTTAAAAAAAAAG	680
PpEST454_115591160	AACTTGCAGTTCGGACCATGGCAAAAATATGCGTAGAAGCAGAAAGTACCCTTCATTATGGAGATGTCTTCAAAAGGATTATGGATCATTCTCCTGTGCCCATGAGCCCATTAGAGAGCCTGGCTTCTTCTGCCGTTAAAACAGCCAACTCGTCCAAAGCAGCTCTTATTTTGGTCCTAACCAGAGGAGGAAGTACCGCAAAACTGGTGGCTAAGTACAGACCAGGCATGCCTATACTGTCTGTTGTTGTCCCTGAGATCAAGACCGATTGCTTTGACTGGTCATGCAGTGATGAAGCTCCAGCAAGGCATAGTCTAATTTTCCGTGGCTTGGTTCCAGTTTTAAGTGCAGGATCTTCCAGGGCCTCTCATGCAGAGACGACTGACGAAGCACTGGACTTTGCCATTCAACATGCTAAGACGAAGGGGCTCTGCAAGAATGGAGATGCTGTTGTGGCTCTGCACCGTGATGGAACAGCATCTGTGATCAAGATCTTGACTGTGAAGTGATGATCATCCCGATAACTTTTTTGCTGCCCTTTTTGGCGTTCTCAGAATTAGCCAATGACAATGCTTATGATTTTGCCTCATTTAATATGTTTTTGGATGCAAAAACATCTACCTACTGCCATCTATCTTTGTGATGAGCTGGCTTTGATAGCTACATAATTGCTGAATGCGATATGGAACTTTATGCAATACTAATAGGATTATTTGCAATATTATCTTTAAGGGAATACATTTTCCTACTTTGCTGAAA	759
PpEST454_115591162	CAGTTTCAACATCACTTTGCGAAGCACAAACAGTTAACCACAGATTGTAAGTAACAACATCTGGCGAAGTATTACTCTTCAACTCCTGAATTACTTCTGGAACCTTGTCAAATTGCCCATTGGAAACGTACAAGGACAACATGTGGTTATAAGCAAGGGGATGCTTCATGTAACCACACTGTGACATCTTTGCCATCAGAGCTTCTGCTTTATCAGACAATTTATTCTGCACATACGTATGCAGAAGAGCTGTACAGGTGGGGTGGCCTGTCATCTGATCAGGAAGATCCTCAAAAAACTTTTCTGCACTATTTAAGCCACGAACTTTTGCAATCAAGTCTAAGTGAACGGCATAATCACCTGGTAGTAGCTTCATATCTTGTTGTAAAGTCATCCATTCACATATCTCGAGTGCGTGTTTGTATCGCTTGAGCTTGCGAAGCTCACGAACGATGCGATTGAGCTCATACTTGCGCACCTTGTGCCCTTCCTCTTTCCATTTCCGTATGGCAATCACAGCGCTGCGTTTTGGAAACACCAGGCTCATAAGTCTCCTTCCCAGCGTGTCTCGGCCACCGCTCGAGCTTTTCTCCACACTGGCGGTCGCCGCCTTCGTCTCCACATGCGCCTCCGCCGTGAAGTGGCGGACGGCGGCGATGGAGCTCCGCAGGGTTCGATTTAACATCTCCTTC	692
PpEST454_115591163	TTTTTGGTCAACGGCAAGCCCAAGTTTGCAAAGAAGCTTGCCATGCTGGCAGGTGGGACCGGGATCACGCCCATTTACCAAGTGGCTCAAGCCATATTGAAGGACCCAGAAGACGAGACTGAAATGTATGTGGTCTATGCGAACCGTACAGTAGACGACATTTTGCTGAGGGAAGAGCTTGATGCTTGGGCTAAGAAGTATGAGAGGTTCAAGGTTTGGTATGTGGTGGAGAATGGCAGGGAAGGGTGGGAATACAGCGTGGGCTTCATCACCGATACTATAATGAGGGAGCACCTTCCAGATGGATCGGACGGTTCTCTTGCATTGGCATGTGGGCCCCCACCGATGATCAAGTTTGCTGTGCAGCCCAATTTGTTGAAGATGAACTATGATACCACAGATTCGTTGCTGGTGTTTTGAAGGGTATTTGTAGTGGTTGAACTTTATATGTGTACATATTTATATCAGTGTTCCTCCTCAATGAGGTGTATCTGTTCAAATTTTTGTATTATTTTCCTTCTATTTTTCCCACTTTGGAAAAAACAGGGGGACTTTTCTTTTGGTATTTCTCGTGTTGAGAAATATGTCAAGGCCATTCTATATATAGTTTTGTAGCCAAGTCTTTGGCTTCCCTTGCTCAATATAATATAACAACAAAGCTATATGTGGTATGTTTACGCGG	682
PpEST454_115591164	CCCAGAGCTTTCACATGAGTGATTATATGGATGTTGGGCTCAACTTCCACTTGAAGTGCTTCCATTCAGCAAATTGTACATCAGAGCTTCTACAATATATATAATTCCTATTTGAAATTGAGGACCGTCTCCTGCTGAGCACTTGATGAAATCCCTATGTCAGAATCATAATTTTGTTTAGACATTGGGAGTCCATTTGCAATGGGTGATGTTAGACCTCTCGTTTTTAGAAGTGTGATGGGAAACAAGTTAGTCATAAAGCGATAATCTTTCGCAGACGCCGGCAAGTACATTGATGTAATAGCCGTCACTAGTGCCTGATGAGACAAGTTATCTACAATTAGTGGAGAATTTCTTCAATGAAAATCAGTCCCATCTGCTGGATTGTGGCAAATTGCCATGGAAAAGTAGGTGAAGCCTCAGCTGTAGATTCCGAAATTGCTCCTAGACTAGTTCCCTACCAACCAAAGATATGTTTCCGCTGTTTGAGAATTATTCCTCATGAAAATATCATAATTCTCTTTCTAGGCAAAGTTGATTGTGCGATGGTGGTTTGATTATGAGGTATTGGAATCTCATGCGTTTTTATGCATGAATTTGTTGTATGAATATGGCGAAATGTTCTTGGTGGCCAACAGTGAATATGTGAATTGTACTGATTGAAACCTTGATAGAGACATGTCTTTTATTCTCTGATTTTTAATTTTTTGTTGGAAAGATTGGGTCATTCCTTGAAA	737
PpEST454_115591166	CCACACAACCCCTTCCATCGTCATCTTCCTCACCGCCTTTGGAATTCGAATTGTACCGGTCCAGCAACATACGCGGTGTGCATCCCAGAGGCAATATCCCCATGCAGATCATCCTCCTCACATTCATGTCATAGAGGTTCCTTATAACATGTATCATATGATTTGGTAAAACGTGGGAGAATTCTTGGTCACTGTAGTTGGGTTTTGCAGCGCATGATGCATTGCGCTTGTAGAGGTCGAAGTAGTTGTCTTTGCCAAAGGAGAGGTAGAAGATGGAAGATCGGATGAAATGGAGAGCTGTTTCCTGGCTCAGCTGCAGTGGTAAGAGGTGCAGCGAGTCGAAAACTTGGAGTAGTTGATGGTTTACAGACTGGTAGCTCAGGGTGATCGGGTTCAGGATTGTTCGCTTGTGTTGAACCAAAGTTGAGGCCTTTTAGTATTCCATCAAAGGATCCTTTTTGACTGTAGAAAGGTAGGATATTTGGCATGCCCATCTTTTCAGCTGTTGGTCACAAACAAATATGTAAGTGCAAACCCTTTTTTCATTAAATTAAAATCCACATCAATTGATTGT	574
PpEST454_115591167	GAGAGGATAGGGGTGATGGATAGCAGTTTGCCAGTTGATGATGGGGGTTGGTTGACTGTAGTCTTTCTAGTTCGAGTAATTCAACCTGGGGCCAGTTTAAGGAGCAGCCCTTGGTCTGGTCCCAGAAGAACCAGAGCCCAAGTTAGAATGAGAGGGAGAGCTACCACACTATGGGGGGAGAGCTATGATGGCGAAGCTGCATCTGCTTCTAGAGAAGAGGATAATGATTCTTCAGATGGCAGCACAGGTGCTAGGAGGCGTAGCGCGCGCCTCCGGCGACGGACAACACCAGACAACCAGCCATGATTGCATATGTATGAAGAGTAAGTTTGCTCCAATTCTGTATTCAGGAGCTGTCAGTGGTGTACTGATTGTCAAAATTCTGATTTAAAGAAATGTATGTGATTTAGCGAATGAAATGGAAGCTCGTTTCCTTCTACCCTGGAGCCTGTTTTACTGAGTTGTGGAGCAGAGTTGCTTGGTATGGTAATGCTGATAAATGTCAGGCTGAGAGTGAAGTCCGGAAAAAAAACTTCAAACCAGTTTATATATATTG	556
PpEST454_115591168	TCCTTTCACACTTTCATCTTCTTTGATCATTTTCTAAGCTCTAAAATCATCACCATGGGTGTCTTCACATACTCAGACGAGTCCACCTCAGTCATCCCCCCACCAAGATTGTTCAAAGCCCTTGTTCTTGAAGCGGACACCCTCATCCCCAAGATTGCTCCCCAATCAGTTAAAAGTGCTGAAATTGTTGAAGGAGATGGAGGTGTTGGAACCATCAAGAAGATTAGCTTTGGTGAAGGAAGTCATTACAGCTATGTGAAGCACCGGATCGACGGGCTTGACAAAGATAACTTTGTGTACAACTACACTTTGGTTGAAGGAGATGCTCTTTCAGACAAGGTTGAGAAAATCACTTATGAGATTAAGTTGGTGGCATCTGCTGATGGAGGTTCCATCATAAAGAGCACCAGCAACTACCACACCAAAGGTGATGTTGAGATCAAGGAAGAGGATGTTAAGGCTGGCAAAGAGAAGGCAACTGGTCTGTTCAAGCTTATTGAGAACTACCTTGTGGCCAACCCAGATGCCTACAACTAAAACCTTAAATGAATATATACTGCATGATGTGCTTTCTCTGTCATTATATTGGTGTGGCTTTCATTTTTTCCTTTTCTTTTTCTTGTGTATCAACCCAGAGCTGCTTTGGCTTGCACCTAAGTCTATGATAAATTGTAATGTGTGTATTTGATTTGATTCTCAATAAATAAAGCAAAAATCAGTTGCTGGTCTTTACAAAAAAAAA	742
PpEST454_115591169	TGGGTTTCTTTTTTTCCTTTCTAGCACCAGACACTGGTATCCTATAGAAAGGCTTGGGGAGTTGCTCTCTCTTAATTGCCCCTGCTGTATGCCTCAAGAAAAAGAATGCGGATGTAGTCTTTTTCCAAATTTAAAAATCACTTGTTCACAGGAATGCAGACGTATAAATTTTCAAACTCTTACATTGTTTTCCCAGAGTTATATTC	206
PpEST454_115591170	AAGGATATTGCTCGCCACCATCCTGATAGCCGAGTGGGCGTGTTTTATTGTGGAGCACCAGCACTAACAAAGGACTTGAAGGAATTGGCTTTGCACTTCTCCCACAAGACAACCACCAAGTTCGAATTTCATAAAGAGAACTTCTAATTATATAATAATTATAAACAAAATAGCATTCCTAATCTCAACAGACCAGCAGTGGTAGAAAGCCTCCTGTATATCCCTAAGTTTAGGTGATCTAATGCATATGTAAGAAGTGTAGATTAGAGAGTAGAGAAATTTTTAATTGGGAAATAAAAATAAGGTCGGTCGGTCTCCAATCCACCACATGGGGTGGTGGGTGTGCAATAATGCAATAATACCTACCACAGACAGCAGCAAGCAAGTACCATCTTTTGGTTTGGAGGAAAGTGGAGAAGAAGGGTCCCGCCGCAAAAGGTGACCACCAATAATGGATATAGTCTTAATAGTATGGTAGCTGTGAGACATGAGATGATTTGATACATCACCACAGCAACCAATTGCATATACCAAAACTATTCCCTTTTTTTTTTCTGGTTTCTTTTTCTTTGACTTTGTCCACATTATTAATTGGATGCCATTCTTTGATTCTAA	615
PpEST454_115591171	TTTCAGCCCCAGCATCGGTGAGGTCCTCGGTGATGTTAGCATTTTCACCGCTGCTGGTGATTCCGTCCAGTTCAAAGACCTCTGGGATCTGAACGAGGGGGTGGCTGTTGTTGCACTATTGAGGCACTTTGGATGCCCTTGCTGTTGGGAACTTGCCTCGGCTCTAAAAGAATCTAAAGCTAGATTTGATTCAGCTGGTGTGAAAATAATTGCAGTTGGTGTTGGTAGTCCTGATAAAGCTCGTATCCTTGCAGAACGGTTACCATTTCCAATGGATAGCCTTTATGCTGATCCTGATCGCAAGGCATACAATGTGTTGGGCTTATACTATGGACTTGGTCGAACTTTCTTCAATCCAGCTAGTGCAAAGGTGTTTTCAAGATTTGAGGCTCTGCAGAAAGCTGTAAAAAACTATACCATTGAGGCCACTCCAGATGACAGAAGTAGTGTGTTACAACAGGGAGGGATGTTTGTCTTTAAAGGTAAGCAATTGTTGTATGCTCGGAAAGATGAAGGGACGGGTGATCATGCCCCATTAGATGATATCTTGGATGTTTGCTGCAAAGTTCCTGTCTCCTAAAGCTTTGTCAGACTTAGGTTTTTCAGTTACGGAGCATGATATTCAAATTTTACCCAGTCGAGTGTGCATACGAAATGCTCTTGTTTCATATTTCATACTGCAGTAATCAGTCAAACAGTCTGCCTGCCTGTTCAACCTTGCCATTCTTAACATCTGGTATATTTAAAATTCAATGTATGCTAATATATGCATCAAAAAAAA	781
PpEST454_115591172	TAGGACAATGTGGGCTGAGTTTGAGTGGGAGAACAAGGTTGCTGTAAATACTGTTATTCAGGACGAGAAGGAATTTTTGAATCATGTTGTTAAAGCGACTAACATGAAGTGCCTGACTCCACCATTGGCACTGGAAGGAGAATGTGGAGTCCTCGCTGCCAATCTGTACGCAAAGAGTGTTTTCGGGGAGGATGCTTTGGTGAATGTGAGTGTTGAGAAACAAGCAGATGGTAAGCTCAGTGGATACATCAGAATTAGAAGCAAGACTCAAGGCATTGCCCTCAGTCTCGGGGACAAGATCACCTTGAAACAAAAGGGCGGCCTCTGATTGGACAACCCAGCCTAATTTTGCAGCTGTTATTCTTTGCTTGAACCTTTGTTAGTACTAGTCTGTTTGCAGCATGATGCCTATCTATATTCATCTCACTTGCACTTAATTTTTGCGCTTTTACCGGGGATCGCATCTGTTATAGAATTCTTTTGATTTTTTGTTTTTCCCAGTAAGTGGATAGTTAGGACATATTGCTGCTATCCACAATATATTCAGGGTAAATTTGTAGTGATGCCCACTGTATACATTTCTTTTGTTAATTGTAACATTTCATGTTTTCAATTTGTATTAGCTGTTGCTATCAATAGCCCCAGCAAGTTTCGCCTGTCACATAATTTTA	671
PpEST454_115591174	GTGGTGTGAAAGGAGTAGAAGCAGTAGAGGCCAAAGCAAAGTCATTCAAGGCCCGAATGACGGTTCGACTAGCTGTTGCTGGCGCTTTCCACACTAGTTTTATGGAACCTGCTGTATCAAGATTGGAAGCTAAATTGGCAGCAACGCAAATCAGAACACCAAGAATACCAGTTATCTCCAATGTTGACGCACAACCACACTCAGATCCCGAGACAATTAAGAAAATATTGGCTCGTCAGGTGACTTCCCCTGTTCAATGGGAAACGACTGTCAAGACTCTCCTTAGCAAGGGGCTGAAGAAGAGCTACGAATTGGGACCTGGAAAGGTTATAGCTGGCATTGTGAAGAGAATGGAGAGAAGTGCAGAGATTGAGAACATTGCCGCGTGAAAAGGCGTGAAAAGGCAACCGGAGATGTGGTTTCAATGATATCCAGTTACCATGTGGTGGTACATTTGCCGATGGGGCAGTTGAGGGAGGAGCATGGGAAGAAGCGGCTTTTTCGGCCAAATCTTTTCGACAGTTTACTACTCTTTAGAGTTTTGTTAGGTGATTAGAAATCCTATTTTCAGTATTATAAAGTTTGGTTTCTTCTCAATGTTGCAGTGCATAAGCTGAAAATTTCGATTTTGTAAATTGCCTCAGAATTATGTGAATTGCTGAATACTAAGTTGTTGTGACATAGAAATGTGATGAAATGAACATGATTGATAAATTATTTTAAAAA	726
PpEST454_115591175	GACACAATCGACAATGTTAAGGCCAAGATCCAGGATAAGGAAGGTATTCCCCCAGACCAGCAGAGGTTGATCTTTGCTGGGAAGCAGTTGGTGGATGGAAGGACTCTGGCCGACTATAACATCCAGAAGGAGTCTACCCTTCACCTTGTCCTCCGTCTCCGTGGTGGTTTCTAGGAAGTGGAAGTCTCTGGTGTCACCCTGCTTCTAACCCCCCTTTCTGTGGTTCCCTTAAAACAATGTTTTTAAGTTTTTTATTTTTATTTTTAAGTTTCAAGTTTCATGGTACTGTCTCTGCCTCTTGGGGAGGCATTTATCTAGTTTGGTTTCCTGGTACTTTTTGTTTAATAAATAAATTTGTTCCTGAGTAATAATTTCATATAAAAAAAAAAATCCCCT	396
PpEST454_115591177	TAGTAAGAAGACAACTCTTCGATTAGTGGAGATGGAATCTTCATATTTGACTGTGGATTTCTTTCGGAGACTTCCCCAGGAAGTGGAGAAGCCAGGAAACCCAGGTACCACGACTTCTCCCGCTGTGGACCGATATGCAGAGGGCCACTTTCGGAGGATAGGATCGAACGTTTCCTCTTATGTGGGAATGGTGTCTGAGACACTGAGGAACACAATCCCCAAGGCTGTCGTTCATTGTCAAGTCAGAGAGGCCAAAATGTCGTTGCTAAATCACTTCTATATACAAATAGGAAAGAGAGAGGCTAAGCAGCTTTCCCAGTTGCTTGACGAAGACCCATCGTTGATGGAGAAGAGGCAACAGTGTGCTAAAAGGCTTGAATTATACAAGTCAGCTAGGGATGAGATTGATTCTGTATCATGGGCTCGCTAGAAGAATTAATAATCAGAGACATCAGAGTTACTGCTACCGATATGTAAACACGTCCGAATTTATTGAATTGTTGGACAATAGAGATCTCGTCCTTTTTTCTTTTTCATATTGTTATTCTATGTAATTGTTGACCCAACTTCTCGTGCTTTGGGATGGGATGTTGAATTGTTTTATTCTTTTTCTTTTTTGGTCAGATCGATTGTTGTTTTTCTTTTGATTACTATTGTGATCATATT	666
PpEST454_115591178	GGCATCAAACAAGATCAAGGTTTTAATGGCCACAAATCGTATCGATATTCTGGATCAAGCCCTCCTTAGGCCAGGACGAATTGACAGGAAGATTGAATTCCCAATCCTAATGAAGAGTCTCGTTGGGATATCTTGAAAATCCATTCAAGAAGAATGAATTTAATGCGTGGAATTGACTTGAAGAAGATTGCAGAGAAGATGAATGGTGCATCTGGTGCAGAACTGAAGGCTGTTTGCACAGAAGCGGGGATGTTTGCTTTGAGGGAGAGAAGAGTTCATGTGACACAAGAAGATTTTGAGATGGCAGTTGCCAAGGTAATGAAGAAGGAGACCGAGAAGAACATGTCATTGCGCAAGTTGTGGAAGTAATTATGCACACTATCTTGGTGTTCTTGGGTAGGCGTAAAAGACAGATGTTTAAAGGGCAGTGAAATTCTAAGACGAGGATACATGCAAGCATGGCCGTCTTGCCTTTGTTGCTACTATGCTTTGCATTTTGCTTGCTTGGTGGGGGAGTTTTTAGTTGCATACATACCACTTTCCTGATTTACAAGTTAATAGAACTGTGGACTTGTGGTATTCGTTTTAAACTTTTAGGTTTATATAAATATTCTTCACTTGAAATTATTTTTTGTGTTGCTTGTGGTGTTAAATGCATTGGATTAGATTTGGGG	674
PpEST454_115591179	ATTCCATTGTTGATGAGATGAAAGAACAAAATGTCCCATGGAATGAAACGGTTGCAAACATTATAATGCTGGCTTATTTGAAGATGAAAGATTTCACACACTTGAGAATCTTCCTCTCCCAATTACTAACCCAGGGTGTGGAGCCTGATATTATCACTGTTGGAATTGTATTTGATGCTAATAGGATTGGCTATGATGGGTCTAGAACTTTAGATACATGGAGGGAGAACGGCTTTCTCCGCAAAGCTGTGGAAATGAATACTGATCCTTTAGTTCTCACTACATTTGGGAAGGGGCATTTCCTTAGAAACTGTGAAGCAGCATACTCCTCCCTGGAACCTGAAGATAGAGAAAACAAAACATGGACGTACCATCACCTCATTGATTTAGTGTTCAAACACACTGAATGTAGCCTCAGTATGAAGGACTGAAGATAAAATGTAGCTTGTCACAGAAACTTTGTTTTTATTTTTTCGGTCTGAAAAGATTAAAAGAAGTATACTTTGTTCATGTACCGGTTCCGGATGCACTTTTGTACAGAACTATTTGACAGAACCTCTTATGAAGGTCTTGGATCATCTTCATTTATCTTTTTCCTGGCTACTCGGATCATATGGAGGAGAATTTTCTGCCTTTGTAACTACGAATTTCATTTTGTCTAGTCTATTTGGACCACTGATTTTAATAGTGCCTTCTGTAAAAAAA	705
PpEST454_115591180	GATAGATTACAAACTATTGGCGCAGAGGAGGAAAACTTCGTATTCTGAGAAGCCGCAATGGGGAATAGGCCTCTGCCTGATTGGCTCATTTTTGTTCACCATCTTGTTTCCATGATAGAGAGCAAATGAGAGAATTTATAATGTGATTATAGACAAGTTGTCAATCCAACATGAAATTATGAAAGTCTGGGTAGCTGCAAAATAAGATTTGTATTATCTTTTTATTTTTGTTATACGAGGAAGTTATCGACTGAGTAAATGTTTTATGTATCAGGGAAGCTCACTGCTGTTTTGGAATTTAATAGTTACTCTGCACCGGCTTGACACAAAACGTTGCATGCTAAGGCCATGTTTCATCCTTCAACTCTGATCGCGCCAGTTGCTGCAGAACTGTGGGATGTCCAGTCAATCAATCTCAGCAAATTAAGCTAATTAGCGTCTTCAATACTCTTACATAACCCTTTTGTCAATAATTCGTAGCGAAAATGCTGACCAACCAGGACATGAAAATCTTGGAATATTTACTGTCACCTGAGTTGTACTTGCTAGTAGGGGCGGACTTACTAAGGCGCAAGGAGATGCAGTTGCACCTCTCCTCGTCGGAAAAACCATTGTAGGTGCTTCAAATTGCCCATTTGCTCAACTGGTGTACAGATTACCTTATTTTCATTTTCAACATTTAAGTAAATGCCTTTGTCCTTTT	703
PpEST454_115591181	TGGACCAACTTTTGGCACCAAGGTTAGCAACTACCCTCCTTGTCCCAACCCTGAGCTGATCAAGAGTCTCCGGGCTCACACCGATGCCGGCGGCCTCATCCTGCTCTTCCAGGATGACAAGGTCAGTGGTCTGCAGCTCCTCAAAGATGGCCAATGGATTGATGTGCCCCCCATGCGCCACTCCATTGTTATCAACCTTGGTGACCAACTTGAGGTAATCACTAATGGGAAGTACAAGAGTGTGGAGCACAGAGTGATTGCCCAAACTGATGGCACCAGAATGTCAATAGCTTCCTTTTACAACCCTGGCAGTGATGCTGTCATCTATCCTGCACCAACACTGGTGGAGAAAGAAGCAGAGGAGAAGAATCAAGTGTACCCGAAATTCGTGTTCGAAGACTACATGAAGCTCTATGCTGGCCTCAAGTTCCAGCCCAAGGAGCCAAGATTTGAAGCCATGAAAGCAGTGGAAACCAATATCAGTTTGGGTCCAATTGCAACAGCTTAAGAGAATTTAAGTTTTACTAAGAAGCCGGAAAGGTTGTTTGCTTAAAGTAATTATGGGTGTGGCCAAAGTTTTTTATTGTCTCTTTAAAAATTCAGTTAAAATTACTATTGAGGGTATCAAATATCAATCTGTTGTTTGTAGAAACTAAATTTATAGTAAATAATGTGACCTGGGAATTTGTTAGTTTCTAAAAAAAA	705
PpEST454_115591182	GATGGTGCCAATGTTGAAATAAGAGAAGAGGTTGGAGCAGACAACTTCTTCCTGTTTGGTGCTAAAGCTCATGAGATTGCTGGGCTGAGAAAAGAAAGAGCTGAGGGGAAGTTCGTTCCAGACCCACGTTTTGAAGAAGTGAAGGAATTTATCAGAAGTGGTGTTTNTGGGTCGTTCAATTATGATGAATTGATTGGATCCTTGGAAGGAAATGAAGGATTTGGCCGTGCAGATTATTTCCTTGTGGGCAAAGACTTCCCCAGTTATATAGAATGCCAAGAGAAGGTTGATGAGGCATATCGGGACCAAAAGAGATGGACAAGAATGTCAATCCTGAACACAGCAGGCTCATACAAGTTTAGCAGTGACAGAACCATTCACGAATATGCCGAAGACATATGGAACATTAACCCTGTCGAATTGCCATAGAAGTTTCTCCTTGTGAGCAAAGACGGCCTTGCCTCTTGGTCGTGATGGTGGCCCTCAGCTTTCGGTTGCTATGCAACCATCGTTCTCTCTTTCTCATGTAAAGGTAAATGCCTAGAATAAAGGGTAGCGCTTGGTTGCTACATTACTATAGTATATGCCCCGAAGGAAAAAAAAGCGTGGTCAACTTATCCCATATTAAAGCACCATCTCGTATGTATAGTAAATGCTGGTAACAAAGGGTGGTTGCCCCAAATAAGCAGCACCATACTTTAGCTGAGAATTCTAATTTTTCTGTTTTCAAAAAA	734
PpEST454_115591183	GCACGAGGAGACCACTTTCTCCACTCCCTGTATTTTCTTCTCTCAGATAGAGCCAAGTGGAGAGGAGAAGGATACCCCTCCTCTAGAGTTTTCCATCTAGAATCCAAGCTAAAGCAAAACAACTTTAGCTGAAAGAGAACCAAACTCAAACCTACCATTGTTTACACACAC	171
PpEST454_115591184	TGCAAAATCACTTCTTGAGAAGGCCAAGGCTAAGGGGGTTTCTATTCTGCTCCCAACTGATGTAGTCATTGCTGACAAGTTTGCTGCTGATGCGAACAGCAAGGTTGTGCCAGCGTCTGCTATTCCAGATGGTTGGATGGGATTGGATATCGGACCAGACTCAATCAAAACTTTCAGTGAAGCTCTGGTTACCACTCAAACCATTATTTGGAATGGACCTATGGGTGTTTTTGAGTTTGAAAAGTTTGCTGCTGGGACTGAGGCAATAGCTAAGAAGCTTGCAGAGCTCAGCGACAAGGGGGTGACAACAATCATTGGAGGTGGTGACTCAGTTGCAGCTGTTGAGAAGGCTGGGCTTGCTGAGAAGATGAGCCACATCTCGACTGGAGGTGGTGCAAGCTTAGAGCTTCTCGAAGGGAAATCACTCCCTGGAGTCCTCGCACTTGACGATGCTTGAGCTGAATTTTTTCTCAGTTTTCGTGCATTTTGTCGTTGTTAGATGGGTTGGTTTTTCAACCAGAATGGTTCAAGTATATCAGAGCTGATCATGTAGAGGCTATATAGGGTAGAGATTTGAATAAGTGCTCTCTTGAGGTTTAACCATTTTAATGTGCATTGCTTTGTTTGGATATATTTTTGGAACAAATGTTAATGATCCCAGAGTGCTTTTCTGAGCTCAATATCAGTTTGGTATGGAATGTGATGTTTTGGAATAAAAAAAAA	723
PpEST454_115591185	GAGCAATTTGAAGCTTGTGGTGTTCCCCAACCCGTATCGTGAGGACCCGGGAAAGGCTCTGAGGGATTGGGATCTCTGGGGACCTTTCTTCTTCATTGTGTTCTTGGGTCTCACTCTTTCCTGGTCTGCATCTGTCAAAAAGTCTGAGGTTTTTGCTGTTGCTTTTGCTGTGCTTGCTGCCGGTGCTGTAATTTTGACCTTGAATGTGCTCCTACTGGGTGGACACATAATATTCTTCCAGAGCCTGAGTCTTCTGGGTTATTGCTTATTTCCTCTGGACATTGGAGCTCTAATCTGTATGGTAAAGGACAATGTGATATTGAAGGTGGTTGTGGTCAGCGTAACATTGGCTTGGAGTTCTTGGGCTGCATATCCTTTCATGAGTTCAGCAGTCAACCCCAGGAGAAAAGCCCTCGCACTTTACCCTGTTTTCCTACTGTATGTATCTGTTGGTTTTCTCATTATTGCCATCGATTAGCACTTCAAAACTAAGCATGCTGTTAAATAGGATTTTTGTTGGGTGCTTCATATTCTGACTTCTTGTTTGGGATTCTGGAGCTCCGTTTGTCTGCCTATATCAAATTTGTTGTATGAAACTTCTTACATGATTTTAATGCTATAACGACTCATACTTTTTGCCACTCCTGTG	649
PpEST454_115591186	GCACGAGGGTGGCTCTGGCCCACATTTTGGTGTATGAAATTCCATCTGCCTCTGGAAGGTACCTTTGTGCTGAGAGTGTGCTTCATCGTGGAGATGTGGTGGAAATCCTAGCCAAGTTCTTCCCAGAGTACCCAATTCCCACCAAGTGCTCAGATGAAGTCAAACCCAGAGTAAAACCGTACAAGTTCTCGAACCAGAAGCTACAAGACTTGGGCTTGGAGTTCACCCCAGTGAAACAGTGCCTATATGACACTGTCAAGAGCTTACAGGAGAAGGGCCACCTTGCAGTGCCTAAACCACAAGAAGATTCCATTAAAATTCAATCTTAAATTAATCGTGTTTTGGGTGCTGCCGCCTGAAAACTATTGCATGGTAATTATAGAAATTAAGAAGAATCAAAATTTGGAAGCCCTTAACTGTTTGTCCAATTATATTGGTGCTTTAAATGAACGTTTTTTAATATTAGATGGAAATGTTTTCTGG	483
PpEST454_115591187	CATGCACAGCGTCTTGTTGGATATGGTGAAGTTGCCGAGCCTATTATTAAGGACAAGAACTTAAGTTCTACCTCAAAGCGTGAAAAGAATCTTAAAAGCATTGGTTCGATTAAACACAGGGCACCAACTAACCTCGAGCATGCAACTGCAAATATTGAGGCAGATAAGCAGGTAGTCACGACTGTTGTTGATCTTGGACCTCCAGCTGATTGGGTGAAGATCAATGTACGAGAAACTAAAGATTGCTTTGAGGTATATGCTTTGGTACCTGGTCTTCTGCGTGAGGAGGTGCGAGTCCAATCAGATCCAGCTGGACGTCTGGTTATAACAGGCCAACCAGAGCAGGTTGACAATCCTTGGGGTATTACACCATTTAAAAAGGTTGTGAGCTTACCTGGCAAAATTGATCCACTTCAAACATCCGCTGTGGTTAGCCTACATGGCCGGTTATTCGTGCGTGTTCCTTTTGAACAGTGATCAGCGTGAACCTTCCTCCTTAGTGGGTTAGTTGATCAATTTTTCAGTGTAGGAATTACATTTTTAATTATTATTTTTTTATGTTGGGAGAGATTTAGGTTGAAGTTGGAATTAATTTGAGTTGATGTATAATCCGTTAATTCAGTCAAATTTACCAGC	636
PpEST454_115591188	TTCTCTCGCCGTCAGCCAACAGGCGGTGAGGATGTCGACTCTTGCGAGGAAGAGACTGATGAGGGATTTCAAGAGGTTGCAACAGGACCCCCCTGCCGGTATAAGTGGTGCTCCTCAAAACAATAATCTTATGCTTTGGAATGCTGTTATATTTGGTCCTGATGACACCCCATGGGATGGAGGTACGTTTAAGTTGACACTTCAATTCACAGAGGATTATCCAAATAAGCCACCAACAGTTCGTTTTGTTTCTCGGATGTTTCATCCAAATATTTATGCGGATGGAAGCATTTGCTTGGACATCCTACAGAATCAGTGGAGTCCTATCTATGATGTAGCAGCTATACTTACCTCCATCCAGTCATTGCTCTGTGATCCAAACCCAAACTCTCCAGCAAATTCAGAAGCTGCACGGATGTTTAGCGAGAACAAGCGTGAATACAATAGGAGAGTCCGTGAGATTGTTGAGCAGAGTTGGACTGCTGATTAGCTTACTCCTGATGGAGATCTTTGGAAAATCAGTTGAACATCCTGTTTAAATAACTTTGAAACTTGAAAACCATTGTGTTGTGAAGAACTTGACTTCTGGTCTTGTGAAATGTTTGCTCGGGCTTTAATTCAATGGCACTAGGCCTCGTATATCTATATGTTGGACCACCAAAAAA	665
PpEST454_115591191	TGTTGAAGAACTTGATAAAGGTCAATGTTGAAGGCACTACAAAAGTTACTCAAGCTGTTTTGCCAGGGATGCTTCAGAGGAAGAGAGGCGCCATCGTCAATATGGGGTCTGGTGCTGCGATTGTGATCCCCTCAGATCCTCTCTATGCTGTTTACGCAGCTACAAAAGCGTATATTGATCAGTTCTCTAGGTGTCTCTATGTTGAATACAAGCAAAGTGGGATTGACGTTCAGTGTCAGGTTCCATTGTATGTGGCAACAAAGATGGCATCTATCAGGAGATCTTCCTTCTTTGTACCATCAACTGATGGTTATGCCCGGGCAGCTCTGCGCTGGATAGGGTATGAACCTCGTTGCACTCCTTACTGGCCCCATACGCTTCTTTGGGCCTTGGCATCCTCATTGCCAGAGTCTGTTGTTGACGCATGGCGCCTGCGATTTTGCCTGGCTATTCGAAAGAGGGGACAACTCAAAGATTCCCAGAAGCAAGAATAGATGATAGAACATTCTTATGTTATTCTGTTTGGGCCGCCGCTTGGTAGGGAATGCTGTTTGGTGCAACGGATTAGGACTTCTAAAAGCTGATCGTATGCTTAGACTTCAGTTTATGTTTAATGTTTTAAAATTCCATGGTCTTTGTTAATTAATGATCAACTGCCTCTCTTATTTTTTTTTTTTAAAGTTCCTTGCAAAAAAAGCAAATAGATAGATGTTTGTCTGTTTGCCCTAAAAAAAA	735
PpEST454_115591192	GCACGAGGGAACTGTGACCAGCAATGCTGTGCCAGCTAACTGGCAGTTTGGTCAAACATTTTCGGGCGGTCAATTCTAGACTTTTTTACAAACAGTAAAAAGTCTGGAATAAATGGCGCAGGGTGATTTGTATATGTAATATTTGATTGCTTGGGAAAGGGGAGAGAGGAGAGGGAGACAGACAGGGTAGATTAGGAAAGAGGCAAATGTTATTGCTGAGGTGGCTAATTTGGCACCCGCAAGGCCTGCTATATATATTATTTATAGTAACGGTGGAGATTGTGAGTCATATAGTTCGCAGAAATCGTCCATTTTGAAGATGCATTTTGTTTGTTTTGAAGCAAAATGCACATTAATATCTTTGAAGGTGGTGGGTAGGTATGCAGATTTATTACTCATACCATACCTAACTGGGTACTGAGCCCAGCTGGGGCAACTTTGTACTTGGTATCTTAATTATATACTTTGTGGATTTCTAA	479
PpEST454_115591194	GCACGAGGGTCTCTCTGCCTATTCCCAAAACCCTAGATTCCGAAGCACAAGAAACTCTCACACCAATCAACAATGGCAGTCTCAAAGGCAACTTCACTCGTGGCTCTCATGGCGGTCTTCGTCACCGTCCTTTCTGTCATCGGCGCCGCTCAGGCCGCCGAATCTCCAGCTCCTAGCCCAACCTCCGCATCCGCCTCCATCTCCCCGTCGTTCATCTCTGCTTTCGCCGCCGCCTTCGCCGCTATCGTCTTCGGATCTGCGCTCAGGGTTTGAGTCTTCGCTTACTACTGCAACTATGGTTGGGGCTGTGTAGAGAGCGGTTGGGTTTCTGATTGGTTTTTTATTAGTAGCGTTTGTCATTTTAGTAGCTGGTGATTATGGATCTATAGGATTTTCAGTGTCATATGGGTTTTTGTGGTGCATAGACTACATATATAATGCACTTGGTTTATTACTATGGGTTTTGTATTTGTGGATTTCGATTATTATCCTTATTATGAGTAAATAATTCATTGATTTT	520
PpEST454_115591197	TCCTCAAGAAGCAGCAGCTCCGTGACGGGCTCCGGGTGGTCTCCCCCTCCAGGGGGGTTTACGAGTTCCGTTTTTAAAAGGTCGTTGGCGAGACCGAGGAGGAGGATGACGATTAAACTTTTCGTTCAATATTGAAAAATTTGAGATGCCCAAAAAAGTTCTTTCGTCCTTTTGAGGGAAATCTTGAGGGAGGGATTCATTTCGTATTAGATCCCCCACCAATTCATTTCTTCCCCCAAAAAAAAAAA	248
PpEST454_115591199	CAGGAATTCGGCACGAGGAGCTTCTCTTGCAAATGAAAATCAACTACTACCCACTTTGCCCTCAGCCAGAGCTTGCACTTGGTGTCGAAGCTCACACTGATGTCAGTGCACTCACCTTCATACTCCACAACATGGTTCCTGGCCTGCAGCTTTTCTATGAAGGCAAGTGGGTCACTGCCAAGTGTGTTCCAAATTCCATTATCATGCATATTGGGGACACCATTGAGATTTTGAGCAATGGTAAGTACAAAAGCATTCTTCACAGAGGAATGGTGAACAAGGAGAAGGTGAGGATTTCATGGGCAGTTTTCTGTGAGCCACCAAAGGAGAAGATCATCCTTAAGCCGCTCCCGGAAACTGTGTCGGAGACTGAGCCGCCAATCTTCCCACCAAGAACTTTTGCTGAGCACATTCAGCACAAGTTGTTCAGGAAGAGTCAAGAAGCTCTGCTCAACAAGTGAAGCTGCTTATATTAGTTATCATATTATTGTGAAATTATCGTACTTATGAAGCCATTTATGGCTTAGTTTGGATGATATATCTTGGTTGCCATGTATCTGCTCTTCTAGCTACTGTCTACCTGCTTTGTTGAATAATATTTATTTTATTCCA	612
PpEST454_115591200	AGGATCCATTTCATGCTTTCATCTTATGCTCCGGTGATCTCTGCTGAGAAGGCGTATCATGAGCAGCTCTCGGTGGCTGAGATCACCAACAGTGCATTTGAGCCAGCTTCTATGATGGCCAAGTGTGATCCCCGCCATGGCAAGTACATGGCATGCTGTTTGATGTACCGAGGTGATGTGGTGCCCAAGGATGTGAATGCGGCGGTGGCCACCATCAAGACCAAGAGGACAATCCAGTTTGTGGACTGGTGCCCTACTGGGTTCAAATGTGGTATCAATTACCAGCCACCCACTGTTGTTCCGGGCGGTGACCTTGCCAAGGTGCAGAGAGCTGTTTGCATGATCTCCAACTCCACCAGTGTCGCCGAGGTGTTTTCTCGCATTGATCACAAGTTTGACTTGATGTATGCCAAGCGTGCTTTCGTGCATTGGTATGTGGGTGAGGGCATGGAGGAAGGAGAGTTCTCGGAGGCTCGTGAGGATCTTGCTGCTCTTGAGAAGGATTATGAGGAGGTTGGCGCTGAGTCCGCCGAGGGAGATGATGGCGATGAAGGAGATGACTACTGAGAATCTTGAGCTTCATGCCTTTATGTGTTTTTGGTATTTCTATGTTTTTGTATTGAATGCTGTTTGTGGCTGGTGTATGTGAGCTATGCATCTTCATAGCACAGACTTCTCTATGTTAAGTATATGGTTTTATTTTCTATGTTAGTTTGGTTTTATTAAAAAAAA	732
PpEST454_115591201	GCACGAGGTGGCCTTGTCTGGCGTTCAAAAAGTAGCTGCAGCTGATTCTCCAGCACCAAGCCCAGCTTCTGATGCCTATGCCTTTGCCCCCACTTTCTTTGCATCTCTAGCAGCTTTGGCTTTTGGGTTCTTCTTCTGAGCTCATGACTGCATTTTAGGTTCATTTGATGGTTGCTTGCTCATTTCTCTCTCTCTCCATTTCTCCTAATCTCTCTCTTTACTCACTTGTATTGAGTGTTTAATGAGAGGGAGCAAGGGGGACAGAGAGGGAAAGTGGGTTGGGATTTTCTTTTATATTATTTGGGAATTTCAGGTTTAAATTTAATTATTTATTGTTGATGTTGGGATTTGTTTGGGTGTGATTGATGTGTTTGTTGGTGGTTTTGTATCATATATGATGTATAATTAAATGTTAATTTTGTCT	424
PpEST454_115591202	TTATGTTGGACCCGACGGGGCTTGCAAATTTTCAGCTGAAAATGTTGGTGCCCAAGTGCTCGACTCTGTCAATATCACCCTGGGTGATGAACAAGAACTAAAGCATGCAGTTGCGTTTGTGAGGCCAGTCAGCGTCGCCTTTCAGGTGGTCAAAAGTTTCCGATTTTACAAGTCGGGAGTCTACACCAGTGACACTTGTGGCAGCAGTCCCATGGATGTGAACCATGCTGTTCTTGCAGTTGGGTATGGAGAGGAAGGCGGTGTCCCCTTCTGGCTCATCAAGAACTCTTGGGGAGAAAGCTGGGGTGACAATGGCTACTTTAAGATGGAGTTTGGGAAGAACATGTGCGGTGTTGCAACATGTGCATCGTACCCGATTGTTGCTTGAATTGGAAGAAATGGTGGCCTTGCTGTGGATATGTAATACAAAATTCATCTTGTTTCAGTCTGGGATGTACTGATGGAGTAGTAGGTTTCCAGCTTGAAGATGAAGAAGGGTTATTCTTTTGTGGTGATTGTAATGTTTCAGTCTTGCTGCACAAAATAAGATACAAGACTTTACTTATTTACGGCCAGTGTAATGATAAGCAACAAAGACTTGTGTTTAAATTATCTTGCCATTACACCAAAAGATATCAATCTAGTATTGTTTAATTTAATGCTTGATGCTGTTT	674
PpEST454_115591203	GCACGAGGTGCAAATCCAGATGCAATTGTTGTTGACATCGATGGCGATGGGAGTTTCATGATGAATGTCCAAGAATTGGCAACTATCAGGGTAGAGAATCTTCCCATTAAGATAATGCTGTTGAATAATCAGCATTTGGGTATGGTTGTTCAGTGGGAGGATCGCTTTTATAAGGCGAACAGGGCTCACACTTACTTAGGGAACCCATCAAACGAGTCTGAGATATTCCCGAATATGCTCAAGTTTGCAGCAGCCTGTGGGATACCAGCTGCGCGTGTGACGAAGAAGGAGCATCTGAAGGAAGCAATTCAGAAAATGTTGGACACTCCTGGTCCATACTTGTTGGATGTGATAGTGCCCCATCAAGAGCATGTCTTACCTATGATTCCTAGCGGTGGTGCTTTCAAAGATGTGATAACGGAAGGTGATGGAAGATCGTCTTATTGATTTCCAGGCCACCGTCGTTCGTATCAACAATTTTGAGATGTGCTTAAAAGTGTTTAGTTTATCTACTTGTGTAAGATAAACTTATCGTTTCTATGCAAAAAAGGGTATGTAGATACTGTCTCATACTTCACTTATTTGTTTATGTATTGAATGTATATTGTATAAGAGATCAATCCCTAGCTTCCTAAAGAAAATGCTAATAGTTAAGATGGTATTCTTTGTT	670
PpEST454_115591204	GCACGAGGCTCTCCTGGTGCCTTCGCCGGCCATTCATAGACCGCTTGCCAGCCTCATCTGCCACGTTTGTTTGCCTCGAATCAACAGAAGCATTTGGCCTCAATGCAGATGATCTGAGATACATCACAGATCATTTCAGATACAAATTTGCCAATGAGAGGCTCAAAAGAACAGCAAGATACTACTCTTCCAATTGGAGAACTTGGGCTGCTGTGAACATACAATTCGCTTGGCGCCGCTACAGGCTGAGGACTAACAGAGGTCCTGTGATCCCTGTGGTGCAAAATGGAGGCACTGAGCAGAGGCTGTTGCAGTATGCTGCAATGTTCATGTCACTTAAGCCACATGACCACCTTGAATAATTAGCTTTATATAGCTAATACCCTATTTAGGCAATAAAATCTTGTTTATGTAGAAGAATAAAATTATTTGGACAACCCTATTCAGACCGTGTTCTAGACCATTTACTCTAGTTACACCCCAATTAAAGAATTGGTCTGAAAATCTGGTTCTATGTAGCATTAGTGTATGTAATTAAAATTGTTCTCTAATAATATCATCTTTAAATGGT	571
PpEST454_115591205	TTAGAAGCTCGAGAACTACAAAAGGTCCCAGGTCGGAGTTGGATTGAAGTTAAAAGGAAGATATACTCATTCATTTCGGTTGATGAGTTTAACCCACAGATGGAGCAGCTCCATGCATTGTTGGCTGAATTGTCAACAGAGATGAAGGACAGAGGATATAAGCCGCAAACTAAAGTTGTCCTATATGATCTTGATGAGGAAGAGAAGGAACGAATAGTATTAGGCCATAGTGAAAAATTAGCAGTTGCATTCGGACTCATAAATACCAAAAGGGGGGAAACTATTCGGATTTCCAAGAACTTGAGGTTATGCGAAGATTGTCACTATGTTACGAAGTTCATTTCCAAGTTTGCCGATAGAGAGATTCTGGTTCGAGATGTGAATCGCTTTCACCATTTCCGTGATGGGGTTTGTTCATGTGGGGATTATTGGTAGTTGCGGGCTATTATTCGTTTCTTTCATTATTTTTCCCCTAATAACTAAAGGAGAGAGGTGTTTGAGGTTATAGAGATCTTAAAGGTGTATACTGTATAATAGGAACACTCTGTTAAAAATTATACATGTTCTTTGAAATCCTCATCAATAAATGGTTTTTCTATTTTTGTGATTCATATGGTGATGGTTGTAATTTTCTCACTCTATACTCCTTTTTGTACCACTTATTTAACCCAGATTGTGGATTAATAAAGACTTCAATTTCATTTC	705
PpEST454_115591206	GCACGAGGGAAAAAAGAAAGAGAACCTTTTACCCAGAAAAAAGAAAAAAAAGAGAGAACAAGTGTTGCCGGCTCAAGCGGATCCCGCCTCAGTCTATTTCTTCTTCCTCTTTCCCAAGCTCTCAACTTCCTATCTCTGTTTGCGCGAAAGTGGCAGTCTCGTTTCACCCGACCACTTCTACTCCAAGCTTTCAGCCCCAAGCTAGACTCGCTCCTCCTCTCAGGTTCTCTCCCGCGTGGGTTAAAGCTTCAATATTTAGAATTTTTGAGGGTTTTGATACGAGATGGTGAACGCCACTAAAGGATTGTTCGTCTCTTGCGACATACCTATGGCGCAATTCATCATCAATTACAACAATACACTGCCCCCTTCACAGCAATTCATAATACATGTCTTGGATAGTACTCACCTGTTTGTGCAGCCCCATGCAGCTGAAATGATAAGAAGCGCCATTTCCGAATTTAGAGATCAGAATTCTTATGAGAAGCCTACTTGAATCCTTTAGATTTAGAGACCAAATTGGTCACATTGTATTTGTATCTTGGTTTATTGTGTCCATGTATCAAATCTCTCTTCCAGCTCTTTGTCAAGTGTAGCTCTTATTTGAACACATTGAAGTGAGCCACAGAGCTTTTTGAAAAAAATTGGTTGACGTTCT	658
PpEST454_115591207	AACCATCAAGAAGATTAGCTTTTGGTGAAGGAAGTCATTTACAGCTATGTGAAGCACCGGATCGACGGGCTTGACAAAGATAATTTTGTGTACAGGTACACTTTGGTTGAAGGAGATGTTTTTTCAGACAAGGTTGAGAAAATCAGTTATGAGATTAAGTTGGTGGCATCTGCTGATGGAGGTTCCGTCATAAAGAGCACCAGCAACTACCACACCAAAGGTGATGTTGAGATCAAGGAGGAGGATGTTAAGGCTGGGAAAGAGAAGGCAATTGGTCTGTTCAAGCTTATTGAGAACTACCTTGTGGCCAACCCAGATGCCTACAACTAAAACCTTAAATGAAATATACTGCATGCTCTAGGGGCAACAACTTGTGTCCTACTTTCTCTGTTTATTGAGCAGTGTGTGTGGCCTTTCATTTTATTTTTATTTGTTATCATACCAAAGTAGGTCTTTGACTTTCACTTTGGAGTCATGATTAAAGAGTATGTTGT	494
PpEST454_115591208	TTCCAGGTGAGGGTTGTCAAGCAGATTCTTTGGGTGAATGGGAGGAGGTATGAACTACAGGAGATATATGGCATTGGTAATTCAGTTGAGGGTGACTAGGACGGGAATGACCCAGGAAAAGAATGTGTCATTTGCCTGTTTGAACCACGGGACACAACTGTTCTTCCATGCAGACACATGTGCATGTGCAGTGGGTGTGCCAAGGTTTTTGAGATTCCAGACAAACCGTTGCCCAATTTGCCGACAACCAGTTGAGAGGCTTTTGGAGATAAAGGTCAACAATGGTCTGGAGGAATGAGAGGATGTGTTATGCCACTAGCATTATGTATGGTTAATGGCACCCTCCTTCCACA	353
PpEST454_115591210	AGAGGCAACCTCACAAAGGTTGCTTATGCCATTGCTTTTGCTTTGTGCCAGAAGGGTATCCAGGTAGTTACATTACACAAGGATGAGTATTTGAAGCTCACCAAATCATTCAGTAGCACTGAAAGTAGCTTGGTTCTTGCAAAAAGCTATGCACATAAGATTTGGTTAGTGGGTGATGGATTGAGTGCAGAAGAACAACTGAGAGCACCAAAAGGAACATTATTTGTTCCCTTCTCCCAATTGCCACCAAAAAAACTGCGCAAAGATTGTTTTTACCACTACCCACCAGCAATGAAGACTCCCACATCTCTTGAGAATATTCATGCTTGTGAGAATTGGTTGCCAAGAAGGGTGATGAGTGCATGGCGCATAGCTGGCATAGTGCATGCCTTGGAAGGTTGGAAGGAGCATGAGTGTGGCTACACAATGTCCAATGTTGACAAAGTTTGGCAAGCAACTCTTCAACATGGCTTTCAGCCTCTCATCATCACACCAAAATTAGTCGATCGCCTTCATCAAAACATTAATTAATTACATGCACCCTCTTCTTTATTATATGCAATCCCTTTTTCTTTCTTTTTTTTGGCCAAAAGTAATCCATTGTTTCAGTAGGGTTTTTAATTATGCGACTCTATTAATATGGCTTTTATTATCATGTTGTTTATCAGTTAAAAAAA	677
PpEST454_115591211	CCCTGTACATAAAAAAAGTTTCCCCGGGTGCCAATTCAATTGAAGGGGAAGGGAAGGGGGTTTTAATTTTTCCCCCGTTTTTTTTTTTTTTATTTTTTAATAGTTTTGGGTTTTGGGGTTTTAAATATAGGGGATTTGTAGGGTCCAAAACGGAAAAATTACGTTGATATAATTTTTTTTCCCGGGGGGGGGAAAATTTCATCCCGGTGGGTGGGAAAAGAAGAGAAAATTTCCGGTTTATATTTTCAGAAAATGGGTTTGAATTTATATATTTTTGTATCCCTTTAACAAATTTTCAGGGGAGGAAATTCCTTTCCTCCCC	322
PpEST454_115591212	GCACGAGGACTCCATGGTCTCAACTGTTGCTGCAGCATCTGTTGAGACCAACCCACAGTAGGCTTCAACCCCAACTTATAATTGCAGTTTCAGACCCAAAAAAAAAAAACTTATAATTGCAGTTGGAATATCTGTGTGTAATGTATATACAAGTTCGGAGACATTTATTTGGGCAACTCCAATTGTTGTTGACACTGTCAGCTGTCAGCCTCGCAAAACATAAAACTAAACATAGCACCACCCATGTAAAAAAA	254
PpEST454_115591213	GAATCAGAAGCAAAAAGGGTCTCAATTTGAGGCCAGAGCCGTTGCTCTCAAAATCACTTGTCCTATTTGCAAGGTGCAACTTGCAAATCCAAAGCAGCTTGGTGATCACTATGCTTCCAAACATCCCAGAGAAAAGCCTCCAGCCGAATCAGAATGACCCCTTTCTCATGTGGAATACAGTGTGACAATAAAAAACGAAGTAAAAAAATCCTTTGCTGTGTTTTTCAACGTGTTTCAGAAAGTTAGTTATACGTTGACTTGTGTTAAATCTCTCCAGCTCCCTTCGCGTGCCTCTGGTTTGTTAAACGTTGTATGACTATGAAGGATGATTGTTAATGTTGTCATATCTAGAGTTATATGGGCTGTGAAATGAAAATTTTGTCCATTTTATACCATATGCCTTTAACTACCGCTAGCTTGAAGTTTCTACTGGGAGAAAGAATGATACTAATAGAAACCAGAAATTTTATGCTGTAGCCCCAGGTTGTGTATTTAATTCTCTCCCTTGTTAGATATTTTTCGTGCCCCCTAGGGATGTATGTTACCAAGTGAAAATTAGGCTCTTTCGAGCATTGTTGGTTTTAAAATCCAAACTGTTTTCAGGTGGTAAACCTGTCAAGTTTTC	625
PpEST454_115591214	GACCATGAAGAGTGTACCATCTGATGCAAAAACCATGGGTGAGGTTATGTTCAGGGGCAACACCGTGATGAATGGATACTTGAAAGATCATCAAGCAACAAGGGATGCATTTAAAGGTGGATGGTTTCATAGTGGGGACTTGGGGGTGAAACACCNGGATGGTTACATAGAACTAAAGGACCGTTCGAAGGATATTATCATTTCTGGGGGCGAAAATATTAGCACAATTGAGGTGGAATCAGTGCTTTTTAGTCATCCAGATATTCTTGAGGCAGCTATTGTGGGAAGGCCTGATGAATATTGGGGGGAGACACCTTGTGCATTTGTGAAGTTGAAGGATGGCTGTAAAACTGGTAGAGAGGAGATTATTAAGTTTTGTAAGGATCGGTTACCCCACTATATGGCTCCTCGAACAGTTGTTTTTGAAGATCTGCCAAAGACTTCGACCGGGAAGGTGCAGAAGTTTGTATTGAGAGAAAAGGCTAAGGCCATGGGAAGCCTCACCAAGAACACCATCAGCAAACTGTGAAGCCCCTTGTTGTAGCTGATGACAGTTTTATTTGACAGTTGTTTCTTTCAAGTTGTAAGTAAGCATTGTCAATTGCCATTTGTTCTGCTACTTCATCCACACTTTTGTCCTGTGAAATTTAGTAATGGGAACTTGTAAGTGTGCCACTTTTTAATTCCTCTTTTTACATTAATGCAGGAAAACTTTTGTCAGTTAAA	726
PpEST454_115591216	GCACGAGGCAAAAAGTCAAGTTGCAAGGGTGGTGGGGTAGGGCAGGGAAATAAGATATTGATTCTCGTCACGTTGTTCACCATGTTTTTTAATGCAAATATGCTTCAAAAACCCCATGCATGCTTTTCATTCCACCGCTCCAAAATTTCCATTCCATACAACACGACAACATGCTTTGCTTTCTTATTCTTTTTTTTTTCCTCCTTTATTCATTCCTACCTTATAGCTTTTCATTTCCCTTTCACTATCTCATTTTCTACTTGCTACCTTCTTTTCATTTATAAACACATAAATATCACGAAGCTGGTCTTCATTTTCAGCTTTCCCATTGTTTTAAACATTTCTAGATCATTTTCATCGGCAAGTTTTATTATCATGTATTCATTTTCAGTACACATATATATGTATTATTTTACAACTATATATATCAGCTGTATTTTTTCGGACCGAAAAATAGTATAACTCTACGTATTTCTATTCT	481
PpEST454_115591217	TCTGTTTTTGTTGATTCTTATGGCACTGGGAAGATCCCAGACAAGGAAATTCTCAAGATTGTGAAGGAGAGCTTTGATTTCAGGCCTGGTATGATTGCCATCAACCTAGATCTCAAGAGGGGTGGCAATGGAAGGTTTTTGAAGACTGCTGCCTATGGGCATTTTGGCAGGGATGACACTGACTTCACATGGGAGGTGGTCAAGCCACTCAAATGGGACAAGGTCCAAGCTTGAAGCTCTCTCTCTCTGAATGAAGAAGGCCCTTCATCAACATTGAATTAATTTGAGCATGTGCTGCTGTTGCTCTCTATACAGGCAATTTGCCATTTGGGTTTTTGTTTAGTTATTTTTATTTTTATTAATGATTTGTATTTTTTGAGTTCTTTCAAGGATGTATTAGTTTATTATTATGTGGGTTAATGGAAGTGACAAAACATATGGAAATATGTGTTCACAGAGGTTGAATGTAATGCCATCATCGCTGCTCACTGAGATAATAAGAATTCATAGACAAATGGTTTTTGCGGTGAAGCAGCAACAATGTTTAAATTGTTCATTGTTGGTGCACATGGCAAGTGGCATTTAATACAATTGATAATTGTCTTCAAAAAA	612
PpEST454_115591219	GCCAAAGAGGTTGACATGGTAATCATACCAGCAAGCACTGGGCACATGGGTGTTCTTCCTGGACATGTAGCAACAATTGCAGAGTTGAAACCTGGGGTCCTATCAGTACACGAAGGAACTGATGTGACAAAGTATTTCGTCAGCAGTGGTTTTGCATTCATCCATGCGAACTCTTATGCAGATATAATTGCTGTAGAGGCTGTCCCTCTTGATCGTGTCGATGCAAGTCTTGTCCAGAAGGGGCTTGCAGAGTTCACCCAGAAGCTCAGCTCAGCTTCAACTGACTTGGAGAAAGCTGAAGCTCAGATTGGAGTTGATGTGCATAGTGCCCTCAATGCCGCCCTCACAGGCTAGTTTTACTAGTCTTTTTACTCTCTTGTTGATTTAGTCCATTTGTACCCTCTGTTACATCTTTAAGGTGCTGCAATTCGACACTTGGATCCGTCTTGTGGAGCCAATATTTGTGTCAACACTTTTTTCTTGTAGTTCTGTGTTGAATGTGGAATTGATGAAAAAATAATACTGGAATTTGATGTCATCCGGTTTACAGAGTTGGTCAAATACTTAAAAGAAACGAGAGATTACCATCCTTGTTTCATTTCAAATAACAAAAAGAAACCAATAGGCAATTTCTGGTTTGTATTCT	646
PpEST454_115591222	TGTCAAAAAGGAACTCCATGATGTCAAGAGACAAAGTGCTGCTCTTCAAATGCAACAGTTTGTTGGAGAAGAAAAGAATGATTTGCTGGACTATTTGAGATCGCTACAGCCAGAAAAGGTAGCTGAGTTATCAGAACCAACATCACCTGAACTGAAAGAAATAATCCACTCTGTTATCCACGGTCTACTTGCAACCCTTTCTCCGAAGATGCATTCTAAGGCACCTCCTTTATCTGATAATGCCTCAACTGGAGTATTAAATGTTGGGAGTGAAGATTGTGCTGAACTTGTTGAGAACACTTCACTTCAGTTTCAGCCACTTATTTCATTAACGCGGGACTACCTAGCACGTCTCCTCTTCTGGTGCATGCTTCTAGGACACTACCTCAAAGGTCTTGAGTATCGGATGGAGCTGACGGAACTTTTGTCCCTGACTAACGATGCTGAAAGCGATACCCTTGATGGCAACCACATTGCATAAATGCTTGTCTCCCTTCTATCCATTTGTATATAGATGTGTTGATTAGTGCATACAAAATATGTTCTGTTCAATATGACACCAGAGCCTCAAAGTGAGGCATAATTGTATGTGTAGCAAAATACACTTGTGTATGGAATTTTCATTTGTATTCAAAATTGTATT	643
PpEST454_115591224	TGAAGAGAGGAAAAGAAACTTGGTAGATGTATGTTATATGTACTAAGAATAAATAATTTGTGGCTCTTCTATTTTCCCTTGTGATTCGAACATCAAGTCACCAAAGTAAAATGATCTCAATTATGTCTTAAAAAAAAAAAAAGAGAATGTGAGGATTTATCCCTGATCCGCAGTCAACTTGTTCAGATTGAAAAGCAGCAATCCAGTTTACTTGATCTCGTGCAGAGATTCATGGGTAGTTCGCAAAATGGAATGCGCTCTTTGGAGACACGTGTGCATGGGCTAGAGCTAGCACTGGATGAGATGTCATATGATTTGGCTTTGTCAAGTGGAAGGATGACCAAAATTGACTCACGGAGCAGAACATGTTGCCTTCTACCTGGTCGTGATTTTTGGAGCTCCAAGTTCTGGAGGAAAACAGAAAGCAGGTACTCACCCTCAAGGTTTCCTAATTCCAGGGGCATTGCACCGGCAGCAGCCATGTGCTACAGATCTGATGACAATGGCAATGGTGAAACATTGATGTTGGAGAACCTTAGGTTTCGGCTCCAAGATCAGAGTGGGTTCATTGTAAATCCGTTGGCAGAGATTCAGAGTGG	599
PpEST454_115591225	AGTCAGGGTCCTTCGGGAGGTCACTGGATATCACCAAGTTCAGCAGCTACCATGAGCTGCGCGGTGAGCTTGCTCGTATGTTTGGCCTTGAAGGCGAGTTGGAGGACCCTGTGAGATCAGGCTGGCAGCTTGTATTTGTTGACCGGGAGAATGATGTTCTTCTCCTCGGGGATGACCCCTGGCCGGAGTTTGTAAATAGTGTGTGGTGTATCAAAATACTCTCACCACATGAAGTGCAGCAAATGGGAAAACGAGGCCTAGACCTTCTAAAGTCAGTCCCAACTCAGAGGCTCTCAAACAATAGTTGCGACGACTATGGAAGCCGGCAGGACTCAAGAAATTTGAGTGGGATAACATCCGTGGGGTCACTCGAGTATTGAACGACTTAACCGGTTAATATACCGTTCTCTCTTATGTAATATTTGCATCTCCTCCAACCCTTTTTAGAGTGGGAAGGGATGCCTAATACTTAGCTCAAGACCTTAGTTTATATATAAGCTAATACTGTAATTAAGTGATACATATATATTTTTTGTTATTTCCTTCTGTCGAAATACTACAATACATATTTGTATCAGGTTATTAATGTTTGTGAAAATAGCCTTAACAAGCATATCGCAGTATATTTCTGATAAAGTTTACATAATGCTGAGACATGAAGTACTGGAAAATGTTATAGTTTACTTTGACCCTGTCTTGATTCTGACAGTAAAAAAAAAAAAA	723
PpEST454_115591226	CCCCAGCCCAAAAAGGACAACAAAGACGACGCCAAGAAAAACCAGCCTGAGAAAGCAAACGACGACAACAAAAAACCCAAAGAGGCTCCGGTGACGACGGCGGTTCTCAAGCTGAGCTTGCACTGCCAGGGATGCATCGGGAAGATTCAGAAGACTGTGAGCAAGACCAAAGGGTTCCATGATATGACCATTGATAGGCAGAAGGATTTGGTGACGGTGAAGGGCTCAATGGACATGAAGGAATTGGCTGAGACTTTGAAGGAGAAGCTCAAGAGGCCTGTTGACATTGTGCCACCAAAGAAGGAGAAGGAGAAGGAGAAAGGCGAAAACAACGGCGGCGGCGGCGGCGGTGGAGATAAGAAGAAAAAGGAGGAAGAGGGGGGCAATGGTGGTGGAAAAATGGAGGGGCACAAAATGGAGTATCCAGCGGGTCTACCGGGATTCGGACAAGTTCCATATGGAATGGTATATGGACCTGGATTCGGCGCAGGATACGGGTACCCGCCTCATGCTCTGCCTCCTCAAACTCTGCCTCCTCAAGCTCCTTACATAGGGAACCCACTTCATGCACCTCAGATGTTCAGCGATGAGAACCCAAATGCTTGCTCCATAATGTGAGAATGGTCAATCAAGGAAGAAGATGATAGAGTTGACTTAGAAAATCTCAGAAG	671
PpEST454_115591228	CAGCAAGCACATCCCAAGTGGGTGATTCTTCTTCTTTCTCATTGTACTAATTGGAAACAGAGGAGGTGGCAATGGCATATGTTTCTTGGTTGGAATAATTATAATATGAAGGTAGTTAATTTCATGGCTTATGAGTTATGTTTCTCTCACTCAATCTTTAGACTTTTAAGTCTTGTACAGGGGGATTTTTTATTCCTAGTTTTGCTTTATCATGTTCCATTTGATATGGGGTATGTTTCACTCTTCTTTTCTTGGTCAGAGAGATTAAAACTGCTAAAATGAATGAGGAAACTAAATCCATCATCCTTCTTTTTCTTCAGTAAATTAATTTCCAAAACACCAGATATATAAACCCTTTTTTTCTTCTCCTTTTTAACTTTGCTTTACAAGAGACAGCCTGAGTTTTCTCTTTTTGACTTTTTTTTCTACTCATTCTGCTTTTCTTAAAGCATCATGATATTCTTTTGATGACTTAAAAGTTGTTTCAAGATAGAATTCCATTCACTGTTTTACAAGAAAGCTTTGTTTTACCCTGCCAGTCAAATAAACTTGTTTAGACATCAACAAAGCTTGAAGTGGTTTGGAAGAATGTAATGTAGAATGATTGGGCTTGAAATGCTTCTTGATGCAGAAGATATATATTTTCCTACCTGGCTCCCCTGGATTTATGAAACC	675
PpEST454_115591230	TTTGCCCACCTAACTTTGCTCAGTCCAACGACAATGGCGGCTGGTGCAATCCTCCTCTCCAGCACTTTGATTTGGCTGAGCCTGCTTTCTTGCAAATTGCCCAATACCGCGCTGGGATTGTGCCTGTTACCTTCAGAAGAGTGCCCTGTATGAAGAAAGGAGGAATAAGATTCACCATCAATGGCCACTCCTACTTCAACCTGGTTTTGATCACCAACGTTGGTGGTGCAGGTGACGTCCATTCAGTTTCAATCAAGGGGTCCAGAACAGGGTGGCAACCCATGTCAAGAAACTGGGGGCAAAACTGGCAGAGCAACACTTACCTGAATGGCCAGAGCCTCTCCTTCCAAGTGACCACCAGTGACGGAAGAACTGTCACAAGCTACAACGTGGCCCCTGGTAATTGGCAGTTTGGTCAGACTTTCTCAGGGGGTCAATTTTAGAGTTATTCCACTAGATTATTAGTAAAAGTTTGTATATCTATCTGCTGTCCTTTTTCTTTTTTACCGAGTGTAAAAGCCAAGAGTAGTTGTGAAGTGAAGGCTTGCTGAGGTGAGCTAAAAGCACCCGCTGGGCCTTTCACATTTGAGATTTCTGGACGAGAAATGAACTTTAGGTTACAACCCATTTCTAAGTTGTAACATTAATAATATATATTTATAAAATC	667
PpEST454_115591231	ACCCAAGGTTTTTTGGAGAATGGAAAGTACTACTATGACGCTCAGGAGCGAGAACAACTACAATCAGACCCAGTATGAAAATTCACGGGTAGTGGATTCAAGACACTGGTACAACAACAGGGGTAACTATGGCAACAACAATGTGAACCAGAACGAGGATCAGTTCCAAGAGAGTGAAGAAGAGTTCGTGCCATAAGCTGAGACTTGTTTTGATTAGTACCGCTTTGCTGTGTTTGATATATTTATCCTCAGATCATATATTCAAGTGGGAGTTAAAAACACAAGAAAAATAGAATATTTTATGAAGGGTTTCTTCCTAACGTTTATTTAATTATGTATCTGTTGTCTCTGGTTTTTCATAAGTGCTTAATGTTCATGCTTTGAAAAAGCTGAAGTTTGTGGACTACTTGAGTTGAAACAAACAGTCAATAAAGTGTATATGATGGTAGCTTCTGCTTATAAGAGCATTTGTCTTATTTT	480
PpEST454_115591233	GCAAATCAAAACTCCCAAGCCTCCCGCAGGGGGTTATGGCTCTGCATCATCTGATCGCCCTTATGCTTGTCCTTATGAAGGGTGTGAAAAGGCCTACATCCATGAATACAAGCTTAAACTACATCTCAGGAGAGAGCATCCTGGCCATATGTCCGATGAGAATGCGGAGAATGCGCCTAATAATGCTGACAATGAGATGGATGAAGCCAGTGATCAAGATGCCTATGCTGGAAAACGTGTGAATGGCAAAAGCCAGAAACAAAACAGGCCCAAACCAAACTTAAAGTTCCCGCCTGCAAAAGTTGTTCAGCGTAAAGGCGCAACTCCATCTCCTGCCACGATGAACACAATGAAAAAGCCCTGGCCCGTCAAAGATGAAGTAGTTTACGAGGAAGAAGATAGTGAAGAGACTGAGGAGGACCGCGACAATGTTGAGGATGGTTGGAGGTACGGTGAAAACAATGACGATGATGATGAAGAAACAGAGGATGAAGACTAGATATACATGGAGGCACTTTTATTTTTATTTTTCCTTTTTCTCTTGATGGACATGGAGGCACTTTGTATGTAACCCATCTACTGCCATTTCTTTTTGTTATTTTACCTTTGGAATGGACAATGCAGTTAGGCATTTATACC	639
PpEST454_115591236	TTAGAAATCATCAGCCTTTACATACCAAATTTCAGATACAAATTTGAAAGAAAAGCTTCGACCTTATTTATCTGGTAACATATATAGCACAAGTTAGCCCATTAGCCCATGCCCTTTGTAATTTATTATTGAGGGCTGATACATTAACCTTGAATATCCAAGGGGGGGTTGTGGTTAATAATCTTTCAGGATACTCTGCTGGCTCACCAGGAATTTCTTATGCTTGAACGTGATAAACTCATCAGATTCATCATCAACATGTTTTGCCTCCTGAACCACATAGTTCTGACGAACTGGAGTGTGCTGATATTGTGCCACGTATGTCCTCCTTGTTCTCGGGGCCTCCTCAACAACACGTTCCTCAAACTCATTGCTGAACTTGACATGGTGTTTTGGGCGATGCTGATGGGGTTCAGAAATGGGCCTGTTAGGCACAGGAGCCTCTACTGTGGTTACAAAGAACGGGTAGTCGTTTGAGTTAATACTTATGAACGACATCTTCTTT	505
PpEST454_115591237	GAAGAACAACCTTTGCCCGATGTGTAGGGCACTAGCTATAATCCCAGAAGACTACCCCTGTTGGGATGGTGATGTGCGGTTACACCAAGCATTCTTTGTGCATTTGAAGCTTGCAGCTTGAAAAAGGCTTCTGGGTTTAGGAGCTTTACAAATAAAGGGGTTGCTGGCTTTGATTCGAGGCATTTATAATTATGGTCTTTATAGAAACATGAGGATAATGGTAATATTATTATCAGCTGCAGTACAATGGCGGAGTGTACCAGTTGAAAAAGTCAAGAGTGCGCTACTCAAAAAAGACCTTGAGCCTTTGAGAATCCTAATCAGCCTATACCCGTCGCGCTTTGGAGTGTTTCTTCGAGTCAAACTCATCCAACTTTTTTTGAAGTAATTACAGAAAAAAGAACGTAATATATCTTGTTTAAATGAAATAGTTATCGGTATGTGTCGCATGTTTTGTTTTGTGCGTTGTTTGTGTGCTCTGTTTCTGGGTTGTGTTATTTTTATTTCTTTTCGTTTGGGTTTTGAGTTGATTTGTAATAAAGAACCATCATTCTCTGAAGAGAATTCAGAATCGATCATGCAGCTTGGCACGCTAGCATTTGATGATCCCAAAAGAATAGCTGTGTAAGGGATATAATTACCCAATAAACTACAGAAGTAATAGGAGTTGCAAGAGTAAATACAA	685
PpEST454_115591238	AGGAAAAGTGGACGCACTAAGAGAAGCAGCGTTTGAATATCAAGACTTGATGAAATTGGAGAAGCACGTCTCCTCTTTTGTTGATGATCCCAAACTCCCATGCGAAGCTGCATTAAAGAAGATGTACTCATTGCTGGAAAAGGTGGAACAGAGTGTATATGCTCTCTTGCGTACAAGGGACATGGCTATTTCACGGTGCAAGGAGTTCGGAATTCCGGTTGATTGGTTATTGGATTCAGGCGTTGTTGGCAAGATCAAGCTCTCATCTGTTCAATTGGCAAGAAAGTATATGAAACGTGTAGCTTCAGAACTTGATGCATTAAGTGGACCTGAGAAGGAACCGATCAGAGAGTTTATACTACTACAAGGAGTGCGATTTGCTTTCCGTGTTCATCAGTTTGCTGGAGGCTTTGATGCAGAGAGCATGAAGGCATTTGAAGAGCTAAGGGGCCGCGTCAGCGGACAAACAGAAGACAATAAGCAGGAACCGTAAATTAATTGAAATTTTTTTTCCTTTTTAATCTCCTGTTTCTGTTGTAAATTTCATGCGTATTGAGCATTTATTACAAGGACAAGTCCAATTCAAACCAAACGAAAATTAAGTTAGAAATATTATTCACATGAAGAGTAATTTCTAAGAGTTGTTGTGCAAGCTTTATTTCATATGCTTCGCAACAGAATATAATCATAGTATTGAGATTATAGTGAAATAAATGTCGGCTTGATTGTGAGAAAAAAAAAAA	743
PpEST454_115591239	CGCCCTTGTGGGATACATCAAAAGCAGGTAGACCAAATGGTTATTCATTCTGGATTGGACTCTCGTCCACGGACAACGCTGTGTGGCGATTACTTCTACAATTACTTTACCCGTGGTTTGGACATTTTATTTGATGGGCAGACTCATAAAATCAAGAAGTTTGTTTTGCATACAAACTATCCTGGTCATGCAGATTTCAACTCATACATAAAGTGCAATTTTGTCATCTTTGCTTCTGACTTGGGGGGGTCTTTTCAGGAGGTAAATAACTGCAAACACAGGATTACACCAAGCACGAAGTGGGAGCAAGTGAAGGAAATCCTCGGGGACTGTGGCCGAGCTGCCATCCAGACACAAGGTTCTACAAGCAATCCATTTGGATCTACTTTTGTATATGGTTATCAAAATGTGGCATTTGAGGTGATGAAGAATGGTTACATTGCAACTGTGACTCTTTTCCAGTCATGATTTTGTTGCTTCTACAGTTGGATGATGGCATTTCATGGGGACACAGGTGGGACTTTTACTGTCGGTGAAAGCGACTCATGCTAACATGCTTTTAGCAAATGTGAGAATGCCAGGGAGTGATGACAATTGTACAGTTATGTATATCGACTTGTACAGAATAAATCGTACTGTAAAAACATTTAAATACTATCTTCTGTAATGGTTGAAAATGGAAGTTTGTAACTTCTTGTAAAAAAAAA	707
PpEST454_115591240	AGGAGCAACTTCAGAAGACATATGCTTGCTACCTATCCACATGTGATGGCGCAGTAATGGGACTTTTATATTTGTCAACGGCAAAGCTTGCATTTTGCAGTGACGATCCCCTTTCATACAAAAATGGCGACCAGACTGAATGGCGCTGTTATAAGGTCGTTATTCCATTGCACCAGCTGAAGGCAGTCAATCCATCATCAAGCAAAGTCAAATCAGTTGAAAAATACATCCAGGTGGTCTCTGTTGACAACCATGAATTCTGGTTTATGAGCTTTGTACACTATGACAGTGCTGTGATACATCTTCAAGAAATATTGCACCCCACCCAGCCCCAGCCCCAGCCCCAGAGTTTGTGATGAATTTAAGTCCAAACCTTTGCCCTGTTACAGCAGAGGCATCATGTCGGCAAGAGGTCTACGTAGTTGAAATCATGCGGGATATGGAAT	446
PpEST454_115591242	GGCAGAAGGGCAGGACACCAGACCTATATAGGAAATATTGGACTGAACCATCAAAAGGTCCTTCCAAGAAGAACTTGGATCCAGAGCCAACTTATAGTGCTTGGGACATGCTTTCTGATGAAGACGATGCTGTAGATGATTCCATTCCCTTGGATGATGGCGTGCCCATTGACTTCGGCGCTATTGAGGTTGTCCAGTGCCTCATGGGACATCACAATGCCATTTTCACAGATGCAAACGAAACAATCTGGAGATGACACAAATTGCTTATTTCCTCATACAGCATGGGATAATTGAGTTGGACAGTCCAACTGTTAATGTTTCCAGAATGAAATCAGATCTGGTTGAGATGACGATTACAAAGTAGAAGATGTTATGATCTTTTCCAACCCTGAGAAGGTTCAAACTTTATTTCAATTTGGAGTACGGTCAACCATGAATTGCTTGCTAGGGGAGAGGCTATTGTGTGCTTAGTGTGCAGCTGTTAAAAGCTTGGATTTAATACAAATTGGACTTGTGATTGGTTTTTGCATTATTTTTTACTTTAGGAGGTGTTAGTGCATCACCATTGGAGTATGTAAATTTCTTAATAATATCAGTTTATACTGAGTTTACGGTGGTTTT	624
PpEST454_115591243	GCCGAGGACAAGACCACCGGACAGAAGAACAAGATCACAATCACCAACGACAAGGGCAGGCTCTCAAAGGAGGACATTGAGAAGATGGTCCAGGAGGCAGAGAAATATAAGTCTGAGGATGAAGAGCACAAGAAGAAGGTTGAAGCCAAGAACGCCTTGGAGAACTATGCCTACAACATGAGGAACACCATCAAGGACGAGAAGATCGGAGCCAAGTTGCCGCCAGCTGACAAGAAGAAGATCGAAGACTCGATCGAAACCGCCATCCAGTGGCTCGACAGCAACCAGCTCGCAGAGGCCGATGAGTTCGAAGACAAGATGAAGGAGTTGGAGAGCATCTGCAACCCAATCATCGCCAAGATGTACCAGGGTGCTGGTGCTGACGGTGCTGGCCCTGTTGATGATGAAGCTCCAGCTGGTGCAAGCGGCCCTGGACCCAAGATTGAGGAAGTCGACTAAATTTCTGCTGGGGTTGAATTTAATTTCGGAATTTTAGGTGTTTTTGAACTGAATATTTTTATGTTTTTTTTTCATATTTTTGCCTTGGAAGTTATTTATCAAGGCCTTTTTAAGTTTCTTTTTTAATTTGCGGAACCTATAGGCACCGTGGTATTTTTTCCTGGATCTCTTTGCACCGGGGCCTTGTTATTTTTTGGATCTATTATAATTACAAGTTTACTTTTTAAAAAAAAAAAAA	697
PpEST454_115591244	ACACCACAACCACAACCCCAACCAATTACCAAAACACCCGCAACAACTACAATGGGGAGAAGCAGGGCTTGAGTGATGCAAGGCTTACACAGAGCAGCTACACAACCCCAACCAATTACCAAAGCAACAACTACTACAATGCTGAGAAGCAGGGCATGAGTGACACAAGGTTTTTGGAGAATGGAAAGTACTACTATGACGCTCAGAGCGAGAACAACTACAATCAGAACCAGTATGAAAATTCAAGGGTAGTGGATTCAAGACACTGGTACAACAACAGGGGTAACTATGGCAACAACAATGTGAACCAGAACGAGGATCAGTTCCAAGAGAGTGAAGAAGAGTTCGTGCCATAAGCTGAGACTTGTTTTGATTAGTACCGCTTTGCTGTGTTTGATATATTTATCCTCAGATCATATATTCAAGTGGGAGTTAAAAACACAAGAAAAATAGAATATTTTATGAAGGGTTTTTGTAATGTTTATTTAATTATGTATCTGTTGTCTCTGGTTTTTCATAAGTGCTTAATGTTCATGCTTTGAAAAAGCTGAAGTTTGTGGACTACTTGAGTGAAAAAAAAAA	582
PpEST454_115591245	CCTCTCCTCTCTCCCCTTTCCCAAGCAATCAAATATTACATATACAAATCACCCTGCGCCATTTATTCCAGACTTTTTACTGTTTGTAAAAAAGTCTAGAATTGACCGCCCGAAAATGTTTGACCAAACTGCCAGTTAGCTGGCACAGCATTGCTGGTCACAGTTCTACCGTCACTGGTGGTGACTGGAAAGACAAAGCCTGGCCATTGAGGTAAGAGTTGC	222
PpEST454_115591246	CATCATGGCTTGGGTCCATCTCCTTTTTATCCGCTGTTAGAAATCTGGTTGGTTTTACAATCTTTGCTATCCCACAAGAATATCCAGGCCCAGGTGCTTTCAAGGTGAAGTTTTTCGGCAGTCTGACAGTTTTGTTAGTTGTTCCTGCAGCACCCACACTGATCTGGAACGAACTTATAGCATTGGCTGGGTCCTGGATCCATGAGTTCATTACTCCCCCTTTGCAGCAATTTGCAATCTGCTGGTTGTAAGGGGTTCCTGGCAACAAATCCACAACTGTTGGATCCTTCTTACAGCAATGTGGGACATTCCCTTTGTATCTTGAACAATCCCCTTGCTCGGTGGTTTGTGCTCCCACCATGCTCCAAATTACTTCCTTTTTTGCCCATGTCCATCCTAATGTCCAGCCTGGTGTTTGTATATGTCGATACTGCTGGAAGTTAAACATTGTAACAACAGCAACATAGCCATCTGGAGTCCAACTAATGACATCCCATTTAATTGTGATATTCCCGGTTGGATCAAGGGCATCATAGGCTTCTGTAGAAGTAAAACTGAAGCATGAAAGCAAAAAGACAAGCAAAATGGCAAAGCTGCTGAGCTTGACTATGGATCCAGTGTCTGATAAGCACCGAGGCTCCATTTGTTGATGCAGATTTAGTTTTAACAGTGATGTTTATTGATTTAACTCAAGATCTGCCCAGA	705
PpEST454_115591247	TTTCCACATATTCCATCAATTGAATTCTACCGTTCATCTTTTCGTATTTTAAAAAAATTTGGCAAGTGTACATTGATTTACACATGTCATTATATCGTCCAATCCATTTGCCTCCCTCCACATTGTCTTTCTGTTATTGGTCAACCTCGGTTTGCTTCAAGTGAAAAATACAATGCCATTTTTAGGAGCAGGTGCAGAAGCGTTGTTCATATTTTTTTTTCCTTTTGCCCCTTTCTCTTTTTGTTTTCATTTTGGTCTCATTCTGTTTCATCCCATCATGTTCCAAGTTGTGACCACCGTTTGTGTGTCTATCTTCTTCTTCCTCCCAGTGTCAGTGTTTTTGTCTGCATACATTTGGGTTTTATAGGATATGAATGATTTTGTGGGTTTTTCCTTGTTCTTTTTTGTTTTGTCTAGAGTCTTACAAGCAAGCAAGCAAGCAATAGTATGATATGAATGTCAAATTTGAGTTTATGAAAGGACGACCTTGTTTTAGTCAATAGAGCATAGCAGCAATTGCAGTGATGATTTGTTCCTTTTTCACTTTTTAAGCTTTTTTTCTTTTTTTTTTCCTTTGGCAAATGGCAATGGAAGCAATCTTTTACTTTTGGTTGTGT	617
PpEST454_115591248	GCACGAGGCTCTCCTTCTTGTGCTTTGTGTTTACAGTACCAGTTAGTGCTCACTCAGAGAAATGGCAGGACGTCCGTACACCTCCATTTTCCTGCTGGTTTCTCTGCTTCTTCTACTCACATTCTTTGATGTAGCTGAGGGTTACAACAAGCTTCGTCCTTCAGAGTGCAAGCCGAGATGTACTTATCGTTGCTCTGCCACATCGCACAAGAAGCCATGCATGTTCTTCTGCCAAAAATGCTGCGCCACATGCCTATGTGTTCCTCCAGGCGTTTATGGCAACAAACAAGTTTGCCCTTGCTACAACAACTGGAAGACCCAAGAAGGACGACCCAAATGCCCTGAAAAAAAAAAA	355
PpEST454_115591249	GAGAGAGAGAGTGAGATGGCGGCCATGGCTGGAGCTTGGAGCCGGGAGTAACAAAGACGAAATTAACTCGGGTGGGTTTCTGGTTTGACTTTCCTCTTGGCAGGTTTCAAGTGGTGGCGACGTGGTGTACGACCGTGAAGCTGGTGTCGCTCTGACGTGGGCAGCAGACGCGTGTGAGTTGCACTCTCCTCCATTTGGGAGCGAACAACTCCCCCCATCGTATCAGAAATGAGCTGCGAAGCACAGGTTTCGGCAGCTGACCTAGGGTTTTCCTCGTGCCGAATTCGGCACGCGGCTGAGACTTGTTTTGATTAGTACCGCTTTGCTGTGTTTGATATATTTATCCTCCGATCATATATTCAAGTGGGAGTTAAAAACACAAGAAAAATAGAATATTTTCTGAAGGGTTTTTGTAATGTTTATTTAATTATGTATCTGTTGTCTCTGGTTTTTCATAAGTGCTTAATGTTCATGCTTTGAAAAAGCCGAAGTTTGTGGACTACCTGAGTTGAACCAAACAGTCAATAAAGTGTATATGATGGTAGCTTCTGCTTATAAGAGCATTTGTCTT	571
PpEST454_115591254	TTAGCAAAAATGAGGACAACCGCACCTTTCAACTCTTCCTCCTCTAATATTGCATGAAACTCATCTTTCGCTATTACCAGCCTGTCAGTGTCGCTAGAATCAACAACATAGATTATGGCCTGAGTATTTGGAAAATAGCATCTCCAATATGGCCTGATACTTGTCTGTCCACCGAGATCCCAGACTTGGAATTTGATGTTGTTATATTGCACTGTCTCAACATTAAATCCAATGGTTGGGATCGTGGAGACAACCTCCCCCATCTGGAGCCGATAGAGAATAGTAGTTTTCCCAGCATTGTCCAATCCAAGGACAAGGATCCGAGCTTCCTTGTTCCCAAACAAGGAAGCGAACATTTTAGTAAACAAAATGCCCATGTTTGTGTGCGATTTGAATTCCCTCAGCGCATGAATGGGAACAGAGATCAACTGGGTTTGAGCCTTTGAGGGGTCTGAGATCGGATCTCGAACGCAGAACCCTGTACCTCCCTGGGAAAAAAGGAGAGAGGGCCTGCTGAAGAGAATTGTTGAGAATTTGAGAAACTAGTAAAAAGTGTGGTGGAGTGGAGATAGGAATTTTTTTTTTTCTTTTCTCGCTTTTCAATTTTCTCTGAAAAACGAATCGAAATTGGGAAACATGAGAATGGAAGA	650
PpEST454_115591256	AGCGCAGCGAAACTTGACGATGAGCAAATGGAGGAGCTGGCTTGGGGTTTGAGGAGGAGCAAAAGTAACTTCTTGTGGGTGGTTAGAGCATCAGAAGCAGCTAAGGTGCCAAAAGGGTTCATCGAGGAGACATCGGAGAAGGGTTTGGTGGTCTCATGGTGCTCCCAAATGGAGGTTTTGGTTCATGAGGCTGTTGGATGCTTTGTTACACATTGTGGTTGGAACTCAACTTTGGAGGCTTTGAGTTTGGGGGTTCCAATGTTGGCAATGCCACAATGGACTGACCAAAGAACCAATGCCAAGTTCATTATGGATGTGTGGAAAATAGGGATCACAGCTCCATCTGATGAGAAAGGGAAGGTGAGACAAGAAGTAGTGGAACATTGCATAAGTGAAATAATGGAGGGAGAGAGAGGGAAAGAAATGAAAATCAACGCCCTCAAATGGAAAAAGTTGGCTAGAAAGGCAGTGGATGAAGGTGGAAGTTCAGACAAAAACATTGATGAGTTCATTTCAAAGCTGGTTCAGTGATGATAGCCATGTGTTAGAAAAGCCCCCACAAGTAAAAACAGCTTTAGGCACTATGTGTGGTTCCAATAATATTTTTATGCCAAATCTTGTCAACAAGCTGTTGTCAATTTATCAATATTTCTTTTCATCCTAGTACTTGTGTTGCAAAAGTGACGATTTATCGCCTCAGTGAGGCAAA	709
PpEST454_115591258	ATGAGCTGGAATATATGATTCATCCTCGGAGAAAATATAGACATCAGCACCATATCCATCTTTAAAAAGCTTGTCCCAGGTATCCATTGTTTCCTTTGGGACAGAGCAACTCCGTGAAAGCCTTTTGAAATATTTGTTCCATGAATAGATTTTACTAGGGACAGGAGGAGGAGGTTTTGGGATATTATGGTTATAGGACACAGAAGAGGTTGGGTCTTCCAGAACAGGTAAAATTTCGTCCGGAATCTCTCCCTCTATACGTATATTGAAAGATCCCCAAACTGAATCGCTAGGTGAGGATGGCCAGGGTGAGTCAAGAGTAGGTGAAGCCATTGCTATTGTAGTTTGTCTAAAATACCTATATAAAAAACAAGTATGGATAGAAGATGTTCAAGATATAAAAAAGCAAACCTTCTCACAAAAATCAGAGATATGCGCCGATCTTCCCCACCGCTCCTATCACTGGTGCTAGAAATACATTCAATTCCGAAGAAACTGAAATGAAGAAGAGAAATTGAAGGATATCATATAATTGTTGAGATGCGGTGGAATAGGATGAAGGAGTAGTGCTGAGATGAGTTGAGAGGCAGAGCAGAGAGAGAGAGAGAAGGTATAGTATAGAATGCAGAGGAGAGCG	637
PpEST454_115591259	GGCACAGCCAACTCTACAGCCACAACAAGTGATACAAATTTCATAAAGAGCTCGTGCAGCGCCACCACCTACCCACAAGTCTGCATCCAATCCCTCTCTTCCTACGCCACTTCAATCCAGCAAAGCCCTCGGCAGCTGGCCCAGGCTGCCCTGTCCGTGAGCCTAACCAGGGCTCAAAAGGCCAAGACATTTGTGACCAAGTTGGCCAAATTTAAGGGGCTGAAGGCTAGGGAGTACGGAGCTGTCAAGGACTGCTTGGAGGAGATGGGTGATACCGTGGACAGGCTCAGCAAATCAGTCCAGGAGCTAAAGAACATGGGCAAATCCAAGGGCCAGGATTTCGTGTGGCACATGAGCAATGTGGAGACTTGGGTTAGTGCTGCTTTGACTGATGACAATACTTGCCTTGATGGGTTCTCTGGCAAGGCCTTGGATGGCAAAATCAAGGCCTCAATCAGAGCTCAGGTGCTTAATGTTGCACAGTGCACTAGCAATGCTTTGGCCTTGTGCAACAGGTTTGCCTCCAAGCACTGATGACAGCTGCAGATTCTGAATCTGAGTTTTTGTTTTTGTTTTGTTTTTTCTTATGTAAGAACTATTTTGATGTGGTTTGGTTTTGATATGTATAGTTCAGTCAGTATGTGATATAGAAGAGATGGAAAATATGCTTTAAGTGTTCTGAAAAAAAAAAA	692
PpEST454_115591265	ACCAAGGAGGTGGCAGAGGAAACCAAGGCTGCTGAGGCTGAGGCAGAGGAGCCAGCAGCAACAGAAACAGAGAAACCAGAGGCAGAAGAGCCCAAAGAGGTCACAGCAGCGGAGCCTGTTGCTGCTGTTGCTGAGGAGACCAAAGAAGAGACCACTGAAAGTGCTGAGACACCAGCAGCTCCTCCAGTAGAGGAAGAGAAACCAGAGGAAACTACCACAGATGTTCCGGTCGAGAAGATTGAGGAGTAGAAGATTTATGACATCATCATCATCATCATCATCATCAGAGAAGTTTGTTTGTGGGGGTTATTTTTTAAGTTGCATGTCCAATTTGGTCAGCTTCTCAGTTACATTTATATTTTGGTTTTTAGTTTTAAATTAGTGGGGTTTGGCATTTGGAATTTACCCTTATTTTAAGCTTTATATCATATATGTTCAAGAGGATGGCATGCATGGTGTTAGATTGAAGTAAGTGGAATTGGTGTGAAGAAGAGATGTGATTTCTGTTAGTTTTGAATAATATTTATTTATCAAAAAAAAAAAAAA	546
PpEST454_115591267	TTAAGCATTCTGAAATCCTTGAAGGAGATGGCGGCCCCGGAACCATCAAGAAGATCACTTTCGGCGAAGGCAGCCAGTACGGCTACGTGAAGCACAAGATTGACTCCATTGACAAAGAAAACCATTCATACAGCTACACCTTGATCGAAGGAGATGCTTTGGGAGACAATCTTGAGAAGATCTCGTACGAGACCAAGTTGGTGGCATCCCCCAGCGGAGGATCCATCATCAAGAGCACCAGCCACTACCACACCAAGGGAGATGTTGAGATCAAGGAAGAGCATGTCAAGGCCGGCAAAGAGAAGGCCTCAAATCTCTTCAAGCTCATTGAGACCTACCTTAAGGGCCACCCCGATGCCTACAACTAAATTGATCAGATGTCTCTGTGATGCTTGGGTCTTGCCTTTACTATATGATCAGTCGAAGGAGATTTGTGTGGCTTTTCTTGTTGCTTTCTAGTCAGTCCAAAGTAGCCATAGGGTTGTTGGGCACTTGGGCTTGAAAATAAGTGTGTATGGGTTGTGATCTTCTGGTTGCTTTTGATGTTTTCGTTTGGATCAAGTTGCAGACTGAGCACAGTGTATTTATCTTCTATATATAAATTATATAATGGAACTTCCTGTAAAAA	628
PpEST454_115591268	AGCTCGGAGAAATAATGTGTGTGGTCTTCAACACTGACGGGCTTCCTGTTTCCTCTGCTTGAAAGTAATTTACCCTTGTTTCAGATAAAGCAGAATTCATGCGCTCAAGCCCAGCATCACCACTTAGGTCGTGCACTTTTTCCCTCAGTAGCTTCTGGTATTCTGTAACCTGTTTCTGAATAGCCTTCATATCATGAGTAAGATCACCAGTCTCTCCTTCCGGGGTCATCTTGCAAGTTTGAATCATAGAGACCTCTAAATGGCACGCTGCTCTCACCAAATCCTCCACCAACAACTGAGCATCCTTAACCTTCCACACCACAAAGCAATTCAAGTAGGAGCACCATGCTTTATCAAAAGCTCCAAGCTGAGATCTGAAGGTCAAATGTTTGGGCAATGCGGAGTCAGCCTCATCATCAGAACTGTGTATTGGACCCTCCAATATAACCTTCAGTAACAACTCAAACTCTCTAACAAATTCTTCTGCAGATTTGGCCAGAGAAATTTCACTCTCACCTCTACCACTG	527
PpEST454_115591270	GGAAGCCTACTCAAACCTGGTACCACATACCACGGTCATGGTTACAGGCTTCCAGTAATTTACTTGTTATCTTGGAGGAAACTGGAGGGAATCCATTTGAGATTTCAATCAAGTTGCGTGCAACCCGGGTCATCTGTGCTCAAGTGTCAGAGTCTCACTACCCACCTGTCCAGAAGTGGTTCGATCCAGACTTTATTGATGGAAAAATTGCAGTAAATGATCTGAGACCAGAAATGCATTTGCAGTGTCAAGATGGGATGATGATCACTTCCATAGAATTTGCTAGCTATGGAACTCCTCAAGGTAGCTGCCAGAGCTTTGCTAGAGGCAATTGTCATGCAGCCAATTCATTGTCCATAGTCTCTGAGGGTTGTCTGGGAAAGAATAGCTGTTCAATTGGGATATCAAACCTTATATTTGGATCTGACCCATGCCGAGGTGTTATTAAGACGCTGGCAGTTGAGGCAAGATGCAGGTCTTTACCAAATGCTGGTTTTTCTCAGTTCTGAGTCATTAACAAGCAGCTCACTGTGAGGAATGGAGAGGTCCACCTTTGTAACTATATGGCCAACAAATTGGCTGGGAATCTTTTCATCAGAACATGTCCATATTCTGAGGTAGCATGCTGCACTGTAACTCCATCACTTTCCAGCGTGCTTCTTTTCATGGAATTAGTTTGATCCGATTCTCTAGTTCTTGTTCAGACCAAAAAAAAAAAA	719
PpEST454_115591271	CTGTCAAGGATGATCCAAATGTTCCATCCCAGATTCTGGATCTAGCTGTTTCGTTTGCAAAAGTTGCAGACGTTGACAGGAATCTAGGAGATGAGGATGTTGCAATTGATGAATTTCAAGAAGGCATAAAATTGTTGGAATCTTTGACGTTAAAATCTGAAGACACTGGTCTTGAGCAACGGCGGCTTTCAGTGCTGGAGTTCCTTAAGAGTCAAATTGTGGAGAAGCAAACCTAATTCAACATCTGGCGTCAGCTCTTCCCCCAAAAGAGTGATCTACTTAAATAAACTAGCTTTGCTTCTAATATCCAAATGAGCTTCTGCTAGGCAAGTGGCATCAAAATGAAGTGCCGGGCGCTATTGCCCTGTATTTCTTCTGCAATTGATGCCTTCATAGACTTAACCACTCAGTTGTATATAGAAGTGTCATCCACTATATAATGCACACGAGCATTTTTTTTGATATCTTTTCTCATCCCCTGTTCACTTTCTCTACATTTGTTATAAATTTCATCCCCACTTTCTCCGCACGATAAGAACTATTTGCCGGCATCTTCAATACTATATTGTTGTAAAGTTGTATAAATTCAATATATTCAACTAATATG	607
PpEST454_115591272	AGGGGTATTTGCTTGAAAGTCTGTGATGTGGTTCTTCATGCTGATGCCATCCACAGAGGAGGTGGTCAGGTCATTCCCACTGCTAGGAGGGTCATCTATGCTTCCCAGCTCACTGCCAAGCCAAGGCTCCTTGAACCTGTATATCTTGTTGAAATCCAAGCTCCAGAGCAGGCTCTTGGTGGTATCTACAGTGTTCTTAATCAGAAACGTGGGCACGTGTTTGAGGAAATGCAGAGGCCTGGTACACCACTCTACAATATCAAGGCATACCTCCCCGTCATTGAATCTTTTGGGTTCTCTGGTCAACTGAGGGCTTCGACTTCAGGGCAGGCCTTCCCACAATGTGTCTTTGATCATTGGGAGATGATGTCGTCTGATCCATTGGAAGCTGGATCCCAGGCTTCACAGCTTGTTACAGATATCCGTAAGAGGAAGGGTTTGAAGGAGCAAATGACCCCACTATCCGAGTTTGAGGACAAACTCTGAGTAATTTCTTTGATTATATCGAACAATTGGATGACTGAGTCACTTTGAGACAGTAGTTCCATTGCACTGCCTATTTTTGGTTTTCAGTTTTTTGTTTTCGTTTAATGTTTGTACCAACCCTGTTGTTGTAGTCAGCATCCTGTGCCAGTAGTAACGTTTTGTGCGTGCTCAGAAGATTATGTAATGTTATGTTCTTACTTTGTTGCTTATGGAACCATTTCTGCCATTGCTGTAAAAAAAA	727
PpEST454_115591273	CCAACAACACCCTTCTTCATCATCATCAGGCCTCTGCTTCTGCTGATCACAACAGTTTCATCAACCCATGGAATTTGCTTTATGTGAACCAACCCATCATGGCCACTGCAGACATGCTCCATCAATACTAATGAATCAATTAAACAATTCAATCATCATCATCATCAAAGTCTGTGATTGGGGTGTTCTTTGTTGTCATGTTCTTGGATTGGTGGTGTTTGTGTCATGGTCTTTCAATGAGTGGAGGAGAGGAAAAGAACAGGGCGTTCTTTTTTTATTTTTGTCTGTTGTCATTTTGTGATGATCAGATATAATATGTTATTAGTTTAAAAAAAA	336
PpEST454_115591274	TATGGCGACCCAAAGGGCATCCCTATCCACCAAACCATTTACAGAGACACTCCCGCTCCCTTCAACTGCGTTTACTGTGGTAATTCCGGACTTACCCACGTCAGATCAAAGCCAAGCCTGGCAGCTGTTGTGGCTTGCATGATGCCTATGTTTCTTGGATGCTGCTTTCTTTTGCCTTCATGCGACTGTCTCTGGCATAAATATCATCATTGCCCAAGTTGCCAAGAGAAGGTTGGTGATTTTGAGAAGTCAGATCCTTGTATTGTTGCGGATCCTCCACACTGGACAGAACACAGCTTTGCACTGCCTGCATGACCTTCACTTTGTGTATGCGGCTTCTTCTCCGCTTCTGTCTTTGAACCCCATATTTACATATTTTGCGATACATGTATTCTTAAGATGCTGTATAAATCTACTACTTCCCCTTTAGCATCTATATGGAGTTTGGAAAATTGGTGGCTGGGCTGCGTAATAATATAGATTGATTGTAATTTTTAATATGTGCAACCTTTTCATCAAATGCTTTTGTCAATTTCAACGTGCATGCGATTGCATTTGC	559
PpEST454_115591275	GTGGCGAAGGAGTTATGCTATAGCGCATTCCAGTGTGCTTGATGACGAGTCAGTACCTGCTGTGAACATATTCAAAAGCAAAGCGTTAATCTCGGTGTCTGTCAGCTTGGCCCCCTCACCGTCAGCATCCTCTTTGAGCGAGAGTAAAGTAGTCAACATGTCCCCATGCTTTCCGCCGCTGCTCTTCTCGTGTTCTTCACCAATGGCGGTCAAGAAGGCATCAAACGTCTTGTGCAGCTTATTCATCTTCGCCGCCACGCCCTGCAAGTCCAGCCACTTGAGGGCGGGGATAAAGTCACCTATGTTGAACACTCCTGCCAACACCATCATCTCCACAACCATCTCCTTGAACTCGTCCGCCTTCTCGTCGCCGCTGCCGCTGCCGTCACCAAACAACCTCTTCCCCACCATCACCCGCCCTAGGGCGTTGACCGTGCATACATTTAGAAGCTGAGCCAAGTTCACTGGCTTTGACCCGGCACCTGCTAAGCCATGAGCCAGCACAGCTACCTCCTCCTGGCGAACATGTCGAAGATCATCCAAAGCCTTGCCGGAGAACAAATGGACTGAGCTGATCTTCCGCAACATCCGCCAGCGCGGACCGTACGGTGCAAACACCA	620
PpEST454_115591277	CCAGTGGAAGAGTGGCAAGAGCCCAATTTCCATTGAAGGAGTGCAAGAGTTTGCCTTGTACTATCACCAAGCCAAGAAGCTTGTCCTGTCCAAGCCCAACGAGGATGTTGAACTGTCACTGGACCCCTTCAACTTTGAGCTCATTTTTGTCTCTCCGGTGACTGTTTTGGGTGCTAAAAAGTCTGTCCAATTTGCCCCCATTGGCTTAGTGAACATGCTCAACACCGGCGGTGCCATCCAGTCCTTTGTTTTCAATGAGGACGAGAGCTCTGTTCAAGTTGGAGTTAAGGGCACTGGAGAGCTCAGGGTCTTTGCTTCTGAGAAACCAACAAGTTGCAGGATTGAGGGCAACGACGTTGCTTTTGAGTACGAGCAGAGCATGGTCATAATCCAAGTGCCATGGCCTGCTTCTTCCACCTTATCTACTGTGGAGTACAAATTCTAAATATAGATTCTAGACCAGTTTTTTTTTTTCTTTTTCTCATGAGGACCAAGTCTCTCTTGTGCCTGCAACTTTAATTAGGACCAAGGGACTTGGTATACTTAAGCACTGTTGGCTAATTAACGACTACTTAATGATTTCAAGTAATACAAACTATTGAGCTTTTCATT	612
PpEST454_115591278	GGGTCGGAGCACTTGAGGAGGCTGTGAAATATGGAAGAATGGAATTAGCAAAGTTCTTTGGCCTGCCGGTGTTTGAGGACCTAGTTCAGGATTGTGTTGCTCTGCTGGCATACGAACGGCCACAAGAGTCCTCAGTTGGATATCTGCTTGAAGAGTCGCAGCGTGAAGTTGTGGCAGACACAGTTAATGCAATGATCTTGTCTACAAATCCAAACCTGAAAGATTCACAAAGTTGCTTGCATTCATATCTTGAGAGGTTACTCAGGCAACTCACTGCTTGCTGTTTGGAAAGAAGGTTGTTGAGTGGGGATCAAGGTGAAGCTTTCCATCTGCACAGAGTACTTAACAGTTGTAAGAAGGCTAGGTGCTAGCTGATTCGTTCTCCAACTCATCTTGGTCTGTTCATATGCACAGTAGGCCATATTCTGAACTGCTTCTCGACCAAACAGATTGGCGTAGTGTTGAGCATACTGTATAGAGGCGCCCATGACGTTTCCCTGAGCCAGACTGATACTTCTTTTGCTGTATAGAATGGGATGTTCTCTTTCTGTAAGATTGTAACCCACCATCATAACCTTGAATTAGAACATTGAATTGAACTGGCATGTGGGAAATGTTACATATTAGGTTTCAATGGATGCAATTTGCATT	651
PpEST454_115591279	ACTTGTGCGTTTTTCAGATATCATCAGGCCACGCCGTGACATTGTCTCGTTTATGCCTTCTTCTCCTCGTCGTCGGCAGCGAAAGCGAGTCTCTTCTGCTCGACACGCTCCTGTCTGCGCTCGCGGGCGGCCTTGGTCTTGGCACGCTTGGCGTCCATCTCCTCCTTGAGCTTGGCCTCACGGGCCTTCTCGGCCTTAGCCTTGTGGATGTGCTCAACGAGAGCGCGCTTGTGCTTGAAGGTGTTACCCTTGCTCAGGTGGTAGAGCTCGTGGTAGAGGTGCTTGTCGATCTTGCCGGAGGCGCGGTACTTGACCAACAGGCGACGGAGAACGCGCTGGCGGCGCATCCAGACGACTTGGCTGGGCATACGGGCGTCCTTGGTACCCTTTCTCTTACCGAAACCACGGTGGCGACCGAGGCGGCGAGCGGCGTTCAGCTCACGGGCGCGGGAGCGCGAGTGCATGGTGACGGGCTTGCGGATGATGAGGCCATCGGAGACGAGCTTGCGGATGGTCTGGCGGGAGTTGGCGTTGGAGATCTCGTTGACCTCGTTGGGGTCGAGCCAGATCTTTCTCTTGCCGCAGCCAACAACGGAGGCGGCCAGGCGCTTCTGGGTGCGAAGGTTGACCATTTGAC	637
PpEST454_115591280	CGCCAAACAGGCTTTTGACGAGGCAATCGCAGAGTTGGACACTGTCGGTGAGGAGTCATACAAGGACAGCACTTTGATAATGCAAATTATCCGTGACAACCTCA	104
PpEST454_115591281	CAAGGTCCAAGCGGTCAACATCCACTCTCTCGCCGCCGGTAAAAAAGTCATCCTCTTGGGCGTCCCCGGTGCCTTCACTCCAACTTGCAGTTTGAAGCATGTGCCTGGATTCATTGAGAAGGCAGACGAGCTTAAATCAAAGGGTGTTGACAAAATTCTGTGTTTTAGCGTGAATGACCCCTTTGTGATGAAGGCTTGGGCTAAATCATTCCCTGAGAACAAGCATGTCCTTTTCCTTGCTGATGGTTCAGCAAAATACACCCATGATTTTGGCCTTGAGCTTGACCTTTGGGAGAAAGGACTTGGAACTCGTTTTAGGAGGTTTGCTTTCTTAGTCGATGACCTCAAGGTGAAGGCTGCAAATATTGAAAGCGGAGGAGAATTTACTGTCTCCAGTGCTGATGATATCCTCAAGGTTCTTTGAATATTCCCTTTTCCCACCCTTAGCTTGTTCCTCCTTTTATCGAGACTTGAGCCACCCCTTTTATATTGCCTCTAGCTTTTTTAGGCTATGTGGATCTTGAAATCTTCCGTCAAGTACTTTCTTTAATGAAAATAAAGGAGCTGTTTTGTGGGTTGGC	581
PpEST454_115591282	AGACCCCACATGATGGTAAGAACGGTAGTAAAGCCTATAGGATGTCAAGCACCAATGCCCAAACAGGGTAGACGAACAGAATAACTATGCCAACGGTATTTGATACGCCATTGGCTTTTGTGAAAGCATTTCTGAACCCACCGGCTGCCCGGATGTGTTCTTGCAGCAAATAACCAGCGATGACGAGACATATTACAACGCCAATCCAGTCGCCCCTCACGGTGTTTGCAATTAAACTAGGAGCAACGACTATAAGGAGAATCAACGCAGCCGGCAATTCAAGCCACTCTGGGAAATGTTTAGGAAAGAAAATCCGTAAGATGACAGCAACTAAAGCAATCCATTGTCCAATCTGTCCCCTGAAGATGTTGAACAATATTGAGGGAAGGGTAAAGAAAATGTAGGGGATTAAGAGCCCTGTAAGGATGTTTGATTTCCAGTTTGTTCGATCCAAGATCAACAGATAGATTGCAGCAAAAGCAGCAACCCATTTGAGGAAAGAGGTGCCAAAGCCTACGCTGCCCAGATCGATGGCATGGTTGGCAAGCTTTTTAGCAGCAGTGGCAACGTCTTTGAGATCTGAGTGGATCAATTCATTTGCATGTGATTCAGTCATCATTTTCAAGTAGCTCTGTTTTGCCATCTCCAATTTCTCTCTCTCTCTCTCTCTCTCTGATCACAAACCCAACAAACACAAAACCACCCTTTGACTGTTC	716
PpEST454_115591284	CAAAGCAACAACTATTACAATGCTGAGAAGCAGGGCTTGAGTGACACAAGGTTTTTGGAGAATGGAAAGTATTACTATGACGCTCAGAGCGAGAACAACTCCAATCAGAACCCGTATGAAAATTCAAGGGTAGTGGATTCAAGACACTGGTCCACCAACAGGGGTAACTATGGCAACAACAATGTGAACCAGAACGGGGATCAGTTCCAAGAGAGTGAAGAAGAGTTCGTGCCATAAGTTGAGACTTGTTTTGATTAGTACCGCTTTGCTGTGTTTGATATATTTATCCTCAGATCATATATTCAAGTGGGAGTTAAAAACCCAAGAAAAATAGAATTTTTTTTGAAGGGTTTTTGTAATGTTTATTTAATTACGCCTCCGTTGTTTTTGGTTTTTCATAAGTGCTTAATGTTCATGCTTTGAAAAAGCTGAAGTTTGTGGACTACTTGAGTTGAAACAAACAGTCAATAAAGTGTATTTGATGGTAGCTTTTGC	495
PpEST454_115591285	GGAGAAGCAATGGGTCTTGCAGTTCCAGGAGATGCAGCTACTTCTGCTGACAATTCTGGACCAGAAGAAGTAGAAGATGCTGGAAATGAGGATGAATCAATTGTTCATCACACTGCGAGTGTTGGTGATGTGGAGGGTTTGAAAAGTGCCCTAGCCTCTGGTGCTGACAAGGATGAGGAAGATTCAGAAGGAAGGACAGCACTGCATTTTGCTTGTGGATATGGTGAGGTGAAGTGTGCTCAAGTACTTCTTGAGGCTGGAGCAAGAGTGGATGCTCTGGATAAGAACAAGAACACGGCGCTTCATTATGCAGCCGGTTATGGCAGGAAGGAATGTGTGGCTCTTCTATTAGAGAATGGCGCTGCTGTCACTCTCCAGAACATGGATGGAAAGACTCCAATCGACGTTGCGAAGCTGAACAGCCAAAACGATGTGCTAAAGTTGCTCGAGAAGGATGCCTTCCTGTAATTTCATAAAAGTCATGGAGGCATATGCTGCAGTTCTGGGATGTAGGCGTATGTCGGTTTGGGATTTTGGATCCAATCTGTGGCTTGGATCAGCAGCAGCGTGAGGAGATGTAATCAGCACCACAACTTTATGCTTTGTCCATGTTATCTTTTGCCTTTTCTGGTTCCTACATTGCTAGAATTTGTTAGTAAACAACATAAACGTTTTGATGGCAGACATGGAATGTGTTGTGTGGCATATGACAAAGTAGCTTCATTATTAATTTATTACTTTGCT	744
PpEST454_115591286	ACATTTCAAGTTATTATGTAGAAGGGATGGAAATGTAGTAGATTCAGAACAGCAATGAAGTGGGTTGGGGTCCAAAAAAAAAAAAAAAAAAAAAAAATTAATAGTTCATTTTTCGCAAGGCCTCCTCAGAGATATGCCTCACCATCATCCACCAGGACCCCCACCACCGCCAGACCCGTTTGCTCCTCCACCACCGGACCCCGCACCGCCAAGACCACCTCCACCAGGGCCTCCTGCTCCACCCCCGCCAGGGCATCCACCGCCGGGTGGACCTTTCGCTCCACCTCCTCCAGGACCACCTGGTCCTCCACCACCACGTGGTCCTCCACCACCACCTTAGTATCACCTCACATCACAGTCTCATCTCCACCAGTACATTAGTATTGTAGTAGTATGTGCATGTATATAAGAAATAAAGTGTGTGCGCGTGATGTTTTGTCCATTGGAATGTTCTGTTATTTCTACTTTTCTGCGTAATTAACAATCTTCG	490
PpEST454_115591289	ATTTCATGGTGTTGTTTGCTTTGGCCTCTAAAATACCTCCTGAGGCCTTAAGATCAACTATTGATGTTTCAATGAAAATGGAGTCCAATGATGAGAGGAAGCTGCCTGTTCTAGAAACTGCTACCGCTCTTGCTACATCTTTTGTGATATGCAAGGCGTCCACATCTCTCACAGGATTATGTGGAATCAAAGGAGGTAGCCTACCAGCAATAACAGCTACTGTTGTCGTTTTAGCGACTGTTCTCCCAACACATTTCGCTTACCTTGCACCTGCCGGTGATACTGTTGCTTTGCTCTTGATGCAGGTATTCTTTGCAGTAATAGGTGCTAGTGGGAGCATATGGAATGTGATCAACACTGCGCCTAGTATTTTCATGTTTGCTCTAGTTCAAGTAACCGTCCATCTCGCCGTGGTCCTTGGATTGGGAAAGCTATTTCGCTTTGATCTTAAGCCGATACTGTTGGCATCAAATGCCAATATTGGAGGGCCAACAACAGCAGGTGGAATGGCCAGGGCCAAAGGATGGGATTCTTTGGTAGTTCCTGCAATCCTTGCAGGCATTTTTGGAGTTGCCATTGCAACGTTTCTTGGCATTGGTTTTGGAATGATGGTCCTCAGACACATGTAGAAAATGCAAATTCGATTTTCGATCGTTTTGTTTTTCTTTTCATCCAATCGTGTAAATCGTTGACATTGAGAATGAGTAATTAACAGAAAAAAAAAAA	726
PpEST454_115591290	GGCAATCAGATGAGTCCGGAATTGGGTGTCTTCTTTATTTGATTGATGTCATTGCAAGTCTCCTAAGTGGTAGACTAGTCCGTGAGCGGATCGGTCCAGCCATGTTAAGTGCAGTGCAAAGTCAGATGGGTGCAGTTGAATCAAGCTTTGATGAGATCCCCAATATCTTTGACACTGGTGGGTCCAAAGGGTTGCCTGGAGATTCAGTTGAAAAGATCCCAAAGATCATTATTACTAGCAACAATAATGTGGATGCTTCTGGGGAGAAAGTCTCTTGTTCAGTTTGCCTTCAGGACTTTCAGCTTGGAGAGACAGTTAGAAGTTTGCCCCACTGCCATCACATGTTTCATCTACCTTGTATAGATAAGTGGCTCCTGCGGCATGGTTCATGCCCACTATGCAGAAGGGATCTGTGATCTGTGATGTGTCTGTAAATTACCAAATGAGTAAAGTTCTTTTACTGATCATACAAATTTTGTACCCTTTTTTCATCTGTATTGTTGGTTACCAGGCTGCTCCAGTAGTTTCATGCTCAACACTGTGAGTTGATGTATAAATTTTTTGATTTTATGATAGTTTTTATTGCACAGCTAAA	595
PpEST454_115591291	GAAATTTGTTGATACCAACAGAGATGACAAGAGGGCCACAAGAGACTCCAGGTTATTGGGTTGTCTCTGGGGCAAGGCTAGTGGTTGAGAAGGGCAGGATTTCACTCCGTGTGAAGTATTCTTTATTGACCGTGATATTACCTGATGAAGAGTTGGAGGGACATTAGCTCATTCTGCTTTTTGTCAAATTAAAATGGAAAGGTTCCCAAGAAGAAAAGAAGTTACATGGTATAGATGTGTGGTACTAAGAGGAGGAAGAACGGGGTGGATGTGAGAGGGTGAGGGTATTTGAAATCAGAGGGTTAGGATTCGTGTATATTTCATTTCTCACCTCTGATGTCATTTGTTTTGAATGTAGATTTTTCTGATCTTCACAAGTTCATAACAGGGCAGGGTTCTGTCATTTGCAAATTTATCTGATGTAAAATTTTGGGTGGGGTATATGAGCTGAGCTTTCGGCTTTCAACGGTTTCCGAGTTGGGTAGGCTTCGGCGGTGGTGTCTAGATTTGGATGAATTTACCGTGACAGAAGAGGCGGTTATGTCTTCCTTGTAAACATATAGGGAAAGGGAATCAAAATCCATTTTTGCATGG	594
PpEST454_115591292	TTGGTAAATGTTGATTTCTCAAGGGCTGGCCTTGCCAGTTTAGGATAAACAAGTACAACTTCAAACCTGAATCAGTGGGCTCTTCTGGGGTACAGATACACACAGATTCAGGATTTCTAACCATTCTTCAAGATGATGAAAATGTTGGTGGTCTAGAAGTGATGGATAAAGCTGGTGCCTTTGTCCCAGTTGATCCTTGCCCAGGCACTCTCCTTGTCAATCTTGGGGATGTTGCTCAGGCATGGAGCAATGGGAGGTTGTGCAATGTGAGGCATAGAGTGCAATGCAGGGAGGCAACGATTCGAGTTTCGATTGCTACATTTCTCTTGGGACCAAAGGATCAGGAGGCTGTGGAGGCTCCTCCAGAATTCGTGGATTCGGAGCATCCACGGCTCTATGTCCCTTTTACTTATGAAGACTACAGAAAGCTCAGGCTCTCCTCAAAATTGCAGGCTGGTGAAGCCCTTGCTGTCCTGCGTACCACCCCATCCTAATTGCTGATATGAACCAAAGCTTAGCTATAGCATATATCAGCTTTCCATTTTAACCTATCTCCAATGCATAAATAGAAGTGAACGTAAGCTCATTGTAAACGCAGTTATATTTGCAGACCAATTATGTCCAAATAAGTGACTTAATAATTCCATATTTGCCCAATTGAACTAGATTTGTTCAGTTTAAAAAAAA	687
PpEST454_115591293	GGGCAATTTTTCTCAGGTTTCCTGAAATCCATATACCCAGAGAAGGGGTTTCAGACTACTGTCCTCAAGGTTGGTATGTCATGCCAAGGGGGTGTTGGGGCTGTGAAAAGGGTTTTTGGAAAACTTGAAGGGGTGGAATCATATGACATTGATTTTGACGCCCAGAAAGGGGCGGGGAAAAGCAATTTTCCCCCCGGGACAGTCCTGCAAACCGTTTCCAAAACTGGCAAGAAGACTGCCTTTTGGGAAGCAGAAGCCCCCGCAGAGCCCGAAGCAAAGCCTGCCGAAGGTGGGGGGGGGGGTTAGTTTTTCCCTGTTTAATGTGTTGTAGTCATTGAATATGTCCCAGGGTAATGAACTTGGTATGGGGTCCCGTAAAATATTTAGGGGTCATTCAGGTTTTGCTTGTTTGTAAGGGACAAAGTTTTTTTGAAATAGTTGTGGGACTTTCTGTATAAATAAAAGGGGGGGAGACATTGTGTCGGTACAAAAAAAAA	497
PpEST454_115591294	AGAGTTAAAAATATGCTATATGTTGCTCGGACGGTTTCGTGTTGTAAATAGTTATCGTGTACATATCGGTGCTCTTATAGTGATTTGGAGAAGTCATTCCCCATAATTATATGGTTGACACCCAATTTTCAAAGAATTGAGTGGGGTGTTGAACATGTAAATCACAAATTTATATGTAAATCACATCTAGGAGTAAAGTTTTGGTTTTAGGGTTATAGGTATCTCATTGAAGAGGATCCATATATGATACAAATGA	256
PpEST454_115591295	GGCACGAGGGTTAAGATAAACGTACGTACGTTAAGTTTCATATCTTTGTGAAAGAGTTTCTTAGAGAACTATACATGGCATCAATGAAGGCTGAAAAGCAAGTTGGCACTCAACTATTTGGGCAGGCCAAGAAAGAACCTGCCACTTCCAAGGCCAGTGATGGTGGAGCCAAAGCTCCAGCATCTAAGGCAGCCCCAAAGAAGGCTGCATCAAAGCCTCAGGCACCCAAGAAGAAGGGTAAAGGTGGCAAAGCTGCAGCCAAGAACTGACCGAAGTGCTGATTAGCGCTTATAAGAAAGAAACGATTTCATTCCGTATTGTCTCCTAATATTGTGTTTTTGGATTTTGTAATCAATGAGTGCAAGCATGGCAACTTTGATCTCATCCATGTAACGCCACGCCCTAATGAAATAAAATTATGTTTTAAAA	429
PpEST454_115591296	AGGGACAACAAACACCACCACCTCAATTTTCACCTTCACTTTCCCCACCTTTTTCATCACCATGTCAAGAACAACAAGGAGCCCAAAGACATTCCAAAGGGCTGTTTGGCCGTCATGGTGGGCCAGGGCGAGGAGCAACAGAGGTTTGTGATCCCTGTGATTTACATCAACCCCCCACTCTTCATGCAGCTGTTGAAGGAAGCCGAGGAAGAGTATGGCTTTGATCAGAAGGGCCCAATCACCATTCCTTGTCACGTGGAGGAGTTCCCCCCCGTTCAAGGCATGATCGATAGGGAGACTTCAGTCCCCTGCCGTCCCCCCCATAATCAGCAGCAGCCCCCCCAACATCATCATGTCTTGTGTTTTAGGGTTTGATTTCATTGTTGTTGGGCAGTTATGTAAATATACAATCCATATATTAATTTCCTTCGATTGATTGTTTGGTTGGGAGGACCCCTAGGGTTCTTTTCTATTTCGTTGGGACTTCATACTCGTATTTGGTTGGGAGTTTACGATGATCTTGGAAAGAGATCAATGGATCATATTTATGTGTATGATTTTGGGTATATTCGTTTTGGTGCCCCCAATAAAGATGAAAATCCCCTTTTAAAAAAAAA	617
PpEST454_115591297	TGGACTTGAACAAGGGTACCTCAAGAAGGCCTTCTATGGAACAAATGGCCCAACTTTTGGCACCAAGGTTAGCAACTACCCTCCTTGTCCCAACCCTGAGCTGATCAAGGGTCTCCGGGCTCACACCGATGCCGGCGGCCTCATCCTGCTCTTCCAGGATGACAAGGTCAGTGGTCTGCAGCTCCTCAAAGATGGCCAATGGATTGATGTGCCCCCCATGCGCCACTCCATTGTTATCAACCTTGGTGACCAACTTGAGGTAATCACTAATGGGAAGTACAAGAGTGTGGAGCACAGAGTGATTGCCCAAACTGATGGCACCAGAATGTCAATAGCTTCCTTTTACAACCCTGGCAGTGATGCTGTCATCTATCCTGCACCAACACTGGTGGAGAAAGAAGCAGAGGAGAAGAATCAAGTGTACCCGAAATTCGTGTTCGAAGACTACATGAAGCTCTATGCTGGCCTCAAGTTCCAGCCCAAGGAGCCAAGATTTGAAGCCATGAAAGCAGTGGAAACCAATATCAGTTTGGGTCCAATTGCAACAGCTTAAGAGAATTTAAGTTTTACTAAGAAGCCGGAAAGGTTGTTTGCTTAAAGTAATTATGGGTGTGGCCAAAGTTTTTTATTGTCTCTTTAAAAATTCAGTTAAAATTACTATTGAGGGTATCAAATATCAATCTGTTGTTTGTAGAAACTAAATTTATAGTAAATAATGTGACCTGGGAATTTGTTAGTTTGCTAAAAAAAAAA	753
PpEST454_115591298	CATCAGGGTACGGAATCACAGCTGCATCAACAATATCTGGATGGGATTGAAGCAGATGCTCCAACTCTGCTGGGGCAACCTGGTAGGCTTTGTACTTGATCAATTCCTTTATCCTATCAACAAAAAATAGATAACCATCGTTATCAATATAACAAAGGTCTCCAGTTTTTAACCATCCTTCCGAGTCCAAAGCTGCGGCAGTTGCTTCGTCATCACCAACGTAACCTTTCATAATGCATGGTCCTCTAATCCAAATCTCCCCTTGCATCAGAGGAGGCAACCCAATGCCAGTCTCAGAAGCAGCCTCAACAATCTTGGCCTCAATATTTGGCATCAGCTTTCCGTTAGCTCCTTCCACTCGCGTTTCTTCCGGGCCCACTGCCCCAAACACTCGGGCCGTTGTCTCCGTTAGGCCATATCCCTGTGCCACTTGTACGTTCGGGAGCCGCTTCTTCAACTTGTCGATGACACTCTTCGCAAGCGGAGCACCGCCGCAGGCGATCACTTGCAGCGAGCTCAAATCGTAGCCGCCCGTCTCATTCCCATCCCCGCGCTTTACCACGGCAACAGCCACCGGCGGGGCCCAGGCGACGTGGGTGATTCTGAACAGCTCGATGGCTCTCATCATCGCCTCCAAATCCAAACCTCCCCGA	653
PpEST454_115591299	ATTTTCCCAGGGTGAATGAGAGCTACACTGGCAGGAAGCAGCGTTATGTGTATGGAACCTTACTGGACAGCATTGCAAAGGTGACAGGGGTAGTGAAGTTTGATCTGCATGCTGCACCAGAGCTTGGAAAAGCAAAAATTGAGGTTGGAGGAAACGTCCAAGGCCTCTATGACCTGGGACCTGGCAGATTTGGTTCTGAGGCTATTTTTGTCCCTCGTGTTCCCGGAGTTACCTCTGAAGAAGATGATGGCTACTTAATATTCTTTGTACATGACGAGAAAACGGGAAAATCATCAATCCATGTAATTGATGCAAAGACAATGTCATCTGACCCGGTCGCAGTTGTTGAATTGCCACATAGAGTTCCATATGGTTTCCATGCCTTCTTCGTCACAGAGGAGCAATTGCAAGAACAAGCAAAGCTCTAATTGCTCGATCATTGAAAGAACCTGTGCAAGAGAAAGGCAGAGCTGTTTAAATTGAACCTGTTGTGTAGATGGTGTGCTTCACATCTCCACCAATAATACATGTATACAAAGCATTCCACTGTGTTTAATTACTTGGACACAAAATAACGCACATCAATGGCGTTATATAGTGCCCCCACCGTTTTCCCTTACATGACTTGAAGGCATTTTTATTGAGCAAACCTTTCTT	657
PpEST454_115591300	TGAGATCACTCAACGAGAAATCCTCATCGTTTCATGGCCAGCTTTCGGATATGGCGACGCCGCAGCTTCGGAGACCAAAAACGGTGCCAGACANGGCGTCGTTCAGGAACACGATCGGAATGACACCGGCCACGGAGTTACTGCCGAAACTGACGAAGCTGCTCCTCAACGTGACGATTCAGGGGAGCGTCGGCGCAATACATGTCGTAATGCCGCCGGAATCCGCGGTGAAAGATCTGGTGGCGGCTTCCATACGACAATACGGAAAGGAAGGTCGCCGTCCGATCTTGACCTCCGTCGACCCCTCGTTGTTTGACCTCCATTACTCTCAGTTCAGCTTAGAAAGTTTGGATAGAGAGGAGAAGCTCATGGCGTTAGGATCGAGGAACTTTTTTCTGTGCCGAAGCTCAAACTCACTGGATGCTGGCGGCAGTGGAACGACGTCGTCGGCTTCATGTTCAAAACAAGCAGAGAAAGTTTCAAGGACTGGATTTTCATGGCTCAAGTTTATGGATTTCTTGTTGTAATTGGCTTAATTAGTTGCCACATTAATTAAAATATTATTGTTCTCCTCAAATGCCTTTGGCTTTGTACATAATATATAGGTCCGTATTGTAATAGAAGAAGATTTTATTTCAGGGTTTTTTTATATATATTATTCCA	663
PpEST454_115591301	ATGGTCACCCGCTTAGATCCACTTCGGGTGTATCCTTACAGATATAGAGCTGCAGTGTTGATGGATAGCCACAAAGAACAAGAGGCCATTGCAGAACTATCAAGAGCAATTGCATTCAAGGCTGACCTCCACCTTTTGCACTTGCGGGGTGCATTCCATGAGCACACTGGGGATGTCATGGGTGCTTTGCGAGACTGTCGAGCTGCTTTGTCTGTCGACCCAAACCATCAAGAGATGCTGGAGCTTCACAGCCGTGTAAACAGCCATGAACCATGAACATAGAAGTGGAAACTTAAAAGATGAAATGTTAGTTAAAAGTTGTATCAACCCCCCTCCGTGTATGCTAGCAAGTATGCTTGTGCAACCTCCATGCCATATTTTTTTTTTTTTTTAACAGGTCAATTTTGTAATTTATGACTTTGGCAATATAATATATCAATTGCAATTTTCCCATGTTTTTTCTTTTTTTTTTA	473
PpEST454_115591302	TTCACAACAGCAAACAGATCCTCGTCCTCAAACACCATACTACCATCCTCCTGAGCAGCCAGCAATGGCTGGGTATGCTCACCCTCCCCCCTATAGCTCGACGCAGCAGATGCCATCTCCTTATGTTCTGCCACCTCAAACTGGTAGTCCATATGCACCTTCTCAAGCTGGTAGTCCGTACCCACCTCCTCAAGCCGGTAGTCCATACCCACCTCCACAGGCCCAGCAACAGCCACCTGCAAACCATGACTATGGTCAACCTGCTTATCCAGGGTGGCGAGGTCCATACTACAATTCCCATGCACAACAAGCCGGATCTCATCCTCGACCTCCTTACACCATTCCAGGTCAATACCGCCCTCCTCAACAGGGTGGCTACTATAAGCAACAATAGTGTAGGCGCCCGTACCATGCGCCATATAATCTGATTGTTTATGAAGTGTTGTTAATTTTGCCGTTTGGATGATTTCCCGGTAGAATGAAGATGTAGTCATCCGAGATTGTATAGTCTATATAAGTCTGGAATATTTCGGGGTGACTGACTGGTGGTTTGCTTGATGCCTTCATGTGAAGTGCATGTCTCTCGTTCAGACATTTTTCAGTGTATAGCTTGAGCATTTTTAAATACATGTTGTAGACGTATAGAAATAATGAATTCAGGTATTTGAACTATTAAAAAAAAAA	684
PpEST454_115591304	TTCAGCTGAGGATGAGTTAACATGGTTTTTAGACAAGAGTGCAGCTTCAATCCTATAGGAGGAGGATGACGTTGGCTCTGTGAGATGTTGCACTCGCATCCTAAGTATTTGCGTGTGACCTTGGTAATGTGTTCTATGCTTTAGGCAGAAATCGCTGTGATTCACTGCCTGGCTTTTCTTACTAATAATTAGAACTGGTGACCTTCGAAGGTCCTCGGTGGTGGTGATAAGAACTGAAATAAGATGTAGTTTGATGTATTTTTCAGTCCTGGATACAATTTTATGGTCCTCCTCTCCCTCTCTATATCTAGTGGTTGGTGGCATTGTAAGGCACAGGTTACACGAGTCAGATTAATTAGATTATCCTGACCGTGCCGTGCTTTGGTTGGATCACTTTGTCTATAGCATGAATAAAGTTTATACCTTGCGTT	431
PpEST454_115591305	GCACGAGGAGCAGCTGTTGGGTGCTCTTGAGGACATGTTCTCCTTCTTGACCATCCGTAATTATTTGAATGAGAGAAAGCTCATGGACCCTGCAAATGGAGTGGAGTATGTACCAACTTATGAGGACAGAGATGGGGATTGGATGCTTGTAGGAGATGTACCATGGAAAATGTTTGTGGAATCATGCAAGCGGCTCCGGTTGATGAAAAGCTCTGAGGCAGTTGGATTAGCTCCAAGGACACCTCCAAAATCCACAAGCACGAGTTGAAAGACATGCCTTCTACATATGATAAAGAGACTGAATGAATGAAAAAAATATATGCATGTACAGAGGCTTTTTCTTGTTGGTAGGGGGGTTTTGATTAGATAGAAAAGTTGACAAGAATAAGAGATCGATCTGTGATTCTCTATAAGTTGCATTTTTCCATTTTGGTATTAAATGCACTTGATGTTGTAGGCTTTTTCTCCCCATTTTTGGGTTCATCACAGTTTTTCTTGGATTCC	504
PpEST454_115591306	AGCATACCTCCATTCTCACCAGACTCGAAATTCTCCATCCGGGTTGATGTTGATCTGAAAAAAGGGAGGGATGGAAAACTATCCGGGTTGCTATGCAGAAATTCAGTCTGTGTGGGTGCCACGCCTCCTGGCTCAACAGCACGGGCAGGGATGGCATCCATTACACACTGCATTCTCCTCGGACCTCTGGAACCCAAGACGTTCAACTCATAAGCAATGTGGGCCACAGGGTAGTTGCCAGCAGGAACCCTGGGGGAGACTTGTTTCATATTTACAAGCCTGGTTGAACGACATTTAGTGACTTTGGCTCCAGTATTAGTAGGTTGCGCATCATAGATTGTGAACTTAGTGCCCAGAAAATTTGATCTGAGCTTTCCGACAAAGCCACTGTTCCCTTTTGACACATCCTCAGCATTTACAGAGATGATGTAGTCTGTGCAGGTTGGGCGTCTACACTTTTTTGCAGCAAGAAGGAACTTCCCATCATCAGTTGAGGCTTGATTTAAACCCAGAAAAAGATAATATGTCTGGTTGCTACGACTCCGTTTTATATAACACTGAAGAAGGGATCCCCTTTGACCAGGCTGCTTCAAAGAGATTGGGAATGTCAGCTTGCCCGAAACTTCTGGGGATTTCACAATCTCTTTCATGATTTCTCTCCAATTCCTGCAAACACCAGCACAAGAAACTACATTTTTCCGCGGAGGCCATGTATCATCAGATGCCTCTATTCTC	735
PpEST454_115591307	GCCATGCACAGGGTCAGTCTTACCAGGGCAACATGAAAGAGAAGGAAGGTGGTGGTGGGAGGATGCCAAGGCTAAGGAATGTGGTCTTCACAAAGGCAACATTAAACAGGAAGAGGGAAACCAATCTAATGGTAATGGGGCTGCACATTCAAATGGCACTGCCACTGAAACTGATATCTTTACTTCCCAAAATTTAGTTACCTTAAGCCGGACTGGAATAGAAAATTTGGCAAGGCTAGAGAACCGGCACGAACCATGGATTGTAGTGCTCTATGCACCATGGTGCCAATTCTGCCAGGCAATGGAAGGATCATACATTGAGCTGGCTGACAAATTGGCAGGAAGTGGTGTGAAAGTAGGAAAGTTCAGAGCAGATGGTGAGCAGAAGGAGTTTGCCCAGAACGAACTGCAGCTTGGAAGCTTCCCCACGATACTTTTCTTCCCCAAACACTCTTCTCGGCCAATCAAGTACCCATCAGAGAAGAGGGATGTTGATTCATTGATGGCTTTCATCAATGCCCTCCGGTAACCGGACTTTTGAAATGTTTAAAGAAAGTAGTCAAGGTATTAGAGAATCGAAGTCCCCAAGCTCCCATTCATCTCCATACCTAAAGGGTGAAGTCAACATTCGTTGGCAAACCAGCTGGATAAATTGCACTGATTTTGCCTAGAGTCTGTGTTTTTGGAAATGTATTGATGTTTCTCTATGAATATATCTGAATCGTTAGGTAGAAAA	736
PpEST454_115591308	ACGGCGATGAAGACCGGGAGGCATTGGCGAACGAGGTGGAGTCGTACATGAAGGACGTGATTCGGTTGTCGAACCGGTTGGGAGGGAAGCCGGAGAAGGATGTGCAGGACCTGAGGAGGAACCTGTTTCCGACACCGTTTTCGTTCTTCGTCGGGAGCACGTTCGAAGGGGCGCCGAGAGAGCAGCAGGCCTTGCTGGAATTGGAGGACACGGCGGCAAGGTTGAAGAGAGAGAAGGAGACTCTGAGGAACACGCTTAATTACTTGACGGCGGCTTCGGCCGTCAAAGACGTCTTCCCGTCGACGTGAAAAATTGTGATTGCTGTGCGGGAGAGGAGAGCGTCTTGAGGTATAAAAAAATGCCCCAACTTGGTATAGCAAAGCAAGAAACTTGTAAAATTTTCAATTTTGCTCTTTCTTAATTTCTAGAATTTTTAGATATATTCTTAATTATAAGTTGAATTTGCACATACTTGGAAACTTTATATGTGGTGATCTCCCTGTACTTTTCTTTTCTGTCATCTCATCTCATCTCATCTCATCAGCAATTAGGAACTCAGAAAACCCAGCAGAACTTAAGGATTTCCTTGTGATTTATTTTGACGAAATGGCAAGGATTGATCACAGTCCATTGTTGTTGCAAAAATAAGTATGTATTGAGAAGATATTACATAATCATCAAATGAATGGGTATTTGTGAGTGC	703
PpEST454_115591310	GTCAGAATAGTTTCTGACCGAAGATATATCAGACTTCCATCCGGGCAATACTTCATATTCCACCTTTAACTGCTCAAGATCACGAAGGTCTGCCGGGAATGATCTGATTGGTGTACCATCAGTTTTTTTGTAGGCAACACCCAACTGAATTTCAGGAAGATCCGACAAAACATCAAGTTTGGTGAGATTGAGAGAAGAAAAACCATTAATCTGACAGCAGTATCTCAATGCTGCTATATCAAGCCAACCACAACGACGGGGGCGGCCAGTAGTTGTGCCAAACTCCTGACCAGCAAACCTAAGGAGGTCACCCCCTTTACCCAAGATTTCTGTGGGAAAAGGACCAGAACCAACTCTTGGCCATGTCAAGGAACTGGGGCCAGAACTGGCAGAGCAACTCTTACCTCAATGGCCAGGCTTTGTCTTTCCAAGTCACCACCAGTGACGGTAGAACTGTGACCAGCAATGCTGTGCCAGCTAACTGGCAGTTTGGTCAAACATTTTCGGGCGGTCAATTCTAGACTTTTTTACAAACAGTAAAAAGTCTGGAATAAATGGCGCAGGGTGATTTGTATATGTAATATTTGATTGCTTGGGAAAGGGGAGAGAGGAGAGGGAGACAGACAGGGTAGATTAGGAAAGAGGCAAATGTTATTGCTGAGGTGGCTAATTTGGCACCCGCAAGGCCTGCTATATATATTATTTATAGTAACGGTGGAGATTGTGAGTCAAAAAAAAA	739
PpEST454_115591311	GCTTCCATTTCCTCTGTGCCATTTGCAATAGGTACGAGAATCTTTGGGGAATCATTGGGAGTCCACCCAACTGGGTTTAGCTCAGTTATGATATATTCATCACCATGGTTGGAACGCATGACCAGTGGCCCAGACACTTCATCAGCTTTTTCTTTCCCATACAATTGTTCAACCAGCACAACAGCAAACTCCATGGTAGTACCAGGTCCACGACTAGTCACAGCTTTGCCATCCACCTGCACTCTTGATTCAACAGTAGTTGCGCTAGATGCTAACTGATCCATAAATGATGGATAGCAAGTTGCTTTCAGTCCCTTCAACACACCCCATGACCCAAATGCCACTGCAGGTGAAGCACAGATCGCGGCATAGAGCTTCCCATCTGCAGCCTGCTTCTTCACCAGGCTTTCCAGAACCTCACTATTCTTAAGATTGGCAGCACCTAGCATGCCTCCGGGTAGAGTGATTAGATCGAAGACGCTTTTGCTACAATTGGAAATCAAAACATCAGCGATGATCTTAACGCCATGGCAGGCTTCAACGCGAAGCTGCTTCTCCACAGAAGCCACAGTAACATCGGCTCCAGCTCGACGCAGAACGTCGATGGTGATCACCGCCTCCATCGGCTCCGTGCCATTCGCAATCGGAACCAAAACCTTCTTAGCAGGAGAAGCAGAAGCCATTGCTGCTGAGATTGAGAATGAGAAGAAGCGCTTTGG	719
PpEST454_115591312	GCACGAGGGTCTAGAGAAATATATTCCTTTTCAATGCAGCTATGCGGCGTTAGAGGTGATATTACTAATGCGGCAAAGGCAATGTTTTGGCAAGCAAGGAAGGGTCTTTCATTTGTATTGACATTTGAAACAGAGAGAGAAAGAAATGCAGCCATTATACTTGCCAGGAAATATGTTCTTGATTGCAATGTGATGCTTGCGGGACCAGATGATAGAGTATAGAAGGAGTGCTGACTGAGTTTATGCAAATGTGAGTACAATCAGGTGTTGTAGTGTGAGTAATATCTATGTGTGTGTATTTGTCATGATAGAGGAAAATGTGTGTTATAGTAATTGGGGTTTTTTTACTAATTTGGTTGCATCATTTTAGGCAGTGTTTTTGTTTGCCTAATCATTTGTTGTAACAAGTTTTCAGTTCATAATTAATTGGTTCTTTTGTGGCT	443
PpEST454_115591313	GCACGAGGGGGTCAGCAGCACCAAGAACTGGAATAAGATCAAGAGTTGCCTTATTGATAGCAAGGTCTGCTCTACGTTTCAGGACAAGTATGTCAACGATACCATCTCGGAGTTGTATAAGGAGAACTTGTCTGCGCTTCAGGCCGGTTGCTGTAAGCCATCAGATGATTGTGGATTTACCTATGTGAGCCCGACTAACTGGAACAACAACGGTAACACCAGCTCTTCCAACCCCGACTGCAACACATGGGCGAATGATGCAAGGGTTCTGTGCTTCAACTGCCAGTCATGCAAGGCTGGACTGCTGGACAACATAAAAAGTAACTGGAAGAAGACGGCTGTCGTCAACATTGTATTCTTGATCTTCCTCATTGTTGTGTACTCTGTTGGATGCTGCGCATTCAGGAACACCAGGAGGGACAATGAATATTGGAAGCATTAAGCAATATCAGATATTGGCATGTAATGTAGAGAGTAAATAGCAGCTTGCTCTTAGTAGTGAAACCTATGTCTTATTAACTTACTTATGTTTATTAATTTCTTGTAAAGTATTTCATCACGTTTGGTTTAGGTTATTATATTTTTCAAAAAA	592
PpEST454_115591314	AGGATCAATTGATAGAGATGTAGCTCTTTCACATCTTGAAAAAGAAAAGAGTTTGTCTTTTATCAGGGCATGGGAAGAAAGTGAAAAGGCTAAGGCAGAGAACAAGGCCCAAAAGAAACTTTCTGATATTACTGCATGGGAAAACAGCAGGAAAGCAGCTGCGGAAGCCAAACTGAGACGCATGGAGGAAAAATTGGAGAAGAAAAAGACACAATACGCAGAAAAAATGAAAAACCAAGTTGCTCTTCTTCACAAACAAGCAGATGAAAAGAGGGCTTTGACTATAGCCAATCGCGGGGAAGAATTCCTCAAGGCGGATGAGACCGCTGCTAAATACCGTGCAACTGGAAGTATTCCAAAGAAGTTCCTTGGCTGCTTTTGAAGTACTGCTTTGAGCCTGGTTTGAAAACAACCAATGTAACTTCTGGTTTTTTCATGTGTAAATCTTTCCTGGTTTGTTCCTTTTTTTTTTTCTCTTCCCCTTTTTGGTCGGGTCCTGTTTGGTCGATGTTTTGTGTGAAAACAGACTGGACAATCAGCAAATGTTCGTTATCGTCCATAGTTGTATAGGAAGTGTATTTGATTTGTGAGGTCCAAGTTTGTTATTTGTTATATACATTTAAGATCAGATGTTGCTGTCCTTGAGGACTGAAGCTTTTTCTAGTAAAAAA	671
PpEST454_115591315	TTGCCAAAGAATGTTCAGTGGCTTTCAGCAGGAAAGCTTCTCCCTTAACTTAGACAATCTTACAGTCACTAAGGAGAGCTTCTTCCACCAATTTCTTACACTACGGGACATGGATCCATAGGACATGCTTGGCCAAAATCCAGATTCTGTTTTTGGGAGATTTTGTAGGAGCAAGTACCTGGTAGTGGTTCACCCAAAAATGGAGACTTCGTTTTTCGGGAATTTAGATCAACGAAATTATGTAATGGGTGGGGGGCATCCAAGGACTCCTTTTTACCAGGCTTTTCTAAAACTGGCCAAGTCAATATGGCTTTTGCATAGGTTGGCTTATTCTTTTGATCCTCGTGTTGAGGTCTTTCAGGTCAAGAGGGGGAGTGAGTTCTCGGAGGTTTATATGGACAGTGTGGTGAAGAATTTAATAATGGATGAAAGTGATCAAAAGCCTAAGGTTGGTCTCATGGTTATGCCTGGTTTCTGGATTGGAGGCAGTGTGATTCAAAGTCGGGTTTATCTCTCCGGCATGAACGTTGCTGATTGACGGGCCAGATCCGTGCCAATCAATGTTCATATGGGTATGCAGTGTGTTTTTATAGTCTGTTGCTTTCATAATATATTGTTGTTGTTTGTGGTTTTTCCTTTGTATAATTGTAAGATGAAATGAGCTATTAAACACTTACTC	679
PpEST454_115591316	TTTGATTGAGGTAGCTGTTGCTTTGGAAAAGGCTGCACTGTCTGATGAGTATTTTGTTAAGAGAAAGCTTTATCCAAATGTTGATTTCTACTCTGGGTTAATTTATAGGGCAATGGGATTTCCAACGGAGTTCTTCCCGGTTTTGTTTGCAATCCCTAGAATGGCTGGGTGGTTGGCACACTGGCGAGAATCCCTTGATGATCCTGATACTAAGATAATGAGACCCCAACAGGTGTACACTGGAAACTGGCTGCGGCATTATATACCACCGAGAGAACGGATAGTAACAAGTGATTCAGACAAGCTTTCTCAGGTTTTTGTTTCAAATGCCTCTAGGCGTCGGCTGGCTGGATCTGGAGTTTAGTCCTCATTTGGAACCGTGTGGAATATCACAGGAAACGAAAATAAATTTCATAAGAAACTATAGGGAGAAAGAAGTATCGTTTTGTCTTTTTGCATAAAATTATGCCTTAAGCAAAGGCAGAGGAACCGGAGGCTTTTTAGGTTAGGTATTATTTGGTGTTAATAAGAACACTTTGGTGTCTAAATCTATGTATTCCAAAATTTCCTGTCACTGTCGCCTGGATTGATTTTATTTCTTTTTTTCTTAGCTTACTAGTACCTCCAGTGAATATATATAGTTCTGTCG	649
PpEST454_115591317	TGGGCTTGGTACATAATAAATAGGTCCGTTTTGTAATAGAAGAGGTTTTTATTTCGGGGTTTTTTTATATATATTATTCCAGGGTTTTGTACATAATGTAGGTCCGTGTTGTAAGCTTAGAATGTTGAGGAATGCCCCAATATATTGTCATAAGGTGATTATACCCGGTATTTAGTTGTTTTGTTCCTGGTTCATTAAC	199
PpEST454_115591318	CATGCATCAGGCAGCAACTTGCAATGCTGGTTCAGCAGCAGTCTCTTCTCATGGCTGCTGCAGCTAAATATGCTGGCAGGGATCAAAAGTTTCCTGGTATTATTCAACAACCAGTGTCCAATGGAAGCAATTTACCCTCTCAAAGTTGGCCAAATGTTGGCTACCAAATTCCAGGATTGATGATGCCTGTAGATGGACAGGCTGACCTACAGAAAGTTACACAGAGTCAGACAAAGATCATGGGACCGGCACATCCACTGGGGAGCTCTGTTCCATATTCAACATCTAGCTTTTATAATATGGCCCAAGTTAACCCAGTTAATGGCGCGAAAAACGATGGAGCGAATAATACTCAATCTCCTTCTCCCATATCATTTGCGACTTCTGCACAATCGGCAAAAGATTATGATTTCTCATCTTTAACACAAGGGATGTTTGCAAAACAGTGAGGAGCCTTGGGGGGTGATAATCCCGGCCTTGTTATACCATACAAAAACAGTTGAATTACAGACAAAAATTACCTTTTTTTCGGTCCTCATTTCCACCTGTACTGAGGTTGTAAACTATTTGTAGAGGCAGTACCACTTTTTAGCTTTTCTCTGGGTGATTACTTCATTTGTATGATTAGGTGCTATTTGAGTAATAAGATGGGTTTAGATGATCGAAAAAAAAAAAAAA	678
PpEST454_115591319	TGGAGCAGGAAGAGGGGGAGAGGTCATGTATGACCAGAGGCTGTTCAACCAGGAGAAAGGAATGGACTCTGGTTTTGCCACTGATGACCAGTACAATGTCTATGACAGAGGCTTGTTTACTGCTCAGCCTACACTCTCAACCCTGTACAGGCCAAAGAAGGATGCTGATGCTGATATGTATGGAGGTGCTGATGAGCAGATGGATAAGATTATGAAGACTGATCGCTTCAAACCGGACAAAGGATTTGGGGGAGCTGCTGAGAGGAGCGGTCCAAGAGATAGGCCGGTTGAGTTTGAGAAGGATGTTGAAGAAGCCGATCCATTTGGTCTGGACCAGTTCTTGACAGAGGTGAAGAAGGGTAAGAAGGCCATGGAAAAAGTTGGTACAGGAGGAACAATGAGAGCGAGTGCTGGGTCTTCAATGCGAGATGGCCATGAAGGCGGGGGCTCCAGCCGAACTCGTATTGGGTTTGAAAGGGGTCGCTAACTCTCGTCAACTTACTTGGAATTGGTCTGTACTTGCCCTTGATGTTTCTTTGGTTGCTTCCAAGGTTCATGTGTAGGTGTTAAAGTTCTCAGTGGGTTATGTAATATACGATGGTGATGGATGTGCCATGTTTTAATCAAATGTGTAATGGTGTTTCAGGAGCATTATTATTTTTTCCTCTAAATGTTTTTCAGAGAATTTTCTATTAATTTTTTTTTTCTC	709
PpEST454_115591320	TCGGATCATGGTTCACAAGCCAAAGAAATGAATTCAAAGCCTGTAAATGTGGCCACAACTCCACTTGCTGAAAGCATTACAGATGTTGAAGGCACTTCTGCTCCATCTAAAAAGATTGTTGGCATAAACGAGCCCCAAATTTGCAAAAATAAAGGGTGTGGCAAAACTTTTAAAGAGAAGGATAACCATGAGGCTGCATGCAGTTACCATCCGGGGCCTGCTATTTTCCACGATCGAGTGAGAGGGTGGCAGTGCTGCGACGTTCATGTAAAGGAATTTGATGAGTTCATGAGCATCCGTCCATGCACTAAGGGGTGGCACAATGCTGATCCAGTATCTTAAACACAGCAGATACAGGGAGAAGGATGAAGTGGTTTTTGCTCTCCTTTTGGTCCTACATTTTGTTTATTCAAGTGATACATTTCTGTCAACTCTCATCCAAGAACTTTGAGCTTTTCTGTTTCTAATCAACTTTAGATATATAGTTGTCAATTTGTCATTTCCTGTATTTTTGTTGAACTTATTAAGGCATTACATGTTCAGATGTTAATTTTTATGTGCAAAAAAAAAA	571
PpEST454_115591321	CAATTTTTAGCACTTGGGTTTTCATTAATTTCCTTCGTTTCTCATTTTCATCATGGTGTGCATAAGAGCTTTGTTGGGATGTTTATTGGTATATTCCATAATACATTCTTATTATTAATAATTCTTTGTATATTGTATGGATGGATGGAAGGATGGATGGTAGGCTACTAGCCTTGTTCCACAT	184
PpEST454_115591322	GCACGAGGGAACGAACGAACAAGCGAACGAAAGAAAAGATGGCGATCAATCTAGGCCGTCTATTCTCATCAACGACCGTTCTCTCAACCCCTAGTAGAGCCGAGCCTCTAACTCGCGCCGCCATCAACTCAGTGAGTCGCCTCTTGTGTTCATCGGCTACGCAGTCTCAATCCCAGCACCAAAACCCCAGCAAGGAACAAAGAGAGCCCACCGACGAAAAACTTGAAAGCACTGAAAATCAAGCTGATGATGATGATGATGATGATGAAGACGATGGGTATATGAATAAAGAGACGGGTGAGATCGGCGGGCCCAAAGGGCCGGAGCCCACCCGATTCGGCGATTGGGAGCGAAACGGTCGGTGCTCTGATTTTTGAGTTTCTTTGGGGGGTCCAGATTTGATGAAATAATAATTGCAATATGTTATGCAAATTTTGTTACTTTTATGGATGGTTTAGTTGTTTAGTGAAATTGTGCAAAGTGAAGTGGTTGTTTTTAAGTTTGAAATAAAATTATTATTCGTATTCGTAAAAAAAA	537
PpEST454_115591323	ACGAGGACCGCTTTGCTGTGTTTGATATATTTATCCTCAGATCATATATTCAAGTGGGAGTTAAAAACACAAGAAAAATAGAATATTTTATGAAGGGTTTTTGTAATGTTTATTTAATTATGTATCTGTTGTCTCTGGTTTTTCATAAGTGCTTAATGTTCATGCTTTGAAAAAGCTGAAGTTTGTGGACTACTTGAGTTGAAACAAACAGTCAATAAAGTGTATATGATGGTAGCTTCTGCCCTCGTGCCGAATTCGGCACGAGGGGAGAAAGAAGCAGAGGAGAAGAATCAAGTGTACCCGAAATTCGTGTTCGAAGACTACATGAAGCTCTATGCTGGCCTCAAGTTCCAGCCCAAGGAGCCAAGATTTGAAGCCATGAAAGCAGTGGAAACCAATATCAGTTTGGGTCCAATTGCAACAGCTTAAGAGAATTTAAGTTTTACTAAGAAGCCGGAAAGGTTGTTTGCTTAAAGTAATTATGGGTGTGGCCAAAGTTTTTTATTGTCTCTTTAAAAATTCAGTTAAAATTACTATTGAGGGTATCAAATATCAATCTGTTGTTTGTAGAAACTAAATTTATAGTAAATAATGTGACCTGGGAATTTGTTAGTTTGCTATTCCTGTACCGTGTACCAGTTTGTTAAATAAACTGTTACGTTACCAATTCTC	672
PpEST454_115591324	TGACTGCTGAAATGGGTGAGCAAGTGCAAATTGTTGGCGATGATCTCCTTGTCACAAATCCAAAGCGAGTGGAGAAAGCAATCAAGGAGAAGTCCTGCAATGCTCTTCTTTTGAAGGTGAATCAAATTGGTTCAGTAACTGAAAGTATTGAAGCAGTGAAAATGTCAAAACGTGCTGGCTGGGGTGTCATGGCAAGTCACCGAAGTGGTGAAACTGAGGATACTTTCATTGCTGACCTTTCTGTTGGGCTGTCGACGGGCCAAATTAAGACTGGAGCTCCTTGCAGATCAGAGCGGCTTGCTAAATACAACCAGCTTCTTAGGATAGAAGAGGAGCTTGGATCTGCAGCAGTCTATGCCGGATCGAAATTCAGAGTACCAGTGGAACCATACTGATAGGAGTGCTGGAATCTTAAAACCCTAGTTGTTAAATAAGCCTTTCTGGTTTTTGGTATTACCAACCAAGCATGTAATTTTGCATAGCCGTTGTCCTTACTGCTAGTTACTATAGGATCTTGGTGAGGAAATCAGCAACTATTAATGAATCTGTTATCTAGGTGTGTTTCTATTTCAGCTTTCTTGGTGATGCAATGCAATGTTGAGTCTTCTCGATATTGCTCGAGTCTTTATGGGTTAAGACAAAATCTTGAAATCTTGTTAAAGATACACTTTGATT	675
PpEST454_115591325	AAATCATCACCATGGGTGTCTTCACATACTCAGACGAGTCCACCTCAGTCATCCCCCCACCAAGATTGTTCAAAGCCCTTGTTCTTGAAGCGGACACCCTCATCCCCAAGATTGCTCCCCAATCAGTTAAAAGTGCTGAAATTGTTGAAGGAGATGGAGGTGTTGGAACCATCAAGAAGATTAGCTTTGGTGAAGGAAGTCATTACAGCTATGTGAAGCACCGGATCGACGGGCTTGACAAAGATAACTTTGTGTACAACTACACTTTGGTTGAAGGAGATGCTCTTTCAGACAAGGTTGAGAAAATCACTTATGAGATTAAGTTGGTGGCATCTGCTGATGGAGGTTCCATCATAAAGAGCACCAGCAACTACCACACCAAAGGTGATGTTGAGATCAAGGAAGAGGATGTTAAGGCTGGCAAAGAGAAGGCAACTGGTCTGTTCAAGCTTATTGAGAACTACCTTGTGGCCAACCCAGATGCCTACAACTAAAACCTTAAATGAATATATACTGCATGATGTGCTTTCTCTGTCATTATATTGGTGTGGCTTTCATTTTTTCCTTTTCTTTTTCTTGTGTATCAACCCAGAGCTGCTTTGGCTTGCACCTAAGTCTATGATAAATTGTAATGTGTGTATTTGATTTGATTCTCAATAAATAAAGCAAAAATCAGTTGCTGGTCAAAAAAAA	693
PpEST454_115591326	CAGCCGGGAATCCAGAGGCTTGTGTTTAAGCTAAAGGAAGTGGTCAGGCGGATTGATGAACCTGTATCCAGACACGTGGAGGAGCAAGGGCTGGAATTTCTTCAATTTGCTTTCCGGTGGTTCAACTGTCTTTTAATACGCGAGATTCCTTTCCATCTCATTTCTCGTCTGTGGGATACCTATCTTGCCGAAGGAGATGCATTGCCAGATTTCCTTGTGTATATATTTGCCAGTTTTCTTTTAACGTGGTCAGATGAGCTTCTGAAGCTTGATTTCCAAGAGTTGGTTATGTTTCTTCAACACCTTCCCACTAATAACTGGACTCACCAAGAGCTGGAGATGGTGCTTTCAAGAGCTTTCATGTGGCACAGTATGTTCAAAAGCTCTCCTAGACATTTGGCCAGCTAAAAAAGGAATTTGTAATATTCATTATCTACCGTCATCTTTGAATTTTGGCTTTTTTTTTTCTATTTATAATTTTCCGTTTTGTTGTTCTTGATGTCGTTTACTACAATTTTTTTCTCATATGGTGGAGGCCCCTGGCACCTTGCCCATATTATATGTATCAGGTGTCTTTAATATTTGTATTTGCAAGCATTTCTTTGTAGATTTGCCTTTGAGCAATGGAGGAAAAGAAAAAACAGACTTTGTATTGATTTGTTCTTACTTCATTGAACAGAGCCGACGGAACCCGTAATCG	700
PpEST454_115591327	AAGGGTCAACATAGCTGTCAGTAGGCTCAATGAAAACTTGTCTTGAACTTGGTGCATCCTGGAAAGCAACCACCTGTTGCGAACTAGGTGTTGTAACAGACGAGTGTGGAACTTGTACAGAATCCACACTTGAAGGTTCCTGCCCTTGATCTTCTTGCTCTGAAGGCTCTATTGCTGCAGAACTGCCAGTTCCTTGGTCTTCCAAAATCTTAATGTCAACCTTACGGACTGAAACGTCAGCTTCAATAATACACTTATCATTCCTAAGAAAGCCGTTGTTAGAGTCACAAAGCTCACTTAAAGCCATGAATGATGTGAAGCCCCAATCACTCTCACTTGAATTGAACCCATGCTTACTGTCCTTTGTTATTGACTTGTTGCTATTCAGTTGATTAACCACAGTCAAGCTGAATTCGGCATATCTAGTCCACAGAAATGGCAAGTCTGAAGCATCTACAACCTCCAAATACACGGACAACTGCTTCACGTTGTTCCCTTTTGGAAATATAAGTATCCGCCATTTCCAATCACCGATGACGAAAACCTCAGAGTAAAGCTTCTGGTTCTTCAACTTTGAGAAGTTTTCAATGGTCCATGTGAATGTTTCAGATACAAATTCTCCTACTTGCTGATTCTCCATTCTTCAAATCGACAAGTCAAAGTTCGCAGCTCTGCAGAGATGGCACGTCCG	691
PpEST454_115591328	GAAATGGATCAGTTAATGAGATTTGAGAAGAAAAATGTTTGCAATGGTGTAGTTTTGGAGTCAAAGGGGTCAATAATTCCATTACCTTGGGAGCTTTTGCAGCCAGCGTTGCGAATAGTGGGGCATTGTCTGTTGGCCCCATTGAATTCTCAGGACATTAAGGACGCGGCTTCTGTTGCAGTGAAGCGGCTGTATGCTCGGGCATCTCATGATTTGGTGCCACAGGCGATTTTAGCTACTCAGAGCCTAATTCAGCTAGATAAGAGGGCACGGGAGTCTGCCAAGGCTACTGCTGTTGCTAATTCGTCTTCAAACGCTAACACCCCAAGCAAAGCTAAAAACCCCGAAGTGCTTTTGGTCTCAAAATGAGTAAGTGGTTGGTTGGTTGGTTTGTATTCTATTTGGTTTTGCAGATTGCAGGTACTGGATGTTGTATAGCTATATATTCGACAGTTAGCAGTTGCTATAGGTTACTGTTTTATGCATGTCAATCGGTTTTTGTTTGTAGATCCTAGTGTCATGTAACTTCTAATTAAAGGTTTGCTTGTGGCTAGTTTAATTTATGAACTATGTCCTTGTGTATTTTCTTCCAAGTGTTTCTTTAGTAATTATTGTTTTTCATTCATCTTGTACTCGCAAAACATGATGAAAGAAAGTTACAGATTTATGGTAATTTATAATGTTTGCC	688
PpEST454_115591330	AAATACCCAATCAACACCTTCCCTGTATTCATGGAAGAAACCAACTTGTTGGTCTCCTCCAAAACAATAGATCTTGATGCGGGTATCCAAATCAAGAGCACCAGAAAATTTCTGGTCTGCAGCAGCAGTACCATTTTGATATCTAGGAGAGACAACCATAACACGGTGTCCACGTGCAGCTAGAACAGTAGGCAAAGAACCACAAACATCTCCTAAGCCTCCTGTCTTTGAATAAGGTGCAGCTTCAGCAGTAACAAACACAATGTTGCGTGTTACTTTTGCTTTGGATTTTTCTTTGCCATCTATGTCCTCTGTTTCGTCCAGTCTATCAGAAGTTGCATCTTCAGGAGGAGAGTCAGGGACTTTGAGTTCACCATTGGGAGGAATCAAGTTAAACCCAATAACAGAGCCAGAGCTATCCGTCTCGGCGCCCAAAAGAACACCTTTTTCCTCCCTCTGGTCTTCAAGTGCTGAAGCCCCGTCTTGGGCACCGCCACTTCCACCTGAAACTTGTGCTCTAAGCCTGAAAGCCGGTCTTGTACTTCTTCTTTTCCACAGAGGAACAAAACCCACTTGCCCAATCACCTCATGATTCACAAATTTAGTAGTTGGAATCAGATTTACGGACGATTTGCATGGGATTAAACTAGTAAATTTCA	659
PpEST454_115591332	CAAAGACAGTTGAGGTGATCAAGACTGAAGAGAAAACCCCGGAAAGAGCCTGTGGCTGCCGCACCAGCTGCTGTCACTGAGTCTGAGGCTGCAACCACCGAAGAGCCAAAGGAAACCACACCAGTAGAAGCAGAAGCAGAGGCAGAGGCACCTGCTGCTCCTGAAGCTGAAGCTCCAGTTCCAGCTGAAGTTGAGACCAAGGAGGTGGCAGAGGAAACCAAGGCTGCTGAGGCTGAGGCAGAGGAGCCAGCAGCAACAGAAACAGAGAAAACAGAGGCAGAAGAGCCCAAAGAGGTCACAGCAGCGGAGCCTGTTGCTGCTGTTGCTGAGGAGACCAAAGAAGAGACCACTGAAAGTGCTGAGACACCAGCAGCTCCTCCAGTAGAGGAAGAGAAACCAGAGGAAACTACCACAGATGTTCCGGTCGAGAAGACTGAGGAGTAGAAGATTTATGACATCATCATCATCATCATCATCATCAGAGAAGTTTGTTTGTGGGGGTTATTTTCTAAGTTGCATGTCCAATTTGGTCAGCTTCTTAGCTACATTTATATTTTGGTTTTTAGTTTTAAATTAGTGGGGTTTGGCATTTGGAATCTACCCTTATTTTAAGCTTTATATCATATATGTTCAAGACGATGGCATGCATGGTGTTAGATTGAAGTAAGTGGAATTGGTGTGAAGAAGAGATGTGATTTCTGTTAGTTTTGAATAATATTTATTTATGCACTTATAATATTCTTGTT	746
PpEST454_115591334	ACCAGCAGCAACGTGCAAGAAAATGAGGCAAAGACAGTTGAGGTGATCAAGACTGAAGAGAAAACCCCGGAAGAGCCTGTGGCTGCCGCACCAGCTGCTGTCACTGAGTCTGAGGCTGCAACCACCGAAGAGCCAAAGGAAACCACACCAGTAGAAGCAGAAGCAGAGGCAGAGGCACCTGCTGCTCCTGAAGCTGAAGCTCCAGTTCCAGCTGAAGTTGAGACCAAGGAGGTGGCAGAGGAAACCAAGGCTGCTGAGGCTGAGGCAGAGGAGCCAGCAGCAACAGAAACAGAGAAAACAGAGGCAGAAGAGCCCAAAGAGGTCACAGCAGCGGAGCCTGTTGCTGCTGTTGCTGAGGAGACCAAAGAAGAGACCACTGAAAGTGCTGAGACACCAGCAGCTCCTCCAGTAGAGGAAGAGAAACCAGAGGAAACTACCACAGATGTTCCGGTCGAGAAGACTGAGGAGTAGAAGATTTATGACATCATCATCATCATCATCATCATCAGAGAAGTTTGTTTGTGGGGGTTATTTTCTAAGTTGCATGTCCAATTTGGTCAGCTTCTTAGCTACATTTATATTTTGGTTTTTAGTTTTAAATTAGTGGGGTTTGGCATTTGGAATCTACCCTTATTTTAAGCTTTATATCATATATGTTCAAGACGATGGCATGCATGGTGTTAGATTGAAGTAAGTGGAATTGGTGTGAAGAAGAGATGTGATTTCTGTTAGTTTGA	737
PpEST454_115591335	CAAGTGTAGGATGTGAGTGAAAGGGACGACATCAAAGAGTTTCGTCAGCAGCGACTAGTAGTTCAGGTCCCCCTCCACGTCGAAAACCTCGTGCCTTCTCAGCAGGGCCTGCCGGGCCCGCTTCAACGACGGGTCGTAGTAGGAGTTGAAGTTCTCGAGGCCCTGAACTCAGTCTCCCCGTTTCTTCAGGGCGAGCGAGCAGTGGGTCCCGACAAACCCGGCAGCACCTGTTACCAGAACAGACATACCGTTGGGCCGCTTGGGAGTAGACGAATGACGCACCTGCTTCTCCCTCGTGCCGAATTCGGCACGAGGGCGCCACTCGGCTTAACCTCTTGAGAGCCTCGACAAGCGATGAACTCGCTTAGTAAATTAAGGGGGCAGCAATGGAAAGTAAAAGAAAATACCATAAAGGCAGTCAAAATATGAAAGCAGTTTCTGGTCAAGTTGGTTTTTTCTTTTTCTTTTTCGGGTTTTTTGATTTGCAATTTTACTTAAACTCTTTCATAC	510
PpEST454_115591338	GGCAGGGACGCCTCCTTCTCCGATATCCGTACCGCTTATCGCAAGCTCGCTCTGAAATGTCACCCAGACAGGGCTCGGAACCAAGCGGTGGCCGGAGAAGCCAAGCGGCGGTTTCAGCAGATCCAGGAAGCTTACTCGGTTCTCTCGGATCAGGCGAAGAGATCAATTTACGACGCCGGGCTCTACGACCCTCTTGAAGAAGACCAAGAATTTACGGATTTCATGCAAGAGATGGTGTCCATGATGAACAATGTGAAGGACGAGGCAAACAGTTTCGAAGACCTCCAGAAGATGTTCGCCGACATGGTCGGTGGTGGAGATGGGATGGGATTCGACTTCAGCGACATGGATCCGACGTCCTCAAAGAAGCCACGTGTCGGTGCATCCAACACCGCCAAGCGCAGCGCGTCTCGGCGGTAGCGCGCTGTACCTGATCACGGAAGTTGATGTCCTCCTCTCCTACCGCCCGATTGAACTTTTCTTTTCCGTTTTGTTCCCTTTCTTTCAATTGGGAATTGAGTTAATTCCCCAAATTAAATGTGAAAGTGGTAGGTTGGTTTAGGTTAATCCAGTTTGGCTTGTTGTGACAGTCTAGTTGGGACCTTTTTAATAATAAAATGATTTT	625
PpEST454_115591340	CGGAGAGGTAAAAAAATTTATATACGGTGATAAAAAGTACGGCGGCGAGCCGTTTTTTGTCCCGAATGCGGAATTGGTTCATCGGAGGACGACGGGTACATAATGACTTTTGTGCACGATGAAAAAACTTGGAAATCGGAGCTCCAGATTGTGAATGCGGTAAATTTGAAACTGGAAGCGACGGTGAAATTACCATCAAGGGTCCCGTACGGATTTCATGGGACGTTTATAGAATCAAAGGACTTGGCAAATCAGGCATAGCCTAGCCGACTGTTTAATAGTGCTTGGTGGTTTTGCTGCTGTTGGTGGTGGCGGCGAAAATAGGAAGGGAGAAAATTACCAGAGGGATGGTAGAGAGAGAAATGGTCCCCGGGATTTCTCCTGGAATATTTAAAACCCTAACAACTTTTTTGTTTTTGTTAGGCTGTAGCTTAGCTTGTAACTTTTTTTTTTACAGTCTTCTTTGTTTTGGTGACTGTAACTTTTTTTGATCGTCATGAACCAGCTTGTAGCTTTTGGACTGTAGGTAGCTTTTGCGAGCTCAGCTGGTTTATGTTTCTTTTTCTTTTTTTGGTCGAAGTTTATGTTTCTTCTTCTTCTTCTTCTTTCAGTGTAATATTATATTAATGGAGAAGATCTCTCTCTCTCCTCTCTCCTCTCTCCTCTCTCCTCTCTCCTCTCTCAGCTTTTGCTCTGTTGTAAAGGAGTAAGAAATTTACAGTTTTACGTAACATGGTTGGCGTTTTGTACATAAAAAAAA	760
PpEST454_115591341	AGGAGGCTTCCCGAGTAAAGGAAATGCTGCTTCAAATTGAGAACCAGCTGTCTCTTTGTGAGGTTGAGACGTCAGAGCTAAAGACTCGAGTGGACGAGACAGCTAAGGACATGATTGAGACTGAAAAAAGGTTGCAGTCTGCAGCTCAGAAAGCTGAAGCAGCAATGGAGCTTTGTCATCAGAGGGAAGTAACTCGAAATGCGTTTAAGGCAGCATTTGAAGAGGCAAGGGTTAAGCTCCGATAGTATGCAGTGATGCTTTACTGCGAGGAGGATTGCGGGGACTAACTGGTAAGCTTGTTTGTAAATTGTATATGGCCGCTCAAGTTTAATCGTATACATTACCATTGAATTCAAGGCCTTGATTGATTGTGTTGTCTGTGAGGTCAATAATAGATTAGATATCCACACACAATCATCCGTCCCTCCCGCCCCGTGTTTCCAATTGATAGATAGCTCAAAGCCGCCTCTTTCCGACCCCAACTTTCGTTTCGTTTGCCAATTGTGTCCTGCAGATGGGATCATGTGATGCGCCATTTTTTATGGGACTTGTGGACGCTCCCAACCCAGTGGCGTCACTTAACTTGCGAGATCATCAAGAGAAACACGAAGTGACGAAGGAGCGAGGGCAAACTCAAAGCTTGCTATTAACAAATTATTGAACCGCAATAATTTTAGACGTTGACATTAAGAGATGAAGCTTCCATCTATGGTTCCTCCCTCCTGCATTATCAATATTATCATTATTAATTGATTAAA	758
PpEST454_115591342	CTTCGACCTTCCAGAGCAGTCAAGGTCAAGAACTCCACCTCACGCTCCTTACCTCCAACTGGACTCACACTCGTTGAACTTCCTTTACTCTACTCCTCTCCTCTCCTCTCTTCCCTCATTCAACTACCTGAAGATGGAATCGATATAGAATGTCACAAGGTGGATAGATGAGATGGTTTATTATTTATTGAATCAAAATTACTCAGTCGAATCTTTACCTTTCAAACCTAATTTCGAGTCGCTTCAATCGCAGAAGACAAGGACGTTCACGGAATATCCTTCGCTAGTAGAGGTTGGAGTGACTCATTTATTCTCTCTTTTTGTCTCTCTTTTTTGTACTTCTCCATCTCTTATCTACCTTTACTCTCTTTTACTTTACTCTCTTATATAACCTTATATCCGACTGGGGTTACTCTCAGTCATACTCCTTCGGCTTGTTGGTAGTACCCTGGGATGACGCAGCTGCTCTCTCAGAAGGTTCCTGCAACTCCTTCGAATCACTTCCTCCATCTCTGTCGGGAAAATCGGAAATGAACTGTAACTCGATTTTGCATTACG	558
PpEST454_115591343	ATATAACAAAAGAGAACCAGAAAACATCACAGTTTGTAGGTCTAGAAGAGCAGGGGGTAAGGTGGAAGAAAATGATTGTCATCTGCAGAAGAACAAATATCCAAACAAAAGTACTTCACTAAGTAAAGAAAATTTTCAGATAATAGATAGAAACAGCATTCCACAGCCACTGGCTCAAAAAGAGCAACAAACCACAAAAACAGGTTTCTTCATCTCTAGGTCTTCACTCAAAAGCCCATTGGTTCTCCCTGCGGACCTCCTCCTCTTCCTCGGGCGTAAAGTCGTTCTTAATGTTGAACGTCTTGCGAATCTCCTCAGGAGTTTTGCCCTTGATCATGTCCGCCACCGTTTGGCAAGTCAGGTCCAGCAAGCTCTTTATGTTCAAATAGTTTGCAGCCAGTATGAGATCGAAGAGGGTGGCCTGGTCGATCTTGACAAAGTCGGTGTCCCAGGCCTTGAGGTCCTCATCGTTGGAAGGGCGGTCGTCGGGCTTAGCAGCGTCGACGTGCTTCTTGCAGTACTCGATGACCTTGGCCAAGATCTTGCTGGTGACGTTGGGAAGTGGGATCCCATTGTCCGCACAATCGTCCTCGACCATGTGCTTTATCGTCTGAGACTCCAAGGCCACCGCCTCGTCCACCTCGAACGTCTCGCCGTCCGAGCTTTTCAGTGTTATCTTCCTCTCTGACGACATCGTTCAGATCGGTGCCTTAACCCTGGAAACCC	726
PpEST454_115591345	CCAACAAGCTGCCAGAGATTTTCAGCCCAGTTTTCGGTGAAGCCGGAGTCTGTGGAAGCTGATATAATCAAGGGGACAATTGAAGAGTGTGAGAGCTCAGGCATCAGAGGAGAGGAGAAGTATTGTGCTACCTCTTTGGAGTCAATGGTTGACTTCAGCACTTCCAAGCTTGGAGGAAACATTCAAGCAATCTCAACAGAGGCAGAGAAAGGAGCCACGTTGCAGAAGTACACTATTACCCCTGGAGTGAAGAAGCTGGCAGCTGGTAAATCAGTTGTGTGCCACAAGCAGACCTATCCTTACGCTGTTTTCTACTGCCATGCAACAAAAACAACAAGAGCTTATGTGGTGCCTCTGAAGGGTGCTGATGGGTTGGAGGCTAAAGCAGTAGCAGTTTGCCACACAGACACATCAGAGTGGAACCCAAAGCATTTGGCCTTCCAAGTGCTAAAAGTTAAGCCAGGAACCGTTCCCGTCTGCCATTTCCTTCCGAAAGATCACATTGTCTGGGTTCCAAAGAAATCTACATGATTTTTTGAACCCAGATATGATCAGTTCTACATATATGGTCACCTTAGCATAGTGCCAAACAGTTTGAAATTAAACCGATCGAATCCATCCGATTACTTCTCGTCACTATGTATTTCAGCAACCTACATATATACTCATAAAGCATGCTGTAGTGGACATGTTCTACTTTCAGTTAATAAACAAAAAAAA	720
PpEST454_115591346	GAGAGAGAGATTTGCTTTCCGAAATGCCTGCACATAAGCTGCCTCAAGAGCCCCAGTGGTGCTGAATGTCCAGCAAGATCCACAGTGACCTTGGTCTTTAACTGGGGTCACTATGCCTTCTTCTCTCCAGTTTTTCGATTCAGGAAGAACGGCATCAGTGAGCTTGTGGCTGCCCTTTGTGGTGGCAGAGCAGTTCTGGGCAGCTCCCAACCTCTGCCTTCTGAACTCTTCCCAACTCCAATCAGCAAACCGATTGACAGCAAGAGTGTAAGGCAAGCCCTTCTTGTTTGTGGATCGAATCAGCTTCTTATTCTCCGAGAAAATCTCATACCGCAGCTTCATCTCCTCCACGCTCTCATATTTCTTCCCGTACCGGTGAGCGAAGCGGGCGAAGTGGAGGGCGCGGGGAGAGTAGCCGAGGACTTGGACGACTTGCTGCTCCAGCTCACGGAGGCCATCCGATACCAATCTGATGGGGTTGGACTCGTCGAAGCTCGATGCTGCTGCGCCGCAGCTGATCGCCACCAGGACCAAGGCGGCGGACAGGACCAGCGTCACGCGAGCCATTGTTGTAGTTCTCCGACAACCGTGGTATGTGGAGGAGAGAAGATAGATGGAGATTCTTGTAATTGAATATTGAGGTCGCG	647
PpEST454_115591347	GCACGAGGAAGAAAAGAAGGGATTGAAGGAGAAGATCTGTGGTGATCATGATCAGAAGGTGGAGGACACAGCCGTCCCAGTGGAGAAGATCTACGAGGAGCCAACTCATGAAGAAAAGAAAGAGGAAGAGAAGAAGGGTTTCCTTGAGAAAATAAAGGAAAAGCTACCAGGGCAGCAGAAGAAGCCAGAAGAGATTCCAGCTTCGTATGATGATCAGCAGTGTCATGCTCAGCATGCTGAGCCCGCTGAGCCTGCAGGTGTAGGTTGCGAGCCCAAGGAGAAGAAGGGTATCTTGGAGAAGATCAAGGAAAAGATTCCTGGTTACCACCCTAAGACGGAGGAAGAGAAGGAGGCCATCAAGGAGAAGGAGAAGGAAAAGGAAACGTCTTCCTATTAAATTTATGAAGAAAAACCACTTATACAAACCTGTGTTTATGTGATTGTGTGTGGCTTTTTCTGATGAGTGGTTTATTTGCTTTTCTTCTTTTGAGTTTGAGAGACAAGTAAGTATGTGTTATATGTGCTTATTGTTTTCATGTTTGTTTAGGACTTCCAAGTCCACGCTACTGTAGCTGCCATTTCCATTTGCTTCTTTAATTTCTATGTGATTTTTAAACATTGTTCATTAATAATAATTGCTTCTTCCTTTGTAAAAAAAAAA	661
PpEST454_115591349	CCTTTTGGCTGGACTTTTTGTGTATGATATTTTCTGGGTTTTCTTCACTCCAGTTATGGTCAGCGTTGCAAAATCTTTTGATGCTCCTATAAAGCTGTTGTTCCCCACAGCAGATGCTACACGTCCATTTTCTATGCTTGGACTTGGTGATATTGTAATCCCTGGTATTTTTGTTGCTCTGGCTTTGCGGTTTGATGTATCTAGGGGGAAACAGGGCCAGTACTTTAAGAGTGCATTTTTGGGATACACAGTTGGTTTGGTCCTGACAATTGTTGTAATGAACTGGTTTCAGGCAGCACAGCCTGCACTGTTGTATATTGTACCAACTGTTATTGGGTTTCTGGCTGCTCACTGCATATGGAATGGTGATGTCAAACCACTATTGGAATTTGACGAGTCAAAGACTGTGGAAACATCTGAAGAAGGTAGTGAGACTAAATCTAACAAGAAGGTGGAGTAAGTTGAAATTAGGAGAAGCCGCCACAGACACCAGTGCTTTCCAACTCAAAAAAGAAACACTGTTTTTCTCTTGGAGGCACCAAACACCGTTGTATCAGATTTTTTTGAATCGAGGAAGAAATAATATTTTCAGTTCCTTATAAGATACAACAATACAACCATGTTAGGTTAATACAGAAATTTTTTGCTAAAAAAAA	656
PpEST454_115591351	CTCGACGAGTTCAACGCCTTCTGGGTCTCCGGCTCCAAGGACGGCAACGCAGCCGAGCTTCGCGACGCCTTCGATCTCTACGACCAGGACCGCAACGGCCTCATCTCGGCCAACGAGCTCCATATGGTGCTCAATCAACTCCAAATGACTTGCAGCCTCGAAGATTGCAATCGGATGATCAAGTCCGTTGATGCTGACGGCGATGGGAATGTGAATTTCGAGGAGTTCAAGAAGATGATGGGCAACAACGCCAGTACCGTTAGCAACACCAACGCCTAGTGCACATGGTAGTCTCTTGTCTATGATCTTAGATCCGAATCTCCATCTCTCTTCTTCCCCCCCGTCTGTGAAAGTTAAAAGTTAGGGTTGACTTTTGAAATTTAGGAAAATAATTTTGGGAAAGGGTTTTTATATACCAATATTAGATCAAGTGGATGTGCAAAAAGGATCTAACACATCCTTTCCTTTTATATATAGTTTCTGTGATTATATTGTGGGCTGTTCAAAATCACACTACTTGAAAGGAGGCAAAATTTATCTTCTTTGCTTTCTGTTTGTTTCGCGAGAAAATCCTCTCCCTTAATGAAATATTATGACGCTACCTGTTTTGTTTTATTTTATTTCGATTTGTATGTTCAAATTTGACGATAATGTTAAGGAAGCATTGGTAAGAAAAAA	678
PpEST454_115591352	GGAGGTATTAAATTGGGTACTGGAGGACTTGTCAGGGCTTATGGAGGAGTTGCCTCAGAATGCTTGAGAAATGCCCCAACTTGTCTTGTAAAATCCAAGGTGAGAATGGGTGTGGAGGTTCCATTTGATCTTTTGGGCGTTCTATACCATCAGCTACAGTCTTTTCAAGTTGAAGACATCAAGCAAGATTATGAGACTGGTAAAGATGGCATCCCCGTGGTTACTTTCCAAGTTGATTTTGACCGTATTGAGAAATTGGAGGATGCTATCAAAAGCCATTGTAGCCGTGACTTAGTGTTTTATAAGCGCTGAAACAGCCTTAGCTAGTGTAGACATTTTCATGATGAAGCATTTCAAGACTGGTACATACATTTTACGTTTGCTGTGCTTGGAAGCAATCTTTTGCTACAGGTAAGACCCCAATATACAGAAAAATCTTTAAAGCAGCTGCAGATTGTTTAGAGATATTTAATATATTAATTAAACTAGTTGGTCCGAAAGATCAACTTATTTTTGAAGGTTGCTTGTTTACCTGACATGTTGTATATAGGACAGCCTTCGTTATATGAGAAGAAATATGCTTTTATTTTATGGACTTGGGTGCAAGTTTAAAAATTTAGTGCTAAACTATTATTTTATACTGCCC	646
PpEST454_115591355	AGAAGAAAAAGGAGGAGAGAGGGGGGCAATGGTGGTGGAAAAATGGAGGGGCCCAAAATGGAGTCTCCAGCGGGTCTACCGGGATTCGGACAAGTTCCATAGGGAATGGTATAGGGACCTGGATTCGGCTCAGGATACGGGTACCCCCCTCAAGCTCTGCCTCCTCAAACTATGCCTCCTCAAGCTCCTTACATAGGGAACCCACTTCATGCACCTCAGATGTTCAGCGATGAGAACCCAAATCCTTGCTCCATAATGTGAGAATGGTCAATCAAGGAAGAAGATGATAGAGTTGACTTAGAAAATCTCAG	311
PpEST454_115591356	GGCAAGTTCAGGATCAAGAAGAGCGACTTTATGGTGAGGCTGCAGGGGGAGGAGAGCGGACGGAAGGGGAAAGTGGCGATTGCGGCGGAGATATTCGCGATGACGCCGTCGTTTGTGGTGGTGGTGGTGAAGAAGGACAATGGTGATACGTTGGAGTACAACCAGTTCTGCAGCAAGGAGTTGAGACTGGCGGTGAAGGACATCGTGTGGACCTCCCCAGAGGACAGTTTGATGGGTGCCTGATTTGTTTTAAGAATTAAGATTATAATTTGTTGTGATTATTTGGTTGTTATTATTGTCTATTATTTTTGTCTGTTGTTTCAATTAATTAAGTTGAAATTGAAACTGGGTCTGGGCTTTGGGGTTTTGTTGGGGCAAGCCACCCATTAAGCAAGCAAAGCCAGCTCCTGTGTGGTTTGTTTTTGTTATGGTTGTGTCTTTTCTGTTTGTGAGGGTGGACGATGTAAATTGTGGATTGATTTG	483
PpEST454_115591358	GCCCCCTTGGGAACATTTAGAGTGGAACACTATGGTTTCTTCATGATAGTTACTCCAAATTTTCCTCTTTATAACATATCCAACGGTCAGCAAAACCCAGACATTACAACTTTTTGGAAAT	121
PpEST454_115591359	GCACGAGGGGCATACCATCTGTCGGTATTGAAAGATATGTTTCCCAATGGCATCAACCTCCTCTCTCTTTTCTCTGGGATTGGCGGGGCAGAAATAGCTCTTCACCGGCTTGGTATTCGTCTAAAGAATGTCGTGTCGGTAGAGATCTCTGCAGTAAATAGAAATGTTGTGAGGAGTTGGTGGGAGCAGACAAACCAGAGAGGGAATTTGTATGACCTTGATGATGTACAGCAGCTGAACGGTGACAGACTGGAGCATTATATGACTTTATTTGGTGGTTTTGATCTTGTGGTTGGTGGGAGTCCATGCAACAATCTTACAGGCAGCAACAGGCTTCATCGAGATGGACTCGAGGGTAAAGAATCTTCCCTCTTTTATCACTACTATCGTATACTAGATTTAGTCAGGTCCATAAAGGCCTAAAACAATTGATTCCATGTAAATATGCTTCAATCCCCCCTGTGCATTGGAACAGCAACAAGCAAGATCTGTTGTTTTTCCTTTTTTCTTTTTTCTTTTTCTCAAGTTTGGACTTACTTTCTTTCCTAAAAAA	553
PpEST454_115591360	CAAGAAGCATGGTAGTTCGGATGCTGAGGAATGCCTTGATGTGGTCAACACTCAAGGGCCCGAGGATATTTCCTCTCAAATTGAGAGGGAATTTCTCCGTGAGGTTGAGCATGCAGAAGAACTTGCAAAGGTTATTGATCCCGGACATACAGAGATGCCAGATGCAATGGAGACCATATTTCAGTCTGCTCTTGTTTTTGGGAGACATGGGGGCGTTGATGAGCTCATGGGTGATATGGAAGGTGCAGCGGTGTTTTATTCAAAGGCTGTGCGTCTCTTGGTCTTTCTTCTAGTGGAAGCACCATCCCTCATTCTCAACCCACCGTTCTCTCTGACAAGCTCTGACCGGTATAGGCTTCAAACTTACATTGGTATACTTAATAATAGGCAAGGTTATTCAAGGTCTCAGCGGATGGCTATTTTGAAGTGCGAGGAGCAACAGTGCCCACCTTAAGAAGTCAAAATAGTTGAAGTGTTGAGTTTCTTACTTGCCCCGATTGACTGTACACTCTGTAAAATAATTTGTTTGTACAGCAGCTATTCTTTGATTGAGGATGTGGGTAGGTGGTGGGAACTTTGTAGTTCATTAGGTAGCTTGTAATTATCGCATTTCTGTCATTAAAAGAATGATGAAATGTGCATTCGTTATTGCGTTATTACCCTTTTCTGTTTCTGTTCGGATTTGGTGCGTATTGCAGCAGTCAATAAATTAAAGGCTAATATAAAA	727
PpEST454_115591362	GGCAGAGGGACCATAGAGAAAGGACAGCAGCGCCACCACATGGCTTCGATGACGTCCCACAAAAATCCAGTTCTTAGATCTCGCAGCATCGGTCGGCTTGGTGGGCCGCGTCGATCTGGTTCAGCAGCCGCTTCTCCTCCACCTGTCAAGTTTCCTGTTCGGCCAAACCAGAGACTCTGAACAAGGTGTGTGACATAGTGAAGAAGCAGTTGGCTTTACCCGAAGACACAGCTGTGACCCCAGGCTTCAAAGTTTGCTGAACTTGGCGCTGATTCTCTAGACACAAGATGAACAAGCCGATTTGAAGAAGCTTATGAGCTCGTACCTTGGTCTGAGTTTTGGGCAGATGGGAAGACCGACGTCACCAAGCGATGATGATGTTCCAAACTCTCCATCTTGGGGAAGATCTCTCTCCACTGTAAACAGATCGAAGGGTTAAGAGTTCATGACCCATCAAAGAATCGAAACCCGGGTTTTTATAAATGTTTGTTGGCTGAGAAAGTAGGAGAATATATTTTCTCTCAGATCTCTGTAAGAAGAGTTGAACTCGTGGGATGCTTGAGAAAATTGCAGAGGTGGTGCCTGACATCTGTTTTTGATGAATATCAGCGGTTTGCAGCTGCGAAAGCAAGAGTCGCAGAT	642
PpEST454_115591364	CCGAAGCCCACCTCACCCAATTCAACTTCTCCAATGACAGCACCCTCCACTACAACCTCGCCCTCAACCTCACCATCCGCAACCCCAACAAGAAGATCGGGGTCTACTACGACCGCATCGAGGCCAGGGCCATCTACGAGGACCAGAGGTTCAGCACGTACACCTCGACGACGCCCTTTTACCAAGGGCACAAGACAACGAACGTGGTGAACCCGGTGTTCCAGGGCCAGCAGGTGATCCCAGACACGAAAGTGCTCTCCGAGTACAATGAGCAGAAGAATAGTGGGGTTTACGAGATCGACGTCAAGCTTTACCTTCGGGTTCGATTCAAATTCGGCTTGATCAAGACCGGCAAGTTCAAGCCCAGGATTAAATGTGGGTTGAAGGTTCCTTTGACTCAGAATGGGAGCTCATCAGTTAGCACTTTCGAGACTACCAAGTGTGACGTTGATTACTTCAAATCAATCTAAGCTCCACAGCTTACCACTTCATATATCTTCTTGTTGATCCAGTCTCAGATTATTATTTTTTTACTATTCTTTTGTTTTTTTGTTTTTGTGTTTGTGTTGATCCAGTCTTAGATTATACACTAGAGAGATATATGATTTCTTTTGTGGGTTTTGATACCTACTTACGTTAAA	641
PpEST454_115591365	GCAGGAGAGTGATTGGGATGCTTTTTCTTTTTTTTCATTTTTCATTTTTTCCTTTTTATTTCCCCTTTGTTCTATATTTGACGGTCTTTTTTCCTGAGAACATTAATACCTCGTGCCGAATTCGGCACGAGGCCCTGAGAAGCCACCAAGTGTTCGTTTTCATTCACGGATTAACATGACTTGTGTTAACCATGAAACTGGAGTGGTGGAACCGAAGAAATTTGGACCTCTTGCGAACTGGCAGCGAGAGTACACCATGGAGGATATACTTACACAGCTGAAAAAGGAGATGGCATCCCCACATAACCGGAAGTTGGTCCAGCCTCCAGAAGGTACCTACTTCTAGCTTTCAAGACCGTATAGATATCATGGAACCAATTGCATATGCAATATGCAATATATAGTTTGTAACGTCGGTGTTGCTGATCCTATGTTAAGATCATGCAGGGGAGTGCCCCAAAAAAGTCTCTTGTTACCTCTCCGTGGCTTCAACTTTGTTTTGTTTTCTTCTTTTTTCGAACTGTGTTCAAGGGATGCTGTTTGATTAATGGGATTTTATGTGTGTCCAATATTT	574
PpEST454_115591366	CCTCACCATCCACCTACTATGGCCAATAAGATGCCTTTTCTTTTCTTTTCTTTTCTTTAAACGAATGCTGGTTATTGCCAGTCTCATATTTTTGTTTTTTCGTTGGGATGGACGTCAAAAGATTTTAAAACCCCAAATCTCAATTT	146
PpEST454_115591367	GCACGAGGCAAGGACCACCCCTGACCGCCAGGCCGCTTGCAACTGCCTGAAACAGCTTTCCGCCAGCGTCCCCGGAGTCAACCCTAACAATGCCGCAGCGCTTCCCGGCAAGTGTGGAGTTAGTATTCCTTACAAGATTAGCGCCTCCACCAACTGCGCCACCGTGAAGTGAGCTTGATATGGGACAAGTATTTTCGGCCGCAGATAATATTAGAGAGTCGGAATAAAAATGTGGCTATGTGATCCACTTAGGGATTCCTCAC	263
PpEST454_115591368	GAGGCATGCCTGGTGGGTTTCCAGGAGGAATGCTTGGTGGGTTTCCAGGAATGCCAGGAGGCTTCCCAGCAGGCATGGGTGGAGGGTTTCCAGGGGGCATGCCTGGAGGCTTCCCAGCAGGCATGGGTGGTGGCTTTCCAGGAGGAGCATCTGGAGGTGCATCGGGAGGTTCGCTTAGGGGTGGTGCGCCTGGGGGTTTCCCTGGTAGCACACCAGGAGGGGTGCCCGGAAATGTTGATTTTAGCAAAATATTGAATGACCCTGAACTGAGGTCTGCGTTTAGTGATCCAGAAGTCATGGTTGTTTTTCAAGATGTAATGAAGAACCCTGCTAACCTTGCAAAGCATCAAGCAAATCCCAAGGTGGTTCCTATAATTGAAAAGATGATGAGCAAATTTGGAGGACCCAAGTGAAAGTGGAGTTGTCATGATGTTTTTGGCAGATGAACTTTCAAGACTTGAGATGGTGCGTGACATTGTGCTATACAAGACGGTTTCATGTCCGGTAGCTTGTTAAAATTTTATAGCTGTGTTACCATTACTTTTACAGCAACTTTAATGGAATGATCGTGTTTAACCCTGCATTATCATTGGTTGCCTTGGGCAAGTTTATCATATATACTGAAGTGTTGAAAAGGGTTTCAGATTAAAA	651
PpEST454_115591369	CAATGGCAAATCCCTCTACTTGAACAATAGGATACATTCAGTGGCAAATGGAATGGGGGTGATAACAGCACATGCAAGGGAAGATGCGGCAGACGACAGTGGGTTTGCGTTTGTGCATTGCAACATAACAGGGACAGGTGACACATTTCTTGGGAGGGCTTGGAGGGACAGAGCTAGGGTTGTGTTTGCTTACACGTACATGGGATCTCTCATCGACAGCCAAGGATGGTCTGACGCCAAGCACTCTGAGCGCGACAAGACTGTGTATTATGGAGAGTACAAGTGTATGGGACCGGGTTCGAGCTCAACGGGTCGGGTCAAGTATGCAAAGATGTTATCCGATGAAGAAGCAAAGCCCTTCCTCAGCATGACTTTTATCAGAGGAACAAAGTGGGTTCTCCCACCTCCCAAGCTCTGAACTTTAGATATATAAATGTTGTATTTAGGTAGGTTTGTAAACCTTGTAACAAAGCCGGTTCTGCAGTGAAAATTGGGGTTTATATACATACCAATATTTCAGTTTTTTTCTTCTTTTTAAATATCAGTACATATATTTGACTAAAATGGAAATTTCAAAGCCTTTTAATATGAAAAA	595
PpEST454_115591370	GATTTGGATTTTCACCATTTTGAAAACTCAGAAAGTTTTGCTTCCGAGTCATAACTTTCCCTCACCCTTTAGAAAGAGAGAGGGAGAAAAAAAAGCAGAGAGAAGGAAATGACGCTTGTGAAGAGAGAGTTTTCCTCAGCCTAGGTAGTTAAATTCTAGATGTAGTGTGCTAGTTACTGTTTCTATGTGTCTCTAGTTTACGTTTTCCTTACTTCCAGTCTCATTGATTTGTAAATTCTTTGGTCCAAGAGGATTAGTTCTTCTGATTGTAACAAATAAAATTCGATTCCTGATCGAATTAAACTGTTCTAGATTTTCAATATTCTGAAATTAGTGGTGCTGGTGTTCCTGGGGAT	356
PpEST454_115591371	GGATCCGGTTGGGAATTTGAGAAAGGTGGGGGTAGAGAGGGCGTGGGAAGGCTTGTGGGTGGTGGTGGTCGTGAAGCTAGGGTTTGGAGAGAGAGAGAGTGAGATGGCGGCCATGGCTGGAGCTTGGAGCTTGGTGTAACAAAGAAGAAATTAATTGGGGTGGGTTTTTTGTTTGATTTTTATCTTGGTAGGTTTTAAGTGGTGGAGACTTGGTGTACGACGGTGAAGATGGTGTCGTTTTGATGTGGGCAGCAGACGTGTTTGAGTTGAACTCTCCTACATTTTTGAACGAAAAACTCCCCCCATCGTATCAGAAATGAGCTGCGAAGCACAGGTTTCGGCAGTTGAGCTAGGGTTTTCCTCGTGCCGAATTCGGCACGAGGCTGAGACTTGTTTTGATTAGTACCGCTTTGCTGTGTTTGATATATTTATCCTCAGATCATATATTCAAGTGGGAGTTAAAAACACAAGAAAAATAGAATATTTTATGAAGGGTTTTTGTAATGTTTATTTAATTATGTATCTGTTGTCTCTGGTTTTTCATAAGTGCTTAATGTTCATGCTTTGAAAAAGCTGAAGTTTGTGGACTACTTGAGTTGAAACAAACAGTCAATAAAGTGTATATGATGGTAGCTTCTGCTTATAAGAGCATTTGTCTT	659
PpEST454_115591373	CAACCAGCTCCTGCTCAGATAGTGAGAGGAGATCTCCGGTCACTAGCTTGTTGATCCCTTCCACTGAAGAGATTGTAGCGAATGCCCAGCAACTCCCGCAGCTCCCTTGGTCTTTGATGGGGTTGACTACGCCCTCCTTCCTCCAATCAACGGAGTCGGGCAACGAGTCGCCGACACGTGGCGCGTACCGGTCGCTCTTGGTGTTCCGGTTGGAGAGCCTCCTCTTCTGAGCGCGGGTCTTGGTGCCCAGGAAAGTGGACCGGTACTCGTCGTTGGACAGATCGGCGAACCGGTTCAGACCGAGCTTGTAGCTGAGGTTCTTAGCGTTGTGGTCGTCGATGTACCTGAGGTTGTCCTTGAAGATCTGGAACCGTCTCTCCTTCTCCCCCAATCCGTTGTAGGCTTTGCCGTGCTTGGCCAGCCACCCTTCGTATATTGACATCACCTCCTCGTCAGTCCTCCAGCTCGACTTCGACTCTCCGACGACGTTTTTGTCGTCGTAGGAGATGATCGACATGTCCAGAGCCGACGACAGGGTGAAGATCGCGAAGAGGACGACCGCCATGGTCGACGAGGATCTGTACGGTCCCATCTTTTTGCTGTGCTCTCTGTGTTTGTTGCTGAGAAACAGAGTGAAG	638
PpEST454_115591374	TCAAGATATGGGAGGGAGGGGTGAGTAAAGAGTGCCCTCGTGCCGAATTCGGCACGAGGGTTTGTTAATCATCCTGACAGGTTCAGACAGTATGGGCTGTGGAACAGATATGCTGAGTCATATCCTCATGAGGACTTGGTGTACATTGTTGGTGTTAGTGATTATGCTAAAGATTGGTTCTTTGCTCAGGTTCCCAGGCAAAAAGAGAACGGACATGAAGGAACAACATGGCAAATTAGGTTTGAACTAAGAAATGTGGATCGGAACAGCACCTATAAACTACGAGTGGCGATTGCATCTGCAACTCTTGCTGAATTGCAGGTTCGGATTAACGATCCAAATTCGAGGCGACCTCTGTTTACAAGTGGATTGATAGGGAGGGATAACTCGGTTGCAAGACACGGAATTCATGGGATTTACTGGCTGTATAACGTGAATGTACCAGGCGCTCAGCTCGTTGATGGGACTAATACTTTCTTCTTCAAACAACCAAGGTGCACCAGTCCTTTCCAAGGACTCATGTATGATTATATTCGATTTGAAGGTCCCCCATCTTGTGGTTCGAGTTCATCTTAGTATGGAATACATATGTTTGTATATAATAATGTATATGTACATATACATATACACAATTGAATCCTATTATATCTAATATGTATTTATATTTGAAAAAGAAAATAAAATGCTATCTAATATGTATTTATAGTAGAAAAAGAAAATAAAATGCTATGTTAGCAAAA	740
PpEST454_115591377	GCACGAGGATCAAGTGCTTACAAATCCGTTTCAAACTCCTTTTTTCTTCGATCATCATAGTCGAGAGAGATGGCTTACTCTGCCATGACTAAGCTTGCTTTGGTGGTGGCCTTGTGCATGGTTGTGAGCGTGCCCATTGCTCAAGCCATAACATGTGGCCAAGTGTCCAGCAGCCTTGCACCATGCATACCCTACGTGAGAGGCGGTGGAGCTGTGCCTCCAGCTTGCTGCAACGGCATTAGGAACGTCAACAACTTGGCAAGGACCACCCCTGACCGCCAGGCCGCTTGCAACTGCCTGAAACAGCTTTCCGCCAGCGTCCCCGGAGTCAACCCTAACAATGCCGCAGCGCTTCCCGGCAAGTGTGGAGTTAGTATTCCTTACAAGATTAGCGCCTCCACCAACTGCGCCACCGTGAAGTGAGCTTGATATGGGACAAGTATTTTCGGCCGCAGATAATATTAGAGAGTCGGAATAAAAATGTGGCTATGTGATCCACTTAGGGATTCCTCACGACGGAATCGTTAAGTTATTCTATGTAATCTTTATCTTTGTATAACTAATAATATTTATGTTTAAGT	581
PpEST454_115591378	CCAACCCTCCGAAAATTTTCCCGGTTAAAGATTCGATTGGATGGACCAAGAAAACTGTCTCCAATGGTTCAAGAACTCACTGCATGAAGGTATGGAACCCAATCAACAACAAGAAGTTTGAGACACTGTCCTACCTTCCACCACTCTCTGATGATTCAATTGCAAAGGAGATTGACTACATGCTCAAGAAAGGATGGATCCCTTGCCTCGAATTCGATGAGATCGGGCATATTTACAGGGAGAATAGCACGATGCCAGGCTACTACGATGGGAGATACTGGACATTGTGGAAGCTGCCCATGTTTGGTTGCACTGACCCGTCTCTGGTGCTCAATGAAATCTACCAGTGCAAAACAGCTTACCCAAATGCTTATATACGCTGTATGGCATTTGACAACATCAACCAGGGCCAGTGTATGGCCTTTATCATTCAGAAGCCAGCCGCCGCCACCATCACCACCAACGCTTAAAGTTTTACAGTTTTCCCGGGTTCCTCTATAGAGCTTTCCCTGAAATCAGCTTTCCATTTTCACGTTGTCGCTGTTTTCCTCTGTAATTTATGTGGCATGTATGCATAAGGAGGTTGTAGTTTTTACTGCCCCTGTTTTGGGAAGATAATAAGACACTTTAGTTATAATTGTACGCT	646
PpEST454_115591381	CCCCTGCCGGAACCCTACTCGTGTCCCAGATTGCCCCATTGTTTCGAGTCAGGAAACCCCAATTTGAAGAACCAACNTGAGCAACATCAATGGCTACTATTTCTGTCTGACCACCTTGATACAGAATTTTGATTGCTAAGTAATGTGGCTTTTGGCTCGATTCTTCCACACGCAAGGCTAGATTTTGGTTTTTGTATTCACATGGTACCCTCTTATATTCCACATCGACAATGCCGTGTCTCAAAATGTCTTGGCCCAAACCCTTTTGAGCCATGGCCATGAAAGCTCTGCTGCTGAGAACAAAATCTGTCTGATTACTTTTATTGAGATCAGTCAAAGTAACTCTGGTCCCTTGTTTTGTGCAAAGAGTTGTGTTCTTGCATCTTATCTGGAAGCATGCACCACAGCCAGCTCCATCTTTGTAGAGGGAAGGCACACCAGCTGCAAGGTGTCCTCCACCAAGTCCCAAGGCCAAGGAACCATACCCACAAGCCCCAGATGAAAGTGCAGAGGCTGTGGAGAAATAGGCTGCCTTGGATTGGTGCCTACAGCGGTCACAAGCAGAGGCAGAGGAGATGAGAAAGAAGAAGAGGAAGCAAAGAAACAAAGCCATTTTGGAGTTTTGATTTTGCTGATCAGAATT	643
PpEST454_115591382	ATTCCAATATCATATTTGAATGAGCCTTTATTCCTGGATTTGTTGAGTCAAGCTGAAGAAGAATTGGGATATGATCATTCCATGGGAGGTATCACAATCCCTTGCAGTGAAAACGCCTTCCTTTATCTCACTTCCCACTTAAGTGTGTGAGTGTACATGAATCAGTCATCCAAGCCATCCGAACCATCCTCATTTCCCAGCTTACCGAGCCAAGATAAAAGAATTTAGATATGATCATATCCAAAGCATCCTCATTGCAGAACTCACTGAGTTGGGATGAAGAAGAGGCTACCACTGATAATCCACGGAATCAACTCACATCTTGTGGTGAAAGCAAACCTTCTCAAATCCTGAAGCTGCTTCATGAGCAGAAACATATAAATTTATGAAGCAGACAAGTGATGATATCATGAACTCCCTAGAACCATTGGTCCAAATATCATCCCCCCACCCAAAGGCAGTCAAATTCTGTCTTTTAAACATGTGTAAACTTCTTTGTTGTTCTCCAGGAGCATGTGGGAGTAATACAATATATTTCAAATCCTC	546
PpEST454_115591383	TGCTGGTCTCACTGGCAGGAAGATCATCATTGACACCTAGGGAGGATGGGGAGCTCATGGTGGTGGTGCCTTCTCTGGGAAGGACCCAACTAAGGTGGACAGGAGTGGGGCCTACATTGTGAGGCAGGCTGCCAAGAGCATTGTGGCCAGTGGACTTGCCAGGAGGTGCATTGTGCAAGTTTCATATGCCATTGGTGTGCCTGAGCCTTCGTCTGTTTTTGTTGATTCTTATGGCACTGGGAAGATCCCAGACAAGGAAATTCTCAAGATTGTGAAGGAGAGCTTTGATTTCAGGCCTGGTATGATTGCCATCAACCTAGATCTCAAGAGGGGTGGCAATGGAAGGTTTTTGAAGACTGCTGCCTATGGGCATTTTGGCAGGGATGACACTGACTTCACATGGGAGGTGGTCAAGCCACTCAAATGGGACAAGGTCCAAGCTTGAAGCTCTCTCTCTCTGAATGAAGAAGGCCCTTCATCAACATTGAATTAATTTGAGCATGTGCTGCTGTTGCTCTCTATACAGGCAATTTGCCATTTGGGTTTTTGTTTAGTTATTTTTATTTTTATTAATGATTTGTATTTTTTGAGTTCTTTCAAGAGATGTATTAGTTTATTAAAAAAAAAAAGGGGG	634
PpEST454_115591384	AGAGGGTAAAACAATTGGGAAGACCAAAGTGGGCATCAGTGTTCAGACTGGTGCCGAAGTNGTCTACTCCAAGTATGCTGGGACAGAGGTAGAGTTCAATGGTTCTAAGCATCTTATACTAAAGGATGATGACATAGTTGGTATTCTTGAAACCGAAGATGTGAAGGATCTCAAGCCTCTGAATGATAGAGTCTTAATCAAGGTTGCTGAGGTTGAGGAAATGACTCCTGGAGGCTTGTTGCTGACAGAGGCAAGCAAGGAGAAACCTTCGATTGGCACGGTGATTGCTGTTGGACCTGGTACTCTTGATGAGGAAGGAAACAAGAAACCATTATCCATTTCTGAGGGGAGCACTGTTTTGTACTCCAAGTATGCAGGAAATGACTTCAAAGGCAAAGATGGTTCCGAGTACATAGCTTTAAGAGCTTCGGATGTCATTGCCATACTTTCTTAGTTGTCCAATTAGATGAGCTCAATCTGTATTTTTGAAATATCCGGCAGAGTTTCTTCAAGACATTTCTGATTACATAGTTTCAGGGGCTTCAAATGTCTTTGCTGTACTTTTCAATGTAATAACACTTGGAATATAATGATTGCAGTTGAGACAATTTCG	613
PpEST454_115591385	AGTCACTGGTTTCCACAACTAGGCGCCGCAGTTCCATTTTGTACGGAGGAAGAACGTGATGCTCAGCATCGACTCGGACAAGACCGACGAGGCCGAGTTGCAACTCGCCGTCGAGAACGCCTGGAAGCTTTTCCGATCCTTCAACGCCAGCGTCGTCGAGTACACGAGATACGCCGACACGACGACGATCCCGGGGCAATACGTGATTTATTGGGAGCTGCTGGGGAAGGACTCGGCAAACTTGGAGACCGAGTCGGTGGACTCGGTGATGAGTCAATGCTGCTCGGCGATGGAGGAATCGCTGAACTCGGTTTACCGACAAGGCCGAGTCGCGGACAACTCGATCGGGCCGCCACAGATACGTGTGGTGAAGACCGGCACGTTTGAGGAGTTGATGGATTACGCGATCTCGAGAGGGGCGTCTATCAACCAGTATAAGGTGCCGAGGTGTGTGAATTTTACCCCGATTAGGGAGTTACTGGACTCTAGGGTGGTTTCTAAGCATTTTAGCCCATCTTTACCGCATTGGACCCCAGAAAGGAGACGGT	548
PpEST454_115591386	GTGATAAGTGAGTCATTGTTTTTGTTATAAAACAAGCTTCTTATCACTTCATCGGGACTGACATTCAGAAAGCATATTCTCTGGTTGGTTTCTCGGCTAAATGCTGCACAAACACCAGATTGCGCAAGAGCAAACACAATGTCACGCGCTGCTACAATCTCAATAATTTTTGACCTCTTTCCTACAACAACCCTCCATGCCAATTTGCAAACAACAATGCTGCCAACCTTTTAAGTGCATGGAACCAATGGACGTCGACTGAAGCCAAACAAGTGTTCTTGGGACTACCGGCAGCTCCTGAAGCTGCTCCGAGTGGTGGATTTATTCCTGCTGATGCTCTCAAGTCACAGGTTCTTCCAAATATTAAGAGTTCTCCAAAGTATGGAGGAGTTATGCTTTGGAGCAAACAGTATGACAATGGTTACAGCACTTCCATTAAAGACAGCGTCTAGGTCTCTGTCTAGACACTTTCTGCTGCTAAAACAAAATAAGTTACCATCACTCATCAGTAGGTTTTCCCCAACCTACTGGCCAGAGTTAATTACATGCACTTACGATAATAAAACATCTCATTGTCTGTAATAATTTTTTAATCGAATAAAATATTACTCATACCATT	619
PpEST454_115591388	ATGTCAACCATGCAACTGTCAAGACACCTTCTGGAGAGAAAGCTGTTCGTGAGCTTGTTGCTGATGATGCATGGTTGACCGGAGAATTCATTACCACTGTTCAACAACGTGGTGCTGCAATCATCAAGGCTCGTAAGCTGTCCAGTGCATTATCTGCTGCTAGCTCTGCTTGTGATCACATTCGTGATTGGGTACTTGGAACCCCCGAGGGCACCTGGGTTTCCATGGGTGTGTACTCTGATGGCTCATACAATGTTCCTTCTGGTCTCATTTACTCATTCCCAGTCACTTGCCAAAATGGGGAGTGGAAGATTGTTCAAGGGCTCTCTATTGACGAATTCTCTAGGAAGAAGTTGGACGCAACCGCAGACGAGCTCAGTGAGGAAAAGGCTTTGGCATACTCTTGCCTCTCTTGAATGTTCCCGTCTATTATTCCTGGCCGTGGTTCTAAGTTGGCCTGCCTGCAATGTGTGACAAATGGAAGTAGCTGAAGTTTTGAATAATGCCATTGTTAAGATAGAGAGATCTGTTAATGATGCAGAAGCTGCTTGTGTGGGTTTTACAGTTGTTGAACCCATTGTTATATCCCGGATGCTCGACTTTTTTAAAAAAA	613
PpEST454_115591389	CAATGCTGCCCCAGCAGGGTGGTCCTTTGGGCAGACCTACAGTGGTGCCCAATTCCGCTAGGGCCCCTGCCCTCTTTATATTTAGCCATTTCCTAGGGTGATTTTTACATATATATACCAAGTATCAAGAAGATTAGTATGACTCTTAGTATACTAGGATATTAGTTAGTATACTATAGTAGTTATTGGGTCTGTTCTGTCAGTCTTCGGCCTCTGTGTTTTGGTCAAAGTTTGAGGAGGGCTAGCTTATTTTAGAATGGCTCTCCATCATTTTAATCTCTAAATTTTATCAGCGTGGGGGTGTAGGGTACCCTTCTATCTTTGGGACCCTGAACCCTTTCTCGGGTCTTGTGTTTATTTTTATTTTTACTTTTGCTGTAATTGTCAAAGCAGAAGTTGGCAGAGGTGGTGGACTTTGACCCCCCCCCCTTAGCGTTTGAAATAGTAAAAGCATTTTTTGCTTGTTTTGTAAGGCCATTACTGTAATCAGCTGATGCTTCCTTCCTGCTGATTGGTTGTTATATTTCAAAGTTTGTTGAAGACTAATGTAAATTTCCATTTTCCACTAGTAATGGATTGCTAATTTATT	589
PpEST454_115591390	AATCCAGTTTCTCAGCTGAACTCAAGCACTCAAATGACAAACCCACCAACCAGAACAACAAAAACAACAACAAAGGTGGTGGTAGTGGTGGTAGTGGTGGTAATGGCGGTAATGATGGTAGTGGTGGCATGGGCGGGTTCTTTGGACCCGGCTTCGACATACCCGGGTTTGGAAAGGGTTTTGGCAGCGGTGTGGGTGGCGGATATGGAGGCGGGTATGGGGGTCCGAATGGAGGGTACTCCAGGGGTGGTACTGTGAGGACTTCTCTGGTGTGTAAAGAAAAGGGTCCATGCTACAAGAAGAAGTTGACTTGCCCTGCTAAGTGCTTCACCTCCTACAGCCGATCAGGAAAGGGATACGGTGGCGGCGGCGGTGGCGGTGGGTGCACCATTGATTGCAAGAAGAAGTGTAGTGCTTATTGCTAGAGGAAAATAGAGTGGTGTTCCTGTTATGCTGCTGCAGCCGGCAGCCGGTAATATTAATATATATAGTTTGCCATAATTATATAGTATGTATAAGCATCTGAGTAGTGGACCATACTATAATATCGTATGAGACTATTCAATCTTCTTTTTTGCAAGTTTCTACTACTACGAGTGGCTTAAGAGTATTTGTTTGTTTTTCCTTTTTTGGTGCTAAGCTTTGCTGGTTGTATTTAAAGCTTTTTGTGATTGTGTGGTAAAAAAAA	688
PpEST454_115591392	CAAGGAGGCCAAGGAGGTTCAAAGTGCCCATGAAATTGGTCACTATGGTTGCAGATTTTGCGGAAGATATATGCAAATTTCCAACCAAGTAAGTTACTAGATTCATAGAGATGCCCATCACACAGATCCTCTCAGCCAGTTCAATTCCCAAAATAAGCCCTGCAGCAAGCCATCCACCAGTTTTGGACTTGTCCACAGGATTCCCTCTAAAATCCACCACAGCTCCATCGCTTGCACCTTCTTTCTCACCATCCCTTGATATCAAAACCTTCCTCTGCGCCTGCTAGGGTTTTTGCTTCCTTCAAACCAAATCATGGGGCACTCCAACGTGTGGAACTCTCACCCTAAGAACTACGGCCCTGGATCGCGCACCTGTCGCGTGTGTGGAAACCCTCATGGGTTGATCAGGAAGTACGGTCTCATGTGCTGCAGGCAGTGCTTCCGTAGCAATGCCAAGGAAATTGGCTTCATTAAGTATCGTTAAGTAGCTGACCTTCAACGTCCCAGGACTTGAAGTTTTGGCCCAAGAATCGTCAGAGTAGTTGTTTCTGAGTTGTCATGAACTCCAAGAAGATATTTTTGTTTTAGCTGATTTGCTGTTGAACTTGAATTGGTGGTCAGACTATGAATATTGTGTTAATGAATTAAAGTTTGATTTATTTCTAAAA	668
PpEST454_115591394	AGGCAGAAGGAGATTTCGGTGTCGATATTGCATCAGATTTGCGGGAACAGTGCAGTGCACCGTAATATGGTGGCCCGGGAAGGAGCGATTCCTCCCCTCGTGGCCTAGTCCCAGTCCGACACTACATCGCGCCAAGCAAAAGGCGAGAGACATTGACAGAGCTTCTACGGCAACCGAGATCCGGCAACGTCGCTGCACGAGCGTCAGACGTGTCATTATAAAATGCTCCCACATCATCACCCCTCATGGCCACGTAAACAATCCAACACTGAAAGAGAAGAGTAAAACACAACAAC	296
PpEST454_115591395	AGATGATAATGCTAGAAGGTGCAAAAGCCACAACCGAAACTGTAGATGCCTTGAGAACGGGAGCAGCTGCAATGAAAGCAATGCAGAAAGCAACGAACATAGATGATGTGGACAAGACCATGGATGAGATTAATGAGCAGACAGAGAACATGAAACAGATACAGGAAGCATTGTCAGCTCCAATTGGTGCAGCTGCTGATTTTGATGAGGATGAACTGGAAGCAGAACTTGAAGAGCTGGAAGGCGCTGAGTTGGAAGAACAACTTCTTCAGCCAGCAACAACAGCTCCTGCTGCTCCAGTGCAAGCCCCAGCAGGAAGGCAACCAACCCGTCCTATTCCCCAGAAGCGCACTGCTGAAGAAGATGAATTGGCTGCTTTGCAGGCTGAGATGGCACTTTGAGCAGGTATTATTCTGCAGGATGAAAGGAGGTTATGTAAAGGATTGGTCTGATTTTATAATGGAGATTTGTGCTCCGATCGCGCATCCAGATTTCTGTGTGGCTTCATTATTAAACCGAATGTATATAAAGGTGGCATAAATCAAACAGTCCCCTTTGAAACTTGTATTCTGCTTTTTTCAGAGTTTTCTCTTTCTTTTCTTTTTCTTTTTCTTTTTAACTTATCTTTGAACATTTATTCAATGTTCTGTCAGGCCTGAATCAGTAGCTTGTTCTATTATGTGATATTACCAAGTGAATAATATGAGATGATCTTGGAGCCTAAAAAAA	729
PpEST454_115591396	GAAGAGATTAAACTCCGATGATCAGGAAGTACAATATGCAGCTGCTAGAGCATGGACCATGTGGGAAATGATGACTGCCCATCTTTTTCCAAATAATGATAACATCAAGAAAGGAGAGGACGATAAGTTTTCATTGGCATTTGCAAGGATTGAAAATCATTACTTTGTGAACAGAGGATTTTTTCCTTCAGATGGGTTCCTGTTAGATAACATTGATAAGATAAGGCATATAAAAACTACAATCGTACAGGGAAGATATGATGTTTGCTGCCCCATGATGTCAGCTTGGGATCTTCATAAAGCATGGCCAGAAGCTGATCTCAAGGTTATTCAAGATGCAGGGCATTCTGCTAATGAACCAGGAATAGCTGCAGAACTTGTGGCCGCAAATGAGAATCTGAAACACGTGAAGAAAGGAGGATAGGAAAACAAAGATCAGAATATCAGAGAATAAGTGACAGTCTTCCCACTTAATTGCTATGGAAGCGCTGGAATATTGTATCAGTTTAGTGTTCCCCTTTGTATCAAAGCTGTTTGGCGGGGAATTGGATGAGGGCTGTTGAATATGTAGACATTCTGTTTGATATGCTCATAAATTTGTTGGCCTCTAAACTGAAACCCTTCCATACCATGAAGGAAGTTGAGGTTCCACCCC	655
PpEST454_115591397	GGGCACGAGGCATAACTTGAACCGCCAAAGGGTAGCATTTAAATAACACATAAATTATTATACAACTTCAACATCAGGCAACCATAACATGAACTTATTAACCCCATGATCTATATTATCTAGGAGATCAGATCAGATCAGAGTATATTTACAAAAGCCCCCATATATTGTCTAGTGATTGGATGTATGCAGAGACGCAACAGTGGAGACCAAGGAATCCACCCCACAAGAATTATGACCTCTGCAGATCTCGTAAAAGCCCTCCTCTCCCCAACTCTGTCCCCATGAGTTCTTCAAGATCCAGTAAGGCTTCTCCTTAAATCGGATCGGAGCAAAACCAGAAGAACCATACCCCACCAGAAGCACTCCATGATCGATACGCTTTCCGCAGATGTAAGGGCATGAAACTCCCTTTACGTATGTTTGCATGAACACGGCATTGATCCCAACTGCAAGTGGGCCATGGTGCACCAAATTTGCAGCAATTTGATCTTCGTCTGTGGAAATAACGCTGAAGTTAGATACAGCAGCAACAACTTTGCTCTTGTCAAATTTGC	557
PpEST454_115591399	GAAGAACAACCTTTGCCCGATGTGTAGGGCACTAGCTATAATCCCAGAAGACTACCCCTGTTGGGATGGTGATGTGCGGTTACACCAAGCATTCTTTGTGCATTTGAAGCTTGCAGCTTGAAAAAGGCTTCTGGGTTTAGGAGCTTTACAAATAAAGGGGTTGCTGGCTTTGATTCGAGGCATTTATAATTATGGTCTTTATAGAAACATGAGGATAATGGTAATATTATTATCAGCTGCAGTACAATGGCGGAGTGTACCAGTTGAAAAAGTCAAGAGTGCGCTACTCAAAAAAGACCTTGAGCCTTTGAGAATCTTAATCAGCATATACCCGTCGCGCTTTGGAGTGTTTCTTCGAGTCAAACTCATCCAACTTTTTTTGAAGTAATTACAGAAAAAAGAACGTAATATATCTTGTTTAAATGAAATAGTTATCGGTATGTGTCGCGTGTTTTGTTTTGTGCGTTGTTTGTGTGCTCTGTTTATGGGTTGTGTCCTTTTTATTTCTTTTCGTTTGGGTTTTGAGTTGATTTGTAATAAAGAACCATCATTCTCTGAAGAGAATTCAGAATCGATCATGCAGCTTGGCACGCTAGCATTAGATGATCCCAAAAG	615
PpEST454_115591400	GGCCTCTTCCACCACCACAAGGATGAAGACAGACCCATTGAAACCTCAGACTACCCTCAGTCTGGTGGTTACTCTGATGAAGGACGTACAGGCAGCGGCTACGTGGGTGGTGGTGGCTACGGCGATGGTGGTGGCGGCTACGGGGACAACACTGCTTATTCTGGTGAAGGACGTCCCGGCAGCGGCTACGGTGGTGGTGGCGGCTATGGAGAGAGCGCTGATTACTCAGATGGCGGCCGTTACAAGGAGACCGCTGCATATGGCACCACTGGCACCCATGAATCTGAAATTGACTACAAGAAGGAGGAGAAGCACCACAAGCATCTTGAGCACCTAAGCGAGGCCGGGGCTGCTGCTGCTGGTGTTTTTGCCCTGCATGAGAAGCACGAGTCAAAGAAAGACCCAGAGCATGCTCACAGGCACAAGATAGAGGAGGAGATTGCTGCAGCAGCTGCAGTTGGGTCTGGTGGGTTTGCCTTCCATGAGCATCATGAGAAGAAAGAGGCAAAGGAAGAAGAGGAAGAGTCTCATGGAAAGAAGCACCACCATCTCTTCCCCCATCTACAAATAAATACTATATTTTATATTTATATATTGTGATTTTACTTATCTGTTATGAGTGAGGTTTGATCTCAACAATGTTATAATTGTTGAGTGCTTATGTGTGCTTGTTATATGAGTGCTATGTATCTATCTATTTCTCGTTGTTGATAATAAATAATATCGTTTACTTGATTTAAAAAAAA	746
PpEST454_115591401	ATCTTTGTATAACTAATAATATTTATGTTTAACTCAAATCAAGTGCTTACAAATCCGTTTCAAACTCCTTTTTTCTTCGATCATCATAGTCGAGAGAGATGGCTTACTCTGCCATGACTAAGCTTGCTTTGGTGGTGGCCTTGTGCATGGTTGTGAGCGTGCCCATTGCTCAAGCCATAACATGTGGCCAAGTGTCCAGCAGCCTTGCACCATGCATACCCTACGTGAGAGGCGGTGGAGCTGTGCCTCCAGCTTGCTGCAACGGCATTAGGAACGTCAACAACTTGGCAAGGACCACCCCTGACCGCCAGGCCGCTTGCAACTGCCTGAAACAGCTTTCCGCCAGCGTCCCCGGAGTCAACCCTAACAATGCCGCAGCGCTTCCCGGCAAGTGTGGAGTTAGTATTCCTTACAAGATTAGCGCCTCCACCAACTGCGCCACCGTGAAGTGAGCCCGATCCCGCGCCAAGTATTTTCGGCCGCAGATAATATTAGAGAGTCGGAATAAAAATGTGGCTATGTGATCCACTTAGGGATTCCTCACGACGGAATCGTTAAGTTATTCTATGTAATCTTTATCTTTGTATAACTAATAATATTTATGTTTAAGTAAAA	615
PpEST454_115591402	GCACGAGGGGCATGCTTATATTCCATTCTGTCGTGTGACCGAGAGGCAGAACAAGGTTGTGATTACTGACAGAATGTGGGCACGGTTATTATCATCAACCAATCAGCCAAGCTTCTTGGATCCTAAAGAGGTCGCCAAAAAGGTCGCCGAAACGAAGAAAGAGGATACAGAAGCCGAAGCCCAACTGATAGATGCGGAAAACCATGTTGAAGCAACTGCATCGTCTGAACCAAAGGACTGCAGCGTCTGTGACCCAAACGTGTAGGGAAAAAGACCAACAAGCAGCCTATTTGGCAAATCAAAGATCCTTGTGTTTGCTGTTCCCTTTTCAATTTCGCTCCATCTCTGCATCCCAGTTTGATATAGTTTATCTTCTTACAAGAGCACCCAAACCCGTTGGTGTTTCAGGTTTGAGTGTTTATATGTTGATGTATGAAGTTGTGTGTGTTCATTGGTGAAAAGAATTAAATTTGAGTTTCACCAGCAAAA	489
PpEST454_115591404	ATGCGAACTTTGAGAGCCAACTTATCGATATTGAACAGGTCGAGGAGGGAGAACATGGTGAGGAAGGCTTTGCTTGGGTTTAGGATTTCTGGGTTTGTGTTCTGCTTGATCTCTTTCTCGGTTATGGCGGCTGACAAGAACCAGGGTTGGGCTTTAGATTCCTACTATCGGTACAAGGAGTTCAGGTACTGCTTGGCAGTGAATGTGATAGGATTTGTGTATTCAGGGCTGCAAACCTATGATTTAGCCTATTTCTTCACCAGCGGAAAACATGTAATGCAGCTTCATCTCCGCCATTACTTTGATTTCTTGATGGATCAGATTTTGACATACCTTTTGATATCGGCATCTTCATCCGCTGCAATTCGGGCTGACGACTGGGAGTCGAATTGGGGCAAAGACAAGTTCCCAGATATGGCTCGTGCGGCCGTGGCATTGTCCTTCCTTGCCTTTCTTGCCCTTGCCTCCAGCTCCCTCATCTCTGGTTACACACTTTGTAACCTGAAATCCATCTAGTTCTTCATATACTTACAGATTTACTGAGTTAGATTAGATGGACAGTTAAAAAGTCACTTAATTTTTAAGAAATGTTGCAAATTATGTAGAGAAAGTTACTTTTATGTTGCATATGCGTCATGATTCATGGATGATTGGCACAAAAAA	663
PpEST454_115591408	AAGAAAAGTCAAAGAAATTGCTCACAGAAATCAGCCTGCCCAATGGCCTCTTGCCCTTGAAAGACATGGAGGAATGTGGTTATGTGAAGGAGACTGGGTTTGTGTGGCTTAAGCAGAAGAAGAGCCCAACCCACAAGTTTGAAAAGATTGGGAAGCTGGTCAGTTATGCCCCTGAAGTCACAGCCTATGTTGAGAATGGCAAGATCAAGAAGCTCCCCGGGGTCAAGACCAAGGAGCTCTTGGTTTGGGTGTCACTCAGTGACATTTACGTTGATGACCCTCCAACTGGGAAAATCACTTTCAAGACTCCTTCTGGGCTTTTTAGGACTTTCCCTGTGTCAGCTTTTGAGAATGAGGAAGCTGCTAACAAGGATGTCAAGGCCAAGAAGGAAGTGAAGGAAGCCAAGGGAGCTGTGGAAGTCTAAGAAGAGGCTTCAAAATGTCAAGAGGACTGCAAGTGTTTTCATATAAAGGCTTGGTCTTTGTCTGTTGGTTCTTGCTTTTTGTCATTCGGATTGTGTTCTGTTGCTTTCCAGTCCTTTTACTAGTGCTACTTTAAAATGAAATAAAATTAGAGTTTTTTTTTCC	588
PpEST454_115591409	GTTCCAGCTGAAGTTGAGACCAAGGAGGTGGCAGAGGAAACCAAGGCTGCTGAGGCTGAGGCAGAGGAGCCAGCAGCAACAGAAACAGAGAAAACAGAGGCAGAAGAGCCCAAAGAGGTCACAGCAGCGGAGCCTGTTGCTGCTGTTGCTGAGGAGACCAAAGAAGAGACCCCTGAAAGTGCTGAGACCCCAGCAGCTCCTCCAGTAGAGGAAGAGAAACCAGAGGAAACTCCCACAGATGTTCCGGTCGAGAAGACTGAGGAGTAGAAGATTTATGACATCATCATCATCATCATCATCATCAGAGAAGTTTGTTTGTGGGGGTTATTTTTTAAGTTGCATGTCCAATTTGGTCAGCTTTTTAGCTACATTTATATTTTGGTTTTTAGTTTTAAATTAGTGGGGTTTGGCATTTGGAATCTACCCTTATTTTAAGCTTTATATCATATATGTTCAAGACGATGGCATGCATGGTGTTAGATTGAAGTAAGTGGAATTGGTGTGAAGAAGAGATGTGATTTCTGTTAGTTTTGAATAATATTTATTTATGCCCTTATAATATTCTTGTTTGTTTTGCTGTTAAAAAAAAA	590
PpEST454_115591410	TAGACATAGCCCACAAAATTTCTGCAACGGTAGTGGGCGCTCGATATGGAGCATTGAGTTCAAAGATGAATTACAAATGCTGGAATTGAGCGGCAAGCTGCAGGTGGGTGCACACTATTTTGAGGAGGGAAATGTGCAATTAGATGCAAAACATGAATGCAAAGATACAACAATTTTTCAGTCCTCTGAAGATAGTGCAATTGCCATAGGCAATATTATTCGCCAACATGAGACAGAGTACTTGTCATCTCTCGAGGAATCCTATTCGAACTTGCCTGATACCACTTTCAAGGATCTTCGAAGAAAGCTTCCAGTTACCCGCACCTTATTTCCATGGCAAAATACGTTGCAGTTCAGCTTGACAAGAGACATTACAAAAGAACTTGGCATTGGAAAGTGAATTCCACCTGTTCAACTGAAAGAACGAGTTTCTTCCCATCTAGACCCATTGCTTGAGTATGCCAGTCATACTTAGCGCTGACTATCTGTCGTTCCATTCTCTCGTTTCCATTCTGAGTCATGTCCTCTGCCGTTGAAGCTTCTTTCCCTCCGCTTTGGTGCTTGTAATATAATTGTTATTTATCTCGTGTATAGTAAAGGGTTGTGGCTGATTCTCGTTGTGTTATAAACTTGTAACTACTGAAGCTGTCGAGGAGTTTGTAATTTTATGTATTCTGAGGAGTGGCTTAATTTGTGCCTTTTCTTTCTACAAAGTGGAGATTTAAATTAGAGAAAAAAA	739
PpEST454_115591411	AGTTAAAACGGTTACCTTTAGTGGTACTCAGAATGGTCTAAGAATCAAGTCATGGGGGAGGCCAAGCACTGGGTTTGCTAGAAATATTCTTTTCCAACATGCTACAATGGTCAATGTCGAAAATCCTATTGTCATAGATCAACATTATTGCCCCGACAACAAAGGGTGCCCTGGTCAGGTTTCCGGAGTTCAAATTAGCGATGTGACATACGAAGACATACACGGTACATCAGCAACAGAAGTTGCAGTAAAATTTGATTGCAGTCCCAAGCACCCTTGCAGCGAGATCAAATTGGAGGATGTGAAGCTTACTTACAAGAACCAAGCAGCTGAGTCTTCATGTAGCCATGCAGATGGAACAACTGAGGGTGTGGTTCAGCCTACAAGTTGTTTGTAGGGTGGAAAAATATGAACTGCTTGTAGAAGTATTGAAATCCAAAAGTTTGCCCTCCACGCCCTAAGGACAAATGAAAAGTGAATTATACGATTTATAGGAAGAATAAGCTTGTGGCGTTGGCAGCCTATTTCGGCTCCCTTGATCCTGGCCGTTCAATTAGTTTAGTTTGTTCAAACTCGTCCACTTCGATGGGTGTTTATGTTATATGAACTGTTGTAAGATTATGTCCGGAAGACGTTAAAAAAAA	644
PpEST454_115591413	TGACAACACTAAGATCAAGGCTGATGTTGTGGTTTTTGCAACTGGTTATGATGGTAAGAAAAAAGTTAAGTCCATCTTACCAGAGCCTTTTCGCAGCTTGCTAGAATACCCTTCTGGTCTCATACCCTTATACAGGGGCACAATCCATCCTTTGATCCCAAACATGGCTTTCGTGGGTTATCTCGAGAGTGTTTCGAACCTTCACTCTTCAGAACTGCGCAGCATATGGCTGGCTAGGCTGCTGGATAACAAATTTAAGCTCCCAAGTGTGGAGCAAATGCTTGAGCAAACAAGGAAAGAATTGGAAGTCTCGAAGAAAACAACCAGGTTCTACAAGAGGCATTGCATTTCTACTTTTAGCATCAACCACAGTGATGAAATTTGTGAGGAGATGGGGTGGACATCTTGGAGGAAGAATACTTGGTTGGCAGAAGCATTTAGCCCCTATGGCAGTCAAGACTATCTGAAGAAACAATGAACCTATAATTTGCAATAACATCCTAAATGTATAATTGATAGCTCCTTTACACCAGAACTCAAAATAAAGAACACCTACTTGCAGGAAAAATGATCAATGTATCATGTATTAGCAAATCATAATCTATATTATCTGAATAAAGAAATTTTCCATTGTTAAAAAA	641
PpEST454_115591414	CCACAAAGGTTGAAGAAGCTCTTGTCACTTCTTTCAACCTTGGTAAGCAGCACAGCTTAAACTAGTAGGAGCAGTTTTCTTATATTTTGAGCAACTGGGTACTGTGCTGATAGGTGATCTCTCTGTGCCTCTCTCTCTCTGTGCCTCTCTCTCCTACTTCCTCGTGCCGAATTCGGCACGAGGGAGAGCCACAACTAGGGGTGACATGACAACCCAGATTCTCACGATGAGCGAAGGTGGAACCTCACGCACAAGCGTTGGCACAACCGTCGGCTATGAAACACCGACGATGGTTACCATGGTAAGGATGTCACAGAATCTTGGGGTTAATCCTGCAGCCTAACTTCAATGAGCAAACAAGCCTTGTAGCTTGGGTAAGGTGTGAATAGGGATACAGCCTTCATCCGCGGATTAATTCATAGTAGACTAATAGTTAGTAATTGCCAATTGGAACTCTCAATTAACCTTTTACAAATTCTGACAGTAGTTGCCTTCATATTATTTGGGCTGCTTGTTTGTTTAATGGGGTTTACACTTCATTTTCTTTTCCATGATGGATTGGATTG	566
PpEST454_115591415	CTCAAGGTTCCCAGTTTGATAGTGAGACCAATAACACAACTATATTTGTTGGAGGGCTTGATTCGGATGTCAATGATGAAGACCTCAGGCAGCCTTTTTCTCAATTTGGTGAAGTTGTCTCGGTGAAAATACCAGTCGGAAAAGCATGCGGTTTTGTTCAGTTTGCTAATAGGAAGGATGCTGAGAATGCAATGCAGATGCTGAATGGAACTGTTATTGGAAAGCAAACAGTTCGTCTTTCTTGGGGCCGCAGTCAGGGGAACAAGCAGTGGAGATCCGATTCAAGTAACCAGTGGAATGGGGCACATTATGGAGGACAGGGTTATGGTGGTTACGGACATGCTGCGCCACAGAGTCAGGACCTGAGCATGCATGCTGCAGCCGCCGTTCATGGGGCTTCTTCCCAGGGCTATCAGAGTTGCCAACAGCATGTAAACTGAACTTACAAGAGTGGCTTTTTAGATATAGTTTTCAGTGCCTTTAATTTAAGTAGGATTGATTTAGCTGGTTATTTAGCTGAATCTGTAATGTGCCGAATTTTGTTACCGGATTGAATTGATATCTTGAAAACAATGTGTGAGTAAT	585
PpEST454_115591416	AAGATGAGGAAGAAAGCCCTTGAATGGAAGAAGTTGGCAGAGGACGCCACTGCCCCAAAAGGGTCGTCTTACTTGGCTCTGGAAAATGTGGTTAGCAAAGTGCTTCTTTCCCCAAGAGATTAGAATTGATTCAATTCCATCTTGTTCTTTTTTTTCTTTCTGGTGTTTTAATCCGTATTTGGATCATCCAGTTCCTGATAAAAAAAATAAAATATGTACCGTTTGCCGAGGCTTTTGAGAAATTCAACTGCCCCTCGTGCCGAATTCGGCACGAGGCACCCCTGACCGCCAGGCCGCTTGCAACTGCCTGAAACAGCTTTCCGCCAGCGTCCCCGGAGTCAACCCTAACAATGCCGCAGCGCTTCCCGGCAAGTGTGGAGTTAGTATTCCTTACAAGATTAGCGCCTCCACCAACTGCGCCACCGTGAAGTGACCTTGATATGGGACAAGTATTTTCGGCCGCAGATAATATTAGAGAGTCGGAATAAAAATGTGGCTATGTGATCCACTTAGGGATTCCTCACGACGGAATCGTTAAGTTATTCTATGTAATCTTTATCTTTGTATAACTAATAATATTTATGTTTAAGTAATCTTCTTTTTTCCTATAATTAAAAAAAAA	622
PpEST454_115591418	ATTAGCAGAGGACACACTAAGAACTGGGGGATCTGGCAATCCCAAAGAAGTTTCACCTAATGAGTTGTACAGTCAATCTGCTATCTACATTGCAGCTGCACATGCTTTGAAACCAAATTACAATGTTTACAGTAGTGCCTTGCGGCTGGTGCGATCCATGCTTCCTTTACCTTATCTCAAAGTTGGATATCTTACTGCACCACCAGTGGGGAAATCAATTGCACCTCATAGTGATTGGAAACGATCACAATTTGTTTTGAATAATGAAGGGCTTCAACAGGTTAACAAAGGTGAGCAAAAACAAAGCATCTCTGGCAGATCAGGAGAAGCTGCTATAAAAGTTGACGTTCCAGATATCGTTTCTGTTTCATCATGTGGTGATCTGACTTTACCACCTGGTGCAGGCCTCTGCATTGATACAATTCATGGACCTGTCTATCTGGTTGCTGATTCATGGGAGTTCCTTGACGGATGGCTTGATGCAATCCGTTCAGTTTACACAATCTATGCGCGGGGTAAGAGTGAGGTTCTGGCAGGTATTACAACAGGCTGATTTTTTATTTATTTATTTTTTAAATGTATCACCAGTTCCATGATTTTGTTTTGAGTGATGTATAATTTTTGTATTGAGGATGACTTGTTCAAATAAAATCTGTATATTATAAAATTTGGATGCGTTC	680
PpEST454_115591419	TTTGGAAGCCGGGATGGTGAACCGGAACAAACTGTGGAGAAAAACCCGGTTCGCGTACTTGGCTCTGGCCGAGCCGTGGCCCAAAGTTTCGGGCTTTGCCAAAGTGGACCTCTCCACTGGTGAAGTAAAGAAGCATATCTATGGCGACGAGAAGTACGGAGGCGAGCCTCTGTTTCTGCCCAGAGACCCAAATTCGGAGAATGAGGACGATGGGTACATTCTGGCCTTCGTTCACGACGAGAAGGAGTGGAAATTGGAGCTGCAAATCGTGAACGCCATGGATTTGAAAATTGAAGCTACAATTCAATTACCGTCCAGAGTTCCGTACGGTTTTCACGGCACGTTCATAAGTTCCAAGGACTTGGAGAAGCAGGCCTGAAATTTCTACTGCCATATTATCCGTTTGCAGTTGAAAATGTTCAGAGAAAATTACAGAGGACAATTACCTGTGGGAAGCTATCTGATACGCCCCCGGAGTCTCCTCTGTTTCCCCAATTTTTTAATTTTACTGTACGTAATTTTGGGTGTATTTAGAGATTTTAGGGTGAGAGGTTTTGGGGGGGACCAGCTTGTAGCTTGTGGGAGTAGCTGTAGGATTGGAGCTCAGCTGGTTTTTCTCCTTATTCTTTCACTTCTATATGTCGTATATAATATGACTATACAACATGAGTGTAAAAAAAA	681
PpEST454_115591421	AAATAAATTTTTGAATCCGAGGCACTCCGGGTAGGCACCAGTGGCTGCAATTTTGTGGAGCATCGGCTGGAGTCCCTGGCTCACGGTACTTGGAAGGGTGACCATCCTTCCTGAACTCTGTTAGATATGTGATGTTTAAGAACTGGACCTTCCAGTTTTCATATTCCATCTGTTTGATTGATTCAGATATGTATAGATTATTCACTGGGTCAGCTTCAAGATTTTTGTAGTCTGTTTCTGGCTCCAAATAGGGATCGCAAAGTCCCCCTTCGTTCCATGTCCCGTTCCTGCAATTTACATGTTAAAACCTCTTAGACTCATTAATTATCAATTCCTTAATTTAGGCCATGCATGGTGGCAACTGTTAAGGAATAGAAAGTTGTAAAGTCACCAAACTACACTGACTGCATTTCATTCTTTTGGGATCCATAGTGTTGAAGAATGTAAATGGAAAATTTTCGTCCTCGACTTTAACT	476
PpEST454_115591422	CTTTCTCGGTTAAGCAACATTTAGAGACCAAATATTCATACCTTGATGTTGCTGGAAGGACAGTGGTGGTTCTTGAAAAGGAAAACGTAGTTCCAGAGCACAACTCTCCTTTCCAGGTTTACTACAGCTTCAACCCAATTTTTATGCTGGCAGAACCACTAATGTTAGTGTCTACATTTTTCTTCGTGTTCATGGCTAGTATAGCTTACCTACACATAGATTTTTCGATATGCAAGACATCATCTTGATTCTTCAAGATGATTAAGTGGAGCTAAGGAGCCAGGACGCTTGTATGTGAACGTTGGCAGTTACTCTGGGTCCTAAAATTTGAAATTACCCTATATGATGTAGGTTACCGTGAGATAAATTTTGCTGTGCATTGACCCTCTCACTTTATAAACCTGAATGTAGCGTTATATTATGGACCTAGTCTTAGAGATACACAAGGATTCAAATGTGTTTTGATAGTGAAAATACTTTGTTATAAATCATTTTAGATAATATGCAGAAAA	512
PpEST454_115591423	CAACACAGCAAGTGGTTCCTGCAGAAGCTTGGACATGAAGGTCTCTACAATTTGTTGATGGCATACGAGGATAAGTCAGCTTATGCATTGTGTTCCTTCTCTTTTTCCACTGGACCTAGCGTTGAGCCTATTACATTCCTGGGTAAAACTCCGGGGAAAATAGTTCCGGCAAGGGGACCGACTGATTTCGGATGGGATGCAATGTTCCAACCTGATGGTTACGACCAAACTTATGCCGAGATGCCAAAGGAAGAAAAGAACAAGATTTCTCATCGCTCCAGAGCTCTTGCACTGGTGAAGTCTCACTTTGCTGAAGCTGGGTACACTTTCCAGACTAACTCTCTGTAAGAGTGAATTTTCCTTATCTTGTTGCAACATAAGACGCTTCCAAAGTATTGCAAGTTTTTTTCTCTTACTAGCAGTGTTTCCAGTTCCCTATAGGAGAAGATAGTGTGGAGGAACCCCTTTCTCACACATGCTGTAAACTTTTATAACATTGATTACACACATTTCAGACAAAAGTATTTATGAACTAGATATAGAAAAAGAATAACTCTATTTTGAACCATTGGATTTGTACTAGTTCTGTTCTGCCCCCATATAGTGATGCAATCTTTAAGTAATGTG	627
PpEST454_115591424	CACCGACCTATCCAAGCTCCCGCTGTACACCACCCACCGCTGATCCGCCTTATCCTCCGTCCCGTAATCTTCCACCACTGTCAAGCACTTGACGGGTCCAGTGTGACCCGTCAATACAGACAGACACGAGTGTGCCCCGCCTTCCTCCCTTCTCCACACGCAGATGTTCTTGTCCGCCGATCCGCTGAACACCAAGTTTCGGGCCGTGGACAAGCACAGAACGGCCAGTTTATGGCCGCGCAGAACCCCACCGTGGGATAAGTGCTTCTCCCACTCCCAATAATTCACCAACCCATCCGACGACCCACAGTAGACTACCGCCGCTTCCTGGTTCATGGCCAATGCCGTCACGGCGTTCTCCTGCTTCAGCAACGTCTGAACCAACACGTGCGTCGTTCCTTTCCCTTGCATCTCCCTCCTCCAAACCTTCACCGTCCCGTCCGCGGACCCGGTGAACACCA	461
PpEST454_115591426	CTACAGAGTTAACTGTATCTGCTACATTGAAGCAAAAGAGTTCATCTGTAGAAGGTATAGAAAAGTGGCCGTATGAAGCTGCTGCTATAGCTTTTGAGGCTATACCACGTACTTTGGCTCAGAATTGCGGGGTGAATGTGATTAGAACAATGACGGCGCTGCAGGGAAAGCATGCAAATGGTGAAAATGCATGGATTGGCATTGATGGTAACACTGGTGTGATAACTGATGTGAAAGAGAAAAAGATATGGGATGCCTACAACGTGAAGGCCCAGACTTTTAAAACGGCCATAGAAGCTGCTTGCCTACTTCTCAGAATCGATGACATTGTGAGTGGGATCAAGAAGAAGCAGCCTCCTGGTGCCAAAGCTCCTTCGAAGCCTCAAGTTGAGACAGAAGGCGATGCAGATAATGAGCAAATAATTCCCGAGTGATCATCGAGAGCACGTGGTTTTCTCAGTTTAAATGAAGTTTTGCTTTAAAGAAGAAAAAAAGGAGCATCATAAGTTTGATGAGGATATTTTGTAGGTTTATAATGTCACCTTAACTTGGTAGTGTGTGTTTTGTCCCTCTTCTTTCTTTCTCAATCCACGAGGGGTGGGAAAGAAGAGAAGTCTTCTTATTGGAGAATGCTAATGTTAGTTTGACATGTCATCTGTGTATCGAACACAATTTATTTGTTAACTTCTTGG	692
PpEST454_115591427	GGGTTTGCCTTCCATGAGCATCAGAGAAGAAAGAGGCAAAGGAAGAAGAGGAAGAATCTCATGGAAAGAAGCACCCCCACCTCTTCTAAATTTACAAATAAATAGTATATTTTATATTTATATATTGT	128
PpEST454_115591428	TTGTTGAAATTGTTAAGCTAATTTCAATTTCAATTTCAATTTCGTTTCCTTGTAGTTTTGCTAATTCTGCACATACAAGTGTTACCATTATGTTAACTTATTAGTTGTTTTTTACGGGTGATGAGTGCATGGGGCATAGCTGGCATAGTGCATGCCTTGGAAGGTTGGAAGGAGCATGAGTGGGGCTACACAAAGTCCAAAGTTGACAAAATTTGGCAAGCAACTTTTTAACAAGGCTTTCAGCCTTTTATCATCACCCCAAAATTAGTCGATCGCCTTCATCAAAACATTAATTAATTACATGCCCCCTTTTTTTTTTTATAAGCAATCCCTTTTTTTTTTTTTTTTTTGGCCAAAAATAATCCATTGTTTCAGTAGGGTTTTTAATTATGGGACTTTATTAATATGGCTTTTATTATCCCCCCCCTTATCAGTTACTCAATTATGGGATATCCCTATTTATTGAAGTACCCTTCATCCCAAAAATATGGTTTTGTGGGAGGATAAGGTTATGCTTTGGCTGGCTTCCATTGTTCAATGAGGATTTGCATAAAGGATTTG	561
PpEST454_115591429	GACCAAATCCAAGAACAACCCACATATTTGATAACTGCATTGTAGAAAGCTTCTATAGCTTATCGGATCAGTCCAGCTCTGCCTCGGTGAGTTTCCTTAGCTTCTGTTACACGTGCAAGAAGAATCTTGAGCAGAAAAACGACATCTACATTTACAGAGGTGAGAAAGCTTTCTGCAGTCGTGAATGCCGCTACCAAGAAATGTTCTTAGATGAAGTTGGGAACTCAGAGTTTGATGATGCTATAAGGACTTGTTCTTGAGTTCTCTCTGTTTTCCCATTGATGATTTTTGGAGACCAGAAAACTGGTAGATCTCAATTTTTATCTTGTCTTCGCCCCCCTAAGTTTTACCCTCTCCCCTCCCCTGCAGATAAAAGATAAAGAGAGGAGGAGATATTTTAGTTTGTTGCTGTAGAGTTTAATTTATTTATTTGAAGACTTATTTCATTGCCCTGAGGTTCTCGTCTACCCACTGTTTTTCTTAATGCGAACTTCTAGC	498
PpEST454_115591430	TTCCCCTTTGATCCCTGTGGTTGAGTTCTTTGATGCCAACGTTATGAAGAAGTATAAAGTGAATCCTGACCCTGAAACCTTGGACATCGCCAACACTGCGGCTAAGCAGAAAGAGATTACGGTGGTGATGAAGATCTACTGGGGCGATGCCCGTGAGAAGATCATTGAGGCTATTGACAAGATTCCATTGAGCCTCCTTGTTATTGGAAACAGAGGCCTTGGCAAGCTCAAGAGAGTCATCATGGGCAGTGTCAGCAACCATGTGGTAAATAATGCTTCCTGTCCAGTTACTGTAGTGAAGAACAATCCGGACCAGGAAAGCTAAATCCTTTGTCCCCCAATGCCCTGCTTGGTAAATAAGTGCAATGCTGCCTCTGGTTCAATCCCTCCCTTTCCTGCAACTGCAAGCCGTTTTTAGTTTGCATAAGATTTAGTTAAAATTATGTTTCCAACTGTTTGTTACTGTATCTTGAAGTTGGACAGATTTCATGTATGTATATGCTGGAGTTTGTGTATGCGTATAGCGTTATATATGAG	537
PpEST454_115591431	CAGCTGCTGTCACTGAGTCTGAGGCTGCAACCACCGAGAGCCAAAAGGAAACCACACCAGTAGAAGCAGAAGCAGAGGCAGAGGCACCTGCTGCTCCTGAAGCTGAAGCTCCAGTTCCAGCTGAAGTTGAGACCAAGGAGGTGGCAGAGGAAACCAAGGCTGCTGAGGCTGAGGCAGAGGAGCCAGCAGCAACAGAAACAGAGAAAACAGAGGCAGAAGAGCCCAAAGAGGTCACAGCAGCGGAGCCTGTTGCTGCTGTTGCTGAGGAGACCAAAGAAGAGACCACTGAAAGTGCTGAGACACCAGCAGCTCCTCCAGTAGAGGAAGAGAAACCAGAGGAAACTACCACAGATGTTCCGGTCGAGAAGACTGAGGAGTAGAAGATTTATGACATCATCATCATCATCATCATCATCAGAGAAGTTTGTTTGTGGGGGTTATTTTCTAAGTTGCATGTCCAATTTGGTCAGCTTCTTAGCTACATTTATATTTTGGTTTTTAGTTTTAAATTAGTGGGGTTTGGCATTTGGAATCTACCCTTATTTTAAGCTTTATATCATATATGTTCAAGACGATGGCATGCATGGTGTTAGATTGAAGTAAGTGGAATTGGTGTGAAGAAGAGATGTGATTTCTGTTAGTTTTGAATAATATTTATTTATGCACTTATAATAAA	676
PpEST454_115591432	TTCTTCATTCCCTGAAAGGTAGGCTTTTTTTTTTTTTTTCTTTTTTCAAATAATCGGTAGTTACCCCCCCCCCCCAACCAAAAAGTTTTTTTTTTAATTCCAAACGTGAAATTTTGATGTTAAGATTGGTATAAGCCACTAAAAATTAGGGGGAGATCATTTTCCTCCCCCTTC	174
PpEST454_115591433	ACTTCTTGGGCCTTTAATGTCAGTTACATGAATTTGGCAGCTTTTTCAGTCTACGGTTATGCAATTTTGGTGCCATTGGCATTTTATTTCTTGCTTCACTATCTGGGCTCAAATGCCAGCCTTGTTCGATTTTGGTGTATGTGGGGATACTCTCTCTTCATATTTGTTTTAGCCTCTTTTTTGTTGCTTATCCCGGTTGAGGCTTTTCGGTGGATCATTATAATTCTTGTTGGTGCTGCCTCCTCATGCTTTGTTGCCTTCAATCTCAAGACTTATATCGAAGGGAATGATGTTGTGGTGATCGCCGCATTTCTCTTGCAACTGGCTCTGGCAATCTTCTTTAAGGTCTACTTCTTTCCGTGAGCATTTCTAAGTGCAGTCAGTCTCTGAATTCTGAATTTCAACCAACCCCATTCACTTGATTTCGGGGTATTTGATTTAGACATTGACTGGAATGGCACTTCTCTAGAGGTGGGTTTTCCTGTGTATTCAAATTACTCACTTGGTTGTATTGTAACCCCCCCGAAGAGCTCGTGATATGGCGTGGTTTAAATTTTTTGAAGAGATAAAAGTGTGGCTCTAATGAGTAGGACTTAGTTTGTATGGTTTTGTATTGGCTTAAGTAGAGAGAGCATATATTGGTATTTGTATTTCACGCTTTTCTCAATCTTAGAATTTTTCTCCATC	687
PpEST454_115591434	GGAAATTATGCAGAGTATAGTGGAGCTCCAAATGAGGAAGAGGTGTTGCAATATGCGAGAGTTGTGATTGATTGTGCAACTGCTGATCCAGATGGTCAGAAAAGAGCTGTTATTATTGGAGGTGGTATAGCTAATTTCACAGATGTTGCTGCTACATTTAATGGAATCATTAGAGCCCTCAGAGAGAAGGAATCCAAGCTAAAAGCAGCAAGAATGCATATATTAGTGAGAAGGGGCGGTCCAAATTATCAAACTGGTTTGGCAAAGATGGGTGCGTTGGGAGAGGAACTGGGAGTTCCTCTTGAGGTTTATGGACCCGAGGCATCAATGACTGGAATTTGCAAGCAAGCAATTGAGTGCATCATGGGTGAAGAATAAGAAAGAATTTATTATTTTCAGCTCTTTTTATCAGTTTGTGCGCACGCTTCAGAGTGTGTGTTTTATGATTTGGCCAAAAAAAATGTGTGTATTGTGAGTTTGTCTTTGGAAGATGAGACCACGGCTGAAATAATTTAAACTTTCCGATCTTTATAGTTTTGGGAGTCTCTGACTGATTCTTTCCATTTGTTTTTAAGTGTTCATGTTCTTGTTAGAAAAAAAAA	602
PpEST454_115591435	ACCAAAATGCAGCATGAAGAGAACAAGGAAGAGATGTATCTGCAAGAACAATTTTTCAAAGACCAAATCAAAATAATTCATGAATCAAGGGATGCAAGGGAAGAAAGCTTTGAGAGGCTGCAGCAGGAAGAACGTGACAAGGTCAAGCAGTCGTATGTCAATCCTTCAAATGCCGAGGAAAAGAAATACAAGTCGGTGGAAATTGATAACTTCATCAAGTCTCAAGAAAAAGAGATGGAAGAATTTGTGGAAGAGAGGGATATGCTAATAAAAGCTCATGAAGACAATAAAGCTGCAATGAAGCGGAGGCAGTGGGAGGAAGAGGTAGAATTGGAGAAGGATTTTGATGCCAAATATACCCAGCTTATGGAGAAGTATTCCCCACATCGCTCCTGAAGAAACTGCCCGTGTCCTTTGAAGGCGAGAGATTTTAGGTGGAATGAGTCACTAAATAGGTTTAGGGCAGTTTATGTTTTTTGTTGTGTGGTTAATGATGGATTCAAACAATTATACTAAAAGGAACAGGCAAAGAAACTATCTATCAAAATGGTGGTACTCGGGATATATGAGGTTACTTAGCTTCAGTTGGTAATGCCAGAAAATTATCGTTGATGAATATTGTCTTTATTCAATGATTGATTGGCATGAAATTCTCCTTCAATGGCTGAAACTG	673
PpEST454_115591436	ATTTCACAGTCAAGGATATTCATGGTAACGATGTAAAGCTGAGTGAATACGGTGGGAAGGTTCTCCTGATAGTAAATGTTGCTTCCCAATGTGGTTTAACACAATCCAACTACAAGGAATTAAGTGTTTTGTATGAAAAGTACAAAAACAAAGGTTTTGAGATCTTGGCATTTCCTTGCAACCAGTTTGGAGGACAAGAGCCAGGAAACAATGAGGAGATTCAAGAAGTTGCATGCACGAGGTTTAAAGCTGAATTCCCAATCTTTGACAAGATTGAGGTGAATGGGAAGAATGAGGCGCCCCTTTACAAATTCCTGAAATTACAGAAAGGTGGGCTCTTTGGAAATGGCATCAAATGGAACTTTACCAAGTTTTTGGTTAACAAAGAAGGAAAAGTTGTGGAGAGATATGCTCCTGTGACATCACCTCTTAAAATTGAGAAAGACATCCAGAGTCTGTTGGAATCTTCTTGAGTATCAAGGACAACAGAAAGTGTATGCTTTGGCTTTGCAGAAAATAAAACGTGGCTGGTAGATGAAGTAAATTGATCAAAGCATGATGGATGTGTAAAAGTATGATTATGACTCGAAACAAATACATGCCTTGTTTATTAAGAATAGATGGAAACTTGTTCAAGGTCTCTTTATATTGTTCAAGGGGTAAGCATATTCCCGATTAAAGCCGTATACCCACATCAATATTTTATCATCAATAATTAAAATAGATTGTTTGTCCGTAAAA	741
PpEST454_115591437	AGCAGTAGCAGTTTGCCCCACAGACACATCAGAGTGGAACCCAAAGCATTAGGCCTTCCAAGTGATAAAAGTTAAGCCAGGAACCGTTCCCGTTGGCCATTTCCTTCCGAAAGATCACATGGTTTGGGTTCCAAAGAAATGTACATGATTTTTTGAACCCAGATATGATCAGTTCTACATATATGGTCACCTCAGCATAGTGCCAAACAGTTTGAAATTAAACCGATCGAATCCATCCGATTACTTCTAGTCACTATGTATTTCAGCAACCTACATATATACTCATACAAGCATGCAGTAGTGGACATGTTTTACTTTCAGTTAATAGATAATATGATTTGGCCTTCTGTTGCT	354
PpEST454_115591438	AGCTTAATGCTTCTCGTATTAAAGTTCTTCAAGCTCAAGATGATGTGGTTAACTCCATGAAGGAGGCGGCTTCCAAGGAGCTTCTGAATGTGAGCCAAGATCACCATGGTTATAAAAAGCTTCTGAAAGATCTTATCATTCAGAGTTTGCTCAGGCTGAAGGAGCCTGCTGTTTTGTTACGTTGTCGGAAAGAAGACCTACATCTGGTGGAGGCTGTTTCGGAATCAGCAGCACAGGAATATGCGGCCAAAGCAAATGTTCATACCCCAGAGATTATAGTGGACACCACTGTCTTTCTTCCACCTGCTCCTACCCATTTTAATCCCCATATTTCGTCCTGTTCTGGAGGTGTAGTGTTGGCTTCTCGAGATGGGAAGATTGTATGTGAGAACACCCTTGATGCACGGTTGGATGTTGTATTCCGTAAAAAGCTTCCAGAGATCCGCAGAAAGCTCTTTGGTCAGATTGCTGTGTAATGGGATGAATTGTACGGTTTTCTTTTACCCTGCATTATGTGGCCTTGGAGAGATTAAGGACTGGTCAGTGACCACCAAAGAATCTATTGTCAAATTATTTGTTTGTGTATTTCCCATTTTTATTGTGGTCCGAATAACTTTTATATATGTGTTCCCAAAATAGCTTTAGCTGTTATGTGCTTTGGTGTTCATATCTCGTCTGGGGCATGACAATATGAACTCATTCTTGTTGTTGATGATTTTAATAAAAGTTTGCAGCTTAGAGTATTTACCGGTTTTAAAAAAA	762
PpEST454_115591439	AAAGAAGTCCTTTGATATGGCTATGAGGCACAGGGATATAAGGCGAAGCATGACAGGTAATCTACGGCCAGTTTTGACGAATGTTCCGGCTTCCTCTGTGTACAGCGTCAGAACGAGACCAGCAAAAAGCAAAACTACTAGTGCTACGGACTCTCCTCTTGCTACATGCAGCAATGCCAGCTCCGAACCAAGTGTCAGCAATATTCCTGTTAGTTTAGAGGGGTGTGAAATTGAAGATGTTGATCTTGGAAGTGAGGGAGGAAACTCCTCCCCTGCAAGCCACCAAGGTAGGTGACCACTCATAGTACCATCGACCCCGGATTATTGGTTTCGCATCCATCCTTGTTATTCTCCCATCATTATTATTTTACATGGGGGCCTACCTAGCACTATATTTAAGCCACAACTCATCCCCGAAAGGAGCTGATGGTAGAAGGCGCACTATAATACTGTAAATGTTAGAGAGTTTGTGAGTGCATGTTTATTCTGAACATCCTTGCTATGCTAGTCGAACAAAATATCAGGCGCCTTTGATGAACCACATTCTCTGTCATCAGTTAGGTTCTCATTAGCAATGATTTTGTATTGGATTTTTTATGAATGAAAGTTGAAGACCTCCTTCAGCAAAAAAA	632
PpEST454_115591440	CAACGATGACGATGACGATGACGATGACGCTGCTGACGCCGACGCCGACGATCCTATCTCCAAGAAAAGGAGAAGGCAGCTGAGAAACAAGGATGCAGCGGTGAGATCAAGGGAGAGGAAAAAGATTTATGTGAGGGATCTGGAGATGAAGAGCAAGTACTTGGAAGGCGAATGCAGGAGACTGGGGCGTTTGCTCCAGTGCTGCTACGCTGAGAATCACGCTTTGCGCCTCGGTTTGCAGATGAACAATGCTTATGGGCATGGACATGGTGTTTTGGCCACCAAGCAGGAGTCTGCTGTGCTCTTGTTGGAACTCCTGCTGTTGGGTTCCCTGCTTCGGTGCCTGGACATCATGTGCCTCGTTGCTCTGCCTCTAATTCTGATGGCCGGACTAAGAAATCCACTGAACAACGTGGCGGCAAACAAAGATCTAGAAAATGTGGATCTAAGGCCAAGAGGGGCAGCAAGTAAGATGTTTCAACATTCGGTGCTCCTATGTTTTTCTAAAAGTAGGAGATGCAAAGCGTCGAGGACAAAGATGAAACATAGTCGATTTCCTTGTTTATTGGGTTCTTATGTGAGCTTTGCTCTCCCGCTTCTAATGTTAGCAACTTAAGGTTGGTAGGTTGGATTACTTATTTATTTTTGTTTTCCCTTTTGTCTATGAATAATGGTTTTACAGTATGATATGGAAATCCTCCNAACTATGTTTTTTGTAACAAAAAAAAAAA	731
PpEST454_115591441	GATACAGCCGTGAGTTGACTAAGGTAGGGGCTGCCGGGTCCATATACAGAGTGGCTGTGACTGGACCTCAATTGGTGAGGATTGCGGTGAAGCCCACAAGGCTCTGTGTTCAAGAATGTGGGAGAGAAGCAGAAGTCCACAGTCTCGTTTGTGGCCACTAAAGGTGCAGACAAGACAGCAAGGTCAGAATTTGGTTCAGTTGTGTGGGCAAACCCACAGCACCAGGTGAAGATCCCAATCGCCTTTGCATGGACGCAGTTGATAGATTGAGTATGGCTTTGTTATTTTGGGCTTTTTGTTGCTTGGCCTTGAGCAAGCTGGGCCGGAAAGAAGCACGGGTGAAAATTGAAGATTAACCGAGAGTTGGGAGTTTTAATGTTTATTTGGTTATTGCCTAGAGGAAGGCAGCTCAAGGGGC	418
PpEST454_115591443	AGCAGATACTGAACGTGTATCTTTTCAGACTGAAAGTAATATCCAAATGCTGATGGCTGCAAGTGAACAAATATCATCAGGCTTAGATTCACATGATCACAATCATGTGCGCTTAAATAATGCCCACACTTTGGTACGGATTTTATGCCACAAGAAAGATAGAGAGGCCTCCAAATTCTTAAAAAGGCAATATCAGTTCCCCATGTCTTCAGAGTATGATGACACTCCGTCAAAGGATCCAACTTCCCGGTCACCTCTCAGATCAGATCTTACGAATCGAAGCACGTCGTTTCATTGGAACAAGATGAGTCCTACTAGTTTTAAGACATTTAAGAAGAAACTTCAAGATGCAACATCTGAAATCAGGAACGTGGCGTGGTAGTGTGCAGCAAGAGAACGGGCTGTAAGGCAACTTGTTCTCAAATAGATGCCGAAAGGGAAAGGGCATCGAGTTGACTCTCCGGACCGGTAGAAGAATGAGGCACCGAGATTTGTGTGCAGCCAGCCAATTTTTGTATTCCGGTATCCGTACAGCTTTATTGGCAAACTACCACCTCCATTATGATGCTAGCTAGTTTGTGCGTTAATTTATTCGTTGAACATAGGGGGACAAAACATAAAATACCAAAAGACTATCAGTTCTGTTATTCTGCAGCGGCCCAAAATTGGGAGATTTTAGAATAGTTTGTCCCTATATTGCGAGTAGAATACATTCCTAAAACCTTAAATCAAGTAATTTCGCACTAAAAAAAA	753
PpEST454_115591444	AGCTTCATGACATCGATGCATTATCAAGGATGGTCGATCCTTCTCTAAATGGACAATATCCTACGAAGTCTTTATCACACTTTGCAGATATTATATCTCGATGTGTTCAGTCGGAGCCAGAGTTCAGGCCACTGATGTCTGAAGTCGTGCAAGACCTATTAGACATGATACGGCGAGAGCCTCACGGCAGTGGATCAAGTGAAGATTGACTTCTTTGTGAAATGAAGACCTAATGACCAGATTATCAAGGATGGGGGGTGCGTTGGTTGTGACTACTGCTAGAACCAAGAAGATACATCCCTTGTAAACAGGCTGCAGATGATGGCCCCAAACTTACACCACCAATATCTGCGTCGCAAGCTTCTTTAATGCGACCAGCTGCACAAAGTTCTGGATGTGAACATTCCAACAGTCCGATTTTGGTGTTCAATACTCTGTGGTCATTCTATTGTTTGTCTGTCCTGCAAAGTTGAGCTAACCCAATTGTTTAGCTATTATTATTTGTCAATTGTCACTATAAATTCTTGGTAGTGAAACGTTTTCAGCTAGCTCTGTGATGCCTCACGAACTTGGTTTCTACCGATTCAAAATGTAATCTATTCCATTTTATAACACATATACATCATGAGTTTTGTGAAGGATGGGTTAAATTCGATTTT	659
PpEST454_115591445	TCCAGAAATCGAGACTTTTCTCGACAATTCGATTAAAGAAATGCCCAAAATTGGAGCTGAAGAAGAAAAGCAAGCAGCTTTGGGTTCGGAGGAGGCTTCTTGTACTCTGTGTTGTTTGGTGAAGAATCGGAAACTGAACCCGATTGATATTATTCCTGGTGGGTCGATGAAGATTCTGAGAGAGACTCCAACATCGGCGATAGTCAGGTTCAAGGCCGGGAGCGTCGAGCCTGCGCATCACCACACGTTTGGGCACGACTTGGTTGTGTTGGAGGGGAAGAAGAGCGTGTGGAATTTGACGAAGAAGGCGAGGTACGATCTGGGTGTTGGAGATTACTTGTTTACACCAGCTGGGGATTCGCACAGAGTCAAGTACTATGAGGATACTGAGTTTTTTATAAAATGGGAGGGCCAGTGGGATATGTTCTTTGATGAGGAACTTGAGGCTGCACACAAGGCTGTTGCGCAGGAATTGGAGAATGGGTCGAACTGAGAATAATCAATGGCAGTTTGGGTTGTGGAAATTTCAGTACTTGCTGGTTGTGTTCAAGTCTTGAAGAATCAGATGATGCTTTATGTGTTATTAAGTATTTTGGGGATGCTTGTTCAATATGGTCTCTGTAATGAAGTGCTACTTACTAGTATTTACCGTAGTTTGTGTTTGAATAATAAAGTTGTGTTCTTG	685
PpEST454_115591448	ACCCATCGAGGCCGCTAGAGATCCAAAGGGTACAACATAGGCAAGGACCAGCCAAAGCTTCAACCTCCACTCGCTCTCTTAGTGCGGAGAGTAATCAAAGTCTTCCTTGTTAACGCAAGTGAACATCAACGCCGCCAAAGATGCAAATATGCCAGGGAGGTAGAGGACGAAGGAGACCTGGACGGAGCTGCAAACGACGGCGTCGACCCAGAACCACCAACCGGCTCCGAACACGGCTCCGGCTACGCCTGGCCCGAAGATCGCCCAAAGCTCCGACACATCCATATGAAACGACGCCGCTCGAACTTGCTTCGGTGGTTATTGGTTCGCGAAGACAAACCGGATCGGGTGCCGTCTACCGGACTGTTCGAAAAACCC	378
PpEST454_115591449	GCACGAGGCAGCTGAGTCTTCATGTAGCCATGCAGATGGAACAACTGAGGGTGTGGTTCAGCCTACAAGTTGTTTGTAGAGTGGAAAAATATGAACTGCTTGTAGAAGTATTGAAATCCAAAAGTTTGCCCTCCAGTACTAAGGACAAATGAAAAGTGAATTCTACGATTTATAGGAAGAATAAGCTTGTGGCGTTGGCAGCCTATTTCGGCTCCCTTGATCCTGGCCGTTCAATTAGTTTAGTTTGTTCAAACTCGTCCACTTCGATGGGTGTTTATGTTATATGAACTGTTGTAAGATTATGTCCGGAAGACGTTAAATTTACAAGATTAAATTTTATTTGAAAAAA	349
PpEST454_115591453	TCGTCATCAATTTCCCATTCTCTCTTTCGCCAATGCTTTCCATCCTCAACCAAGTAGAATGGGAGGTCGGACACATTTCGTGATGAAGCAACTAGAAGCCAATCATGGTCAAGTTTGTAAGCATAATTCATGGTGGAAATGAAGTCAGGTAAAACAATGGTTTCAGGATCAACCAGAACAGAAATGTCTGATGAAAATGACCTTGATCTTGCCATCATCGAATGAAAAAATGGGGTACCGAGGAACGTGAAATCAATGTTGGGTTCGACCAAAACCCGCGAATCAAACGCTCCAGCGAAAGAAACAACAGAAGGGTCTTTGCTGAACAGCACAACTGCAATCTGTGGGGACAAAGCAAGCCATGAGCGAATAGCTAAATTCTGCCTAGCCCCAACAGAACCAGTGAACGGCCTAGGAGCTGAGAATATGATAATTCTCGGAGGTTCCGAAACGCCGGCACCTAGTTGACTAAGCTTAGGCCTCATGATCTGATCCTTGAGGGAAGGAAGAAAGCATTGAGTAGCATACAGGGAGAGACAAAATAACGCCAACCCACATAGCCAAATTGACCATAGACTCCATACTCCCACTTGAAACGCCTTCATTTTATGTGGAGTTGTTGAGAACAATGAGACAATCGTGAGCTAAGTAGCCTGGTATTGTATATCTCAATATATTTT	680
PpEST454_115591454	GTTATGCTTCAGAACTGGGAAATTATGCAGAGTATAGTGGAGCTCCAAATGAGGAAGAGGTGTTGCAATATGCGAGAGTTGTGATTGATTGTGCAACTGCTGATCCAGATGGTCAGAAAAGAGCTCTTATTATTGGAGGTGGTATAGCTAATTTCACAGATGTTGCTGCTACATTTAATGGAATCATTAGAGCCCTCAGAGAGAAGGAATCCAAGCTAAAAGCAGCAAGAATGCATATCTTCGTGAGAAGGGGCGGTCCAAATTATCAAACTGGTTTGGCAAAGATGCGTGCGTTGGGAGAGGAACTTGGAGTTCCTCTTGAGGTTTATGGACCCGAGGCAACAATGACTGGAATTTGCAAGCAAGCAATTGAGTGCATCATGGGTGAAGAATAAGAAAGAATTTCTTATTTTCAGCTCTTTTTATGAGTTTTGGAGGTTCAGAGTGTGTGTTTTATGATTTGGCCAAAAAAAATGTGTGTATTGTGAGTTTGTCTTTGGAAGATGAGACCACGGCCGAAATAATTTAAACTTTCCGATCTTTCTAGTTTTGTGAGTCTCTGACTGATACATTCCATTTGTTTTTAAGTGTTCATGTTCTTGTTTAG	607
PpEST454_115591455	TAGATGACCCATTAGGCTTCACCTGCGAGTGTGAGGCTGGTTGGAAGCGAACCCGTGACGGAGACGATGACNTTCAGTTTCTCCCCTGTGTGATTCCCAACTGTACACTTGACTACAGCTGCCAGCCAGCTCCACCTCCAGTTCCTGATAAAGAATTTCCACGCAACTTGTCGGCCTTTGACCCTTGCTACTGGGTTTACTGTGGAGAAGGTAACTGTGTAAGGAACAGAACATATGCACACACACCTATCTGTGAATGCAAATCAGGCTTCTCTAATCTTCTTAATGTCTCTGCATTCCCTTGCTACAATGAATGCACACTTCAACCCGACTGTAAAAGCCTTGGAATTACGGTTGCTAAATCAACTTCTACAGACAATAATCAAGCTACCTCGTTTTTGCCAGGAAAGTTGCAGTTGATGACTATGGCTATGGTCTATGTGGGTATTATTCTGTGGAAGTAGGGTGGAAAGTGCTGTCACGAGATTGAGCTTTCTATTTGTTTGTTCTATAGCTTCATCATACATGAATTTGATATACTTCAGGTTAATTTCGAGTTGGTGTAACATTCCTTGATTTTTCCATAGTTCATCATTCTGTATAAAGTTAGTTTGTATAAACCGAAACATAGTCATACTGCGATGACTGTCATATATGATATATTTCACATTATAATCTATAGAAAGATTGTTACTCTTAAAAAAA	705
PpEST454_115591456	TTGATGGAAGCGGCTGATGTGGATGGAAATGGAACAATTGATTACATTGAGTTTATAACAGCTACTATGCACATGAATAGAATGGAAAGAGAGGACCATTTATACAAAGCCTTTGAATATTTTGACAAAGACAAGAGCGGGTACATCACAGTGGAAGAATTGGAGCAAGCACTTAAGAAGTATAATATGGGTGATGAGAAAACAATTAAGGAAATCATTGTGGAAGTTGACACAGACCTTGATGGAAGGATTAATTATGATGAGTTTGCAGCCATGATGAGGAAAGGCGATCCTGAACTGGTCACAAACAGACGAAGAAAATAGACAGGACACTGTTTTGCTGGGCTAAACTCCTGGCGTGACCGGTTTGTTAATTTTGCGGGCTGAGAAATCATTTTCAATCTCAGTTTAGCTGCTTGGGATTGCATGTCGTTCGCCTGCCCTTTAGTGGGAGAGATGAGTGCTCAATTTACGTAAGTTTGCAGAATGATTCAACTTCTTTGTGTAGGGCAGATTTCCCCTTGGCAATTTAGTGGTGCAATGTAAGAGCATATGCGAGTTCTCTAAGCCCAACTTCCCCATGCAAAAGAGAACAAAATGAATACTAGTAATGATTTGGCCATTTTACCTAAAGTAATGATTTAGATTTTCCCGACATTTTAATTGCTTCAGGATAACGTTATTTATAAATTTCCAATTTTATATGTG	708
PpEST454_115591457	GCACGAGGACGGTTTGTTATGTCGGGTGATGGTGAAGGTCGATGCTGGTTTTGGGATTGGAAGACATGCAAAGTCTTCAGAACTCTCAAATGTCATGAGGGGGTATGCATTGGGGCTGCATGGCATCCCTTGGAGCAGAGTAAAGTTGCAACATGCGGCTGGGATGGCTTGATTAAGTATTGGGACTAGCAACATTTTAGTTCGGTTTGGACAAGGGTACTATAATTTGATGCACCCATTTCTGCTCAGTATGGGTATGGCACCATTATCGTCTGATGTTGGGGATTTTGCTGGACACAAGGTTACTTATAAGATTGCAGGACAAACCCTATTTATATCTTTATCTTACAATCACCAATATCATCCAGTTATGCNGGATATGTACTTGTACTTGTAACACAAGTTCTTGTTTTTTGTCGTTATTTTTGAAGACTTTTAGAAGTTTAACAAGGGTAATATTTTTGCAAAAGTCTGGTGTACTTGTAGTTCAGAAGACTCAGAGAAATTGACAGCTTCATGGATAGTCTTCTCCTGTCTTAAA	541
PpEST454_115591458	TACAATGTTTTCACATATCCAGATCACCACCACCCAACTATGCAAAACAAAGTGCCCAGAGAAACCGCGGAGGAATTGGAATCAAGTATTCAATGCAGGCGTGCCTGGTGTAGTTCCACCTCTCCAAATGTGGTTAGTTCTTGGAGCACAAGAAAAGAAATGGTGCCCCCTTATATGAGAGCCGTGAGTATGCCACCGGAAAGAGCAAAGGACAATCACAAAGATGACTTCCAACGATCCTTTTCAGATGCCTTCCAATATCCCACTCATGTTCACCCCAAATTGCCCGACTATGATGATATAGCAGCTAAATTCATGGCACTCAAGAAAGAGAGACTGCAAAGTAAGCCTCATTGCAGCAACCGGCAACTTTAGCTTAGTTTAGCACAAAGGCAAGTCTGCACTGTGTAGGTGTATGAAAAGGATCACTACAGCTTTGTATTCGTTCCATTCAGTTTCACATTTCTATTCTTG	474
PpEST454_115591461	GGAATTCCCGCAGAGTTTACTCTGATTTGGGGTTTAGTAGCAACCTGATGGAGCTTATGGCAGGTACTGATGGAGAGTCTGAATTTCGGGGTAATGCAGATGGAGATGAGCCCAATTTAAAATCAGGGAATCGGGTTTCTAGATTTAGTAGTGAAAGATACATTGGTAGAAGGAGTGCTCAATCAACTCCTGGTCATGGGAAAGAAGTCCCTGATTTGATCCGAAATCCTTCATTTGCGAAAAGATCATTTATATGTTCAAGGAGAGATGATGCAATGCCTCATGTGAGTGGTAGTTCCCATCCAGCTGGTGGTATACTGCTGGCTGCATAAATATTATTTGAAGTGAATAGAATGGATTGGAGGCCATGTAAGCTTTCTTGCTTGCAAATTTTACATTGATGTAGATTTGTTGGTATCTCATTTATTCTGGGTTTTATTGCCTGACCTCTTGTGTATTCATTAATTTGTTCATGAGCTGTTAATTACATGACAGTAAAGGGCACATTACTGATGTTCCAATTTGAAGTTGTTGATCGTTTTTGTTTTTCATCTTTTTAAGTTGTTTAATGATGATCTATGATACAAATGCCTCTTACAAAGTACTTAATGATGATTGCATTCCCACNCAGTTGGATACTGAATTGATTTTAAAAAAA	658
PpEST454_115591462	GCACGAGGCCAAACTCGTCTTCTTCCTCGTCGCTCTCCTCTTCCTCTTCTCCTTCTCCTTCTCCCACGCCCTCACGCCGTCCGATCTACCCGAGAAGGAAACCAACGGCCGCGATCCAGCCAACACCAAGTTTCCCGAATCCGAATCCAAGCCCGCGACCGCCATACTCTTACCCAGCGAGAAACGTGACTCCGAACCCGCCAAGGTCTTCGAATGGATACCGGAGGCCGCCGATACGAAGCTTCCGGATTCTGATGGCCCCACCATCTTGGCCAACGAAGAGTCGACTGAGTTCACACACAGCGAGTCCGTTCCGTTGACCGTCATCAGCTTCCGCCCCGTCAACCGCCTTCTTCCCCAGCACCCTATCCTTTTGTTTTGTCTTGATTTTAATGCAGTA	400
PpEST454_115591466	TATAATTGTGGGCATCCCAAGAACAAGGTTTTGACACCTGAGGTTGTGAACACAGAAACAGGTGCTTTTCTTCATAGGTTTCATGGCTTGAGGATGGTGAAATTGGGTCCATCCCATTCGTTTGGAATTTTCTTGAGGGACATAACAAGGTTGTTGAAAATGATCCCCAAACACGCCCCAAGGCTGTACACTATACTCGTGGAGGACCATGGTTTGAGGCTTGGAAGAATTGTGAGTTTGCAGACCTGTGGTTGAATGAGATGGAGGAGTGCACGCAGGAAACAAAGAAGAAAACTGAAAATTAGAAAGAATCAGTAGCCGACGTTCTTCGTTTTAAGTTTGAGATTCATTATTGAAGTTCATTCTATCCTACTCTATTTTTTTATTTATGTGAAATGTGTTAAATAAATCCCAGAAGAAGTTAGGTTGAGTTTACTATTGTTACTATTAGAACTGAACTAAAAATTTCTTCTACATAGACCTTAGTTTGTTCAGAGGGTTTACATTCTGTCTTCTGGGCTGATATTTGGTAATCTTGTAATTCTATTTATTCAGTTTTTTCATTGGAACCATAGAAATATATTTGTATAATTTGCAATCGTCGGTGTATAACTGCTGATTGATGAATAGAATGTGTTGCAATATTTT	648
PpEST454_115591467	TACACCGTGTACGCCAACTCCGGGACCGCCGGCACCAATCTCTGCTCCGTCATTATCCGCGGGATTTTCCGTCTCTCCGCTCCCGCGGGAAACCTCCTGGCTTAAGCCAGTCTATCCAGGTGAAGGAAAACACCTCCAGCTTCGGGCTGGTAACGATGCTAAACCTCCCCTCACTTCTCCCCTGCCTTCTGTCCCCCCGGACTGCTGGTAGTCCCTCAAGCGGCAACGCCTAGGGTTACCGGTCGATCCAAAGACCGCTTTTTCTTTTCTGTTAGTGTGAAAAAAAAAGGG	291
PpEST454_115591468	GGCACGTGCGTGACGGTGAAGGGCGCCGAAGAGATGGTGCACAAGCCTTGAGCATTAGAGCTTTCCACCAACACCCACGACACCATGTAATTCATCGCCGACTCGGAGAAGGAGAAGGAGGAGTGGATCAAATCCATCGGACGGTCCATAGTCCAGCACTA	161
PpEST454_115591469	AGGCATGAGGCAAAATTCTCTTTCATTATAGAGTAGAGACACTGGTGATGAAGACAACATATTACAGAAAAATGAAATAAGATAAACCAAAACCAAATAATAGAAAAAAGGACCTTCAAAAGTATGAAATTAGAACATTAGAAATCTGTTCTAGAGTGTAGAGCTGCAGCAGCAAGTAAACACACGAATTATTCATCCAGTGCCAATTAATGCAAAAGCCTTCAACAGCAGGGACTTGACTTGTTCAATCTCAAGCTCAAGACTGAGGCTTCTCCCACTTGAGGGGCTTCACAACCTCCCAGGTGAAGTCGGGGTCATCCCTTCCAAAGTGTCCATAGGCAGCCGTATTCAAGAACCTTCCACCGCCACCCCTCTTGAGGTCCAGGTTAATGGTGATCATTCCAGGCCGGAAGTGGAAGGTCTCCTTCACGATTTTAAGGATCTCCTTGTCTGGAATCTTTCCAGTTCCGTATGTATCGACAAAGACCGACAAGGGCTCAGGCACACCAATGGCATAAGAGACCTGCACAAGGGCCCTGCGAGCAAGCCCAT	552
PpEST454_115591470	TTATGCAATTTGGGGGCCAGCATCCTGGGGGTATGGGAGTTCCTGCTGTTGGCATGGCATTCCCTGGATACGTTGCTCAGCCACAACTTGGTTTAGGAAATCCTGAAATGACATGGTTGCCTGTGTTGGCGGGTGCTGCAGGAGCATTGGGGGCAACATATTGTCCACCCTATATCTCTGTTGATGGTTCTTATCATTCTCGCCCATCGGGACAAACGTCTTCTGTGGGTTCCTTAAGCAAAGAGAATAACGCAACTAAAACCAATAACGAATGGAAGCCTTCACAAAAGCCTGAAATTGTGGGCGATGAGTATGGGCAGCGACAAAATAAGCCTCGTAGGTATTCACAGATGAACGTGGCCAGTGAAGTACTTCAAAATAATACTGAGCTTGTTTGAATAAGTTGATAAAGGCCTTTGTCTAAGCCCTTTGTGATCTTCAGCCTATGTTATGGAGCACTTTGGGCCGATGTGTTCAAAGATATCTTAGTTATGAATGACAAACACCTGCTCATGCTGCACTCACTTTAAGATCAATATTGTGGCTTGACGGGTGGCAGTTCCTTGTTTAAATGTTCGGTTTTCTTGTGGTTTGCTTCTTCATTGAAAAGCTTGTGAGAAACGTAGACGGGCTTCCTCATAAACTACTAG	650
PpEST454_115591471	TTTGTTTGTGGGGGTTATTTTCTAAGTTGCATGTCCAATTTGGTCAGCTTCTTAGCTCCATTTATATTTTGGTTTTTAGTTTTAAATTAGTGGGGTTTGCCATTGGGAATCTCCCCTTATTTTAAGCTTTATATCATATATGTTCAAGACGAGGGCATGCATGGTGTTAGATTGAAGTAAGTGGAATTGGTGTGAAGAAGAGATGTGATTTCTGTTAGTTTTGAATAATATTTATTTAGCCCCTTATAATATTCTTGTTTGTTTCGCTGTATCTTTTTTCTTCTCGCCCTTGTGGGAATTTTTGTAAAAGTTTTGCCCTTCTTTATCCC	329
PpEST454_115591472	TATTTAATTATGTATCTGTTGTCTCTGGTTTTTCATAAGTGCTTAATGTTCATGCTTTGAAAAAGCTGAAGTTTGTGGACTACTTGAGTTGAAACAAACAGTCAATAAAGTGTATATGATGGTAGCTTCTGCTTATAAGAGCATTTGTCTTATTTTAACTCTTTAATTTGCAAAGTTGGTTGGTCTTATTTCTGCCTCGCGCGGAATTCGGCACGAGGGGTTTTTGGAGAATGGAAAGTACTACTATGACGCTCAGAGCGAGAACAACTACAATCAGAACCAGTATGAAAATTCAAGGGTAGTGGATTCAAGACACTGGTACAACAACAGGGGTAACTATGGCAACAACAATGTGAACCAGAACGAGGATCAGTTCCAAGAGAGTGAAGAAGAGTTCGTGCCATAAGCTGAGACTTGTTTTGATTAGTACCGCTTTGCTGTGTTTGATATATTTATCCTCAGATCATATATTCAAGTGGGAGTTAAAAACACAAGAAAAATAGAATATTTTATGAAGGGTTTTTGTAATGTTTATTTAATTATGTATCTGTTGTCTCTGGTTTTTCATAAGTGCTTAATGTTCATGCTTTGAAAAAGCTGAAGTTTGTGGACTACTTGAGTTGAAACAAACAGTCAATAAAGTGTATATGATGGTAGCTTCAAA	664
PpEST454_115591473	AGGAGAACGATAAGGAAGTGGGTTACAAAAAGACGATAACATCACTTGCAAAATCTGTTGATGGTTCGCATTTCCTCACTGGCTCGCTAGATAAATCTGCCAAGCTTTGGGATATTAGAACGTTGACGCTTATCAAGACCTACGTGACGGAGCGCCCAGTCAATGCCGTTGCAATGTCTCCTCTTCTTGATCATGTGGTGCTTGGTGGTGGTCAGGATGCATCAGCTGTCACCACAACTGATCATCGTGCCGGAAAATTTGAAGCCAAATTCTATGACAAGGTTCTTCAAGAAGAGATTGGAGGTGTTAAAGGGCATTTTGGACCCATAAATGCTTTGGCTTTCAATCCTGATGGAAAAAGTTTCTCAAGTGGAGGTGAGGATGGTTACGTACGTCTACATCACTTTGACTCGGATTACTTCAACATCAAAATTTAGGTTTGCAGCGTACTTTGATATCAATTCTCACTATGGAGCGTGCTGGAAAAGCTATTTTGCCCTTTTCCAAACCAGCTGTTTCTAGCAATTATTTCTGTAGTTCTGGTGTTGTGATTAAACAACCATGTTCTGTGTCAGCTTGTTGTTGGAAGAAAAACAGTTTTGTAGAAGATTCTATGGATGAGATGATCATATTTATCCTTCTAGTCGTTCCAATAACTTATCTGATTG	668
PpEST454_115591474	AAAACTGGCAGTCAAACGCCGTTCTGGTTGGTCAATCGTTGTCCTTCAGGGTCAGAGGCAGTGACAGGCGCACTTCCACCTCATGGAACGTTGTTCCGGCCAATTGGCAGTTCGGTCAAACATTCACCGGGAAGAACTTCAGAGTCTGAACAAAAACAAGAAAAAGTCCACATATTTACGATTTTCCCGCCATAATATATGTTTTTCCAATTTTACCCTTTCTTGGCGCCATTGTGGTGTTTTTACTAGATGCTGTTTTTGACTGGGTGTTGGAGAATGTGAAAGTGTGTTTAGTGGGGAGGGGGTTCGGGGACAACTTTGACTTTTTGGGTTGGTGTGATTTTGTGAGTGTGTGGACAGTGGAGGAGGGGCAGTAGGGTAAAAGTAAAAAGACAGGGTAACAAGTGTAAGGGAAATTAATTATTAAATTAAAAACCCAAGTGAGGAAATTGTAGAAGAGGAGGTTGAGGCGGCTGCAGAGAATTTGTAGCCCGCACCCTATAAATACTGGCAAAGCTAAAGTTGTAGTATATTATTATGATTTATATGCATGAGAAATGTATTTCTAGTAGTAACTTTGTTATTTTCTTGTTTTGTTTTGATTTACTTGGAAAGTATATTTGGTTTGTTTCAATGGAACTTGGCTTTTTGTTAGTGGGTTTTGGCTTAATTCAACCAGCTTTACACGGTT	691
PpEST454_115591476	ATCGATGCCTACAAGTTAATCCAGCGAATCGTCCTACTGCTGCTCAGCTCTTAAATCATCCATTTCTTAATAGACCCCTTACGACATCTTCTGGATCAGGGTCTCCTTACCATCACCATGGGCCGAGTTGAAAACATTTATTCAGCTATAAGTTGTGATGGTAATAAGCTCTGCCCAACACTACAGTACAGATGCAGGACTATTTATCCCCGCTCTGTAACTTGCTCCGGTATATACTGTGTTCAGCCCAGTGTTTTCAAAGGCGTGCGAGCGCGTCGGCGCGAGTCGTTAGGAAAACGCCCGTAGCGGTCGGCTGTTTAGCGAGTTGCACGTTTAGCGCGGGGAAGGCGTGAGGAGGCGTTGCAAGGCGTGTCTAGGCGGAGCAGGGCGCGCCAGATCTGGAAACTTCTGAACCGGAAGAAATTTGCGAGTCTGCAGATGTCTGCGAGGAAGATGAACTCGAGAGGAAGACGACTCCTTTTTTAATTTTATTTTTAGGTTAATGCAACGACGTCGTTCTGGTTGTTGTGTTTCGTAAACAATATTAAAGTGAAACGACGTCGTTTCACTGGGAGTGTGTTGAAAAATAAAATAAAAAACGCAAGTTGCTGGTTTTTTTTATCTTACCTTTATTGTAATAACCCTACGGCAAGAAGGATTAATAGTGGGAAATATGTTAATGAAACATTCAAGTTGATGTAAAAAAA	707
PpEST454_115591477	TTTTCATTTCCCCCTTTAAAAAAATTTGGGGGGTGTCCAATTTGGGTTTTTTTTGGTTCCCAAGAAATTTAAAAAATTGGGAGCCCTTAAAAATTTGAAAAAGAAATTTAAAAGGAAAATAAAAGGTTCAAAGGGTTTTTAATTTAAATAAATTATTTAAGGAAACCTTTTTTTCCATTTCCCTTTTTTTTGGAAAATTTCGGTTTAAAAAATTAAAAAAAAAAAATAAAAGGTTTTTGGATTCTTTTTTTTTTTTCCCGGGGGAAAAAAAGACAAAGGGAAAAATTAAATTAAATTAACCAAAAATTTTTTTTTAGGTTTTTAGGAAGTGGGGTTCCTGGAGTTTTTCCTTTCCAATAAAAAAAAAGGGTATTTTTTTTTTTTTTTTTTTTTAGGGGGAAATTTTTTTTCCTTCTTCCCATTTATCCCAAAAAGTGGGGGAA	443
PpEST454_115591478	CACGGGAGATGCTATTGGTGCACAGGACGATGTTAATGCAAAAGAACTTACTGCACTGAAGGCTGTAATAAGATGCGTTCAAGAGTACAAGCTTGAAGTGGACTACCCCCTTGATCCACTGCTTAAGAGGGTGGTTCAACTAGAGAGATCCAAAGCTGATAAGAAGAGAACTGGTGAATTTGGTAAACGCCAACAAGTAAAGAAGCAGAAAGGCAGTGGAAGATGGCGTGGATACCGTGGCCCTGGTGCTGCTGCTGCCCCTGCCCCCACTGCTGGTAGGCATGTGCAACCAGTATTTGGTGAGAGGGCAGCGTATGCCGGGATATCGGAGAGGTATGCTCTTGCAGGTCCACGCGCCTATGATTACCAAGTTCCCAGCCAGCCTGCATATGCTTCACAAGCTAATGATCAAAGGTTATATTACTATCCTTCCCAAGATGACAGAGTTCCACCAACATCTTATAATGCTACTCCTCCTAATTACGGCAGTTACGCTGGTAGTGGGTTGCCGTCGCAACACCAGCCGTACATGTAATCTGCATATGCAAGTATTGTAGAATAGTAGGCCAGCGTATGGCAGAAGGCGGGACAAACACATTGGATTAACCATTTTGCTTCTCCTATGTAGGCTTGTATTTTGATATGCCTTGCACAGATGGTACTTTGCTCTTCTGAATCTTAATCAACAAAAATATTTTGTTAAAAAAAAA	710
PpEST454_115591479	ACAACACTCGCCAAACGAGAGGCTGAGCTAGTTGGCTATGGTTGCATCAGAATTGATTTTGGCTTTGGCTATTATTGTGCAGCTACGTGTGTCACAAGACTCGCAACAAAGGGCTCCGTACACTCTTGACCACCTGGCTGTATCAGTGACAGAGGGAATTGTGGTCCTGCGATTGTCCTCTGTTGGAAACCTGTGGCCGAATGCACCGTTGCGATTCGCTTTTTGTTTCTGCGTTTCTTTTCCTCATCTATTTATTTATTTACTTCNGTATGTGTGGTTTCACCTTGTAATTAAGCCAAGAGTAGCCATGATGATTTCTCGATTTATCATCTGGTTGGATGATCTCTTGTTTTCCTCTGTAATCCTCTCTTCATTCTCAATTGCGTTTGGTTATTCGAACAGTATCCCCCACTCCGGCAAATGCATTCAAATGGTATCTACTCCTGCAAAGGCACCGCCCCTGAGCTTCGGTTCACCTGTCTCTGTGGATGGAGGAGTGGGTGGGTATTAAGAACGTTGACATGCTTGAGACAAAGTGGAGGGAGTTGATTTGGAAGAGGCACGAGTTCATGGGGAAAAAGACAATCGTACCCCTTTTAAGGCTCAGTTTTATGCATTCAACTCGTACAGCTGGGTCATTGACCATGGTTTTCCTATAAACTAATCTGATTCGTGTAGTGGTTATAGAATTTGGAAATTGATGAGGGCGTTGGCCTGCAGGTTTCCTCAAAAAAA	735
PpEST454_115591481	GGCTGCAACCACCGAAGAGCCAAAGGAAACCACACCAGTAGAAGCAGAAGCAGAGGCAGAGGCACCTGCTGCTCCTGAAGCTGAAGCTCCAGTTCCAGTTGAAGTTGAGACCAAGGAGGTGGCAGAGGAAACCAAGGCTGTTGAGGCTGAGGCAGAGGAGCCAGCAGCAACAGAAACAGAGAAAACAGAGGCAGAAGAGCCCAAAGAGGTCACAGCAGCGGAGCTTGTTGCTGCTGTTGTTGAGGAGATCAAAGAAGAGACCACTGAAAGTGTTGAGACACCAGCAGCTCCTCCAGTAGAGGAAGAGAAACCAGAGGAAACTACCACAGATGTTCCGGTCGAGAAGACTGAGGAGTAGAAGATTTATGACATCATCATCATCATCATCATCATCAGAGAAGTTTGTTTGTGGGGGTTATTTTCTAAGTTGCATGTCCAATTTGGTCAGCTTCTGAGCTACATTTATATTTTGGTTTTTAGTTTTAAATTAGTGGGGTTTGGCATTTGGAATCTACCCTTATTTTAAGCTTTATATCATATATGTTCAAGACGATGGCATGCATGGTGTTAGATTGAAGTAAGTGGAATTGGTGTGAAGAAGAGATGTGATTTCTGTTAGTTTTGAATAATATTTATTTATGCACT	645
PpEST454_115591484	ACGTGGGCAAGTCTCGACGACGCTACCTCGTAAACTCCGACGTCGTAGACCACCCGCTTTTCAAGGAGCTGGCAGACAGGTCCGGGGACTCAGACGACCACACAATCAATGTCGCATGCGAGGTGGTGCTGTTCGAGCACTTGCTTTGGATGCTCGAGAATGCCGATCCTCAGCCCGAGTCAATGGACGAGTTGGTCGAGTTCTATGCCTGCTGCTGATGAGGAGGAAGTAATATTATATGTAATGCTATATATATATATATATATATACGCATGTAGGTGACTGAGGAAAATAATGAGTAAGAGAGAGAGGTGGGGGTGATTCTGTGTGGTCATCTGCACAGTAGAAGGTTGTACATTGTTGATAGATCGAGTGGAGAGGAGGATAAAAAATTGGTTTGAGAGTGTGTGATTTGTTTGCACGGTTGAGGATGATTAACCCAATATTTCACATCCATCTGGGCTGGTGGGAAATTCGTCAGTTCTGTCATTCTTCTTTGTTCATTCTATTCTAAAGATTTATGAATATATATAAATATTAATGTTTATTTCTTGT	555
PpEST454_115591486	GATGAAGTCTCCCTGGTGAAGAAACTTATTTGTTATGACCCAACTCGGAGAGCTACGACCATGGAACTGCTTCAAGACAAGTATTTCAATGAAGAGCCTCTTCCAGTTCCTCTATCTGAGCTGCACGTCCCTCCCACCAAAGATATGAGTTCTGACTCTCCTGGTGGCTGGCAAGATTACGAAGATATGGGTACAGACTCTGATTTTGACGACTTTGCCCATGTGAATAAGACTACCACTTCAACTGGTTCATACATTCAGTTTTCCTGAGTTCAAAGGATAACGGTGATACCAATTGTTCTTGTTATTGTTATTTATTGCTTGGAAGCTTGTAGGGAATCAAAAGTATGGTTTCTTCAAATTTGAGCCCTGTTCGAGTGAATTATTATTGGGAGAACCTCTCGCATGTGATGGCTAGTGGTCAGCCTCTGATCGCCCCCAGGTCCGAGGCTGCGCGGACAGGTCTACCGTCACGCGAGCCAATTGTTGTAGGTCTCCGACACACCGTGGTATGTGGAGGAGAGAAGATAGATGGAGATTCTTGTAATTGAATATTCGAGGTCGCG	566
PpEST454_115591487	ACAGATTGCTGGCGGAGATGGACATAATAATAGCACATCCAGTGATGACGACCGGAAAAGCGAAACGAAGAACCAAGTTGTGGGGTGGCCTCCGGTGTGTTCTTACCGGAGGAAGATTAATAGCTTAAATGAGACGTCCAAAATGTACGTCAAGGTTAGCATGGATGGAGCTCCTTTTCTTCGTAAAATTGACTTGAGCATACACAACCAGTACGCAGATCTTGCCGTGGCATTGGAGAAGCTATTTGGTTGTTTTGGCATCGGCGAGGTGTTGAAGGATGCAGAGAACTGCGAATTTGCTCCTATTTATGAAGACAAAGATGGAGACTGGATGCTTGTGGGAGACGTCCCTTGGGAGATGTTTATTGAGTCATGCAAGAGGCTGAGGATCATGAAGAGATCGGATGCCAAGGGATTTGGACTGCAGCCCAAGGGCTTCCTCAAGGCAACTATGAAAGATGATCCTAAATAATCTCTTCCCAGAAGAAGTCGAAAATGGAGATCGATTTGACTGCATTTGATTTCCTCATCTCATGATATGTATGCTTTTTTTCTTTCTTTCTTTCTTCATATAATCAGTAGTTAATTGCTGGCTTTAAGCAGAAAGCTCTTGTTTTAATTACAAACGTGAAACTTTGATGTTAAGATTGGTATAAGGCACTAGAAATTAAGGGGAGATCATTTTCCTCCACCTTCATCATTCCTTCAAA	710
PpEST454_115591489	CAACAGCATCAAACACACCTACTCCATCACTCCTCATGTAAAAGTTGACTGCCAAAAAATTTGGCATCGCCCCTGCTGCTTTGTAACAGGTACCAACCATCTCCTCAAGTGAAGTTGAATGCTCCTTGCAAGCTTCAGCTTCAACTGGATATGTTGGGAAATAATTTTGGAAGAAAAGAGACGCACTTTTTGAATTAAGTGGCTTTGATTCTTTTCTCTTTGGGCATGAGCCTGGTTTCACCCCAGGATCTCCAGATTCGTTTTCCACCATATACTTCCATTGATAAGCTATTCCTTCTAGTGCTTCCTTTGAACCATCAGAGGTGAAAACAAGAAGCCGGTGGTTCTCTTGCACCATCTCAGTCACAGTGGGCCAATCTTCACCCTTCCTCGGCATTTTGGATACAGGAAACCAATATTTGTCTAACCCAGCCTTAGTAAATAATGTTGTTAATCCTTTTGGAGCTTTCACATAGTCCTCCAGCCTCGTGCC	493
PpEST454_115591491	AGCGAAGGGTTGAAGAAGAAGAAGAGATTGTCTGGGGAGCTTAATGGGGATGCTGGCAAAGATGTGACCACAATGGAGAAGAAGGTGGATGTTTGTGATGACGTTAATGGTGGGTTTAGAGATTTTTCATTGCAAACACAAAAGAATGGTCCTTTGCTTTCAGGTGATCGCCAAAAGGCCAAGCAAGTTTGGAGGAAACATGTTTGGGTGGTGTTGATGCTCGACTTGTTTGTCTGTGCCATCTTGTTTGGGATTTGGTTGTGGGTTTGCAGGGGATTCAAGTGCATTGACGGTTGAATTGGCTGATTTGGAAGGTTGTGGCGTCTTCTTGGGAGATGTTTCAGTGGTGTATTGTGTTTTTGCTATACTTTGAAGATGAATGAGAATTCTGTAACATTACAAACAAGCTCTTGGAGGGATAAGTTAGCGAAATCGATCGGGATGGGTTCGCAGTTTATTGTTGTACTGGTAACTTTCTTGGCCCTATCGATGAACTTCTTGTATGTATCTTAAGCGGTATAACTTGTGTTATACAGTTAGCGATAAGCCTTTTCATGTAATGCATCAAATTGTGTATACTTATAGGTAATTACTGTGCGGGCATTGTGTTTACTTTCCTTCCATTGTTTTCAGTTGATGTTGTAATTGCTCAAATGTTTTGATATTTGGGTTTACAAATAGAAACTGTTTGTTTGCATT	699
PpEST454_115591493	GAGAAGGTCCATTCGAGCTTAACGATGTTGTTTTGCTGTAATTAACGCTGTTCCAGTTATAGCCCTCATCAATTATGGTTTCTTCCACAAAGGCCTTGTTCCTGGCCTATGTTTTGGTGCTGGTCTTGGAATTACAGTGTTCGGCATGGCGTATATGTTTGTCCACGATGGTTTAGTTCCTAAAAGATTACCAGTGGTTCCCATATCAAATGTACCAGATCTGAGAAAGGTTGGTGG	237
PpEST454_115591495	AATGTCCTCCCAGCAATTCTCAGGCCTATACACCTTCCTTCCATCCAATTCGATCTCCGGCAGCAGCCCATGCGGCACGTGCGCGTCTTGGTACAACCTCAAGGAGCTTCCTTTCCGCAACGGGAAATACGTGTGGCGCACACCCCTGTGTTCCGGATCGCCCGCTATACCATGCTTGTACAGTGGGTTTTTCTCGAAAGGCGTGAACTTTAGAGCTGCTTCCATTGCTGTTGGCTTAAGAGGCACTCTCTTGCACGTTGCCATTGTTCAGGCAGCTCTACCCCAAGGAATTGTTCCCTTTGTCTTTGCTAAGGAATACAATGTACACCCTGATATTCTCAGCACAGGAGTTATATTTGGAATGTTGATTGCGTTGCCCATAACGCTTGTCTACTACATCTTGTTGGGGCTATGAAGAAAGCGAGCGGAGCCGGAGACCAACAATGGCTTTTTGCATTCATGCAAGCTGCTGCCGCAAGCTCATAATTAATTACAACGCAAAGATGAGAAATAGAAGAAGATGAATGAATGAATGAATGAGTTTGAAATTGTCTTTCCTAGTAAAATTGTAAAATCAGTTTGTAGTGCATTTAATTATAAAACAAGGTTTCCGTAGTTTTATTAAGGAATTATAATTTTTCCTTCAATTCTAAAAAAA	658
PpEST454_115591498	GAACAAAACTTTGTCAAATGAATTGAGAGAACGTAAATTACATGAGGTGAAGGGCTCACCCGAACCATTTTGACAATTACATACTTGTACCCATTCTCTCATAGAGAAAACCATTTTTCTTTATGTACACCAACCAACAACACAATAGGAAATACATAATGTTATAAACCCTACTCTACTTGTTCCTTTTCTTCTTTCCTTCCCAATTATACCTTTTTCATCATGTTCCTCTTTTTTTTTTTCTTATTGATTTACATATAGAAGGCAGGAGGCAAAATCACAGCCAAAAAAACCTCTCCTTATCTCTTTAATTTTATCTCCCTCTCCCAAAGAAAATTGAAAAAAAAGGGGAAAAAAAAAAA	362
PpEST454_115591499	GGCCTGTCAATGTTGGAAACTATCTTTTTGTACTACAGGCAGATCCTCCTGACCCATCCAAGATTCGTGATGAAGACATTATTGGAGTGACAGTGCTTTTGTTGACCTGCTCTTATCTTGGTCAGGAATTTATCCGAGTGGGCTACTATGTTAACAATGATTATGATGATGAACAGCTGCGAGAAGAACCTCCTCCAAAGGTCTTAATTGATAGGGTTCAAAGAAACATTTTGTCTGATAAACCCAGGGTCACAAAGTTCCCCATCAATTTCCACCCAGAGAATACTGAGAATGGAGAACAACCGGCACCTGATCAGCCTAACGAGGCAGATGGAAGTGGAGACTTGCTTGTTGCGCCTGTAAACCCTTCAGAGGAGCAATGACCTTAAGTATTGAACTCACAGGCTTCTTATTCCTTTTGGACTTCCAGTATTCTCTTTCAAGGGATACATTATGCATACTATTTTACTGTGTCTTTGCCAAAAAAATTAAGAGAATGATACCAAGGCTTGACCATACCAAGGAAGGGGTTTGAAGTTTACAACTTCTGCCCTGGAGCTGTGGCAAATATTGGTTCAGGAAGCCATTCTGACTTTTGGTGATTGGAAATCTGTTTAGTTTCTACTTTTATACTTTCTGTGCTCTGACTGGAATTCTCAAATTTGTAGTAATAGGACAGATTTTCACTTTGTTAACTTGACATCATGTGAATGATTGTAACTTTTTGGCTTCAAAAAAAA	740
PpEST454_115591500	AAGTACGAAGAATTCTCTCATTTTATAAGATCATTACATGCTCACCACAAGTATACAGTAGCAGTATTGAACAATTAAAGTAACCATGAAATAAAACTATAGCAAACAGAACACCTCGGGGTGAAGCAAAAGAACGACTTGCCGATAAGAAATGAAAAACTTGTAGAAGTTCCGAACTACTGGTGAGAACCCTGAAGAAGTCCATCACGAATCTGAGAAGCTACATCACGGACAGAACCAGGTCCATGGGGAATAAACACGGCAGAGGATTTAGAGGAAGCGCCAATTTCCTTCATGGTGTCAAAATACTGAGTCACA	318
PpEST454_115591501	CAAGGCCGGCAAGAAGTTCCCCAAGGAGGCCGGAGCCGCCCCCGGGGATAAGAAGAAGAAGGGATTGAAGAAGAGGGTAGAGACCTACAAGATTTATTTTTTCAAGGGGGTGAAGCAGGTTCCCCCTGATTTTGGGTTTTCCAGCAAGGCCATGGGCATCATGAACAGCTTCTTCAAGGACATTTTTGGGAAGTTCGCCCGGGGGTTTTCCAGGCTTGCAAGGTACAACAAGAAGCCGCCCCTTATTTTTTGGGGGATCCAGACTGCTGGGGGGGTTGTGTTTCCTGGGGAGCTCGTTAAGCCCGGGGGTTTTGAAGGGATTAAGGGGGGGACCAAGTTTACAAGTTTTTGAAGGGGGGGGGGTTTTGTTTTTTTTGGGATATGTAGTTTTTGGATGTCAAGTGTTTAGATTTAGGGTTTAGTTTAGTAGATATGTAATTCCCTATCAGTTCTTTCAACGAAATATTATGGTTTATATGTTTTGAATTTTGGGCTCCCATGGATTATCCCGGGAATATTGGGATTTCAAATTTGAAAGGAAATCCCATGTATTTAA	556
PpEST454_115591502	ACCCTTCACCTTGTGCTGCGTCTGAGGGGTGGTATGCAGATCTTTGTGAAGACCTTGACTGGAAAGACCATCACGTTGGAGGTGGAGAGCTCGGACACAATCGACAATGTTAAGGCCAAGATCCAGGATAAGGAAGGTATTCCCCCAGACCAGCAGAGGTTGATCTTTGCTGGTAAGCAGTTGGAGGATGGAAGGACTCTGGCCGACTATAACATCCAGAAGGAGTCTACCCTTCACCTTGTCCTCCGTCTCCGTGGTGGTTTCTAGGAAGTGGAAGTCTCTGGTGTCACCCTGCTTTTAATGAATGTTTCTGTGGTTCCCTTAAAACAATGTTTTTAAGTATGTTTTTTTAAGTTTCAAGTTTCATGGTACTGTTTCTGCCTCTTGGGGAGGCATTTATCTAGTTTGGTTTCCTGGTACTTTTTGTTTAATAAATAAATTTGTTCTTGAGTAATAATTTCATCTCTGTGCTTCTGGTTTGTCCGAGTTAAATCTGTTGTTTGCATGATCTATTTGCAGATGGCAAGGCTGCTTGGGTAGCATATTGTTTCCTGTTTATCGTTTGCAGAGGTTGAATTATTTGTTTGTATGCATACTATGGGAGTTATTTGTTTCAGAAATGTTGCATCGAGTGTTTCCTGGGCCTTTCCAAGGCTTCAA	660
PpEST454_115591503	CGGTTTTGGGGCAGGGCTTAGAGTTAAAATTGAGGATTTGGACACAAGGGAAGATGATATATTTCCATCATTTTCCTTCCCTTCTACACCAATTGAACCTGAAAATGTCGGAGACCATATTTTCTGTGCAACTTTGATGGATGGCTATTCTCCCACATTTGCATCTCCAGCAGCAACATTTGAACCAGACTACTTGCAGGCAGTGTCACCGTGCCAAATGAGCAGTTTCGGACTTGGCCTTGATTATGTGCAGACTTCAGAATCTGGTCTCAGTGAGATCATCTCAGCCCCAACTTCAGTGACCAACTCACCAATTGGGGATTTTGGTTTCTCACTTGATGATTTGGATTTTCACCATTTTGAAAACTCAGAAAGTTTTGCTTACGAGTCATAACTTTCCCTCACCCTTTAGAAAGAGAGAGGGAGAAAAAAAAGCAGAGAGAAGGAAATGACGCTTGTGAAGAGAGAGTTTTCCTCAGCCTAGGTAGTTAAATTCTAGATGTAGTGTGCTAGTTACTGTTTCTATGTGTCTTTAGTTTACGTTTTCCTTACTTCCAGTCTCATTGATTTGTAAATTCTTTGGTCCAAGAGGATTAGTTCTTCTGATTGTAACAAATAAAATTCGATTCCTGATCGAATTAAACTGTTCTAGATTTTCAATATTCTGAAATTAGTGGTGCTGGTGTTCCTTGAGAT	696
PpEST454_115591505	CACGAGGAAAGAAACTCGACAAGGAAGCAAGAAGATCAAAATGTCTCTTGTGACAGCAGAGATCAAGAGCAAGGCTGATGAGTTGTACCATGGAGATGGAATCTGCCAAGAAAAGTCAAAGAAATTGCTCACAGAAATCAGCCTGCCCAATGGCCTCTTGCCCTTGAAAGACATGGAGGAATGTGGTTATGTGAAGGAGACTGGGTTTGTGTGGCTTAAGCAGAAGAAGAGCACAACCCACAAGTTTGAAAAGATTGGGAAGCTGGTCAGTTATGCCCCTGAAGTCACAGCCTATGTTGAGAATGGCAAGATCAAGAAGCTCACCGGGGTCAAGACCAAGGAGCTCTTGGTTTGGGTGTCACTCAGTGACATTTACGTTGATGACCCTCCAACTGGGAAAATCACTTTCAAGACTCCTTCTGGGCTTTTTAGGACTTTCCCTGTGTCAGCTTTTGAGAATGAGGAAGCTGCTAACAAGGATGTCAAGGACAAGAAGGAAGTGAAGGAAGCCAAGGGAGCTGTGGAAGTCTAAGAAGAGGGTTTAAAATGTCAAGATGACTGCAAGTGTTTTCATATAAAGGCTTTGTCTTTGTCTGTTGGTTCTTGCTTTTTGTCATTCTGATTGTGTTCTGTTGCTTTCCAGTCCTTCTACTAGTGCTACTTTAAAATGAAATAAAATTAGAGTTTTTTTTCCAA	696
PpEST454_115591506	ACTTTCTTTAAGTTGGAGATGGTATTTGCACAAATGCACAATGTTTATAATGTCTTTTGTGTGTCTGATGCAGGTCAGTGTTGTCTGGGGGTTCAACGGCTATTTTTATGTTTGCCTATAGCATTTACTTCTATGCCAGATCAAACATGACGGGTTTCATGCAACTATCCTTCTTTATTGGCTATAATGCTTGCATGTGTTATGCGTTCTTCTTAATGCTTGGTGCCATTAGTTTCCGTGTTTCCTTGATATTTGTTCGCCATATATACGGTGCTGTTAAAAGTGAATGAACAAATCCGGCCTTAATGCCCAATCTGCTTCTCATTGCCTCACTCTTGCTCAGGAAATGCATGTGTAGTGAATTAGATTTGTAACATCCATGATTGAAGAAATCGAAACCACCATATAGAAGTTGGAAACTGTGGCTCTCAATGTATTCGTTTGTAATGCAGTTTTTAGATGCTGACAAAAAAACCTCGTGCCGAATTCGGCACGAGGGGAACCAAGACCCAAGCTGTTCAGAGTTTGCTAGCGAGAGCAAGATACTTGGTATGACGGCCCTGAGCTATAATTTTGCCTGTCTTCTTCTTCCTTAACTCAAC	602
PpEST454_115591507	CCCCCACACCACACCACCCCAACTCTCTCATTGGAATATGTATGTACAACCAACTATACATATATAATCTGTTATATACATATCTTGTGTTTTTTTTGGTTGTCAAAATACATATCTTGTTTGTTAGTTCGGCTTATATATAGGTACATATACAATTGTATATGTTTATTTCATTCCGTTACATAAAA	188
PpEST454_115591509	TCAACAGCAACATGGAAAGTGAAAGATCGCCGACTTTGGCGTGAGCAAGATCATGTGCCGGACCTTGGACGCCTGCAATTCCTACGTGGGTACTTGCGCTTACATGAGCCCGGAAAGATTCGACCCGGACACTTACGGTGGCAATTACAACGGCTACGCCAGTGATATATGGAGCCTGGGGCTGACCCTGATGGAGCTTTACATGGGTCACTTTCCGTTCTTGCCTCCGGGTCAGAGACCCGACTGGGCCACCCTTATGTGCGCCATATGTTTCGGAGAGCCGCCGAGCTTGCCCGATGGGGTGTCGGAGGAGTTCAGGAGTTTCATGGAGTGTTGCTTGCAGAAGGAGTCCGGAAAACGGTGGACGGCCGCTCAGCTTTTGACCCACCCGTTCGTCTGTAAAGATCCGAGTGTATCCGTTTCTTGATGGTGGGTTGTTCAATTGTCCAGTGTCGAATATCCGTGCGAGTGGATCCGCCTGTAATTAGGAGTCGGGTCGCCGGGTTTGGCATTAATATTTTTGGACGCTAGTTACCGTTGTAGGTTTCTGAGTTGTATGTATATACTGGGCCAGATTCGAATTCGGATTCTTTCTTTATCAAGTTAATTAATCACTCAAAAAAAA	625
PpEST454_115591510	CCAAAAGTATGAAATAATTTGGGGTCAAGCGAAGTTTTTTCATTTTATTTTTTTGAAAAAAAAAAAAAAAAAAAAACCCTCGTGCCGAATTCGGCACGAGGCCAAAAACCCATCAACCCAATTCACCAATTTCGCCATAAACACACCCGAAGATGATGAAAGTTCCAATTTTGGCCCTTCTGATCTGCCTCCTGTTCGCTTTGTCAAATGGGTATGGAGGAACCAAGGTCGGTGGCAGGCAGCAGATCGAAGACGTGAAGACGAACAAGGAGGTTCAGAAGTTGGGGAGGTTTTCGGTGGCGGAGTACAACCGGACGCAGCGGAAGAGCCACCAGAGCAACGGCGGCGGAGAGCTTCAGTTCTTGGAGGTGGTGGAGGCGCAGAGCCAGGTGGTTTCTGGGATCAAATACTATCTCAAGGTCTCCGCCGTCAGGAATGGGGCTCACATGCTGTTTGATTCGGAAGTGGTCGTGAAGCCATGGCTTCATTCCAAGCAATTGCTCAACTTTGCCCCTCATGGTCCTAATTAATTTAATTTCATGCTTGAATGAATTGGGGTTTTGTTGTACCAAATTAATGATCTTGGTGTAATCGGATGTTTAATTATCTTTTTCCTT	617
PpEST454_115591512	TTCCCCGGGGGGGGGGGGTTTAATTCGGGGGGCCCACTTTTTCCGGGGGGGAGGTTCCCGGGTTTCAAAAAAACCAGTCCCCTTTTGGGGATTTTTTGGACCAAACCAAAAAAAAAAATCAAGGGGG	127
PpEST454_115591513	TGGTAGCCGACAGCAGATGGGATCCGACCAAGCAAAGCAGACACTTTTGAGTTAGCTTGAGTAAAGCGAAATATGTTATCAATGAAGAGAAGCACATCCTGTCCTTCAGCATCTCGGAAATGCTCAGCCACAGTCAGCCCTGTGAGCCCAACACGAGCACGGGCACCAGGGGGTTCATTCATTTGACCATACACAAGAGCACACTTACTCTCACTCTGCTGATCTCCAAGCTTAATGACACCACTTTCCATCATTTCTCTGTACAGATCATTACCCTCTCTTGTGCGTTCTCCCACACCAGCAAACACTGAGAAACCACCATGAGCCTTTGCTACGTTGTTGATGAGTTCCATAATAAGTACTGTCTTCCCGACACCAGCACCCCCAAAGAGCCCAATCTTTCCACCCCTTTGGTAAGGTGCAAGAAGATCAACAACCTTAATTCCAGTGACAAGAATCTGCTGCTCAGTTGCCTGCTCAACAAAAGCTGGAGCTTCTCTATGGATTGGTAGAAAGTGATCGGTTTTTATTTCACCCCTCTCATCGATGGGCTCCCCAATAACATTCATAATTCGGCCAAGGGTGGCTCTACCAACTGCCACAGTGATAGGAGAGCCAGTGTTGAGGACTCTTTGACCTCTAACAAGCCCTTCG	654
PpEST454_115591514	ACAACCCAGTTTTCATCAACTTCCCACAACACTCCATTATGGACTTCCTTGTATGGAAACGAGTCCGAGAGAAGCTCATCACCAGTGAGGAGGTCTTGGTAAACCAACATGTTTGCAGCAGAGTCTTTCTCTC	133
PpEST454_115591515	GACGTATTCATGGGGCCATACCACACCGTGTTCGACTTTGGTGACCTTCAAATCGGATTCGCAGAAGCTGCTTAACAGCCATATCATTTTGGTTCTTTGTATCTTGTGATCTTCAGAAACTTTTAAGATGGAGATGTTGTACATTGTGATCAGATGATGTTCTCATGTTTGACTCCCAACGTTTAAGCTTTATATAGATGGTTTTTTTATTATTAAAAACCTCGTGCCGAATTCGGCACGAGGATTGTGAACAGAGAGAGAAGATGGTGATAGTGATTGATAGTATGCGGTTTGGTATACGATAAGGAAGGTATACCTTACTATGACATAATTTATGGGTATATAAGAGAAATCGATGTCGTTTAGCTAGGAGCTGCCATTGGCAAAGTTTGGAGGTGAATCTTTAGGGCATACGGGTCCTTTTTGTCTGAAGCCTGCAATTGAATTTGGGAACATATTCAGTGTGAGAATTAAATTAAGGGTAGTGGGAATGGTTGTAGGGTTTTTGAAGATTTCTTAGAAGGGTTGATCTTTGAGTGTTTCCAAGCTGGAATTGAAACTAATGTGTAGTTGCTTGAATAGGGAAAAATAAATTTCCTTTTTCATGTTTGGGGAAGAGATGGAATTTTGGGGTGTGGTTTTGGTTTTGTCTCATTTTGTATTTTCCATGGATTAGTTTCCAATTTCCATCAATAATTAATTCATTGATATGAAAAAAA	719
PpEST454_115591516	TGGTGATGCTGGTCTCACTGGCAGGAAGATCATCATTGACACCTATGGAGGATGGGGAGCTCATGGTGGTGGTGCCTTCTCTGGGAAGGACCCAACTAAGGTGGACAGGAGTGGGGCCTACATTGTGAGGCAGGCTGCCAAGAGCATTGTGGCCAGTGGACTTGCCAGGAGATGCATTGTGCAAGTTTAATATGCCACTGGTGTGCCTGAGCCTTTGTCTGTTTTTGTTGATTCTTATGGCACTGGGAAGATCCCAGACAAGGAAATTCTCAAGATTGTGAAGGAGAGCTTTGATTTCAGGCATGGTATGATTGCCATCAACCTAGATCTCAAGAGGGGTGGCAAGGGAAGGTTTTTGAAGACTGCTGCCTATGGGCATTTTGTCAGGGATGACACGGAGTTCACATGGGAGGTGGTCAAGCCACTCAAATGGGACAAGGTCCAAGCTTGAAGCTCTCTCTCTGTGAACGAAGAAGGCCCTTCATAAACAGTGAATTAATCTGAG	505
PpEST454_115591517	CAAGATTGTTCAAAGCCCTTGTTCTTGAAGCTGACACCCTCATCCCCAAGATTGCTCCCCAATCAGTGAAAAGTGCTGAAATTGTTGAAGGAGACGGAGGTGTTGGAACCATCAAGAAGATTAGCTTTGGTGAAGGAAGTCATTACAGCTATGTGAAGCACCGGATCGACGGGCTTGACAAAGATAACTTTGTGTACAGCTACACTTTGGTTGAAGGCGATGCTCTTTCAGACAAGGTTGAGAAAATCAGTTATGAGATTAAGTTGGTGGCATCTGCTGATGGAGGTTCCATCATAAAGAGCAGCAGCAACTACCACACCGCAGGGGATGTTGAGATCAAGGAAGAGGATGTTAAGGCTGGCAAAGAGAAGGCCACTGGTCTGTTCAAGCTCATTGAGAACTACCTTGTGGCCAACCCAGATGCCTACAACTAAATGTAGCATGTTGAAGAGAGTCTTTGCTTCCAGAATCATCATTCAATGATGTTTGTTTTCCTTTTTCTTTTCTTTCCTTGTTGTGTGTGGCCAAGGCCTTGCACTTGGAGGCCTTTGTTATATCAAAGTGTGACTGTTGTATTTTTTTTTTCATTCTCTAATAAATAAAAGGAATATCATCATATATTCTT	625
PpEST454_115591518	TTTTGAGATGAAGTACTTTCAGACGCCATATCTTGATGGGAGTTGGGATGCTTCAGTGGACGCCTTCCTCAGCACAGATGCAACTCAGGATGGTGGCAACTCAGTGGACTTTTGGAGCTTCGATGACCTGATTGGGGGAGGTTTTTGAGCGAACTTTTCCCCATACATTCTATTTTATGTAAATAAAGCTACATGTTAGTGAGTTCAATTCTGCGTCAGCTTCTACATTGTTTAATTTTCTGTTTCATGTTCACTCTCATTTTATTCAGAAAGAGATCCTGGTTGCTTTTTTACTTGTGGTTGCAGGATGCTTTTCTCTGGGTTTGGAGTGCAAGCTGTTGAACATGCATAAGGCTTGTATGGGGAGTATTTTAAGCCGTAGCAATGGTCTATGGAGAGCATATAGGTATTAGGTTTACTTTCGCCTCCAAAGACTTAGAATTTGGGTTGCTGAACTTGATGTTTGTATTCATGACATTGTGTGAGTGAGCTATGATGGATGATACTGAAACCTGGTAATTGTGAACTTCCGTTAAATTTATTTAGGTCTTTCTTTTTATAAGAGGCCATCAAATTTGCGAAAAAAA	587
PpEST454_115591519	GCATTACAAATTACAGGGAATAAAAATTATGGACCTGCTGGAAAGAGCATTGGGTTGGACCTTTTAAACTCTCCAGAAACCGTGGCCTCAGACGCTGATGTTGCATTCAAGAATGCCATTTGGTATTGGGTGGTAAATGTTCGTAATGCTTTAAGTCAAGGATTTGGAGCCACAACTCGAGCCATTAATGGTGCTAAGGAATGCGATGGTCAACAACCTGACCTAGTTCAAGCCCGGGCCGCCTTGTACCAGAGTTATTGCAGCCAACTTAATGTTGATCCTGGCGCTAATTTCAGTTGCTAGAATGCCAAAACTTATTAATTATATGGAGATATCGTTAATTGCCCCCTTTAATATGATATATATCAATATATCTTTTTTTTTTGTTTGTTCCCAAGCTAGCATGGAAGGAGAGGGCTACCTCCTGTTGTGTACTCCACCCATTGAATAAATAAAGACTATATATTTCTATTG	474
PpEST454_115591520	AAATTTGGGTTGTTGAAGAGGGTACTGTGAGGCCTTTTCCAGGGACTTTCGAGGAGTACAAGGAGGAGCTACAAAGAGAAATTAAAGCTGAGGTCGATGCCTAATAAGGCCAGAGGCATTTCTTTTTCTTTTTCTTTCTCTATTTTTTTGAACTGATAGTAAAATTTTGCAGATTCCGTGTTTTAAGATTTTCCATGGGTTTGCTTGCTCATGTACTACATCCTACATACTGAGGCATTTTTATTGTTTCTGTCATTTGAGTGTATTATAATCCTACTTTGGTATTAGCTCATTGATGTATTCACTCCAACATTTTATATGTAGTTTTCATTTTCAACAGGGGAGCAATTCCCATAAATTATTGTATTTCTTTTTAGGGATTTCTTTTAGGGGAGTTTGTTCTTTAAAAA	410
PpEST454_115591521	AAAATTGGTCCAGCAAACAAGTATGCATCTGCAGACTCCACAATCTCAGCACAAAAGGCAGTGCTCACGGCGCCCCAATATGTCCCAATGAAATGAGGGTGGTGCTCAGGCACAAGCCCCTTTGCTGAAGGCATCACAGCCAGAGCATAACCACTGGCATCAGCTAGTTCAACAAAGGCATCACCAGCATGTGCAACTCGCAGTTTAGGCCCACCTACCATAACTGGTTTCACTGCCTTGTTCAAGAACTCTGCAGCTGCCTCAACTGCAGCCTCTAAGCCCCATTGATTGCTCAATCTGGGAGACAATGAAAATGGAACTGGTTCCCGGATAAACGTAGGATGGGGAATCCCAGCCAAGTTACAGCTTATGCTGATGTAAACAGGCTTGCTTTCTTTCAAAGCAGTTGAAATTGCCGTATCGATCGATTCATGTGCATCTTCGAGATTATTTACGACGGCCTGATAGCAAGTGACGGTCTGAAAGCACCTAAGCTCTTGGGTAAAATCAGGCAACCCGATAGTGTGGTGAAGAATCCGGCTGGTTCCATAGTCATTAGAGTTGGGTCCTCCAACTATACAAATCAGAGGCAAGTTCTCACTGTAGGCTCCAGCGATCGAAAACCCGAGATGTACAGCTGCAGTATATTGCATTCGGACTGTT	663
PpEST454_115591522	GCACGAGGCACAAACACACAAAAACACAAAAACACATTAGCCCAGCCTCTTCCATCTTCAACCTCTGTTCTTGGCAAAAATGAAGCTCGGCTTTGCAACCTTCCTGCTTGTTTGTCTTCTTCTCAGCTCCTCTGTATTTGAGGCTACAATGGCTGGTTCATCTTTCTGTGACTCCAAGTGTGGGGTGAGATGTTCGAAAGCCGGATATCAGGAGCGGTGCTTGAAGTACTGTGGAATCTGTTGTGAGAAATGCCACTGCGTTCCATCTGGGACTTACGGAAACAAGGACGAGTGCCCTTGCTACAGAGACCTCAAAAACTCCAAGGGCAACCCCAAATGCCCTTAATTTACCACTCCCCAAATCTTAATTGATTTCGGACCCATAAAACCCCACAAAAAAAAGATATTAACAAAAGTTGATATTGCATTATATATAAATATGCTAAGTAAGTACTCTCTTCAATTCAGGGTGTATATCATATGTATAAAGAACTAGTTATACGGGTATATATATTGTCTAGTCTTTGT	528
PpEST454_115591524	AGGCAGTGCCAACCCTAACAATCAATAGCCAAGGGAATAGATTTGCTGCACCAGATATCAGATTTAGCAAAGAGGTGACAAAACATGAGGATGCACCAGAAAGTGAATGGAGGAATTGGAATTGGAGGTCTGAAGGAGACTTGATGATAAATGGTGCATTTTTTACAGCATCAGGAGCTGGAGCTTCCTCAAGCTATGCAAGGGCTTCAAGCTTGGGGGCAAAGCCATCTTCTCTAGTGGGTTCAATAACCACAGCTTCTGGTGCACTTAGCTGCAGAAAGGGTTCTCGTTGCTGATCACATTTTTAGATTGTGACCTATTGCGAGGGACATTCTTAAAAAAAATTATATATAGGTTGGAGGGAAGTGAAATATGTGAGGAAAGAAAAAGGCTATGCAAAAATGGGTCAAATATATATGGCTCAAAAATTCTATAGGATCTCTTGCCTTTTTTCTTCCCTTCAATTCTTCTCTCTTTTTTACCCAATGTTTTGTACTTTTCCCTTTTTTTTCTTTTCCTTTATTTAGTCAATTTTCATGATGATTACAACCTCGGCCTGTTACTCTTAGGCAGCATTAGGGTTTCTGTTTGGGAATCTTGATGTACAAGAGAAAACAAGTGCGGAAGTGTTGATTATACTAAATTATCAATCTATTTCTAATATT	665
PpEST454_115591525	GGCAGTGCCAACCCTACAATCAATAGCCAAGGGAATAGATTTGCTGCACCAGATATCAGATTTAGCAAAGAGGTGACAAAACATGAGGATGCACCAGAAAGTGAATGGAGGAATTGGAATNGGAGGTCTGAAGGAGACTTGATGATAAATGGTGCATTTTTTACAGCATCAGGAGCTGGAGCTTCCTCAAGCTATGCAAGGGCTTCAAGCTTGGGGGCAAAGCCATCTTCTCTAGTGGGTTCAATAACCACAGCTTCTGGTGCACTTAGCTGCAGAAAGGGTTCTCGTTGCTGATCACATTTTTAGATTGTGACCTATTGCGAGGGACATTCTTAAAAAAAATTATATATAGGTTGGAGGGAAGTGAAATATGTGAGGAAAGAAAAAGGCTATGCAAAAATGGGTCAAATATATATGGCTCAAAAATTCTATAGGATCTCTTGCCTTTTTTCTTCCCTTCAATTCTTCTCTCTTTTTTACCCAATGTTTTGTACTTTTCCCTTTTTTTTCTTTTCCTTTATTTAGTCAATTTTCATGATGATTACAACCTCGGCCTGTTACTCTTAGGCAGCATTAGGGTTTCTGTTTGGGAATCTTGATGTACAAGAGAAAACAAGTGCGGAAGTGTTGATTATACTAAATTATCAATCTATTTCTAATATTGATGAAATAGCTCTGTCTTTC	684
PpEST454_115591527	TCCGGTCATCTACGAAAAGAAAGAGCGTCGGGTTCGTAGTGTCCCAACTGCTGCTGCAGATGAATATGCTGTTGAACCCATTGACCAACAAGAAATTTTTGATCACATTAGAGATATAAAAGACCCAGAACACCCTTACTCGTTGGAGGAGCTCAAAGTAATTACAGAAGATGCAATTGAAGTAGACGATAGTCGTGGTTACATCAGGGTCACATTTACTCCTACTGTCGAACATTGTAGTATGGCAACGGTTATTGGTCTTTGCTTACGTGTTAAACTCTTAAGGAGCCTGCCTTCTCGTTACAAGGTGGATATTAGGGTGGCACCAGGATCTCATGCAACTGAAGCTGCCGTTAATAAGCAATTGAATGATAAGGAACGGGTGGCAGCGGCACTGGAAAACACAAACCTTTTGGATATGGTTGATGAATGCATTTCTCCTACATATGAATGAATATGTGGACTAATTCTAATCGACTGATCCAGTCATCGGTATAATACTTTTCTTCCATGTTATTTATGCATTTTGTTGCCGTTTCTGTTTTTCTTATTTGAGTGGCCAGTTAGATGGGAATGATAGAATAAAAGAAATGATGTCCATTGCTCAAAATTGTGAGCATTTGATTCTTGCCCTATGAAATTTGTATTGTAATACCACAGAATAGCATTATTTTATGTGATATGATTTAATTTAATT	697
PpEST454_115591528	GCACGAGGCTTCAGTCTCTCTGCCTATTCCCAAAACCCTAGATTCCGAAGCACAAGAAACTCTCACACCAATCAACAATGGCAGTCTCAAAGGCAACTTCACTCGTGGCTCTCATGGCGGTCTTCGTCACCGTCCTTTCTGTCATCGGCGCCGCTCAGGCCGCCGAATCTCCAGCTCCTAGCCCAACCTCCGCATCCGCCTCCATCTCCCCGTCGTTCATCTCTGCTTTCGCCGCCGCCTTCGCCGCTATCGTCTTCGGATCTGCGCTCAGGGTTTGAGTCTTCGCTTACTACTGCAACTATGGTTGGGGCTGTGTAGAGAGCGGTTGGGTTTCTGATTGGTTTTTTATTAGTAGCGTTTGTCATTTTAGTAGCTGGTGATTATGGATCTATAGGATTTTCAGTGTCATATGGGTTTTTGTGGTGCATAGACTACATATATAATGCACTTGGTTTATTACTATGGGTTTTGTATTTGTGGATTTCGATTATTATCCTTATTATGAGTAAATAATTCATTGATTTTATTTCGTTTGTCTTCCTCCTCCTCCTCCTCCTCCTCCTGTGTTTGATGCTTGAGTTGCTTTGAGAATGGTGTTTGTCTAGCTTGT	610
PpEST454_115591529	ACCCATATTCCTACATCTACGCTGAAGGAACAAACTACATGAAAAATGTAATAATAGTTAATGAAAATAATGTTCCTACTTGTATCTTGTGCTTGGAAAAAAGTAATGCCTCGTGCCGAATTCGGCACGAGGGTTTAAACAGGGACTCCGCTTCACAGTGCAGCCAAAGAGAGGAGGAGGGAAGCCGTGAAGTTTCTGGTAGAGAATGGGGCATTCTTGCCAGACGATATGTATGACTGTAGGTTTAATCCTCCACTCCATTACTGCCCTGGACTTGAGTGGGCTTATGAGGAGATGAAGCGTCTTCAGCTAGAAAGTGCATCGTCAGGGGAGAGCTCTGAAAGCTCTGAAAGCTAAAGTGTTGCTGTGATCTTTTTGCAGTTGGTTTGGCTATATATGCAGAATTGCACATAGACAAATAACATGTCTCTTTGTCACCATCTTGTGTTTCTTTGGTTGCTGCTGTCGTGCATCAGGGATGCTGTGCATTATGTTAGTGAGGGGAGAGCTCTGAAAGCCTAGTGTTCTCGCACTCTGTTTGGAGATTGGTCTTGTTATATCTATATATATGTAGCATTGCTCATAGACAAATACCATGTCTCTGTTTTTCGGTTGCCTACGTTTTGCATCAGAAATGTTTGAGGACTTTGTGTAATGGAATGTGTTCAGAAATGTTAGAGTACTTTGGTTAAAAAA	696
PpEST454_115591530	TTTGATCAGAACCACAACTGGGAACCGTGTGTTTGGTGCTTTGAAGGGAGCTTTGGATGGTGGGCTTGATGTGCCTCACAGCGAAAAGAGGTTTGCTGGGTTTTCTAAGGACAACAAGCAGCTTGATTTTGATGTCCACAGGAAGTACATTTATGGCGGGCATGTTGCTGCTTACATGGGGATTTTGAGTGAGGATGAGCCTGAGAAATTTCAGACCCATTTCAGTGCGTACATCAAGAAGGGCGTTGAGGCTGAAGGGATTGAGGAGATGTACAAGAAGGTTCATGCCGCCATTCGTGCCGATCCAACCGTGAAGCTGACTGAGAAGAAGGAGGTGAAGGAGCACAAGAGATTCAATTTGAAGAAGCTTACTTTTGATGAGAGGAAGGAGAAGTTGATTGAGAGGTTGAATGCTTTCAATTCAGCTGCTGGGGATGAAGATGATGATGAGTGAGTGTGGATGGTGCCCAGTGGGGGTTTGGGGCTTGAGATTTAGTTGTTTGTTTTTGTTATGTAGACAGCTTTTCAATTCCTTACTTTTAAAATGCATTTGATTTTTGTTTTTATGTTTCCAAGTCTTTTTTTGGTGTTTTTGCTGTTTGAGACAATCCTAGCTAGAAATATGCAATTGGAAGTTTTGAATAGTAGTGTTGTTATTCAAGCCCCCCTAAAAAAAAAAGGAAAAAAAAAA	691
PpEST454_115591531	ACACTGAAAAATATGAAATTGATGGTCAAGTTTTGGAATGCTCTCTTGCAAAGCCACAAGCAGATCAGAAGTCTTCTGGATCATCAAATCATCAGAAGTCGCCCTTACTTCCAACCTACCCACCACGTCTCAGTTATGGCATGGGAGGGAGTAGTCCATATGGTGGATTGAGTGCTGGATATGGTGGCGGTGCAGGGTTTGCCCAACCACTGATCTATGGTAGGGGACCAACTCCTGCTGGCATGGCAATGATGCCTATGCTTTTGCCCGATGGAAGGATTGGATATGTCCTGCAACAACCTGGAATGCAACCACACACCCCTCCACCGCAGTCTAGAGGTGGAAGAAGTGGTGGTGGCAACTCAAGTGGTGGAAGGCGCAGTGGTGACAACAATCGTGGCCGTAGTCGCTATAACCCATATTAATTAGTGAGGTTTGCCTTGCTTGGAAAGGGAAAGGAGAAGACAGTATTTTGGGTCTGTGAGTATACATTTGGAGCTGTGCAGTTCATTAGAACCAAACATATGTAGCTGCTCATGTCATAGAAAGAGTTGCTTCAAACCGATTCACGTGTAGTTTGCCTAAACTAAGTTTAATTAAATTATGAAATTGATGCTTTTTAAATTAAAAAAAAA	635
PpEST454_115591532	CTGTCTCCTTCTCATAGTTTTTGTTGTTGTTGACATTGGCCACTTTGCTAAAGAATTGGCTTTCTCTAGCTTGAGCTTGTTGAGAGAAGAGGAGAGATGCAAGGAAGAAGAGGAAAGAGAACAATTTTGCAGCAGAAGCCATAGTGGCAAGTGAACTTGTTGGGAGGCAGCTGCTGTAAACCCTCGTGCCGAATTCGGCACGAGGATCAAATGGAAGCTGAAAATGAAGCTTATGATTGTGAGGAAGAAAATGGCTTTGATGTTGAAACAGAGGAAATGGATTGGAAGAGTGGAAATGTGAAAACAGAGGAGATGGATGGGAATGCTGGAAATGTTGTTGAAGCAGAGGAGATGGATGGAAATAGTGGAAATGTTGCGGGTGAAAAGGGAATGGGGAAACTTCCAAGGCCAAGCAGATGCAAAGAAGGTCGGCGTGGGAACAAGAAGATGGTCATGAATTGGCCGGAGTCTTTTTGGGTCGCCACTTAGACACCTCCTCTTCTCTCTGTCTCGGCCTCTGTCTAATGAATATTTACTTATGATTTTTAGTTAATCTCTAGATTTTTCAGTCATTAATATTTGAAACTTCCATAAGCTTCGAATTTCTCCTCAGTATCCTAATGTTAGTTATTATCGTTATTGGACATTTCCATAAAAAAAA	661
PpEST454_115591534	ACTTTCATTTGCTCAAAGCGCATGGAGACGGAATATCCGAAACATGAGATTGGGGAGCTTGTTGGAGCACCCGTTGGCCTTTCTGAAGCGAGCAGTACAGTTATTTAATTCTCTAAAAGAGCCTTGCAAGAGGAGTAATTTGCAGGAAGGAGCAATGAATGCCAGGGTTTGGGCATCCAAGTCACTTGCCACAGTTTCCATTGGGGATGCAAGCACCAGCAGGGGTTACAGCAGTGACTGAATACCATTGACGGTTATCTGAACTGGTTTTGATGATCCTATGAACGGCGAGGCTGCAGAATGTGTTGTGCCAGAAACTTTCGGTAATCATCTCAACACCCTTGATTAGGGTGTCATGCGACAGAGGTGAAACATGTCGTTGTATCTTGTTGCTGTAGCGGTTCAGTCCTTGCTTGTCTATATGCTTTATAGGTTACAATATGTTTATCATTCAAATTGCTGAATTTGGACAGCAATTTTTGAATAGGTTTAATAATATTAGTAACCGTTTCATGTGCCACTCAAATGTGCCTATGTTCACTGTTTGTCAAACGATTGGCTGTGGCTTTTAGCTTATAAATTTCTGATCATTCCTAATGGAGATGGAAATCCTGTGTTGTGACCCTGTAATGGATTATTGGTCTTGATTGTGTTGGGATTAATTGGAAGTTATATTCAAAAAAAAAA	687
PpEST454_115591535	ACACAGAGGAACCCCTGGCTTCCGTGGTTATGGAAGGAGGAATGGTGAGAGGAGGAGAAAGTCTGTCCGTGGTTGCATTGTCAGCCCTGACCTTTCTGTTTTGAACTTGGTGATTGTGAAGAAGGGTGAAAGTGACCTTCCTGGATTGACTGACACTGAGAAACCTAGGATGAGAGGTCCCAAGAGGGCTTCTAAGATCCGTAAACTCTTCAATCTCTCAAAGGTTGATGATGTTCGGAAGTATGTCAACACATACCGAAGATCATTTACATCAAAGACTGGCAAGAAGGTGAGTAAAGCTCCCAAGATTCAGAGACTTGTCACCCCACTGACCCTGCAAAGGAAGCGGGCAAGAATTGCAGACAAGAAGAAGAGGGTTGCAAAGGCCAAGTCTGAGGCTGCTGAGTACCAGAAACTCCTTGCCTCAAGATTGAAGGAACAAAGGGATCGACGAAGTGAGAGTTTAGCCAAGAAGAGGTCCAGGCTCTCTGCTGCCTCAAAGCCATCTATTGCAGCATAGATGTGTGCTAAGTCATTGAGTTTTGGTTAAAGTATGGATGTTACTGCATTATCTTCGTATGGTTTTTCAGTTTTTGTGGTACCTAATGACTGCTTAAAGTGCTTTCTCTATTGCTGTTGAGTTATTGGATTTTTCACTATGAAAGCTTTTCCCTTTTGATTAATATATTGGAGCTTTCCATTCAAGAGCCTTAAAAAA	718
PpEST454_115591536	CCAATTACCAAAACACCCGCAACAACTACAATGGGGAGAAGCAGGGCTTGAGTGATGCAAGGCTTACACAGAGCAGCTACACAACCCCCAACCAATTACCAAAGCAACAACTACTACAATGCTGAGAAGCAGGGCATGAGTGACAAAGGTTTTTGGAGAATGGAAAGTACTACTATGACGCTCAGAGCGAGAACAACTACAATCAGAACCAGTATGAAAATTCAAGGGTAGTGGATTCAAGACACTGGTACAACAACAGGGGTAACTATGGCAACAACAATGTGAACCAGAACGAGGATCAGTTCCAAGAGAGTGAAGAAGAGTTCGTGCCATAAGCTGAGACTTGTTTTGATTAGTACCGCTTTGCTGTGTTTGATATATTTATCCTCAGATCATATATTCAAGTGGGAGTTAAAAACACAAGAAAAATAGAATATTTTATGAAGGGTTTTTGTAATGTTTATTTAATTATGTATCTGTTGTCTCTGGTTTTTCATAAGTGCTTAATGTTCATGCTTTGAAAAAGCTGAAGTTTGTGGACTACTTGAGTTGAAACAAACAGTCAATAAAGTGTATATGATGGTAGCTTCTGCTTATAAGAGCATTTGTCTTATTTTAAAAAAAA	625
PpEST454_115591537	GCACGAGGCTTCTTTTCTCCGCAGCCTTCTTTGCAGAACTAAGGTTTTGAAAGCGAACTTCGTTTCATCGTCACCATGAGAGCCAAGTGGAAGAAGAAGCGCATGAGGAGGTTGAAGAGGAAGCGCCGAAAGATGAGACAGAGATCCAAGTAGTTTTGCCGCCATCCACCATCAATCGACGTCGTCTCTCACCCGATCCCCATGTTTTGTTTTCTAATCAAGTAATCAGTACCGATTAGTCAGCTTGTAGTCGTTGTGTACTTTTGTGATTCTCTCAGTTTGAACAATTTTTCTTAAAAAAAA	303
PpEST454_115591538	CTCGCAGACACGCCTAAGGACTTCAAGACTCAGACAGTGGAGGTTATTGGGGATGATGCGACTGCGTTCAAGGATAGTGGATATAATGGGAATGCGACCAGGGCTGCCTCTCTTTTGACTTTTGTCGGGTCCTGCGCCGCTTTGGTCGCTCTCATTACTGGCTTCTTCCGAGCGAGACTATTCTTCCTCATTGCAGCTATCACCTCTGGTATCTCTGCCCTCCTGCTCATGATCGGAGCAGCAATCTGGACTGCCGTTATCGCCAAAGCATCATTCGTCGAATCCGTCAAGGTTCAGGGAGGTACTTCGCTCGGTATCCAGGTGAATGCTGGTGGAACCTTGTACCTCACTTGGGTCTCGTTCGCACTCATGACGCTTGCTGTTGTGCCGTACGTGATAGCCTGCTGTACCTATCGATCCAAGTAGGATCTGGCCCCAGTAGTGGATATCAAATACGGAGAGGTGCCGTGATAGGACGCCCATTCAGTACTAGATTCCTGACTCTTCTTCCTTCTCTTCCCCCTGTTCCTCTTTATACGCCTGTCCTGGACTTTGCTGGCGATGTCTTATATAGGCCGGGTTCGTTCGTTTTGTTTAGGTCTTTGTGATGCAACGAGTGTATGATG	626
PpEST454_115591539	CAGATTATTTGTGAAAACTCTGACCGGGAAAACCATTACTCTGGAAGTGGAAAGCTCTGATACTATTGATAATGTTAAGGCCAAAATCCAGGACAAGGAGGGTATTCCCCCAGACCAGCAGAGGTTGATCTTTGCAGGCAAGCAGCTCGAGGATGGAAGGACCCTTGCTGACTACAACATTCAAAAGGAGTCCACTCTGCACTTGGTGCTTCGACTGCGTGGTGGGATGCAGATCTTTGTGAAGACTCTGACTGGCAAGACCATAACGTTGGAGGTGGAGAGTTCGGATACAATTGATAATGTGAAGGCCAAGATTCAGGACAAGGAGGGCATTCCTCCAGACCAGCAGAGGCTCATCTTTGCCGGTAAGCAGCTCGAGGATGGGAGGACTCTTGCAGATTACAACATTCAGAAGGAGTCTACCCTTCACCTTGTCCTTCGTCTCCGAGGTGGTCTCTGAATTCTGAATGATCCTTGTGGTTCCATCCTTTTCTGATCAGTGAACAGTGGCTTTGTTAAGTATTTTTATTTTTGAATTTTCGTACTTGGCTGATGGATGATGGGTCACACTCAGACTATCTAGTTAATAAATAAACATGCTTTGTATGTAAAAAAAAA	618
PpEST454_115591540	GTCCCAAGCACCCTCGCAGCGAGATCAAAATGGAGGAGGTGAAGGTTACTTACAAGAACCAAGCAGCTGAGTTTTCATGTAGCCATGCAGATGGAACAACTGAGGGGGTGGTTCAGCCTACAAGTTGTTTGTAGAGTGGAAAAATATGAACTGCTTGTAGAAGTATTGAAATCCAAAAGTTTGCCCTCCAGTAATAAGGACAAATGAAAAGTGAATTATACGATTTATAGGAAGAATAAGCCCGCGGCGTTGGCAGCCTATTTTGGCTCCCTTGATCCTGGCCGTTCAATTAGTTTAGTTTGTTCAAACTCGTCCACTTCGATGGGGGTTTATGTTATATGAACTGTTGTAAGATTATGTCCGGAAGACGTTAAATTTACAAGATTAAATTTTAATTTGG	400
PpEST454_115591541	TCACCCAGACTTAGAATTCAAAGAGTTTCATCTTCTCCGTGTCGGCGACGTCAATCGTCAGATAGAGCAGAGTACCCGAAACCACCTGCACCTTGTCATTCACCACCCTCACAAACTCAAGCAGAGCATTCTCTTTCTTGTTGTATTCTTTGACGGCGAAACGAGCCAGGCTTTCGGTTTCGACGCTGTTCTCGGAACCTTGAGATTCGCGTACTGTGCCAACTGTTGCCATTTTTGGGTGAGAATTGGTTTGTGCGAGCTGAGGCTTTTGGATTTGAGATAGAGAGTGGTAGGGCTATCAATACACACAGGAGGAAGGAAGATGAAAATTTCGATTTC	339
PpEST454_115591542	CCTCAACGAGTCGTGCACCGAGGGCGAGTACGTCAAGCTCATCGAGGCCCTGTGCGCCGAGCACAAGATCAACCTCATCAAGATCTCGGACCCCAAGCTCCTCGGCGAGTGGGCCGGCCTCTGCAAGCTCGACAAGGAGGGCGTCGCCCGCAAGGTCGTCGGCTGCTCGTGCGTCGTCGTCAAGGACTACGGCCAGGAGTCCGAGGCCCTCTCGGTCCTCCTCGACTACTTTGCGTCGCGCTAAATGCGCCGCGCACTGTGAGCCGCAACCCCCTAAACTCGGCGGCGCACCTTCCCCTCGACGCTCCTGTTCCTCGACCTCCCCTCTCCCTCGCCTTCCTCTCTCCCACCACGACCTCCTCCAACGACGACTCGACACCCTCGACACGCTCCAACCCCACTCTGCTCCCCCTCCCTCCCTCATCTTTATCGAGCGATGCCGCCTCGCTTCTCCTGCCAGGCTTAGCTCGCGACGGGTTCGACGGGCGGGCGAGGGCGGAATGACGGGCGTGCTCGGGCGCGAGTCGTCGGCGCGGTGGACGAGGTGGTACCTGTGGATCCGAGGTGGCGGTCGAAGCGCAATGCAGACTGGGATTGTGCC	601
PpEST454_115591543	CGATCTCCGGGTTTGACGTCGATGAGATCGACGGCCATCTCCTCGTGGAGGCGCGTGGCGTCACGGTGGGACTTTCCAGGGAGGGAAGGGGAGAAGTGGAAGGACTGGCCCCATCCCCACTCGTAGATGTCGGTGACTAAATTGTAGAAGGTGTCGACAAAGTCGGGAACCTTCTCGGCGGTTTCGATCTCTTTGGGGCGGCGGAAGAAAGACCAGTACTTGTCGTAGTTGTCTTGGACTTTCTCCCTCGTGCCGAATTCGGCACGAGGACGGCTCCGAGACCGGCGGGGAGTGGAGCGTCGCATAGTGTAACGGCTCCTTCGAGCGTGCTGGTGTCTTCCGTTGTTTTTATCAGTGTGGCTCTGATGAACAGCTTTGTGCAGGGTGGTGCTGTTTGAAATAATAATGGAATAAATTGTGGGGTGTCTTTTTTATTTTTTTATAATGATTTTATTAGGATTTCTTAGTTTTTTTTAATTATCTTATTTTAGATTTTATTACATACCTTAGAACTTGAGAGGAATTTGTTTCAGGTTTATTTTTATTTATTTATTCTAGTTCAATAAAATCGTAATAATAAATTGTTATCTGAGAAAAA	598
PpEST454_115591545	TCCATGGTTGCGACAAGGAAGCAAGAAGATCAAAATGTCTCTTGTGACAGCAGAGATCAAGAGCAAGGCTGATGAGTTGTACCATGGAGATGGAATCTGCCAAGAAAAGTCAAAGAAATTGCTCACAGAAATCAGCCTGCCCAATGGCCTCTTGCCCTTGAAAGACATGGAGGAATGTGGTTATGTGAAGGAGACTGGGTTTGTGTGGCTTAAGCAGAAGAAGAGCACAACCCACAAGTTTGAAAATATTGGGAAGCTGGTCAGTTATGCCCCTGAAGTCACAGCCTATGTTGAGAATGGCAAGATCAAGAAGCTCACCGGGGTCAAGACCAAGGAGCTCTTGGTTTGGGTGTCACTCAGTGACATTTACGTTGATGACCCTCCAACTGGGAAAATCACTTTCAAGACTCCTTCTGGGCTTTTTAGGACTTTCCCTGTGTCAGCTTTTGAGAATGAGGAAGCTGCTAACAAGGATGTCAAGGACAAGAAGGAAGTGAAGGAAGCCAAGGGAGCTGTGGAAGTCTAAGAAGAGGGTTTAAAATGTCAAGATGACTGCAAGTGTTTTCATATAAAGGCTTTGTCTTTGTCTGTTGGTTCTTGCTTTTTGTCATTCTGATTGTGTTCTGTTGCTTTCCAGTCCTTCTACTAGTGCTACTTTAAAATGAAATAAAATTAGAGTTTTTTTTTCCCCTTAAAAAAAA	701
PpEST454_115591546	CGATTCAATTCAATCAAGGCCCTGAAGTTCCGGGCAGGATAAAGGGAGATCAAGTTAGGAGAAATCAGATAGAAGGAAGCTGCTATATTTTTTCATTATATTGTATTTATTTATTTATTTATCTCTCCATCTGGGAGATGTTAATTACTAGTACTCCACAGAGATGATAAATGCATCAGTGGCAGGAATGTATTCTTATTTAATCTGATCAAATCTTGCAACTCATACGGAAAATGAAAGTTTCTGTGTTGTAAACTTGTAATCTATCAATTAATTCATTTGAAGTTCATCCATGGTTTGTGTTATTTGTTCTGTC	316
PpEST454_115591547	GACTGTATTTGTTGTTCTCCTGGCCGGCGTCTACAATCTGGTTGACATCAAGAACCGAACCATTGAGTCTGGTGTGCTCAACCCTACGGACGAGGTTCTCATGTCCGTGAAAATGCTTGAAATTTCTCTCATGGGGTTTTTTCTGTTTCTTTCACTGATGTTAGATAGATTGCACCATTACATAAGGGAACTTCGATTCCTCAGGAAGGCCATGGATGCTGCAAAAAAACAAAGCCAAAGTATTCAAGAGGAGAAAAATGGAAGTTCAGAGCAACTTAAGACCTTGGCACAAGAGAATGACACATTGAGGACAAAGATCAAGAATCTGGAATCTGAATATGAGACAAAAGCAAAGAAGGCAAAGGCGGCGGGAAGTGAGGTGGAGGCCCTGAGAAAGCAATCTGAAGGACTTCTTATGGAATATGACCGCTTGCTGGCAGACAACCAAAACCTCCGGAGCCAGTTAACATCGATTGAGCAAAGCACATCACACTCTGATGACAAAAAGAACACATAAGGGAGTGGTTACTTGGTAAAAATTCAGTCATCTTTGTCAATATCTAGCTCTATGAGGGTACTTTAGTTCTGGGATTGAAACAGAAAAGAATATGACTGCAGTTATGAAGTGGGACCAATACTTATAT	644
PpEST454_115591548	AATGCAAACTCCCAAAGGGAATCGGTTGATCATGCTGTTTGGGAGCATGGATTGACCAAATGCATCTGGATCTTGTGGCTCAGCAGAACTGAAACAATGTTCAGTTAGTCCCAAGGTAGTTAACAGGAAGGTTTTGGTAAATAACATAATGGCTTTTTTTCCAGATTTTGTTGGTGGGTGGTGTTGAAGGTAGCAGAAACATGGATGAAAGCAATTGCAGAAAGTCACTTGAAGAAAATTCATTTCACCATTCATTGTTACAGAAGTTAGAAAGAGTAAGCATACCTCTGGGTTATACTCAAAAAGATGGAACCCAGTCTAGGTGTCATTTTGCTTCCAAATATTTTCAAATTTTAGGTTTATATGATCATCATTTTTTCTTCTATGATGAGCAACATGTTCTATGAATATGGAACTCAAAATCCTATGGCTGTTTCCTGTTCCTTTTATTCATTATCAACTTCAGTACAAATTAGGGTGGGGTGGTCATTCTATTATCTTCTTAAAGATTTCTTCATAATATGGGCCTGGACCTCTGGTCCATTTTTGGGGATTGGAAAGGTTGTTGCTTCTGATGTGTTCTAATGTAATTTTACAATATGGTAACTGCTAGTGCCAGTTACTAAGGGATAAAGAGGAAGATGGAGAAATTATGAAACCTTCCGTAATGTAACATTCAATTTTACTGCTATTGGTATTCTAATACTTATATTTT	715
PpEST454_115591549	GCACGAGGAGTGCTTAAGGTTGGAAGAGCTACCTCTATCTGTTTTGGATCTTGAGCAGTTAAAGGAAGTGATCTGTGATGAAGAGACAAAATATTTATGGGAATCTTTCTCATCTCACCTGAACAACGTAAGCATAAATGTGGCCAAAGAAAATCAATCTTAATTGGCTCCACCACACTCAAATCTGACACCTGTAGTTTCTCAATGATTGTCTGCAACCTATGTGTGATTTGTCTTTCATTGTTTTCCTATTTTCCCTGTATTTTTTTTTCAATGTTTTCCTTCTGTTTTTGTAAATAGAATGAGATATTGCAGGTAAAATAATGAATATTGTCAAATTTAGGGATTG	349
PpEST454_115591551	GCCTTTTTCTTTCCTCACATATTTCACTTCCCTCCAACCTATATATAATTTTTTTTAAGAATGTCCCTCGCAATAGGTCACAATCTAAAAATGTGATCAGCAACGAGAACCCTTTCTGCAGCTAAGTGCACCAGAAGCTGTGGTTATTGAACCCACTAGAGAAGAGGGCTTTGCCCCCAAGCTTGAAGCCCTTGCATAGCTTGAGGAAGCTCCAGCTCCTGATGCTGTAAAAAATGCACCATTTATCATCAAGTTTCCTTCAGACCTCCAATTCCAATTCCTCCATTCACTTTTTGGTGCATCCTCAAGTTTTGTCACCTCTTTGCTAAATTTGATATCTGGTGCAGCAAATATATTCCCTTGGCTATTGATTGTAGGGTTGGCACTGCCTCCAATGGCATACATCTCCCAATGGGTGTAGTCATTGTTCACCACATGGAAATATCCATGCCTACATTTTGGCATTTTCTGGACCAAACCTTTTCCAAAGGAATGGGATTTATCTTT	507
PpEST454_115591552	AGCAATGTCCAAGGCAATGGCAATCAGTTTCTCCAAAGGAAGAGATTTATCTTCCAGTTTGTGTAAATATGCCCTCAAGGAACCCTCTGATAAATATTCCGTGACTACACAATATACGGGTGGCTTTCTACAGGCTGCAACAAACTTTATGACATTTGAATGGTGGAGACGTGATAGAAGAGTGACTTCTCTACTAAACTGTTTCTCCAATCGAGCTGCCAATACTCCACTTTCGTCATCATCCGGAGCCCTGATAATCTTAACTGCAACAGCTTCATCGTTGTAAATACCATGGTAAAGCCTGCTATGCGCCCCATGAGCAAACTTAAGCCCAAGAAACAACTTTGACAAATCAACACTAAATTCATCGGCAGCTTCCACAGCATTAACTCTGCCACCGGCATGGTCAAAGTACTTGGCCCAAGGCGACTCCTTCCGGTTCTTCGACTTGTCATTGACTTTCATAGACGCCAAGTGCCTCAGGGGGCTCGTATTCATCGGATTCGATACCTTAGTTTGTGAATCCTTACTAAATAACCTTCCCATAACTTTTCTCTTAGGATGTGGTGTCGAAAACCTCTTGGCTTCAGACTTGGCTTCCTTAAACTCATCAGAGAGGGTGGTCTGAGGCAGAGGGGACAAAGATCTCTGCTTGTTGATAATGAGATTTCGCTGAAACCGTGAAGGAACATGGTTCCTCTGAGTCTTTGAATTACCGAGACTTGAAATCT	731
PpEST454_115591553	GCTTCAGGAGCAGCAGGTGCCTCTGCCTCTGCTTCTGCTTCTACTGGTGTGGTTTCCTTTGGCTCTTCGGTGGTTGCAGCCTCAGACTCAGTGACAGCAGCTGGTGCGGCAGCCACAGGCTCTTCCGGGGTTTTCTCTTCAGTCTTGATCACCTCAACTGTCTTTGCCTCATTTTCTTGCAACGTTGCTGCTGGTGCAACCTCAACAGTGGCCATTGCTTTAGCAAAGGGTAATGAAACTTGAACAGAAACTGGGAAAATAGAATGCTTGAAGAATCAAGATATGGGAGGGAGGGGTGAGTAAAGCTGCAACGGCATTAGGAACGTCAACAACTTGGCAAGGACCACCCCTGACCGCCAGGCCGCTTGCAACTGCCTGAAACAGCTTTCCGCCAGCGTCCCCGGAGTCAACCCTAACAATGCCGCAGCGCTTCCCGGCAAGTGTGGAGTTAGTATTCCTTACAAGATTAGCGCCTCCACCAACTGCGCCACCGTGAAGTGAGCTTGATATGGGACAAGTATTTTCGGCCGCAGATAATATTAGAGAGTCGGAATAAAAATGTGGCTATGTGATCCACTTAGGGATTCCTCACGACGGAATCGTTAAGTTATTCTATGTAATCTTTATCTTTGTATAACTAATAATATTTATGTTTAAGT	659
PpEST454_115591554	AGAAGTACTAGGGTTGAAGAGGTGTACCCAGAGGGGTTTTTACAGAGGGTGGGAGAGAAGGGAGTGATAATGGAGGGTTGGGCCCCACAGGCAAAGATACTGCAGCATTCTAGTGTTGGGGGGTTTGTGAGTCACTGCGGATGGAACTCAGTGTTGGAGAGCATCAAGTTTGGTGTTCCAATTATAGCCATGCCTATGCATCTTGACCAGCCGATCAACGCTAGACTAGTGGAGGAGGTGGGTGTTGGTGTGGAGGTTAAGAGAACAGGTGAAGGAAGTTTGCAAAGAGAAGAGGTCGCAAAGGTGATTAGAGATGTGGTTGTGGAGAAATTTGGAGAGGGAGTGAGAAAAAAGGCATTGAAAATAAGCGACAACGTGAACAAGAAAGAGGATGAAGAGATTGATGGGGTCGTGGAGGAACTGATTCAAGTTTGTACAGGAAGGGAATCTAAGTGAAAAAGACGTCCGTACGTTGAGTCTTCAATTAAATCATTCTAATGATTTTGAATGCTCACATCAACATATGTGTAGGATGATTATTGAATGCTCACGTCACGTAGGTGTATAAAAATCAGAATGTTGGACTTCTCTACTTCTTTTAAGTAGTGATGGTGGGTTTTCTGTGTGTTTTTTAAGATGTTTTCTTTTTGACAATACTTCCCTCCTTATGGGTAAGGTGGAATTCTTTCTTACTTTCTATTGCGGCTCAACCACAAAGTGATATGTGTTCTGTTTTTTGAATTGTCAAAACTTTTTATTTATTTTAAACCTTTACTGAAAA	781
PpEST454_115591555	GTTTTTGGTTACGCTTCAAAACCCTAAGCCCTAGCTGTCGTCTCTCTATCAACAATGAAGCTCGTCAGGTTCTTGATGAAGTTGAACAACGAGACAGTGTCGATCGAGCTCAAGAACGGCACCGTTGTCAACGGCACCATTACAGGTGTGGATATCAGTATGAATACGCATTTGAAGACAGTGAAACTTACGCTGAAGGGGAAGAACCCAGTGACTCTGGATCATCTCAGCGTGAGGGGAAACAACATTCGATACTATATCCTCCCAGATAGTTTGAATCTTGAGACTCTGCTAGTTGAAGAGACACCTAGGGTCAAGCCCAAGAAGCCAACTGCAGGGAGACCCGTGGGCCGTGGACGTGGGCGCGGTCGTGGTCGGGGACGTGGGCGTGGCCGTTAAAGATGTCGCACTGGTTATAATTTTTGTGGCACATGGTTATGTAAACACCTTTGTTGTAGGAAGAACTTCTCGGCGATCTAGGAGACATTAAATGAGTTTCGGTATTGCACTTTTATTCGTGGTCTATCCCCATTGAAACTCCCAAAATGTTATTAAGAAGTTGGTAATCGATATGCTTTTGACATCTCACAAAAAAAA	597
PpEST454_115591558	TTTGGAGAAGCTTCACCGATCCGACAGCAGCTCTAGCTCTTCGAGCGATGAAGAGGAAGGTGAAGGAGGAGAGAAAAAGAAGAAGAAGAAAGAAAAGAAGGGATTGAAGGAGAAGATCTGTGGTGATCATGATCAGAAGGTGGAGGACACAGCCGTCCCAGTGGAGAAGATCTACGAGGAGCCAACTCATGAAGAAAAGAAAGAGGAAGAGAAGAAGGGTTTCCTTGAGAAAATAAAGGAAAAGCTACCAGGGCAGCAGAAGAAGCCAGAAGAGATTCCAGCTTCGTATGATGATCAGCAGTGTCATGCTCAGCATGCTGAGCCCGCTGAGCCTGCAGGTGTAGGATGCGAGCCCAAGGAGAAGAAGGGTATCTTGGAGAAGATCAAGGAAAAGATTCCTGGTTACCACCCTAAGACGGAGGAAGAGAAGGAGGCCATCAAGGAGAAGGAGAAGGAAAAGGAAACGTCTTCCTATTAAATTTATGAAGAAAAACCACTTATACAAACCTGTGTTTATGTGATTGTGTGTGGCTTTTTCTGATGAGTGGTTTATTTGCTTTTCTTCTTTTGAGTTTGAGAGACAAGTAAGTATGTGTTATATGTGCTTATTGTTTTCATGTTTGTTTAGGACTTCCAAGTCCACGCTACTGTAGCTGCCATTTCCATTTGCTTCTTTAATTTCTATGTGATATTTAAACATTGTTCATTAATAATAATTGCTTCTTCCTTTGTACCTAAAAAA	742
PpEST454_115591559	GGCAGAGGAGTACAACAAAAGCCAAGATCGCGGCTATGAAGGGAAGGCTGGTGAATTTGAGGAGGGATCAGGCGCGCGCGCAAAGGAAAGGGGCGAGATCAAGGATCGGGGGATGTTTGATTTCCTGGGGAAGAAAGAGGCGGAGAAGCCTCAGGAGGAGGTGATCGTCACTGAGTTTGAGAAGGTCAAAGTGTCTGATCACGAGGCACCTCATCCTTATCATCATGAACCAGAGTCACACAAAGTAGAACAAGAGGAGGATAAGGAGAAGAAGCACGGTAGTCTTTTGGAGAAGATTCACCGATCCGACAGCAGCTAAAGCTTTTCGAGCGATGAAGAGGAAGGTGAAGGAGGAG	356
PpEST454_115591560	GGGTTGATGCAAATGGAAATTGTTTTGATTTCACGACAAAGTTGCTGCACTTAGCATGGCATCCAACTGAAAACTCAATAGCCTGTGCTGCTGCTAACAGCTTGTACATGTACTATGCATAAAGATGGTCCAAGGAGAAATGTATTTTCTTGGTTAGCTTTTTGGGTTGCTGCTGGAGAAGGTTTCTCTTCCTTTCCCACCAACCAGTCAATTGGAGGCCACAACAATTCTCTCACATTTCAAGGAGCCCCTTGAACCCGTTGCACATGGTTTTATTCTCACAGTCCAGAAGTGGCTGCCACAGAATCCACAAGGAAGCAACCTGATTTTGTTCTCGGGTGGGCAGCGTTTGCTTTTTCTTCCCCCTCGTCCCAACCCTTATTTCCTTTTTCTTTTTTCTTTTTTCTTTTTTTTTTCCTTTTGTTATCTTTTTCTCCTGCATCTTCTTTAAAATAGAAGATGTGGGGTTATGTCTTAGAATTGTGTTGGGTTGGCGTGGAGAAGAAAATGTGATTGTAGCTCTCCTACAACAAATACTAAAAGGATGTTCAATATTTGCCACTAGGTTTAAGATAAAATGTAGTTTTCTTACGCAAAAAATCTTGGTGGGATAGAGCTGTTGAAACTTGCAGTTCTTCATTTTTTTATTGATTCTTTGTCATGGTTGAAATTTCTTTAAGGATGTTCTCTCTTTGGAAAAAAAAA	705
PpEST454_115591562	ATAATCGTGCTTTGGCAAGAGAATGCAAAGATGTGAAAATTGACAGAGTATATATTGGTTCTTGTACTGGGGGAAAAACAGAGGATTTTATGGCTGCAGCTAAAGTTTTTCTAGCATCAGGCAAAAAGGTCAAAGTGCCAACATTTCTTGTGCCTGCTACCCAAAAGGTTTGGATGGACGTGTATAGTCTTCCAGTACCAGGATCTGGTGGCAAGACTTGCTCACAGATATTTGAGGAAGCTGGATGTGACACGCCTGCGAGTCCCAGTTGCGGTGCTTGCTTAGGTGGTCCTAAAGACACCTATGCTCGCTTGAATGAACCTAAGGTATGTGTCTCAACAACAAACAGGAACTTCCCTGGCAGAATGGGCCACAAGGAAGGCGAGATATATCTTGCTTCCCCCTACACAGCTGCTGCATCTGCTTTGACCGGCTATGTCACCGACCCAAGAGAGTTTTTGCAGTAGGCAATTGATATCATCATAAATTTGATCAGTGTGTTTGCTTTGTATTCTTGCCACTATAAGTTATTAGGTAGCGGAGATTAAGGAATAATGGGAAACCATTCCCAAAGGTTTTGTATGCTGTGTGATTAACAGGTCAGTGCCATATGTATTTATGTGTGTAATTGTTAGTAAGAATGCTAGAATGTTTTATGACCAGAAAATAAAGGGGGTGTCTCAGTGAACATCACTGGACAACTTTTGG	708
PpEST454_115591563	GGGGTTTTGCCTTTGGTCCCGTTTTAAGACCCTTTTTTTTCGGGGTTTGTGTTTTTTTTTCCAAACAGGGCCTTTTTTCCCCGGTGGTTTAAAAAAAATTTGGAAGGGGTCCATTTTTTTCCCGGGGTTAACCCAAAACCCTTGTTTCCGGGGTTGTTTGTGTAAAAAAAAAGGCCCCC	179
PpEST454_115591564	GCTCAAATGTTTCCCAGAGAAGCTTGTTAGGCAAGTGGCTATGGCGACTCTGAAAGCAAACGTACCACTCGCAGGTGAAAATGCATTGCCAAGGTACGATGACTACGCACACAAGCAGATATTGGAAGCATCGTCGTTGAACATTGAGGGAAATACCGAAGGCAACCAAATGTGCGCGTTCACTTACTTGAGGATGAACCCGCACTTGTTCCAGCCTGATAACTGGAGGCATTTTGTGGCATTCGTGAAGAAAATGAAGGAAAAGGGCAGTCACAAGTGCCGGGAACAGGTCGAGAGGGAAGCTGAGCATTTCGTACACGTTACTACACCTTTGGTGCAGGAGGCTGCCGTTCTTATGCGCTAAGATTGCATAATTTAGGCTTTAGCTAGCTTTGCTTCTACCGCCCTCGAAACAATCTTATATATTGCCTGGCCGCATATAAAGGTTAGATAATGGCAATACTTCAATCCCTGGTTCTTTTTCCATAGCTCATTTATTTAAGTTGTGGCTATGGAAAATGAGTGGGGCTGTGTACCATAACATGGGCGGTAACTCTAATATCCCCAAAAACCTTATCTATTATCATGCTAATATTATACATGATTTAAGCAAATTCATATATAGTTTTCTTGCATGCACAAGTCTTAAAGTGCCTGTTGTACAATGCCGTTAGCCAAATAAGAATGTTCACTCTTAAAAAAAAAAAAAA	710
PpEST454_115591565	CATATTTAAACCAGCCCTTCTTGGTTTTTGCTGCAGAGAGGTTTCATTATTGATCTCCATGGGATCATTAGGATTTGGGATTGATTAAGTTTTAGGGAGACCCAGAGGGGTTTTTAGTTTTATTTCAACTTTTGTGTTTTAGTTTAAGTTGTGGAATCTCACGGTTAATTAGATGGGGTTTAATAAATAATTTATGTGTAATGTAAAAAAAATAGTTTTGGTTTTGGTTTCAAAAAAAA	239
PpEST454_115591566	GAGAGAGTATTCACAAGTGCATCAAAGTGAGAGCAAGGAGTGAGAGAGAAAAGAGAGCTTGGGGAGAGAATAGAGTTCAAAGGGGTTTTTCTTAAGGTTGTAACTTATTCTTTCATTAGTGAATTTCTCAAGAGGCTCACCAAGAGGATGTAGGCAATTGCTGAACCTCTATAAATACTTGTGTCATTTTGTGCTTGGTTGTTTTCTGCAAGTGTGTGAGTGTGTGATTCATCCATCCTTGTGTTTGTCACAAAGTCCATCAACGACAAGATCATTAGGGAGAAAAGCCATAATTCACAACAAGTGGTATCAGAGCTGTGTTTGAGCTGCAAGTGCTAGTGTGTTGAAGATGGCAAGTGACAAGGAAGCTGAAGGTGGAAGCAGTTCTATGCAACGAAGGCAACCACAAGCTGTCAGCACGAAGGTGGTTGAAGCCTTTCACAGTGAAGGAGAACTTCACCTTATGGCAAAGAGACCAATCCTGCTTCTGATATTTTATTTTCAACTGATTTGCTTAGGAAAAATAGAGAACAAGTTTTATTTTTTGCAATCTCTGTTGATAAACGAGTAATTGTTGATGACCCTTCTTTTCTTTTTCTTTCTTTTAGCCTTTTTGGGTTGTTTATGTGTTTTGTCTGTTTGGGACAGTGTCTTACTGCCAGACAAGAAGTCTT	674
PpEST454_115591567	TAGTCTCAACGGAAAAAAAAAAAGTCTCGCTCTCCTCTTCGTCTACCTCTCATCTCTGAAGTTCAAAGCCATGGCTACTTTAGCGGCGGCTGCAGCTCGTCAATTCGCAACTTCGAGTCGAATCTCTTCGGCTAGAACCTCGTCTCAAGCATCGAATCTAATCCAAAGGCGTGGCCTTGCCGGCGCTGCTGATCATCATGGACCCCCAAGGGTTAACGTCTGGCAAGACCCATTGAGCCCATCCAAATGGAAGGAAGAGCATTTTGTAATTGTCTCCTTATCTGGCTGGGGTCTACTCATCTTTGGGGCTTACAAGTTCTTCACTGGAGGCAAGGGCAAAAAGGAAGAGAAACTGGCGGAAGCATCGCACTGAGGCTTGGAGTTTTAGATATTCCCAGAACTTCTTTGAAATAACGAGTTTGCTTGGATATAATGTCTTCAAATTTCATTTTCTTTGTCAGCAACTGATTTTTGATCAGTCTATGGAGATCGATACATTGAAAAAATATCGAGGTTAATGGCTTTGTTGGGAGTTTATGCCCTGTCCAATTATGTCTTTTTTGTAGTTACTTTTATGATTCGATGCATTAACCTTTCATGTGTCAATAAAATAATGACATTCTCCTTCCT	630
PpEST454_115591569	TGAGAGCTACACTGGCAGGAAGCAGCGTTATGTGTATGGAACCTTACTGGACAGCATTGCAAAGGTGACAGGGGTAGTGAAATTTGATCTGCATGCTGCACCAGAGCTTGGAAAAACAAAAATTGAGGTTGGAGAAACGTCCAAGGCCTCTATGACCTGGGACCTGGCAGATTTGGTTCTGAGGCTATTTTTGTCCCTCGTGTTCCTGGAGTTACCTCTGAAGAAGATGATGGCTACTTAATATTCTTTGTACATGACGAGAAAACTGGAAAATCATCAATCCATGTAATTGATGCAAAGACAATGTCATCTGACCCGGTCGCAGTTGTTGAATTGCCACATAGAGTTCCATATGGTTTCCATGCCTTCTTCGTCACAGAGGAGCAATTGCAAGAACAAGCAAAGCTCTAATTGCTCGATCATTGAAAGAACCTGTGCAAGAGAAAGGCAGAGCTGTTTAAATTGAACCTGTTGTGTAGATGGTGTGCTTCACATCTCCACCAATAATACATGTATACAAAGCATTCCACTGTGTTTAATTACTTGGACACAAAATAACGCACATCAATGGCGTTATATAGTGCCCCCACCGTTTTCCCTTACATGACTTGAAGGCATTTTTATTGAGGAAACCTTTCTTAAAAAAAAA	649
PpEST454_115591570	CCAACATCACCTTCTTCAACACACCAGCATCCACATCATGAGGCAGCGAGATCCTCATGTCTTTGGCGTCCTGAATCCAAAGCTCCATGGGCCCAGCCAGCTGAAACGGAGCCAAAACCGGCGGCAACCCAGTACCCGATTTGCCTTTCTGGACCAACCCATTTTCGTCCTCGACCCGAAAAATCGGCAAATCGACGTAATCCCAGCGGTCCACGTCCTCCAAGAGCTTGAAAGGAAGCACCTTGTGTCCACCTCCACGTCGAACTCGTACGCCACCGAATGCCCCACCTGCG	293
PpEST454_115591571	AGCTCTTGGAACAAAGCGATTAGCATCGGAAGAGCTTGTTCATGACTGGGATAACAAGAGATTGAACATAGGAAGTACAGTTGGGCATCAGCAATCCTATCCTGGGTTTGAGCAAGTGGTAGGCACCAGTGGTAACCCTGTAACTGGACCTTACGCTTCATATCCTCCCAGTATAAGCTCAGGCATGGCTCCGAATTTGCAAGTCCCCATGCCATTGACACAGCAAACAACGACACCTACACTCCTTGGCAAAGGAGCAAAGCAATGGCGTAATGGGGATTGGATGTGCACAAATTGCAACAATCATAATTATGCGTCTCGGTTAAATTGCAATAGGTGCAAGACTCAAAGAGATGCAACCGCTCAGCCGGTCAATGTCATGTAGTCTTTCAAAATTATGAAGTTGTTTCAACCTTCCATTCATTTTGAACTATGTTGAGGTGAAGATGAACGTTTTCTATAACCTTTGGTTATCTCCATGGTGATACGTTATTAAGATAGTAGATTGATATTTCAATCTTAGTCTCCGCTCGCCAAGAATGTAATTTTATAGCCATAGTTTCATCTCATATAGAAAGGATGGGTGCGTATATACTGTATTGATCGAGTAATATTACATGCTCAAAACTAGTTTTTTTCCTTCAAACATTCTTTTGGATTCTCCATCGCTTAATTCTCTGAAAAA	685
PpEST454_115591572	TTTAGGCACGAGGCTCCATCGCCGTGATCAAGACAAGGGTGATGAACATGAAGGTGGAGCCCGGGCGGGAACCTCGTAATAGTGGGGCCCTGGATTGCACCTTGAAGACTGTGAGGGCTGAGGGCCCCATGGCCCTCTACAAGGGCTTCATCCGTACGATTTCTAGGCAGGGGCCCTTCACTGTGGTGCTGTTTGTGACGCTTGAACAGCTCCGGAAGGTTCTCAAGGATTTTTGAGTTTTCCAACCCAAAGAGGACGATGAAAAAATAATAATTATTACTATGATTGATTAATGCAATTTTCTAAAAAAAAA	313
PpEST454_115591573	AAGGATAGCAGTTACAATAGAATTAAGAGCTTGGTGACAGAGGAACTAAAACAGTACTTTAGACCAGAGTTCTTGAATAGGTTGGATGAAATGATTGTCTTCCGACAACTCACTAAGCTGGAGGTAAAGGAAATAGCAGATATAATGCTCAAGGAGGTTTTTGAGAGGTTGAGGGTTAAAGAGATAGAGCTTCAAGTGACAGAGAGGTTTAGGGATAGAGTGGTTGACGAAGGATACAACCCAAGTTATGGAGCAAGGCCTCTAAGAAGGGCCATAATGAGACTTTTGGAGGACAGCATGGCTGAGAAGATGCTTGCAAGGGAGATCAAAGAAGGCGACTCGGTTATCGTGGATGTCGATTCTGATGGCAATGTGACTGTGCTCAATGGTAGCAGTGGTTCTCCCGAGTCTTTGCCCGAGGCAATCCCAGTTTGAAAGTTAACATAGCCGCTTTTGTTAATCTTTTGCCAATATGTTTGTATTTTTTTCATTTGCGCTTTGCAATTGAACAGTCTACTCCAAAAAGGACTAGTTGGTAGCGGTAATTGAAAGCTGTTTGTTTAATGGTTGACTTGACTGTTCAAGGCTGTACCAGTTTATACAGAAGAATAGCATGCATAGTTCAGTCACAAATGGTAGGGTTAGTACTTTTTTCTTTTAGACCCCTCCTGTGGTGGAATTAGTGTTGGGAATGCTAGTATTTCTAATAAAGAATTTAACAAAAAA	726
PpEST454_115591576	CTTCTCCCGGAGCTCTCCACCCACACCCACCAAAACATCTCTGATCCTCCTAACGACCAACCAGTAAACGAGACGACATCATCTTCAGCGTCGTGCACTTTGAGCTCTTCGTCCACGGAAAGCAGTTGTGGGGCTCGGAAAGAGGGATCTGATCAAGACTCTTCCATGCTGCAAAGAAGCACCCCCACTAAAAGAGGGAGATTGCCTGCAGTCAACACGTTGCTCCTTGGTCTCCGGTCATCGTCGGAATTTTCTATCCACGCGGACAATGCTGACGTGGCACGCAGCAGGTATATACTGAAACAAGCCAATTTTATATTGGAAGTTAGAAACCTTTGTTGAAATTTATCATGTGAATCCAAAACTATAATACGCGTAGAATCATTAATTTGTTTTATTTGGAAAACGTTTTAACCCATTAGATTATGTACTGATTAATTAACTGTTTATAATATTTCATTACATCCTCATAAAAGTAGATCCACTTTTTTTTTCTTTTTTAAATAAAGATTCTCCTTTGTGATGTGACAAATAATGTATAAAAGTATAACGTGTCCGTTCGTTTGCAAAAAAAA	575
PpEST454_115591577	CGCCTCCCCACCTTAAGCCTACACCCCCAGCACCAGCCCCTGCTAATGATGCTAAACCCAGTAGTTCTTCTGCTCCACCCAAGGCTGCTGCTGTGGCAGCCGCCCCTGAGGCTGTAGTTGCTGCTGCATAATTTTACTGGCCATCTTTGTCAGGATTATTTCGTAGTAACCAAGTACTTTCATGCAGTATTGTGGAGTTTTTCTTGCTGAACGTATTTCTGATGGATATATTCAGTTCTAAAATTTTGTGTTTTATATGTACAAAAGTGAATTAGAATCCAAATTTTATGATAATATTTCATTTTCAGTAGGTTTGGT	318
PpEST454_115591578	TCTGGCGTTGGTAAAAGTTGTATTGTTCTGCGTTTTGTTCGTGGTCAGTTTGATCCCACATCCAAGGTGACAGTAGGAGCTTCATTCTTGTCACAGACGATAGCTTTGCAAGATTCTACAACAGTTAAATTTGAAATATGGGACACTGCTGGCCAAGAGAGGTATGCTGCATTGGCCCCCCTTTACTATCGCGGTGCTGCAGTTGCAGTGATTGTATATGATATAACAAGTCCGGAATCTTTCAACAAAGCGCAGTATTGGGTCAAGGAGCTACAGAAACATGGAAGCCCTGATATTGTCTTGGCCTTGGTCGGTAACAAAGCTGATCTTCATGAGAAACGTGAAGTTCCTGTTCAAGATGGCATTGAATATGCAGAAAAGAATGGAATGTTCTTTATTGAGACCTCTGCAAAGACAGCAGATAATATTAATCAGCTGTTTGAGGAAATTGCCAAGCGGCTACCCCGTCCAGCCATTTCGTCAACGCAGAATCCATGAAACCCAATTAATTAAAGAACTTGTTCATGTTATGGAGACCTAGTTACGTTTTTTCAATTCTCAATTTGTGTATATTGTGAAATAGTCTGTAACATTTGCTTTCCAATGGGTTAAGGGTTTCAACCGATAGTTTCAGCGCGAAAAAA	644
PpEST454_115591579	AGAGTTTGCTTGCATTGCTGCAAAATGCGTGGCGCTGAAGAAGCTTTGTATCAAGGGGTGCCCAATTTCCAATGTTGGTCTTGAAATGCTTGCTTGGGGTTGTCCTAGTTTGGCCAAGATTAAGGTCAAGAAGTGCAGAGGAGTGAGCGGTGAGGCCGCAGAGTGGTTGCGGGAACGGAGAGGATCCTTGACTGTGAATTGGGATGCTGGTGAAATTGGATCAATCGATCCTAGTGGCTGTGCAAGTGGAGCTGTGGAAAGCGGGATGGAGTTTCAGATGGATCACGTAGCTGTTGCTATTGCTCCATCAAGTAGCAATGGTCCATTGGCATTGTTTAGAACAAAGTTTGGGTTTTTTTCAGGTAGGAGCTTTGTTCCATGCACATTCAGAAGGTGGCCAGTTAGTGAGAGTAGTTCCAGTGGAAACTCGTAGGGAATCTTTATGTGGGCGACCGAAGTTGCCTTCGGTGCCTCAGCTCACGTTGTCATGTTGTTTTACATTACAGTTAATTGGTCAATTGAATTTCTTCTGTATTCATTTTCGGCCTTATGATGCTGTGTTGGATTTTTGTTCGCAAAGAAATGCCTTCAGAAAAGCTGGCATTCAAGTTGTACTTATTTAGGTCAATTGTCCAGGAAACATACCTACTTCATTTTCTGCAGTTTTGGTAATTTGCTTCTTTGAGAACTTGTTTACTTTTCCTAAAAA	709
PpEST454_115591580	ACAGAGGGTAGTTCCATGGTGTAATTAACCCAACAACCCCGATGGGCTCCTTAAGAACATGACTTTTAAATTGCTCCATAGGAAGAGAAATAGAGGCCTTTTGCTGTGCATCTAAACCTTCAGCGAGCTCTGCATAGTACTCAAAGCACCCAGCAACATCATCCACGTCCCATGCTGCTTCATCCAGTGGTTTTCCACAATCAATTGCTTCGAGTTTTGCTAGCTCAGATTTTCTCTCTGTTATCTTAGCAGCAATAGCTCGCAAATACTTGGCACGAACTGCTCCGGATGCCGAGGCCCAATCTCTTCCCTTGTTCCTGGCAAGGGCTCTCCGAGCAGCCTCCACCGCAAGCTCCACATCTTCAGCAGTAGCTGCAGGAACACTCCCAATGATTTCTTCGCTAGCAGGGTTGATGATGGGTATGCGTTTCTTTAGGACTGGTTCTCTCCACTCACCATCGATGAATAGCAGCCGAGTCGGTATTTGGATCGCCATTTTCAGCTCTCTCTCTCTCTCTCTCTCTCTCTCTCTCTCTCTCTCC	542
PpEST454_115591582	TGATCAGTTCATCCCTTGGGGTCGGATTTTGTACAAGGCACCTTCTGACGGCAAGTGGGGAGAACACGAACTTGATTACCTTCTCTTCACGGTCCGAGATGTTAATGTGCATCCAAACCCTGACGAAGTAGCTGATATCAAATATGTAAATCAAGAGCAGCTGAAGGAGCTGCTGAGGAAGGCAGATGCTGGGGAGGAAGGTCTGAAGCTGTCCCCTTGGTTCAGACTCGTTGTGGACAACTTCTTGTTCAAATGGTGGGACAATGTTGAGAAAGGCACCATCAAGGAAGCTGCTGACATGAAAACCATCCACAGGTTGACTTAAATTCAGTCTGGGGGGAATGGGGAAACTTTGATTGTTGTTAGTTGTTTTGTTTTTTTAAAAAAATTCCAATAAATTTGGACTCATAAGGCGTTCCAATTACAAGTAGCCATTTTGTTGTTGTTTGATTCTGTTGTCTTCCCCGAAACAAGTTCTTACAGGATATTCCGTGCTTTTGTAATGAAGTGATGATGAATCAATAAGAAACTTTTCGCCTCTTTCATCATAAAAAA	555
PpEST454_115591583	GCATGAGAAGCACGAGTCAAAGAAAGACCCAGAGCATGCTCACAGGCACAAGATAGAGGAGGAGATTTCTGCAGCAGATGCAGTTGGGTGTGGTGTGTTTGCCTTCCATGAGCATCATGAGAAGAAAGAGGCAAAGGAAGAAGAGGAAGAGTCTCATGGAATGAAGCTCCACCATCTCTTCTAAATCTACAAATAAATACTATATTTTATATTTATATCTTGTGATTTTACTTATCTGTTATGAGTGAGGTTTGATCTCAACAATGTTATAATTGTTGAGTTCTTATGTGTGCTTGTTATATGAGTGCTATGTATCTATATATTTCTCGTAGTTGATAATAAATAATATCGTTTACCGATGTTAAA	366
PpEST454_115591584	ACAGGCAGCGGCTACGGTGGTGGTGGTGGCTACGGCGATGGTGGTGGCGGCTACGGGGACAACACTGCTTATTCTGGTGAAGGACGTCCCGGCAGCGGCTACGGTGGTGGTGGCGGCTATGGAGAGAGCGCTGATTACTCAGATGGCGGCCGTTACAAGGAGACCGCTGCATATGGCACCACTGGCACCCATGAATCTGAAATTGACTACAAGAAGGAGGAGAAGCACCACAAGCATCTTGAGCACCTAAGCGAGGCCGGGGCTGCTGCTGCTGGTGTTTTTGCCCTGCATGAGAAGCACGAGTCAAAGAAAGACCCAGAGCATGCTCACAGGCACAAGATAGAGGAGGAGATTGCTGCAGCAGCTGCAGTTGGGTCTGGTGGGTTTGCCTTCCATGAGCATCATGAGAAGAAAGAGGCAAAGGAAGAAGAGGAAGAGTCTCATGGAAAGAAGCACCACCATCTCTTCTAAATCTACAAATAAATACTATATTTTATATTTATATATTGTGATTTTACTTATCTGTTATGAGTGAGGTTTGATCTCAACAATGTTATAATTGTTGAGTGCTTATGTGTGCTTGTTATATGAGTGCTATGTATCTATCTATTTCTCGTTGTTGATAATAAATAATATCGTTTACTTGATGTTAATTTCTATATTATTAATTGGTCTTCTTTTTTCTTCTAAGATAGAAAATATTATGTTC	709
PpEST454_115591585	GCACGAGGCCGCGCACTCCTTCTCGTCACTTTTCCTTTGAAGACTCTCTCTCTACCAAAGAATGGACTCCACTGTGAAGCATGCTGTTGTGGTGAAAGTTATGGGCCGGACTGGATCTCGTGGGCAGGTGACTCAAGTTAGAGTCAAGTTTCTGGATGACCAGAACCGGTTCATCATGAGGAACGTCAAGGGACCAGTGAGGGAGGGGGATATCCTTACCTTGCTCGAGTCTGAGAGGGAAGCTAGAAGGTTGCGTTGATCAGAGATGGCTCTTGTTTGTTGATGCTTGAACTTCGAAGTTTTGGTTACTTGCAAGCAACTGTTGTTTATGTTGATGAATGGCAGTTGTGTTGCCAATCTCTGTTCGTATTTTTTTTAGTTTATGTGTCTTGGTATTTACTAGCAACGTAGACTTGATTGTTCTGATGTGAGTTCTTTATCGAATCTTGCTAAACTTCTATGTCGGAAAAAAGCCCTAGGTTTTGTTTGAACAAGTAACAAATATTCCTGGTTTCTGTGTCAAAAAAAAA	530
PpEST454_115591586	TCAGGATCACCAACTGCGGTGTGCAGGACACTACTCAGATTCACACTCACATGTGCTATTCCAACTTCAACGACATCATCCACTCAATCATTGACATGGATGCTGATGTGATCACCATTGAGAATTCTCGTTCAGATGAGAAGCTCCTGTCAGTCTTCCGCGAGGGAGTGAAGTATGGTGCTGGCATTGGCCCTGGTGTCTACGACATCCACTCTCCAAGAATACCATCAACTGAGGAGATTGCAGACCGGATCAACAAGATGCTTGCAGTGCTCGAGACAAACATCTTGTGGGTTAACCCTGATTGTGGTCTCAAGACTCGCAAGTACACTGAAGTGAAGCCAGCCCTCAGTAACCTGGTTGCTGCTGCCAAGCTCCTCCGCACCCAGCTCGCCAGTGCCAAGTGAATGATTTGAGAAAGGAAGCTTCAATTCTATTGCATTACAGGAACTTGAAACGGTTCTTTAATCATGTTTTATTGGTTCAAATAACTGTGTGTTGAAATATCTAGTAGGCTTTTAATGCGCTTTTGAGAGCATTTTATCTTCTTTTTTGTTTGTTTTTTTCCTTTTGATATTTTGTATTTTTGAGGCCCCGCCTCTTGTCATTTCTAAGGGCACCAAACTGATTGGTGTACATGATGATAAAAGAAGAAATCTCATTACCAAAAAAAA	674
PpEST454_115591587	TGGGTACAAAAGCTAAGAAGCACGTGATCAAGATGCCTAGAAATGGGGACGTTCCCTACACTCACGCCAATGTGAGCCTGGCGTACAAGGACTTCGGGTACAAGCCCACCACGGATTTGGCCTCCGGGTTGAGAAAGTTCGTCAAGTGGTACGTGAGTTATTACGGGATTGATACGAGGGTAAAAAGGGAAATGGATATTAACAAGAAGAGCAGTCAGCAAACCGAAGAATCCGGTTGATTAAATCATCACCGTCAATCATCATCATCACTGATCACATGGCCTTTCTCTCTCTTCCTCTTCTTAAATTTTTTGTTGAATTAAATTCTGTTTTTTTTTTTTTTTTTGTTCTTGTAAGTTATTGTTGTGTGGTCCTTGATGTACTGGATCCAAGCTGTTCTTGATGTATCATATAGATATATAAAAAAAAAAATGTCATATAGAAGAAGAAGAAGATAAATGTTAGGAAAGAGAAACAGAGGGAAATGGGGAAGCAGAGAGAAGGTGGTGTAGATCTGGAAAACATGGGGGGAGGAAGGGGAAGTTGTAATAATTTATGGTGGGGTCTACTAGAAAGGATGTAGATCTCAGCCTTTGGATTGGTATAAAGAAATTTGTGATTGTAACAACAAACAATGACATCAAGAATCTTCTTTGCCTTTGCTTC	666
PpEST454_115591588	AAGCCAAAGCATCATGTACTGACCGGCCAAGAGAAACAAAAACTCCTAAAGAAGTACAACATAGAAGAAAATCAGCTTCCCTGACTGTCAAGAAAAGATGCAATTACACAGTACTATGGACTTGAGAAGGGGCAGGTAGTGAAAGTTGCCTATAATGGTGATATAACCGAGTCACATGTTACATGCCGTTGCATCTGGTGACGCCTTTTTGTTCTGGGTACTCTTTGGTATCATATCCTTTGAGGAAAGACGCCCTTTCTTGTTTCTAGTTTCTAGTTTCTAGTGTGTGGCCTCTTGTATCTGCAA	306
PpEST454_115591589	CATAATAATCCCCTTCCACCACCCAGTAGCATGTATATAAAGACCGGTCCAAACTCTTTTGAACAATGAGTAGCTCAAAACTGCTGATAGTTTGGTGTTTTGATTGCTGCTTGGTTTATTAAAATATGGTCAATATTTTGACATGACAAGCAGCATATAAAACATGTTATTAGTGTATTTTTGTAACTTGCTAAACAAAGCATGATGCCACTGTTTAGATCTC	223
PpEST454_115591591	CCCAATCTTCCTCTCCAATTCCCTAACCCACTTCTCGCTCTCAGCTTTGGCCTTCTTCAGGCTCTCAAGCTCTTTCTCCAATCTATCAATTTTCGCTCCTTTCTCTCCCAAAACACGCTTCAGCTCCGCAACTTCGTTATTCGCCTCCTCCACTTCGGCCATCGCCGAGATCAGTTCTTGTGGAGCCTCGATACCTCAGTCTCAAGCTCCATCGCTCTATTCG	223
PpEST454_115591592	AGAATTACAGTGCCCTCAACTATACAGGACTTTTGAAGATACTAAAGAAGCATGACAAGCGAACTGGTGCTCTAATTCGCTTTCCCTTTGTCCAAAGGGTCATGCAACAGCCATTCTTCACAACTGATGTACTGAACAAGCTTGTGAAGGAGTGTGAGGCAATGCTTGATCATGTTTTCTCGAAGAATGGCCCATCAGTCCCATCTGAAGCAACCGAAGTGGAAGAACGGTGTGAGTCTACGACTGTGACTGAAAATAGAGACAGGCTATTTAGAGCTCCTACAGAACTTGCAGAAATAAAGCATATGGAGAGCGTGTATGTGAGACAAACTATATCGGCATTGCGTGTCTTGAAAGAAGTTGGGAGTGGAAGCTCAACCGTCAGTGCCTTCTCATTGCCCCTTTTGCAAACCAATGTGGTAGAGGAGGATTTGAAGAATATACCTATTTTAGAACAGGCGGCCAAGTAAATTCATTTGACAAATTTGGGACGTAGGTTTCCTTTTATTTATGAATTTACACCAGTATCAGATACAAATTGTATGCTCATAACGATGTGATTGAGCCTTGGAAATCCTTACTTTTTTCCCTGGCCATTGTCAATCGCCATGTCCAAGCGTGATGTTTGCATGTCAAATTGAGGTACGAGATAGCCGCTCAAGTAAAGATGATTGTATGGATATAATTAA	689
PpEST454_115591593	GGGGTTGTGAGTTGGTTTTTTCCTCGAGTTAGTGGCACATTTTAGTTTTGTTAAACATTCAAAGAGGGCTACTTTTTAACAAGTTAGGGTAAGAAGATGAACACGTTGATACATACGGTGGGCATAAACCCCCCAAGCAGGTCTTTGATAATGTTTTTTAATGGGTAGTTTGCTCTTCAATTTTGGATTGAATGTTATATTTTACATTTGATGATGTTAGCCTTCATTACTCGAAATGAGACGCTGGTACTACAAAACCTGTTTGTTGCTTGCTTCTGGTAAATATTCCGGAAGAAGTTGTAATTTTTTGCTGAATATCATCATATAACTGGATGCGATAAAACGGAATGGTTT	354
PpEST454_115591595	CTCTTGGAAGCAATATAATACCCGATGCTCCAGTTCTACAATAAGAATCAAACACAGTTGTGTTGACAAATGTAATGATAAAAGATTGTACTTTACCTTTATGCTAGATTGTTTTAATTTGGGCTTTAGGAATTATCTGCTACCTTCTCAGAATCAATCTGATGAAATTGCAATGTTGTGATCTTTTTAGAGCTGCTATTTCGTTTAACAGTTCGAACTTTGTGAATTGTGATGAATTTTTATGGGGGCTGAAAATAATGCTGCAAAAAAAAAAGGAAGATAAAGAATGATCAGTTGAAGGCTGAGGCCAAGGCAAAGGGTGAGGTCATTAGCACCAAGAGGCAGCCTAAGGGACCCAAGCCAGGTTTCAGGGTTGAAGGTGCAGTCATGGAAACTGTTACTCCCATTCCTTACGATGTCGTCAATGATCTTAAGGGAGGCTATTAGATCCATTTTACGGTTGTGTTGGTTCACCAAGAACTGGTCTAGTTTATTAAAATGTTTCTTTAGTTTTGTTTTCTGAAAATTTTTGAGGTACTTTCATCTGTCGCAGCAGAAACTGCTTAGTTTAATGTTTTATGATACATGATGTTTTCAAGTACAATTTTGTGCGAATATGGAAATCTTCTGGAATTACCTATGATATTTGTGTTTTGTGCGTAAAAAAA	668
PpEST454_115591596	TTCCAAATATGGTGGACATTCATTCTACACAAGAATTTTTGAGTGCTTTAGGCCAAGCTGGTGATAGATTAGTTATTGTAGAATTCTATGGGACTTGGTGTGCTTCTTGCCGTGCATTATTTCCTAAGCTCTGCAGAACAGCTGAAGACCACCCTGAGATTTTATTCCTGAAAGTGAATTTTGACGAGAACAAGCCAATGTGCAAAAGTATGAACGTGAAGGTACTTCCCTATTTCCACTTTTATCGTGGAGCTGAGGGACAGCTTGAATCCTTTTCGTGTTCACTTGCTAAGTTCCAGAAGTTAAAGGATGCTATTGCATTACACAACACAGCTCGTTGCAGCATCGGCCCTCCAAAGGGAGTCGGAGATCTTATACTGGAACCTTCCTCAGTTCCGAAGGACAAGCCCTCGGAATCTGCTTCATCATAGAACTTCTTCAACTCAATCAATTGTATTTAAGAAAATCGGTCCATACAGTATCAAACCCCACAATAGTCAGCTTGAGCTTGGTACTTGTATTCTGTATATTTGCTCCCTCCCCCTACGCAAAACAACGCAAAGCACAAGTTGCTGTTCTGCCACATTCTTTGTCATTCTTACTCTGGATGTCATGTATTTACTTGAAAATTCTGTGGACAAAGACGTTCCAGGTTCATAATATATGATATGAGTGATTCTTTCTTTCTCCAAAAAAA	697
PpEST454_115591599	GAAATTCATTTGCGTTCAAGTTTGAAGATCTCAGGGGTCGAATGCATCGGATCAATTGTGGCATGGAAAATTTAGATGAGCTGTTATCTGCTGTCATGCAAAGGATTGGTGCTGCTAATGATCACGATCGTCCTCATATATTGTTTGAAGATGATGAAGGTGATAGAGTTCTACTTGCAACTGATGATGATCTTGTTAGTGCCGTCAGCCATGCACGAGGAGTGGGACTGAAGGTTCTAAGGTTGCATCTGGATTTCACTGATTCTGGCCACAGAACCATATCGCAGTCAGGTACAACAACGGCCCAGAAAAAGGGATGGACGTCTCTCCATACTGGAGTTTTGGCAAGTGCTGCTGCTTTAACCAGCATTGGGGTGTTGGTCTACTTAAAGCGCACTAACCTGTAATGTTATCCTGATTGTTCAAAGGAAGCACATACTAGGATCAATCAGAAAAAGGTTACTCAAGAGCCATGCCCGCCCTTCCATGCCAACCCTAGTAGATTATCTCATTGGCGGAGGTTTAATGAAACTGAACTTGTTGGATTCAGATCACCACCAGCAGCAACTAGTGTTTTGTAACAGAAACGGAAAGTAATATATTGTAGGTTAC	612
PpEST454_115591600	TTTTTGAGGAAGATCTCTCAGTCTATGCATCTTTGTATGAGAAATATGGATTCCGTTGTCCTTTGCGAGTTCCTTACAGAACTTTGGCAGTAGATTGCGGTTTAACTGATCCAAAAGTTTCAGCTCCATCAGTGCTTATCGTGGGTGAGAAGGACTACGTCTTAAAATTTCCGGGGATGGAAGACTACATACGGACTGGGGCAGTGAAGCATTTCGTGCCTGATCTGGAAATTACATATATGGCAGAAGGAAATCATTTTGTGCATGAACAGTTTCCAGAGGAAGTCAATCAGCTAGTCGTCTCCTTCCTTGACAAACATGGCATCTGATGTAGATGCGCAATGTGCAAAGGAAACAATAAATAATCCATGAGAGAAACAATAATGTACTGTTTAACTGGCTGGGTGTTGCATTACATATTTACCCCACAAATTTGATGTGCTTAACTATTTTGCTATAATAATTTTCATGACGTATGCTTTTCATTGGAAAAAAAAA	498
PpEST454_115591601	GATGGTTTTATATTATTAATTTTTGTACTCGCGAGAGTCAAAAGAAGGTTTCTGAAGAAGCAACGCAGCCATTGCAGGCTGGGGAAGGCGAATCCGATCGTCTAATAGGTGTGGAAAATGGAAGTGGGGGGGTGGTAACTGATGCTGTTGCTCAAAAGGCCCCTGAATGGAAGTCAAACAAAGATTTGCATGCGTGAAGGGTGATGGTTGGCTAAGCTTTTTCAGCCTTGTTGATTTACCCACTAATAGTAATATTAGCAGCATAAATAGAGTTGTTAGAGCAATGACAATATTTGTTGGTGTGTATTATTAATTCTTCCCCCTTCTTCTGTCTCCAATTTAATTTGAACAGGTCTGGCTGGCTGGGTCTGGCCTTTTCTTTACTAAAGTTATAAGACTGCCTAGCTAGGATATATAATTTAAGAAAAACTCAATTGTGTTAATTTGAACAACTGAATTAATCA	464
PpEST454_115591602	AAGACTGAAGATTTGGTAGCAATGAAGGAAAGGGACAGCGAGGCAGAGCCATTAAACATATAAATGATTATGAGCTGACAGACCACCAGACTTTTGAGAGGTTGAAGACAACGACCTGATTCGTTCAATATACTGGTAAAGTTCCTGTTAACTAAGAATGT	161
PpEST454_115591603	GCCGGTATCAGTGGTGGAAGGAAAACCATTTGTGAAGAAGCCATTTTTTCATCCCCTTCTGAAATTCAAGAAGCCGTCTCTACCTCCTGTTCCAATCTATAAGAAGCCACTTCCTCCACCAATTCCCGTATACAAGAAACCATTTCCCCATCCTATTTTCAAGAAGCCACTTCCTCCACCAATTCCAGTATACAAGAAACCATTTCCCCATCCTATTTTCAAGAAGCCAATTCCTCCACCCATTCCAACATTTCCTCCACATCCTTTCCTTGGGAAGACACTCCCTCCTCTGGTTCCCTAAAGCTAGCCTAGTGTTCTTTCACCTAAGCCCATATTGTTAGGGGATGAAAGCATAGAAGTTATGCATTGGTTAGAATAAATTCCTACATGGAGCGAGAAAGAGAGAGAGAGAGAGAGAGAAGAAAGATGACAATGAAAGAAGAGACTGTTCTTGGAAGTTGGAACTTTACTATCAACTTTTGCATTGTAATATT	494
PpEST454_115591604	TTTTCCCAAAATTTTGGGAGGCCCGGGGAGCAAATGCTCGTCGACAGATGTGGGGGATCCGTAGTTCTGGATTTGTTGCCCCAGGCCCAATCCCCCCTGCAAATTTGGTAGCCCCCGGCCCAATTAATTCAGCCAATTTGGTGGCTTCCCCCCCACCAGGGGTTGTTCCAGCCCAGCCCCCTTACTATAATTAAGTCAATTATCTTTCCATACATGGGGGTTCATAGGGGGGAGTTTTCCAGCCTCCCACCCTTTCATGTTACCCCAAAATATCAATGTGTTTTATTTAAATTTATACTATAAGTATTTGGTAAATTCAGAAATATTAGGTGGATTTTTTGTGGGGTACAATTAAGGTAATGGTGTTTTAGAAATAGTCACCCAGCTTTGTATGCTTTAATAAGGGAATTTAAAATCCTATATTTTTTTTTCGCTCAAAAAAAAAAAA	448
PpEST454_115591606	GAACAAGGGAAAATGGATGTGAGGTTTAACTTTTATCCTCCTTGTTCAAGGCCTGATGTTGTCCTGGGTGTGAAACCGCATGCAGATGGAACAATAATCACCCTTCTCTTGCAAGACAAACAAGTGGAAGGTCTTCAGTTTCTGAAAGATGATCAGTGGTTTAGAGCTCCCATTGTTCCCGAGGCGCTTCTCATTAATGTCGGTGATCAGGCAGAGATATTGAGCAATGGAATTTTCAAGAGCCCTGTACACAGGGTAGTGACAAATCCAGACAAGGAGAGGATCTCTTTGGCTGCCTTCTGCATCCCGGAATCAGATAAAGATATTGAACCCTTTGAAAGCCTGGTCAATGAGTCAACGCCAAGATTGTACAAAAAGGTAAAAAATTATGTTGGCATCTATTTCGAATACTACCAGCAGGGGAGGAGACCAATTGAAGCAGCAAAAATTTAAACTTACCCTTATATTTCTCTCTGACCATCTATTACACAGGGGTGGATGCATGGCACTCTGTTTGTTACATAAGTTTTGACACAAGTTTTGCAGTATTAGATTAATGCACTATAAATGGCTGAGATTAAATCTCACAACTAATTTATTCGTTTTAATAAATTATGAAGAGACATAAGCTGCCTGCAAACGTTTTCCTCCTTTCTGTTTGAGGTAAAAA	670
PpEST454_115591607	ATTCGCCATTGTTTGTGCGCACGGTGCGGTTAGGGTTCCAGAGGACCTATTCCTTGACGGCCGGGAGCCGGCCAACACTGGCTTCCTCTCATTCCTCGGCGGCGCCACCTCAACCGCTGCCGCCTCCGTCGCAGCACGTGTGTAGTTGGATTTCGGAGTGGATGGCTATAAGGTTGGTGAGGCCAAATCCATTTTGTCCTGATCTGTTCAACTGATATTCTTGGTAGGAACAAAAATTCAATTTGTTTGCGAAATTTTGGAGCGGAAATGAAATGATAGGGTTTCGTGTAGATTGAATCGGAAATTGCTCTTCTTTCACTTTTTCTGAAACTTCCAA	337
PpEST454_115591608	CAATATGGAGACTTGATTTGGGATCTTCTAATATCAGGGGTACAACCTGACCAAGTATGTAAGCAGCTTGGTTTGTGCGTTTTCAATGGGGCTCAGTATGTGAGCACTGGGATTGAAACAGTGGTTGAGAAGGAGAGCAGGGAGGGCTCATCTGCTGGTGACAGTGCTTTGTGCACAGCTTGTGAGATGGCTGTTGTTTGGGCCCAGAATCAGCTCAAACAAAAAGGAGCAAAAGACAGAGTCCTAAGCTACATCAACGAGCTCTGTGAGAGCCTTCCAAGTCCACTGGGAGAATCCATAATCGACTGCAATAGCATTTCGAGCATGCCAAACGTGACCTTCACCATTGGAGATAAACCTTTCATCCTCACTCCGGAACAATATATTCTGAAAACTGGAGAAGGCATTGCTGCCATCTGTATCAGCGGGTTTGGGGCTCTTGATCTTGCTCCTCCAACTGGGCCTCTGTGGATTCTTGGAGACGTATTCATGGGGCCATACCACACCGTGTTCGACTTTGGTGACCTTCAAATCGGATTCGCAGAAGCTGCTTAACAGCCATATCATTTTGGTTCTTTGTATCTTGTGATCTTCAGAAACTTTTAAGATGGAGATGTTGTACATTGTGATCAGATGATGTTCTCATGTTTGACTCCCAAAAAAAA	665
PpEST454_115591610	TCCTACCCAATTGACACTGTTCGCAAGAAGAATGATGATGACCTCCGGTGAAGCTGTCAAGTACAAGAGCTCCCTGGATGCCTTCAAGCAGATCTTGAAGAATGAGGGTGCCAAGTCTCTCTTTAAGGGTGCTGGTGCCAACATCCTCCGTGCCATTGCTGGTGCTGGTGTCCTTTCTGGTTATGATAAGCTACAGCTGGTCGTGTTCGGGAAGAAGTATGGATCTGGTGGTGCCTAAGAATGTAGTTCCTCCCAAGCCAGATAGCATTATTAGATGGTGATGAAAATCTTTTTGAGTTTGAAGAACTTGTTTCGGCAAAATTTTCCTTAAAATAATTCAGTTATAGGGGAGTTAATCCCAAACCGATTTTTACAATGGGATTGAGTTTTGTTCCCATAAAACCAGATTATTGAGTGGTGGAAAATGCCACTTATCTTGGAGTTTCATTCATATGATTTGCAGGTTATTTATGTGTGTTTTTGTTCTGGCTTTTTTCTACTTTATGAAAGTCAAATACATCTTTTTTCCTTCAATGATGTCAAATTGTTGTACTCCCAGAACAATTTGGTTGGTCTAGCAAATAATTGATTC	592
PpEST454_115591611	GGCAGAGGAGCCAGCAGCAACAGAAGCAGAGAAAGCGGAGGCAGAAGAGCCCAAAGAGGTCACAGCAGCGGAGCCTGTTGAGGCTGTTGCTGAGGAGACCAAAGAAGAGGCCACTGAAAGTGGTGAGGCACCAGCAGCTCCTCCAGTAGAGGAAGAGAAACCAGAGGAAACTACCACAGATGTTCCGGTCGAGAAGACTGAGGAGTAGAAGATTTATGACATCATCATCATCATCATCATCATCAGAGAAGTTTGTTTGTGGGGGTTATTTTCTAAGTTGCATGTCCAATTTGGTCAGCTTCTTAGCTACATTTATATTTTGGTTTTTAGTTTTAAATTAGTGGGGTTTGGCATTTGGAATCTACCCTTATTTTAAGCTTTATATCATATATGTTCAAGACGATGGCATGCATGGTGTTAGATTGAAGTAAGTGGAATTGGTGTGAAGAAGAGATGTGATTTCTGTTAGTTTTGAATAATATTTATTTATGCACTTAT	498
PpEST454_115591612	ACGCTCGCGGGAAGAGCATAAATGATCTTTGTCTTCCCTCGGGATTCTACGGCAATGCGTTTAGTATCCCAACTGCCGTTTCAACGGTGGAACTTCTGTGTGCAAGTCCACTGGGATATGGTGTGGAGTTGGTGAGGAAGTCCAAGGCTCAGATGGATAAAGAGTACATGCAATCACTGGCTGATTTTTTCGTGATCAGAGGACGGCCTCCGCTTCCAATGGGATGGAATGTGTTTATAGTTTCTGATAATAGACATACCGGTTTTGGAGAGTTTGATGTTGGGTGGGGAAGACCATTATTTGCTGGACTTGCGAGAGCGTTCAGTATGATCAGCTTCTATGTCCGAGACAACAACCAAGAAGAGGAATTTGGAACTTTGGTGCCCATATGCTTGCCAAGTACGAGTTTGGAGAGGTTTGAGGAGGAGCTCAAGAAGATGACATTGGAGCATGTCGAGGAGATATCTAAATAAGATGTAAAGGCTTATGTGTCTGATTAATTAACTCTAGTTGTCTTGTGTTGTGTGGGCTATCATTTCTATGGTGGGGTGTGGGTTTGTTTTCCCCTATGCCTCTTTGCATTTGGTGTTAGCTTTTTTATTTTTTTTATTTTTTTTATTTTTGTCTCTTCGTAGTTAGAAGAGGTTAGGTTTGTGGTTTGTTTGTACACAAAGATTGTTGAGAAATATGAGAGTTTGCATTATTTGATTATTATGTAACATGCATGAACAATTGTCATTGTATAAAAA	749
PpEST454_115591613	GTTGGTGGGAAAGACCTCTGCTTTGACTATGAATGTTGCTGGGGTTGTCAAAGATTGGCTTTTGATTGCGTTTTCGTGGTCCGTGATTAAGGATACGGTGACACCTGTGAATTTGATCGGATATCTGATCGCTTTCCTCGGGGTTGCCTATTACAATCATGCCAAATTGCAGGCACTTAAGGCCCTAGAGGCGCAGAGGAAGTCTCAGCAGGATAATTTGGAGGCCGGGAGGTTATTGGAGGAGAGAGATGGAGAAGGGACTGGAAAGAAGAATGAAACCCAGGATTGATTTGCTAATGGGTAACTTCAACATTGTATCTGATAAAAAGGAAATATCCGATAAAGAAGGAAGTAGAGAATTACATTGAAGAAAATTGAGAAAGAACAACGGGAAGCCCTATGTATCAATTGGGTTATTGATTGTTTAGACTTGAGCATCTATTGTTCTGGTTATGTGGTGTTAGATGATTATCTGTTACTCACTCTTTGTTCTTAGTCATTTTTGGTTTTATATCTAATAGTTCAATTTAGCAGTGGTCATCCTTACCAAATGTTTGAGACTCGTAATTAGTTTACAAAGAGAGCTTGAAGTCATTGAGCATATTTATTCATATGCTTTTTCTTACTGTATTATGTACTCTTTATCTATATCGACTGGGTTCCTTCTTGTATTTT	675
PpEST454_115591618	AGAGGTAATTTTAAAGAAATCTGGTGCATTGAAGGTGACTTCTGGTATGAAAGGACTGGCTCTGCTAAAGACAACAAAGTCAGGTTTTGAGGGATTTATTAGGGACAAATACACAGTTCTTCCTGACACGCGTGAGAGGATTCTGGCTACAGATCTCACTGCATCATGGACGTATCCTTACGAATCTATTTATAGCATCCCTCAAAAGCCGCTATACTTCACAGAAAGATACTTGAGTGTGAAAAAAGTTCTGGCTGACACTTTCTACGGTCCTCCAAAAGAAGGAGTATACAGCCCCTCTGTCCAAAGCACTCTTTATCACATGGCAACAAATGTTCTCAAGGGGTTTCCTGACATAGCAACAGTACAACTGAAAATGCCAAATATTCATTTCTTACCTGTTAATCTATCCAACAAGGATAATACTATTGTGAAGTTTGAGGATGATGTTTATCTCCCAACAGATGAACCGCACGGATCGATAGAAGCTACTCTAAGCCGTTTCTGGTCAAAGATGTAGTGCTCGCTTTTAACAATGTATGCATTTTTATGTTTTTAAAGATACAGAGCGGTTTTTGCTCAATGTTTGAAGCTACATGATATCATCTTGCTTGATCTTTCCTCGACTGTAAACTGAGGTAGCCTACATAATGCTTTCTCAGGAAGACTTAGTCATGTCCCAGAAGTTACAGAACTCAGCAAGTTGTTAAATGTGAATAGAAATAAGAATGGGATCTGATAAAGAAAGCTAGGAGGCTAGATTCAAAAAAAAA	773
PpEST454_115591619	AAATTGGGATAGGGGCAGCCAGAGGATTAGCGTGGCTCCACCATAACTGCAATCCTCGAATTATCCACCGAAACATAAGCTCCAAATGCATCTTACTGGATGCAGATTTTGAGCCGAAAATATCTGAATTTGGCCTAGCTAGGCTCATGAATCCAATTGATACGCATTTGAGTACTTTTGTGAATGGGGAGTTCGGGGATCTGGGTTATGTTGCTCCTGAGTATGCACGAACTCTACTTGCCACTCCAAAGGGGGATGTTTACAGCTTTGGAACTGTTCTTCTTGAGTTGGTGACTGGTGAGAGAGCTACCCATATTGCTAAAGCTCCTGAAGACTTCAAAGGAAATTTGGTGGAATGGATTATGCAGCTGTCAAGCCAATCTCAACTCCAGGATGCGCTCGACAAATCTTTGGTTGGGAAGGGTGTGAATGAGGAGCTTTTCCAGTTTCTTAAAGTTGCATGTAATTGTGTGGTGCTTACTCCCAAGGAGAGGCCTACTATGTTTGAAGTATACCAGCTTCTAAGGGCCATTGGGGAGAAATATAACTTTACAGTCGACGATGAGATAATGATGCCTACAGACATCGGTGATGGTGACGGCAGAGGGGAACTTATTGTTGCTCGAGAGATGAAGGAGATGAACTGAAAAAGGTAAGAAGAGTATATTAATATATGGCCAGTACCCTTTTGTAATTATCTGTTTTTGTGTACTGTAATAAACATTATTATTACATATATGATTTATGCTTTAGCTAAAAAAAAA	764
PpEST454_115591620	GGAACAGAGACCACCCTTGTTCTGTGGGATCTCAGGCCTCTTGGGTTGACTGGCAATAAGGTTGAGAAGCTTTGTGACCTATGCAACATTACCGTGAACAAGAATGCTGTTTTTGGTGACAGCAGTGCCTTGTCTCCTGGAGGAGTAAGAATTGGTGCCCCGGCCATGACTTCAAGAGGTTTGGTTGAGAAGGACTTCGAGAAGATCGGGGAGTTCCTTCACAGGGCTGTAAGTCTCACCTTGAAAATCCAGAAGGAGCATGGGAAACTACTGAAGGACTTCAACAAGGGTTTGGTGAACAACAAGGACATTGAAGAACTCAAGGCTGATGTTGAAAAGTTCTCAGCCTCATTTGAGATGCCCGGTTTCGTCATGTCCGAAATGAAGTACAAGGATTAGGCTTGGGTAACCAATATTTTTATTATTGTCACAAATATTTCTGGGTCTCACCTGGCATTGTGTTGATCAGAAAAGGAAAAGAGAAAAAGCCTTCATGCCATAGATCAGCTGTTTCTTTTTTGTTTTTGTTTTTGGTTTTTCCCAATATCCTTTTACAAGTTTGGATGTATTATGGTACGAGTTTGAGATAAAATCCTCTCAGTAACAAAATGCGTTACTTCTGTATTCTCTTGTTCATCTACAAATAAACAATGA	654
PpEST454_115591622	TGGATGTGATAAAGCAGGCAACCCAAGGCCCTATAGAGCTCAAGAAGATGCAGTAACAGCAGCCTTGGTTGGGTTAAATGCAACCTGCTCGGCACAAGTTAGCACTTCATGGGGCCGTGCTTCCTCTCGTCCGACACCCATAGGGTCAAGGTAGTACTGGTAATGGGAAACGATGGTGTT	180
PpEST454_115591623	CGTCAATCCCAGGAATGAAATCCATTCTAGGTCCAATCCAGTTGAAGGGTCTCACAATGGTAAACTCAAGACCATTTTCCGCACCCTCAGCATAAATCAGCCTCTCGATCAATTGCTTTGCACATGCATAAGACCATCTCTGCTTCTCAATAGAGCCAAAAATGCAGGGGGATTCATCTTCTTTAAGCACATAATATGCAGGATCCTGACGAAGAGGGCTATCTTTAGGAAGATAGCTTCCAATGGTTTTCCCATACACTTCACAAGTAGAAAAGTGAATCAACCGCTTGTTGTTTTCCGAACAGTATTTCACCACAGGCAAAGCGTCAATGAAGTTGCTGTAGATGGTGTCGAGTGGGCGAGTGTTGTAGTCCGCCGGAGTACAAATCGCGGCGAGATTAATGGTCAGATCTGCCATCTTGATGAGGCCTTCGAGGCGCGAGTCTTGCTTGATGTTGAGTCGGTGGAACTGGATTCGATCGGACCATGGATGCGCGTTTTCGGGCTCAAGAAGGTGCTTGATCTTGTCATTATAGACGTCCAAAGCTAGAACCTTGTGTGGGGTCTCTGACATCAGCTTCTCGCAGAGATGGGACCCAATGAAGCCTCCTGCTCCGATCATGCATATCGTTATCGGCTTTATTGGGTTGCCGTCTAGATCTACTCGAGCCACCGACGCCATTCTCTACGACGACGTTCTGGGTATGTGGGGTATTTGGGCAAAATGGGCGAGATGAGGTTGTGAGAGAGAGAGTAGAGATTTCT	765
PpEST454_115591624	AAAAAAAGTTTTAGGCTTACTCTTACCCTCAGTGTGCTGTTTGCCAATTTTCTGATGGCGAAGCGTTTAGTTCCACTGTTGAATCGTGTTCTTGTTGAGAGAATTGTCCCTCCATCCAAAACCACTACCGGAATCTTACTCCCTGAGAAGTCCGCCAAGCTGAACTCTGGAAAAGTCATTGCCGTGGGTCCTGGGACTCGTGATAAGGAGGGCAGCTTTATCCCTGCCACTGTGAAAGAAGGAGACACTGTTCTGTTACCAGAGTATGGAGGAACTGAAGTGAAGCTTGGTGATAAAGAGTACCATCTATATCGAGATGAGGACATATTGGGAACACTGCACGACTGATTATCAATGGAGTTAAATTTGTCCATGAGTTATCCTGGAGGATTTGAGTTCCATAGCATGTATTTGAGTCGGCCCTTTGTTGATGCCCTACCGTCGGTGCTGCTTATAAATTAGATTAGATGAAAGAAACATGTAAAACTGTTCTGTTATCGGGCAAATAATTTTAATGCAACTAAAACGTCTTTGGTTTGTGTTGGAGTATTAAAAAAAA	559
PpEST454_115591625	AGGGCCACCCCGATGCCTACAACTAAATTGATCAGATGTCTCTGTGATGCTTGGGTCTTGCCTTTACTATATGATCAGTCGAAGGAGATTTGTGTGGCTTTTCTTGTTGCTTTCTAGTCAGTCCAAAGTACCCATAGGGTTGTTGGGCACTCGGGCTCGAAAATAAGTGTGTATGGGTTGTGATCTTCTGGCTGCTCTCGATGTTTTCGTTTGGATCAAGTTGCAGACTGAGCACAGCGTATTTATCTTCTATATATAAATTATATAATGGAACTTCCCCTCGTGCCGAATTCGGCACGAGGCAGTTGAAAATGTTCAGAGAAAACTACAGAGGCCAATTACCTGTGGGAAGCTATATGATACGCCCCCGGAGTCTCCTCTGTTTCTTTTAATTTTTTAATTTTACTGTACGTAATTTTGGGTGTATTTAGAGATTTTAGGGTGAGAGGTTTTGGGGGGGCCCAGCTTGTAGCTTGTGGGAGTAGCTGTAGGATTGCAGCTCAGCTGGTTTTTCTCCTTATTCTTTCACTTCTATATGTCGTATATAATATGACTATACACCAGAGTGTATATCTATCGGTATATATTTCTGTTTATTGTGTAATTAAAACCTGTGTCTGTTTC	624
PpEST454_115591628	AAGCCATTCTTGTATGCCATCGTGGCTGCTGCTGGTTTCTTCACAGTCATCACATCTGATCTATTCAGGGACTTGAATGACTGGCTTAGGCTGGTGCCCTTGCCAGTGGGACTGAGGGATAAGCTACTGCTATGGGCCCTTCTTATGTTTTTGACCTGCTACTCATGGGAGAAGCTTTTACGGTGGGCTTTCCCAGGTAAAGTCCCTGCCTGGAAGAAGCGCCAACGGCATGCTGCAACTAGTCTTGAAAAGAAGAAAAATGTTTGAGTGAATGTATGCTTGATGTCCAGAAAAATCAACTGCATTTGGCATTTTTGGCAAATGGCCCTGCAGAGTTACATATAGCATAATATGGATTTTCTTTTTCTAAATATGCCACAGCTCTCATTACAGTACGAGGTTTCATCCCCCTGTATTAGGGAATATTTATTAAACGATCAGTTATTCTATTTCTAGGAGCATTATTTTTGGGACATGTGCCTTGTAAGCATCTGTATTCATAATTAGTTTCTTTTACAAATTGTCTGACCCCTTCAAATCCCTTGTATTTGAAATTACATGTCAAAAATTGGAAATCTCGGCCCCAATTCGAAATGATGTTTATGCTGATTACCCTTACTCATTGTATGTTCATTCAACAAATTTTGTTTC	651
PpEST454_115591632	CCGGGAAGAGCCTGGGCTGCCGCACCAGCTGCTGTCACTGAGTCTGAGGCTGCAACCACCGAAGAGCCAAAGGAAACCACACCAGTAGAAGCAGAAGCAGAGGCAGAGGCACCTGCTGCTCCTGAAGCTGAAGCTCCAGTTCCAGCTGAAGTTGAGACCAAGGAGGTGGCAGAGGAAACCAAGGCTGCTGAGGCTGAGGCAGAGGAGCCAGCAGCAACAGAAACAGAGAAAACAGAGGCAGAAGAGCCCAAAGAGGTCACAGCAGCGGAGCCTGTTGCTGCTGTTGCTGAGGAGACCAAAGAAGAGACCACTGAAAGTGCTGAGACACCAGCAGCTCCTCCAGTAGAGGAAGAGAAACCAGAGGAAACTACCACAGATGTTCCGGTCGAGAAGACTGAGGAGTAGAAGATTTATGACATCATCATCATCATCATCATCATCAGAGAAGTTTGTTTGTGGGGGTTATTTTCTAAGTTGCATGTCCAATTTGGTCAGCTTCTTAGCTACATTTATATTTTGGTTTTTAGTTTTAAATTAGTGGGGTTTGGCATTTGGAATCTACCCTTATTTTAAGCTTTATATCATATATGTTCAAGACGATGGCATGCATGGTGTTAGATTGAAGTAAGTGGAATTGGTGTGAAGAAGAGATGTGATTTCTGTTAGTTTTGAATAATATTTATTTATGCACTTAT	695
PpEST454_115591633	GTTAGTGTTTGTGCTTGCTGCACTGGAAAACTGTGCCACCTACCTCATGGAAAAGCACAGTGATAGCAGTACTTCTTGGGCCTTTAATGTCAGTTACATGAATTTGGCAGCTTTTTCAGTCTACGGTTATGCAATTTTGGTGCCATTGGCATTTTATTTCTTGCTTCACTATCTGGGCTCAAATGCCAGCCTTGTTCGATTTTGGTGTATGTGGGGATACTCTCTCTTCATATTTGTTTTAGCCTCTTTTTTGTTGCTTATCCCGGTTGAGGCTTTTCGGTGGATCATTATAATTCTTGTTGGTGCTGCCTCCTCATGCTTTGTTGCCTTCAATCTCAAGACTTATATCGAAGGGAATGATGTTGTGGTGATCGCCGCATTTCTCTTGCAACTGGCTCTGGCAATCTTCTTTAAGGTCTACTTCTTTCCGTGAGCATTTCTAAGTGCAGTCAGTCTCTGAATTCTGAATTTCAAACAACCACATTCACTTGATTTCGGGGTATTTGATTTAGACATTGACTGGAATGGCACTTCTCTAGAGGTGGGTTTTCCTGTGTATTCAAATTACTCACTTGGTTGTATTGTAAGTTCATTGAAGAGCTCGTGATATGGCGTGGTTTAAATTTTTTGAAGAGATAAAAGTGTGGCTCTAATGAGTAGGACTTAGTTTGTATGGTTTTGTATTGGCTTAAGTAGAGAGAGCATATATTGGTATTTGTATTTCACGCTTTTCTCAATCTTAGAATTTTCTCCA	754
PpEST454_115591635	GCGTTGAGCTAGCAGGAGGCAGATGACACTGGGATGACAATGGGGATGCAGACAACGATGAAGTAGAAGGCAATGAAACTGATAACTTCGTCGGGGACGGATATGAAACTGTAGGGGATTCTGTTGACTCCTTTGCCTGTTCTAGACTTGCATCCATGGAAATATTTCTTGAAATAGATCGATCTGAAGCGGGAGTCCTCACATGGCCAGCAGTTCCCTCAGAAATGGAGGACTTTTGCCCTGTATGTCTTCGAAAATGTACCAATGGACTTCCCTCCTCTGATACACATGCTGACTCAAATTTAACTTCAGAACCATCGTTTCTGCTAATTCCATCAGAAAACCAACTCACAGAAGTCTCTTCACCTGCTACCCCCACTCGGTTATCCCATCGAAAGCTCCATGTTGGAGAATACCGAATATTGCGATGCAGAACTTCACTGTTTGCTCTGTTTGTTATAGTCTTGTCTCTAGCAGCGACACAACAAGCAGACCCCATCCTCAAAATACTCAAAAATTTAAACTTGCAATTGTAACACCTCAACTGTAACTTGCATTCTCCAACTTAAAAGTCAACTGACAAAAACAGCTGGCTCCATAACCAGCTGTTCTTCTGCAAAGAGAGACGAGGCTGGAAAGACAGAGAGAAAGCGAGCCTGGTAGAGAGATAAAATTTAGAGAGAGAGAGAGTGAAAGGCTGCTAGT	705
PpEST454_115591636	GAGCCTATCACTAGCATCTTCCCAAAAGCATACTTGCGGGCCAGATCCATGCGCTGAAGAAATCCACCGACCTTGTTCAGTGTCACAAAGGATACAGTATTTTCATCATTGTACTTGTACTCACAGAACCAAAGTGAATATCCCTCAGGATCGTACATGTCCCAGAATCCTTTAATAGCAACCTCACGGAAGTTGGTCTTTGTGTTAGAGTAAAGTCTCTTCCAGTCATCCAATACCATACCGCTTGGGGGCAGCAGATCAAGAGGATTCTTGGGTTTTGGCTTTGGTGCCTCTTCCACTTCCTCAGCAGCTTCTGCTTTGGGTTTTGCTGGCTCCTTTTTGGCTTCTTTCTTGGGCTCCTCCTTGGCCTTGGATTTAGTTTCTTTGGGCTGGGAAGGCTTCTTTGCGGATGGAACAGGTGGAACAGATTCAGTCTGCTTGACATCACCCAATACCTTTTTGAAGTTTGGTTGATTGACCAGGGTCCAGAAGTATCTCTCAACATGGGGGAATTCCGAAGTGAAGCTCTTTGTCATGAGCTTGGTGAACCCAATCAACAAATTGCATGTGACAATAATGTCAGCAAGGGTTACAAAATGACCAACTAGGTATGTGTTCGAAGCAAGATGGGTATTCAAGGCACCTAGCGCTCTCTTTAAAGCAGAAATCGCAGCTTCCTCAGCTGGAGGAAGGTACACAGCAGATCCGAATCTTGGTCTAAACCAGCTAATTATGTTAGCATCAATCTCCAATGATCCAAA	761
PpEST454_115591638	GGGTCAAGCCCAAGGGGTTTTTGGTTTGGGGGTCCCTCCGTGCCATTTACGTGGATGGCCCTCCAACTGGGAAAATCCCTTTCAGGACTCCTTTGGGGCTTTTTAGGACTTTCCCTGTTTCAGTTTTTGGGAAGGGGGAAGCTGTTAACAAGGATGTCAGGGCCAAGAGGGAAGGGAGGGAAGCCAAGGGGGCTGGGGAAGTTTAAGAAGGGGGTTTAAAATGTCAAGAGGGCTCCAAGGGTTTTTATATAAAGGCTTTGTCTTTGTCCGTTGGTTTTTGCTTTTTGTCCTTTGGATTGGGTTTTGTTGCTTTCCCGTCCTTTTTTTAGGGTTACTTTAAAATGAAATAAAATTAGGGTTTTTTTTTCCC	370
PpEST454_115591639	GCCACAAAGAAGAAAAAGTGTCCTGTTCCCGGCTGCAAGGAGCTCTTAACATTCTCCAACACAATCAAGTGCAGGGACTGCATGGTCAACCACTGTTTGAAGCATCGATTTGGACCTGATCACAAGTGTCCGGGACCCAAGAAACCTACAACAGGCTTCCCTTTTTCAGGCCTTTTAAGTAGGAGTAGGAAAGAAGTGTCAAAGCCCAACCATGCTCCTGCCGCATCTTCCTCGAACTGGAGTAATAGTTTTCTTACTGCAGCTTCATCTTTTCGAGCCTCAGCTGAAGCGAGTGTGGCAAAATTGAGTAGTGAACTTAGCCAGAAGTGGCAGATAGCAAAGGATGGAGTAGGGCAGAGCAGCAATAGTGGGAGTAGAAACGGGCAGCTGGAGGAGTGTCCGCAGTGTGGTGCTAAGTTTTCCTCAGTCACTGCTCTTGTAGACCACGTAGAAAAAGTCCATGAGAAGGGTGGCAACAGGGCTGGGGTGAAGAAAGCGACAATCGATGCCTGCCCTAAATGTAGTAAAGGGTTTCGTGATCCAGTAGCTCTCGTAGAGCACGTTGAGAGAGATCATGGTGGCACATCAAGGACTTAGGTACCATTTTTGGAGAAAGTGTATGTATTATCTATTGGGTATAAATTCATNGTCGTCGCACTGGCAAATGCATGTATCTTTTGAGCATTCAGTCAAACTATTTGTGTTTTAAAATTGAATACAAAGTTATTCTTTTGTGAAAAAAA	743
PpEST454_115591640	GCACGAGGCATAAATTCGTTGCCATTCTCGCTGCTGCTCGCTGTTGTCGTTTGCTGACCTGGCATTGTCGTTTGGTGAGGGAGAGAAATGTTCGTCGGAGGTCGTAGGTGGTCATGGTGCAGTGTATGAGCTTGGGTTCTGTTCTGGTGTTGGCGGGTCTAGCGTTGTTCATGGTGGTTCTGCCGTTGTTGCTGCCTCCGCTGCCTCCTCCGCCGTTGATGCTCTTGTTCTTTCCCGTTGGCATAATGGCCGCTCTCATGTTTCTCGCATTCTCACCCGCCGAGACAGCCGGAAAGGGCGTCGTTCATTATTCTGTCTAAAGATTATTGCTTGGCTAATAGATTAGATCCATCTCGCTAGCTATGAGCTGTGCTTCTTGCCAAATTGGGCTTGTATTTAATGTAGTGGATACATTTGTAAGTGCTGTGCTTTGAGTATTTTTAGTAGTTTCTTGAATGCAATCAATGAGAGTTGATATTTAATC	484
PpEST454_115591641	CAAGAGAGAACGGTTCGAAGACAAAGAGCAATGGAAGTATTTGATGGAAAGCTCCGGTTTTGAGCCGGTAGCTCTTAGCCATTACGCAGTGAGCCAGGCCAAGATCCTGCTTTGGAACTACAACAATTCTTTGTATTCTCTAATTGAATCTCCACCGGGGTTTCTCTCTTTGGCTTGGAACGAAGTTCCTCTGTTCACTGTTTCATCATGGCGTTAATGGGTTTTGCTTCAATTTGGGAATTGGGTTTTTCACCAGGTCTTTTAATACTGGGTGGAAGCCTATTAGTTTCAGTACGCCATTGACAGTGGTCTTAGTTCAGTGCTTCTTCTTCTTCTTCATGATCAGAAATGGAACTCAAGACTGCCCTAGTGAACTTACAGTTAGTATTTATTTTACTTCAGCATATAAAATCACCTCCACCACCATCACTCTTTTGAGCTTTTTGGGTCACAAATTGCTTGTTAATTTTTGTAGTTTCTTCCTAGTTTTTCATCATTCTCCAACGTTATCATGGTCTTCCCTGGTTTTTTTTTGTTTTTTTGGTTGGGGTTTTTCTTACAGGTTTGAGACTCTGAAATATGACTAATTGTAAAAAAAAAAGGCCATTGAAAATCAAGGGGTAACAAGGTTCTGTCCCCTTTGTTGTCTGTAGTTTCTGTATGTAAATTTGAATCTTCATATTGAATTTAGTTTCTATTTCTTCACAAAA	710
PpEST454_115591643	CAAGGTGGCAACTGTTCATTTAGGCATGCAAAGGATGTATTAGGCGAGCATTCAACGAGTTGGGTCATGGTAATGATGCATAATTAAGCAGTTCATACAGAGGCAGAGGAGGAAGATGGAGCACAGTTCTTGCATGGCAGGAAGGGCTCCATCGAGGGGAGGATGGATATAAGCACTCCAAGGTGGTTGTGATGAATTGAGGCAGTCGGTGCTTTCCTTTAAAGACCCAGCTTTCTGTGGTTATGTGAGATACGAGTACATTTATCTTGCTTCAAGAAAATATATGTAAGCAAAATTATCAATCAA	306
PpEST454_115591644	GGTTTTAGAAGACGTCACTGAATATGAGATTACTCCTGAAGGAAGACGTATAACCAAGCTTGATCAGATATTGCTCAACGGAAACAACATTGCCATTCTGGTCCCTGGCGGCTCACCTGAACCGGAATGAGAGTGCAGTGGAACATCCACACTCTGTTATTGAATATTTGCAATTTTTGCGGTTTGTGGGAGATTGTTTCCATTTTTCTCCACCTAGCACTTTTGTTGTTTTTAGGAGGTGACAAGGTTGTAGGATATGGTAGAGAAACTTTTACTAAATGATGTATTATGTTCCTTGAAATTGAAAGTGGTATTAAATATTAAGCTACAGTGTTTTTCCTTTGTGCGATAACATAACACCACATATATCTTCCGAGAGAGAGAGAGAGAGAGAGAGAGAGAGAGAGAGAGAGAGAGAGAGAGAGAGAGAGAGAGATTCATCTAATTAAAGTTGTGGACAAGAAATAGAGCCACACAATTTTTTGCTAGCCAATTTCAAAACGCAAAGTGATGATAAACTCTCTTGAGATCTTTCTCTCTTCAGCCAGCTAGCCCTGCCCGCTCTTTATCATCTCTCTCCAACCATCTTTGTGTGCCTTTGATC	604
PpEST454_115591645	CAGCAGCAACGTTGCAAGAAAATGAGGCAAAGACAGTTGAGGTGATCAAGACTGAAGAGAAAACCCCGAAAGAGCCTGTGGCTGCCGCACCAGCTGCTGTCACTGAGTCTGAGGCTGCAACCACCGAAGAGCCAAAGGAAACCACACCAGTAGAAGCAGAAGCAGAGGCAGAGGCACCTGCTGCTCCTGAAGCTGAAGCTCCAGTTCCAGCTGAAGTTGAGACCAAGGAGGTGGCAGAGGAAACCAAGGCTGCTGAGGCTGAGGCAGAGGAGCCAGCAGCAACAGAAACAGAGAAAACAGAGGCAGAAGAGCCCAAAGAGGTCACAGCAGCGGAGCCTGTTGCTGCTGTTGCTGAGGAGACCAAAGAAGAGACCACTGAAAGTGCTGAGACACCAGCAGCTCCTCCAGTAGAGGAAGAGAAACCAGAGGAAACTACCACAGATGTTCCGGTCGAGAAGACTGAGGAGTAGAAGATTTATGACATCATCATCATCATCATCATCATCAGAGAAGTTTGTTTGTGGGGGTTATTTTCTAAGTTGCATGTCCAATTTGGTCAGCTTCTTAGCTACATTTATATTTTGGTTTTTAGTTTTAAATTAGTGGGGTTTGGCATTTGGAATCTACCCTTATTTTAAGCTTTATATCATATATGTTCAAGACGATGGCATGCATGGTGTTAGATTGAAGTAAGTGGAATTGGTGTGAAGAAGAGATGTGATTTCTGTTAGTTTTGAATAATATTTATTTATGCACTTATAATATTCTTGTAAAAAAAA	779
PpEST454_115591647	GCTCGTGGGCTTCACTTCAATCTTCAGTTGATATCCAACTTGTAGGAGATGACTTGTTGGTCACAAATCCAAAGAAAATTGCTGAAGCCATTCAGAGGAAGGCATGCAATGGCCTACTTTTGAAGGTTAACCAGATTGGCACCATAACTGAATCTATTCAGGCAGCACTAGACGCAAAAGCTGCAGGTTGGGGTGTGATGGTCAGCCACCGGAGCGGGGAAACTGAGGATAACTTTATTGCTGATCTTTCTGTTGGATTGGCTAGTGGACAGATAAAGACAGGAGCTCCCTGCCGAAGTGAGCGGTTGGCCAAGTATAATCAGCTTCTGCGTATTGAAGAGGAGCTTGGTAATGTGCGTTATGCTGGTGAAGCTTTCAGATCACCCTAAGGGAAGAAATAGACAACCGCATTTATCAAGTTATCCAAGCCTCCACCCAGTTTAGATTTTTGGGTAAATCTACATAAATTTTTGATAGAGCTTATAAAATTAGGTGTCATTTGAATAGTTCCGTGTGCTGAATTTGGGCATAAGACACCAGGCATCTTCTCTTCAATAGAAACATTTGTTAGTCAATAAAGATGTTGGTGGTCTCAATCAAATCATCTTCAAGAGTTTGTAGGGAACTGGTCAAATGCGACTGGTATCCAGTTCAACTTTGTAATTCTTGTGTGGCATTGTAATGTAACGTATTATTCAATAATTATTGTGTACTATATTAATTC	724
PpEST454_115591648	CATCAGGAGCCGGAGCTTCGTCAAGCTAGACAAGGGCTTCAACCTTGGGGACAAAGCCATCTTCTGTAGGGGGTTCAATAACCGCAGCGTTTGGTGCGATTAGCCGCAGAAAGGGTTCTAGTTGATGATCACACTTTTAGATTGTGATCTATCGCGAGGGGCATTGTTAAAAAAAATCATATATAGGTTGGAGGGAAGTGAAATATGTGAGGAAAGAAAAAGGCTATGCAAAAATGGGTCAAATATATATGGCTCAAAAATTCTATAGGATCTCTTGCCTTTTTTCTTCCCTTCAATTCTTCTCTCTTTTTTACCCAATGTTTTGTACTTTTCCCTTTTTTTTGTTTTCCTTTATTTAGTCAATTTTCATGATGATTACAACCTCGGCCTGTTACTCTTAGGCAGCATTAGGGTTTCTGTTTGGGAATCTTGATGTACAAGAGAAAACAAGTGCGGAAGTGTTGACTATACTAAATTATCAATCTATTTCTAATATTGATGAAAAAAA	508
PpEST454_115591649	ACCCCACACCACACCACCCCAACTCTCTCATTGGAATATGTATGTACAACCAACTATACATATATAATCTGTTATATACATATCTTGTGTTTTTTTTGGTTGTCAAAATACATATCTTGTTTGTTAGTTCGGCTTATATATAGGTACATATACAATTGTATATGTTTATTCAAAA	175
PpEST454_115591650	TTCCAGTCAATGAAACTGACATCAAGACTTTGGCTGCCTATGTGTTATTTTATTGGAGAGTTAAAAGTGGACAAAAGATTGGAGAGGCCGAGTCATCAGGGACTCATATGGAATCTTGACGACATCAATTGAGTGCATCCTCCTATTATAGGGTTTTGAAGCTTCCTATAGGTTAAGCTGACTTGGTCCAAGAATGGTGAGCTTTGTTTTACTTGGGTAATGGGACCTGGCAATCGGCAGGTTGAAGGTACAGATTGCCCGATACTGGCATGGACTAAAGCCGTAGTACGAGGGGGTGCATTACATGGCTGTTGATACTAGGAAAGTGTTTGCCATTTCATACAATATTTTTTAAGGGAAAAGAAAAGAAATTTTGGTAGCCATTTATCCATTAGATTTCCTTTGGTAAAGATTTTTTCAAACATCCCCCCGACTTTGGTTTTTTTTTTTTTTTTTTTTGGTCAAGACCTGACTTTGCTTTTTATTTGTTGGGAAGTGTAGCAAATTATTTTAGAACTTCAGTAAGATGTTTTATGTTTATTATGGCAGTGCAATTTAAGATGTAGAGACAGGACAGATTTTGTACTGGACGAAAAACACTGTAATAGAATCAGAGACAAAATTGGTGGAAAA	633
PpEST454_115591651	GCCACAAACATGATTGTTTTCACAAGATGAGGTTCTAATCTTTTCTAGTTTGGAACCCAAAGAAGGTTCCCACTAGGCAAGAAATGGCAGATAGGGACAGTTCCTGGCTTAACTTTGAGAAGCTGGAAAGCCAAAAGCTTAATGTTCCATTTTCTTGTATCGCTGTGGCAAACAGCAACCGCTTCTGCTTTTGTTCCATCAGCTCCCACCAAAGAAACCTTGTAAGCCCTTGTTGAACGGATTTCATGGCAGTAAAACACAGCATACACATACTTCTGCTTATGGCAGACCACCGACCTCTCTCCAATTTTCTCCACTCTCCTCGCAATCCTATATTCCTGCTTGTTTTCTCCGTCCACTTTTGTTGAGAACACCTCAGCATATTTCCCGAGCTTCGAAACACTGAAATCGACTAAAGATTCTAAGGACGTCGCGCAGTACTTGTCTTCCCCTTCGATGCTTGGTTCCTCGCATTCTTCGATTGTTTGCTTCACTATCTCTGCTTCTGCTGATTCAGGTTTCAGCGAAAAGCGGTTTAGAATCTCGGGTAACTTGCTGCTTGAAAAGGGTTGGGCCCTTGCAACTAGACGTGGCAAAAATTTAGCATTGTTTGTGGTTTTGGGGAAGTGTAAGGTCATTTTCTTCCCCAGATGCAGATCTTTTTCGAAGAAGAAAGTAGTAACATCTTGCTCAACGGGGATTTTTCCTGTGGCGGCTTTGGCATAGCTTTCTGGACCTGCAGTGGGAAATGCAGACCC	758
PpEST454_115591652	CAAGGAGACCGCTGCATAAGGCACCACTGGCACCCATGAATCTGAAATTGATTACAAGAAGGAGGAGAAGCACCACAAGCATCTTGAGCACCTAAGCGAGGCCGGGGCTGCTGCTGATTGGTGTTTTTGCCCTGCATGAGAAGCACGAGTCAAAGAAAGACCCAGAGCATGCTCACAGGCACAAGATAGAGGAGGAGATTGCTGCAGCAGCTGCAGTTGGGTCTGGTGGGTTTGCCTTCCATGAGCATCATGAGAAGAAAGAGGCAAAGGAAGAAGAGGAAGAGTCTCATGGAAAGAAGCACCACCATCTCTTCTAAATCTACAAATAAATACTATATTTTAT	343
PpEST454_115591653	GGATATGGTGTGGAGTTGGTGAGGAAGTGCAAGGCTCAGATGGATAAAGAGTACATGCAATCACTGGCTGATTTTTTCGTGATCAGAGGACGGCCTCCGCTTCCAATGGGATGGAATGTGTTTATAGTCTCTGATAATAGACATACCGGTTTTGGAGAGTTTGATGTTGGGTGGGGAAGACCATTATTTGCTGGACTTGCGAGAGCGTTCAGTATGATCAGCTTCTATGTCCGAGACAACAGCCAAGAAGAGGAATTTGGAACTTTGGTGCCCATATGCTTGCCAAGTACGAGTTTGGAGAGGTCTGAGGAGGAGCTCAAGAAGATGACATTGGAGCATGTCGAGGAGATATCTAAATAAGATGTAAAGGCTTATGTGTCTGATTAATTAACTCTAGTTGTCTTGTGTTGTGTGGGCTATCATTTCTATGGTGGGGTGTGGGTTTGTTTTCCCCTATGCCTCTTGGCATCTGGAGTTAGCTTTTCTATTTTCATTATTTTTTTTATTTTTGTCTCTTCGTAGTTAGAAGAGGTTAGGTTTGTGGTTTGTTTGTACACAAAGATTGTTGAGAAATATGAGAGTTTGCATTATTTGATTAAAAA	602
PpEST454_115591654	TGAGGAAAGTAGATTTGAAAAATTACTCTGCATACCAGGAACTTTCTTCTGCTCTGGAAAAGATGTTCAGTTGTTTTACCATAGGTCAATATGGATCTCATGGAGCTCCAGGCAGAGAGATTAGCGAAAGCAAGCTGAAAGATTTGCTTCATGGCTCAGAATATGTTCTAACTTACGAGGACAAAGATGGTGACTGGATGCTTGTGGGTGATGTCCCTTGGAACATGTTCATTGATACCTGCAAAAGGATGAGAATTATGAAGAGCTCAGACGCCATTGGCCTAGCTCCAAGGTCCATGGAGAAGTGCAGGAACAGGAACTAGCCAGTAAAATGCATTGTGATGCCTTCCATCTAGCAGTCTATGAATTTGGAATGAAGGCAAGGCCTACAACCGCAGCAACCAGATAATCTGGAGTGCAAGGATTTGTTGAGTGGGGCTGGATGGGACATCACGGGTGGCTGCTTTACTATATTATTACTACAGCTGTGTTTTTTTTTGGTTTTCCATGGATTCATGTTTTTGTGATTTCTATTTCTAACTTGTCGACGTTCTTAAAACTACTGAAACTCAAAACCTTTGTATCTGGACGTAACCTCTGCAGTTCTATGTGCACAGGTTCCTGTTCCCATACAGGATCCTTAAGTTTGTAAAGTGCCAATTGTTTGTGAACCTCGTTATGTATGTGCGGGTGATCTAGGATCTCCAAGAGTTCATTCTGGCTGAAAAAAAA	732
PpEST454_115591657	GCAATCCCTCCACCAACAACATGTGCCAGAAGTGCTTCAACGCCTCCTCAGCCACCACCACAGCAACCTCATCTTCGGCTGTGACCTTGAAGTTTTCCGGCGAGAAAAGTCCGAGATCTAGCTCCTTTAGCTTCGAGGCTCCGGCCGAGATCACCCGCAGAACGACGGCGTCCGAGATCGCGAGATCGGATGAATCGGCGAATCGGCGAGTTGTAAACCGTTGCTCCGGATGCCGGAGAAAGGTCGGGTTGACCGGGTTCCGGTGCCGGTGCGGCGAACTCTTCTGCTCCGAGCACCGGTACTCCGACCGCCACGTGTGCAGCTACGACTACAAGGCCGCGGGTCGCGAGGCCATCGCGAGAGAAAACCCCGTGGTCAAGGCCGCGAAGATCGTCCGGGTTTGATAATTAAATTTGTAGAAATGAAACCAAAAACATTTCTGAATTTTCTCGGGAAAATTAAAATTAATTCTCGAGAAAGTTTCAGAGGAAATTTGTGCTCGATTATCATGGCGCGTCTCTCTCTCGGAGATCATCACCGATGGTTTAGATTGAGGGAAACAGTTTTAGGAGCAGAAGAGACGACGGAGAGACAGATCGCTTCGTTATTGAAGAAAATCAAATTCTCTCTGATAATTATTTTTTTTAATTTTATTGTGTTTTCTTTTCTTTTGGCTGGAAAAAAAA	686
PpEST454_115591658	GCACGAGGCTTTCTTCAGCATTTTTTAAAACCCAAGAAAGCTCTACAAAGTAAAAGAAACTCGACAAGGAAGCAAGAAGATCAAAATGTCTCTTGTGACAGCAGAGATCAAGAGCAAGGCTGATGAGTTGTACCATGGAGATGGAATCTGCCAAGAAAAGTCAAAGAAATTGCTCACAGAAATCAGCCTGCCCAATGGCCTCTTGCCCTTGAAAGACATGGAGGAATGTGGTTATGTGAAGGAGACTGGGTTTGTGTGGCTTAAGCAGAAGAAGAGCACAACCCACAAGTTTGAAAAGATTGGGAAGCTGGTCAGTTATGCCCCTGAAGTCACAGCCTATGTTGAGAATGGCAAGATCAAGAAGCTCACCGGGGTCAAGACCAAGGAGCTCTTGGTTTGGGTGTCACTCAGTGACATTTACGTTGATGACCCTCCAACTGGGAAAATCACTTTCAAGACTCCTTCTGGGCTTTTTAGGACTTTCCCTGTGTCAGCTTTTGAGAATGAGGAAGCTGCTAACAAGGATGTCAAGGACAAGAAGGAAGTGAAGGAAGCCAAGGGAGCTGTGGAAGTCTAAGAAGAGGGTTTAAAATGTCAAGATGACTGCAAGTGTTTTCATATAAAGGCTTTGTCTTGTCAAAAA	643
[truncated: 38,006,669 more chars]
