# Supplementary material for: A microarray approach to identify genes involved in seed-pericarp cross-talk and development in peach
Source: BMC Plant Biol. 2011 Jun 16;11:107. doi: 10.1186/1471-2229-11-107 (PMC3141638; doi:10.1186/1471-2229-11-107)
Supplement: Additional file 8 — Sequences of Contigs. Nucleotide sequences of contigs. [file 1471-2229-11-107-S8.TXT]

Contig ID	Sequence	Length
Ctg1	CAAAAACATTTACAACTAGACAAGTTAATGTCCTTTAATTTGTGTCAGGGACCATGAGGTGTCAAATTGCCAAAAGATTCTTCAAGTGCTCTCTTTCTCCTATTCTTTTTATTTTATTTTTTATTTTTATAAGATTTAGGCATTGAGGCACTCACACATCTATCTATATATAGCTCTCACACTGATCATTTCTCTCACTCACTAGCAATTAAGCACTCTTTACTCACCCCTCCCTCCCATATCTTGATTCTTCAAGCATTCTATTTTCCCAGTTTCTGTTCAAGTTTCATTACCCTTTGCTAAAGCAATGGCCACTGTTGAGGTTGCACCAGCAGCAACGTTGCAAGAAAATGAGGCAAAGACAGTTGAGGTGATCAAGACTGAAGAGAAAACCCCGGAAGAGCCTGTGGCTGCCGCACCAGCTGCTGTCACTGAGTCTGAGGCTGCAACCACCGAAGAGCCAAAGGAAACCACACCAGTAGAAGCAGAAGCAGAGGCAGAGGCACCTGCTGCTCCTGAAGCTGAAGCTCCAGTTCCAGCTGAAGTTGAGACCAAGGAGGTGGCAGAGGAAACCAAGGCTGCTGAGGCTGAGGCAGAGGAGCCAGCAGCAACAGAAACAGAGAAAACAGAGGCAGAAGAGCCCAAAGAGGTCACAGCAGCGGAGCCTGTTGCTGCTGTTGCTGAGGAGACCAAAGAAGAGACCACTGAAAGTGCTGAGACACCAGCAGCTCCTCCAGTAGAGGAAGAGAAACCAGAGGAAACTACCACAGATGTTCCGGTCGAGAAGACTGAGGAGTAGAAGATTTATGACATCATCATCATCATCATCATCATCAGAGAAGTTTGTTTGTGGGGGTTATTTTCTAAGTTGCATGTCCAATTTGGTCAGCTTCTTAGCTACATTTATATTTTGGTTTTTAGTTTTAAATTAGTGGGGTTTGGCATTTGGAATCTACCCTTATTTTAAGCTTTATATCATATATGTTCAAGACGATGGCATGCATGGTGTTAGATTGAAGTAAGTGGAATTGGTGTGAAGAAGAGATGTGATTTCTGTTAGTTTTGAATAATATTTATTTATGCACTTATAATAWWMTWGTTTGTTTTGCTGTAAAAAAAAACYTCTCmGCCCKTGTTGGAAKWKWTGYCAAAGADAHGKCCTWCKYWRKGCSCGCCGAGTCCCCAG	1186
Ctg29	CCNATAGGGCGAATTGGGTACCGGGCCCCCCCTCGAGTTTTTTTTTTTTTTTTTTAATCAAAAGAAGCAATTACATCTCATATTACTCAGGATGCTGTTTACATAATCTGTCATTCGATGAAACAATAAAGTAAAAGATGTATCTCCCACCGTTTCTTCGTATCTTCAAGATGTCTGCATTTTCAACTTATTATAGTGCGCCTAAATAGCATGCTTGATTAGAGTGATGAGCTGTCCAAATACTTTCATGAAGCCCTCAATCTTGTTCATTGTTATGTTCGTTCGACGGAATGCACTGCAGGTAATGGTATTCAACATAATGCTACTCATTAATGTGCAAGAAAAAATCCTTTCTGTTGACATCGTGGATGGCATTCACATGCAACTATTCTTGACAGTCACGTCTTAATGTCGTCTAATTTCAATTTCAACTTCATGTTTCCAGCTTGAACCACGATTTCTTCTTTAGAAGGCTCCACTTTTAAAACTGTCGCTTTCTTACCAAGGGAAGAAACAAACACCACATTGCCAACCTTGGGAAGCTCAAACTTCTCTGATGATGATAAAAAGGATGCACTCCTTCTTTCCATTTGATGTTTATCATCAGTTGTGCGTTGACTGTTAGTTTCCAATTTGTGCTGGCTTTTATGCGTTAAAGCAGGCTGCAAAGGTTGAACCANAGATGCACGGTGCTGTCTTACTTTTTTGTGAAGGATAGAACGAGCCATTGCAGCANCCTCNGATATTTCTCTCATTTTCCTAAGTCTTTGATCATTACNATGTTCCANAGTCTTCC	796
Ctg30	CAATCCACCATAAGAAAAGAGTATAGGCCTGCACTTTTAGTGTAAAAAAGCTATCAAAGAAAGCTAGCCAAGAGTTCAGAGCTTACGAAGAGCCGGCTGCCAAAATGGTGAGCTCTGATTCAGTGAACTCAAGAGTTGAGACCTTGTCCAGCAGTGGAATTGCAACAATCCCAAAGGAGTACATCAGACCCAAGGAAGAGCTCATAAACATCAGTGACATCTTCGAACAGGAGAAGAGCACTGATGGGCCTCAAGTTCCCACCATTGATTTGAAGGAGATAGACTCTGAGAACGAAAATGTGAGAGAGAGATGCAGGGAGGAGTTGAAGAAGGCAGCAGTGGACTGGGGTGTCATGCACCTTGTGAACCATGGCATCTCCGATGAGCTCATGGACCGTGTCAGGAAGGCCGGGAAGGCCTTTTTCGATCTTCCCATTGAGCAAAAGGAGAAGTATGCCAATGACCAGGCCTCTGGCAAAATTCAAGGCTATGGAAGCAAGCTTGCAAACAATGCTTCTGGGCAGCTTGAGTGGGAGGACTACTTCTTCCACCTTGTATACCCTGAGGACAAGCGTGACTTGTCCATTTGGCCTCAAACACCTGCTGATTACATTGAGGCTACCGCCGAGTATGCTAAGGAACTGAGGGCGCTAGCAACCAAGGTACTGCGCGTGCTGTCACTTGGGTTGGGATTGGAAGAAGGGAGGCTGGAGAAGGAAGTTGGGGGGCTTGAGGAGCTTCTCTTGCAAATGAAAATCAACTACTACCCACTTTGCCCTCAGCCAGAGCTTGCACTTGGTGTCGAAGCTCACACTGATGTCAGTGCACTCACCTTCATACTCCACAACATGGTTCCTGGCCTGCAGCTTTTCTATGAAGGCAAGTGGGTCACTGCCAAGTGTGTTCCAAATTCCATTATCATGCATATTGGGGACACCATTGAGATTTTGAGCAATGGTAAGTACAAAAGCATTCTTCACAGAGGAATGGTGAACAAGGAGAAGGTGAGGATTTCATGGGCAGTTTTCTGTGAGCCACCAAAGGAGAAGATCATCCTTAAGCCGCTCCCGGAAACTGTGTCGGAGACTGAGCCGCCAATCTTCCCACCAAGAACTTTTGCTGAGCACATTCAGCACAAGTTGTTCAGGAAGAGTCAAGAAGCTCTGCTCAACAAGTGAAGCTGCTTATATTAGTTATCATATTATTGTGAAATTATCGTACTTATGAAGCCATTTATGGCTTAGTTTGGATGATATATCTTGGTTGCCATGTATCTGCTCTTCTAGCTACTGTCTACCTGCTTTGTTGAATAATATTTATTTTATTTCCCTCGTAAMAAWRAWTAATGGSTWTTTTCTAGTCCAGATCTCATAAATGGGGGTGGTTTCATTTTTCTTATTTTATGTAACTTGGCATCTTTCAAGGTTTGGTATATTATAAGTGCTTCATATTGTTT	1456
Ctg31	CTAGAGAGAGAGAGAGAGAGAGAGAGAGGATGAGGAATGCAAGAGAGTTTGAGGATACAGAAAGGTGGATTTCATCTTCAAAGCTGCCTCAGCTGTGTTTAAATCACGTGTCATTTGTTTGCAAGTCAGTGAGCAAGTCTGTGAGGTTTTATGAGCAAGTCTTAGGTTTTGTGCTCATTAAACGCCCTTCTTCCTTCAAATTTGAGGGAGCTTGGTTGTTCAACTATGGAATTGGTATTCATCTGCTAGAGTCAGACAAAAATATCCCAGAAAAGAAAGGCAAAATCAACCCAAAGGACAACCACATTTCATTCCAGTGCTCAGATATGGGGATGGTTATGCAGAAGCTGGAGGAGATGAAGATAGAGTATGTGACAGCCAAGGTGGAAGAAGGTGGTGTTATTGTGGACCAGCTCTTCTTTCATGATCCAGACGGCTACATGGTTGAAATTTGCAATTGTCAAAATCTCCCTGTTCTTCCAATCTCCTCATGCCCTATCAAGCTTATTACCAACACCAACGCAAACCATACATCATCATCATCATCATCATCTTTTTATGGGGAACAGAGACAAGAGATGAGCTGCTCTGGAGAAGCTGCGACGCTGATGATGGAAGGCTTGGTGATGGACGTCATGAACATTTCCATGTGAGAGCATTGTTGCATTGTCAGGATTTTGTTTTCGTTGATTTGGGGTGTATTAGTGGTGCTCTGTTAGGAGATWCTTCTCCTTTCTGCAAACGCCATCGATTGCTTCTCCTTATTCGGAGATGTCAACGTTGGCTGTGAAATTATTATTTTTTTAATCTTTTACTGCTGGGGGTTTGCTTTGTATATAAATGCTTTGKTTTTGTTGTCGGCAATTGTTCAGGCCTTGGCCTTTGTTGGGCTTTGCCTCTTTTGGGCCTTGTACCGGAACCTTCTCTTTTAATAAATATCATTTTCCACCTAAAAAAAAA	960
Ctg32	GATCAATCTCTCTCTCTCTCTCTCTCTCTCTCTCTCTCTCTCTTAGTGGAAGAAGCAGAAAAGGCTTCATATAAACCTTTGAGCCTTTAAGCCTCTTTGGTAAGAATATATGAGTCATACTTTCTTCTCTTTTTCTTCATTCCATGTCTTTTTAGAAGTTAGGGTTGTTCTGAGGGTTATAAATCTTAATTTAAGTGATTATTAACTTCAAGTTTCAACCTTTTGGAGTCTTGATGATTACTATTCACCACCACTTCCATAATCAGAGAGACCATCAAGATATGCTTTTTTTGAAAGTCTTTTTTATCTAGTTGGAATCCTGACAAACATTACCATAACACAAAGGCCCCTCTCTATCTCTCTCTCAGTTTTGACAAGAGAGATATCAAAGAAGAACCACAAGGTAAGAAACAACTAGTCCCCACTTAATTTTATGCAGTTTCCCTCACTACCATGAATTCTACCAGTCTTTGAAATCCCCCACAACTCAGCTACCACCAGCCTTGCATAGAATTCCAACACGAAACACAGAGGTAGCTAGAGTGGAACAAAAAATAAGAGAGAGCTTTGCTCTGTACATGGGGAAGATGAATTCCCTTCTCTCAGTCTCCTTTGTGGTTCGATTTGGAGCCAAAAACCCATGGAGATATGAAACTCCAAGCTTATTTGCATAAGCTGTTAAGCAAAAAGATACAAGCTTTAGCTTATTACAAAGCCGGAGGAAGGTGGGTTCTGTTTAGTTTTGCTGATTCTCAATCTAGTGAAGCAACCAATGGTAACTCTTCATCACCGTCCACACCGCCTACTTCTAGACCCATCAGGATCATCATCATCATCATCATCATCATCATCATCATCAACCACACCAGACCCAGCCAATGGAAGCAGGACACGTGGGACATACACCAATGAGGCCAACTTTGACACCAACATGGTCATCATCCTAGCAGCCCTGCTCTGTGCACTGATATTTGCTCTGGGGCTAAACTCAATCGTGCGCTGTGCTTTAAGATGCAGCAGAAGGTTCTCTTTTGAGACGCCAGATGAGACCGCTGCGCGCTTAGCAGCCACAGGGCTGAAAAAGAGCACATTGCGTCAAATTCCCATTGTGGCATATGGCTCAAGGGCTAATATTCCTGCCACAGACTGCCCAATTTGCCTTGGAGAATTTCAAGATGGCCAGAAAGTGAGGCTGCTGCCAAAATGCAACCATGGATTTCATGTCAGGTGCATAGACACTTGGTTTTTGTCACACTCTTCGTGCCCACTTGCCGCCACTCGTTGCTTGAACAACCAGCTGCAGCTTCAGATTCTGCAAAAGATGCTGATGC	1331
Ctg34	GCACGAGACCCAGAGGTTTCTGGGTATCTATTGGATTGAAAGATTGAGGAAGATGACCTCTTTATGAGAAATCTTACAAGCAAATGAACAAGGCCAGAGATGAAAAAGATAACAGCTAGAATTACTATAACCAAAAGAAGTACTGGGCTGATATTGCTAAGAGATGATGATGATGATGATGATGATGATGATGATGAAGAAGGGGACAATTCCTGTCCATTGTTAACGCTAACAGAAGGAACTGAAAATGAGGAAGGTGGTGGGTATACCAAATTACCATCTTTCTGGTTCAACCCACAGAGAATTCTAGACATTTTAGGAGATGGGTATTGCTCAAAAGCAACTATTTTTACCAGGTTTTCTCAGATTTAGACACTAAATTCCTCAACAAAGTGCACAATTTTAGAAGACACTCTAAACTTGCTTTGAGAATACAACAGAAGAAAGGGTGAGCAAGCTAAAATGCAGAATTAAGAATGTAATGCTAAGGTGAGAAACCTAATCAGATTAAGTACTCGTATATGTGAACAAAAAGATTTTCCTTCTGGAAAATTGAGATATTAAAAATGGGTTCTTGAAGAATCATGTAGCTGGTAAAATTGCAAAGGAC	610
Ctg35	GAGCATCGTACTCTGGAGGAGGAGGAGGAGGGGGAGGAANCTCTATTATCATTCCAATCGTGCCNACTCACATTAACCCCTCTACACCCTCTATTCAAGACCATATGTACCTCCATCATCATCATCATCATCATCATCACCAACATCATCTTTTTCAACATCAACAACATCTCCTTCTTCTTCAACAACAACAACATCAACACCAGCANCATCATCATCATCAACAACAACATCATCATCTNCAACAACATCACCACTCACTCGCCTCACACTTACATCTTTTTCATTTGGTGGAGAAATTATCTGACACCATCGAGAATGGCACTATGGATCAACAATCTGAATCACTGATCAATGATTTGAACAACCACTTTGAGAAATGTCAGCTCCTGTTGAACTCCATATCCGGATCAATAACCCCAATGCTCTGACTGTTGAAGGACACAAACAATTCTGGCAAAAATGAACAATTGTTGTATTATAGGATGGACCCTGTTACCACCTCCAAAAAATCTGTTGTAGACCTTCTCATTTTTGATTCCTATCTGTTTGTCGATATTCTTGTTCCAATTGACTACTCTCAGATACTATTAAAATTTATGGAACACAACGCCCTTTGGGCTCTCGAATTGGTCCACCTCCATATCAACAACTAGCTCTCTAACCCCTGGACCTTATCATTGTTATGCTCAAAAAAAAA	700
Ctg36	CTCCTCCTCTCTCTGCCTGCCTCCTCTTCTTTTTGAGATCTGTGCTCTTTGGTCGTCTCCTTCCTTCCTCTCGAGGCTTCTTCTTCAGCTAGGGTTTCGTAACTCCGATCCTTTACCGTTATGGCTCCACCAATTGAGACTGTTCAGAAAGTTGAGCCTCCTCAAAAAGTTATCGACTCCCATCATCATCATCATCATCATCATTCCTCACATCCACCTCTTAATGAGAGGATACTTTCTTCCATGACCAGGAGGTCTATAGCTGCACACCCTTGGCATGATCTTGAAATAGGACCTGGAGCTCCAAAGATTTTCAACTGTGTTATTGAAATTCCAAAAGGAAGCAAAGTGAAATATGAGCTTGACAAAAAAACTGGACTCATCAAGGTTGACCGCATACTGTACTCATCGGTTGTCTACCCCCACAACTATGGCTTCATCCCCCGAACTCTTTGTGAGGACAATGACCCCTTGGATGTCTTGATTATTATGCAGGAGCCAGTTGTTCCTGGATGCTTTCTTCGGGCAAAAGCTATTGGCTTGATGCCTATGATCGATCAGGGTGAGAAAGATGACAAGATAATTGCTGTCTGTGCTGATGATCCCGAATACCGACACTACCAGGACATCAAGGATCTCCCACCACATCGTTTGGCTGAGATCCGGCGCTTCTTTGAGGACTACAAGAAAAATGAGAACAAAGAAGTTGCAGTTGACGACTTTCTCCCTGCATCTGCTGCCTATGATGCAATCCAGCATTCCATGGATCTATATGCGGACTACATAGTGGAGAGCCTCAGGCGGTAGTTGTTTGTGCAAGCAATGAATCTTGGGTGCTATCATCTATCATCTGTAATGAAAATAACTTTATTATTGTGTTGTTTATGCATGCATTTTGTTTCGCAATGTATGCATATGCTTATACTACGACTCTAGATGGATTGTCAACTCTGCTTCATATGACAAGTATTAAAACTTTTATACAGTAATGAATATCGAAAACGACTGGAAAAAGAATTGTAGTTTGGGTTAATATATTGGTTTTGTGTTATTCTTCATTCACCCCGGCATGGGTTTGAAACAAAWWRWAWTTGTATGCATTGTGGCTGTTCCTATTCATTTTTTGGAGTAAATATGTATTCTTTACTATTGTAGATGGTAATGTATGAATCTGGTC	1177
Ctg37	CGAACGAACAAGCGAACGAAAGAAAARWGGCGATCAATCTAGGCCGTCTATTCTCATCAACGACCGTTCTCTCAACCCCTAGTATAGCCGAGCCTCTAACTCGCGCCGCCATCAACTCAGTGAGTCGCCTCTTGTGTTCATCGGCTACGCAGTCTCAATCCCAGCACCAAAACCCCAGCAAGGAACAAAGAGAGCCCACCGACGAAAAACTTGAAAGCACTGAAAATCAAGCTGATGATGATGATGATGATGATGAAGACGATGGGTATATGAATAAAGAGACGGGTGAGATCGGCGGGCCCAAAGGGCCGGAGCCCACCCGATTCGGCGATTGGGAGCGAAACGGTCGGTGCTCTGATTTTTGAGTTTCTTTGGGGGGTCCAGATTTGATGAAATAATAATTGCAATATGTTATGCAAATTTTGTTACTTTTATGGATGGTTTAGTTGTTTAGTGAAATTGTGCAAAGTGAAGTGGTTGTTTTTAAGTTTGAAATAAAATTATTATTCGTATTCGTAAAAAAAAA	526
Ctg38	TGCCCCGAAAACTCAGACCCGGAATCCGAAACCGGACCCGATTCGGCTTACCTCATCCTCATCCTCATCAGCATCCTAGAGACTTTTCATGCTCTGAGCTCCTCCGAGCTCACCGCTACTCTCAGCCATGGGCGGCGACAAGGCCATCAGCCTCGAGGAGATCAAAAACGAGTCCGTCGATCTGGAACGGATTCCAATAGAGGAAGTCTTTGAGCAGCTAAAATGTACAAGAGAAGGTCTAACCGGAGACGAAGGAGCCAACCGGCTTCAAGTGTTTGGACCAAACAAATTAGAAGAGAAAAAGGAGAGCAAACTACTCAAGTTCTTGGGATTTATGTGGAATCCTTTATCCTGGGTCATGGAAGCTGCTGCTGTGATGGCTATAGCCTTGGCAAATGGTGGTGGAAGGCCTCCTGATTGGCAGGACTTTGTTGGAATAGTTGTCCTGCTGGTCATTAACTCTACTATAAGTTTCATTGAAGAAAACAATGCTGGAAATGCGGCTGCAGCCCTTATGGCTGGTCTTGCTCCCAAAACTAAGGTTCTTAGAGATGGTCGATGGACTGAGCAAGAAGCTTCAATTTTGGTCCCTGGAGACATAATCAGTATTAAATTGGGAGATATAGTTCCTGCTGATGCCCGCCTTCTCGAGGGTGATCCTTTAAAAATTGATCAATCTGCGCTTACGGGCGAGTCCCTTCCTGTTACTAAGAATCCCTCAGAAGAAGTGTTTTCTGGCTCAACATGTAAGCAGGGTGAAATTGAAGCAGTTGTGATTGCCACTGGTGTGCACACCTTCTTTGGTAAAGCTGCACATCTGGTGGACAGCACCAATCAAGTTGGGCACTTTCAGAAAGTTCTCACTGCGATTGGGAACTTCTGCATTTGTTCAATTGCTGTGGGGATACTAATTGAGCTTATAGTTATGTACCCAATACAGAAGCGCAAGTACAGGGATGGAATTGACAATTTGCTGGTTCTCTTGATTGGAGGAATCCCAATTGCCATGCCAACTGTTTTATCTGTCACCATGGCTATTGGCTCCCACAGGCTTTCTCAGCAAGGTGCTATTACCAAAAGAATGACTGCCATTGAGGAAATGGCTGGCATGGATGTCCTCTGCAGTGACAAGACTGGGACTCTGACCCTGAACAAGCTGTCAGTTGACAGAAATCTGATTGAAGTGTTTGCCAAGGGTGTGGAGAAAGAGCATGTTATGCTTCTTGCGGCAAGAGCTTCTAGGACTGAAAATCAGGATGCTATTGATGCTGCAATTGTAGGAATGCTTGCTGATCCGAAGGAGGCACGAGTTGGTATCAGAGAAGTCCATTTCCTTCCATTCAACCCTGTAGACAAGAGGACTGCTCTGACCTACATCGATTCTGATGGAAATTGGCATAGAGCTAGCAAAGGTGCCCCTGAGCAGATATTAGCCCTGTGCAACTGCAAGGAAGATTTCAAGAAAAGGGTTCATGCAGTGATTGATAAGTTTGCTGAACGTGGACTTCGTTCTCTAGCCGTTGCAAGACAGCAAGTACCAGAGAAAACAAAGGAGAGTCCAGGGACACCATGGCAGTTTGTTGGTTTGTTGCCTTTATTTGATCCTCCCAGGCATGACAGTGCAGAAACAATTCGCAGAGCTCTCAATCTCGGTGTGAATGTGAAGATGATTACTGGGGATCAGCTTGCCATTGGCAAGGAAACTGGAAGGAGACTTGGGATGGGAACAAACATGTACCCATCTTCCGCATTGCTTGGCCAAGATAAGGATGCATCCATTGCTTCCCTCCCTGTGGATGAATTGATTGAGAAGGCTGATGGGTTTGCTGGAGTATTTCCAGAACACAAATATGAAATTGTAAAGAGGCTACAGGAGAGGAAGCACATCTGTGGAATGACAGGAGATGGTGTCAATGATGCTCCTGCTTTGAAAAAAGCAGACATCGGTATTGCTGTAGCTGACGCTACTGATGCTGCTAGAGGTGCTTCGGATATTGTTCTCACGGAACCAGGTTTAAGTGTGATCATAAGTGCAGTACTGACAAGCAGGGCCATATTCCAGAGGATGAAGAACTATACTATCTATGCTGTTTCTATTACCATACGTATAGTGTTTGGATTTATGTTCATTGCATTGATATGGAAGTTTGACTTTGCACCCTTCATGGTATTGATCATTGCCATCCTAAATGATGGAACAATCATGACAATATCCAAGGACCGAGTGAAGCCATCTCCTCAGCCAGACAGCTGGAAACTGAAAGAAATTTTTGCTACTGGCATTGTTCTTGGAGGTTACATGGCGCTAATGACAGTTGTCTTCTTCTGGCTTATGAAAGATACCAAATTCTTCTCGAACACATTTAATGTAAGACATTTGGGCGATAGACCTGAACAAATGATGGCAGCATTGTACTTACAAGTGAGTATTGTTAGCCAAGCCCTTATTTTTGTCACAAGGTCTCGTAGCTGGTCTTTTGTTGAACGTCCTGGACTTCTCTTACTCGGAGCTTTCATGGTTGCTCAACTGGTAGCAACTCTCATAGCAGTCTATGCCAACTGGGCTTTCGCACGGATAGAGGGATGTGGCTGGGGCTGGGCTGGTGTAATCTGGTTATTCAGCGTGGTGACATATTTCCCTCTTGACTTACTTAAATTCGCAATCCGCTACATTCTAAGTGGGAAAGCTTGGGATAACCTTTTGGAGAACAAGACTGCTTTTACTACAAARAAAGACTATGGGAAAGAGGAGAGAGAAGCTCAGTGGGCTGCTGCTCAGAGGACCCTACATGGCCTTCAACCACCAGAAACCAACAACCTTTTCAGTGAGAAGAACAGTTACAGGGAGCTTTCAGAGATCGCAGAACAAGCCAAGCGGAGGGCTGAGGTTGCAAGGCTGCGGGAGTTGCACACACTGAAGGGTCATGTTGAGTCAGTTGTGAAGCTCAAAGGACTCGACATCGACACAATTCAACAACATTATACAGTTTGAGGGAGGGCTTTCTTAAAGGGGAACAGAAGGCTTAAGCTTCTACCTTGAATGAGAAGCGAAAAATGAATGATGACGATGATGATGATGATGAAGCTCTTTAGTAATAACCTTGTGTCTTTAGATTAGGGTAATACTCCTCTTGCTAGAAAAGAAGTTTCAACTAGTTTACTTTTGATGCCAATTTGGCAGGGGATGTCTCTTTTGTAGCCAAAATAACTTAAATTACAGTTTTACTATTTGAGTTTTTACTCAATATCGTCCGTCATGTGATTGGCGCTATGTCTTTTGCGTTATTTTACTGTACATAGTAGGAGCCCCTACAAAGAAGTAATAAGGATCCGTTATTATTATGAACACCTGAAAGGCATTTCCTTTGATGGTTGATAATGAAATYTCTAAATTCTTGTTGGAAATAGAAATTTGAGTTGGATG	3424
Ctg39	GGCTTTTGACAATGGAAAAAAGCAGTCATTCCCTGATACACTTCGGCTTACTCCGGCGAGTTTGGATTCCGGGAGCGGTCGAATTCGTACAACTTCAACGGGCCAACCCAGAAGGGAAGTGGGTTTGCGACATCAAGTGATCCAGAACTGCAGAGGAAGAAGAGAGTTGCCTCATACAACGTGTTTACAATGGAAGGTAAGGTTAAAACAAGTCTAAAAAATAGCTTCAAGTGGATCAAGAACAGGTTCGTCACCGACGTTCGCTACGATGCATGAATATGAAGTTACATAAGAGAGTTTTGTCTCATAATGCCACCATCTTGTGTTCACCTTTACTTGTTGATTGTATACAGTTTGTGTGTCAAGGTTATGATTTATAATCAGATGGGAAAATCCCCACCAAAGACCAAAAATGAAAGAAAAAGGAAAAAAAATCTTTCTCAATGCAAAAATGCACTAAGAGTATGATGATGATGATGATGATGATGGCTTTAGGGTGCGGCCATTTGAATTGTAATATGTTTTGGTTATATTATAACCTCCAAGTTCTTTTCTTCTTCTCTAAGCTTAATTTCATTTGTTAGCCCAGATATAATTTTGTTTGAAATATATATATGCCTCAAAGAAGCTTATTTGAGGCAT	642
Ctg40	GCAAATTTTCCGGCCTCTGCATCACATTCAGCAAGAGATGTTGATCCAACAGATAATTCTAGAGACTCCTCTAATTCATTGAGAAGGTGTAGAAGATTGTCGAGACGAATATTGGAGAAGTACTTGAATTTTCTTAGGCCGTTGTACAAAAAGATTAGAGGTGATCATCATCATCATCATCATCACAAAGCAAATCCTAAAGCTGGATTTAGTGCTGATAAAAGGAGCCATTCAGTGAAGAACTGCAGGGTGCATTCATCAGACACTAGTCAATCTCCCAGAATAAGTGTAGCCTATTCTGCCGATGATTGGCGGAGGTCTTGTGATTCCGAGAGCTCAATTTATGAGGCAGTTCTCCATTGCAAAAGATCCATAGGAAATTAAATGGATTGAGGGATGTGGTACAAAGCAGTGAACAGAAGAAGAAAGGGAGAGGAAGAAGAATTCACATGGGAAGAGAGAAAATGAGAGGTCATAAGTCCAGAAGATCATCAGCCACTTGTTCTTTGTCATCTTCCTCTCTTCTGAATATATATTTCTTGGATGATAATGT	553
Ctg42	GGCCGCTAATACACTAGTGGATCCCCCGGCTGCTCATCAAATTTACAAGCAAAGCAAAGAAAASMTTCGAAACATGTCACCGGAAAATGAGCAGCAGACGCCGGCCGGCTTGAACTACGACGATACCAAGTTGACCTTGGGGTTGCCTGGCTCGGGGTCTAAGCGTGGATTTTCAGAGACCATTGATCTTAGTCTTGGGAGCTCAAGCTCATCGTCGTCAAGATCAGGGGTTGAATGTTGTGATCAAGATTGTGCTGATGGTGATGGGGCCAAAACTCATAAGCCTCCAGCAGCAAAGTCACAAGTGGTGGGGTGGCCGCCAGTGAGAGTGGCAAGGAAGAACTTGATGAAGACGTGCAAGTACGTGAAAGTGGCAGTAGATGGAGCTCCATATCTGCGCAAGGTGGATCTTGAGATGTACAATAGCTATCAGCAGCTGTTGGGTGCTCTTGAGGACATGTTCTCCTTCTTGACCATCCGTAATTATTTGAATGAGAGAAAGCTCATGGACCCTGCAAATGGAGTGGAGTATGTACCAACTTATGAGGACAGAGATGGGGATTGGATGCTTGTAGGAGATGTACCATGGAAAATGTTTGTGGAATCATGCAAGCGGCTCCGGTTGATGAAAAGCTCTGAGGCAGTTGGATTAGCTCCAAGGACACCTCCAAAATCCACAAGCACGAGTTGAAAGACATGCCTTCTACATATGATAAAGAGACTGAATGAATGAAAAAAATATATGCATGTACAGAGGCTTTTTCTTGTTGGTAGGGGGGTTTTGATTAGATAGAAAAGTTGACAAGAATAAGAGATCGATCTGTGATTCTCTATAAGTTGCATTTTTCCATTTTGGTATTAAATGCACTTGATGTTGTAGGCTTTTTCTCCCCATTTTTGGGTTCATCACAGTTTTTCTTGGATTCCATACTCAGATATACACAGTAAGTTTGATGTATGATAAGACAAATTTTTCTTTCTGCAAAAAAAA	991
Ctg43	AGGCTGCAGGAGGACCTTCAAAAACTGTTTGCGCCTTTTGGGCTGCTGGAAGGTGCACAAGGGAATTCTGTCGTTTCCTGCACTCGGATGCACCGCCTTCATCCATGAACCCTCAAATTTCAAAGAAGTCGTCTCTTGTTTGGACGAAGGAAGGAACTGCCACCGGAAAGGGCAATGCATGCAATGCTCCTCAGAAAAGCAATGCTCCTCAGAAAAGCAATGCTCCTCAGAAAATCAATGCTCCTCACGAAAGCAATGCTCCTCAGAAAAGCAATGCTGCCCASAAAAGCAATCCTACTGTGAAAAATGTTTGCAAGTTCTGGGTAGATGGAAATTGTGTGAAAGGTGATCGATGCCTGTATTTGCATAACTGGTTCCGTGGTGAGGGGTTCTCCATGTTGGCAAAGCTCCAAGGGCACACGAAGGCTGTCACTGGTATTGCCCTTCCTGAACGAACTAACAAGCTTTATTCAACCAGTAAAGATGGAACAGCCAGAGTTTGGGACTGCCATACTGGTGAATGTGGCAGTGTGATTGATCTTGGTGGTGAAGCARGCTCTTTAATTAGCGAAGGCCCATGGGTTTTTGCCGGTGTACCAAATCTTGTTAAGGTTTGGAATACTGAGACAAATTCTGAATTCAACCTGGATGGACCTGTTGGCCAAGTRCATGCTATGGTGGTTGGTAATGAAATGCTTTTCGCCGGGACACAGAATGGTGATATATGTGTGTGGAAAGGTAGCACTGAAACTAATCCGCCATTTTATCCTGCTGCAAGTCTGAAGGGCCACACTGGTGCTGTGGTATGTTTAACTGTTGGGCGCAACAGGCTTTACTCGGGTTCTGTGGACCATACAATTAAGGTGTGGGACCTTTATAATTTGCAGGGTGTTCTGACACTAAATGGGCATTCTGGTGCGGWGATGTCTCTTCTTTGCTGGGATCAGWTCTTGCTCTMATGCTCACTGGATGACACGATAAASGTGTGGGCTGCCACTGAAGGAGGCGGTTTGGAAGTGACCTACACTCACAACGAACAGCACGGTGTTCTTGATCTTGCCGGAATGACAGATGCATAAAGCAAGCCAATCTTGCTTTCTTCTTGCAATGATAATTCTGTCCGCATATATGAACTGCCATCATTCACTGAAAGAGGCAGATTATTTGCTAAACAAGAAGTTCTGACAGTCGATGTAGGACCTGTAGGACTATTCTTCAGTGGGG	1224
Ctg44	AATGGGTCAGAGCCATCATGTTGTTGATGATGATGACTACGACGACAATGCTACATGCCGTTTTGGGGCAGGAGGCCCCGGCTCCGGCTCCGGGGCCGGCGTCGCCGGATTGCCAAACGGCCGTTCTGGGGCTGGCGGATTGCCTGTCGTATGTGATGCCAGGCAGCAATTTGACAAAGCCGGACAAGCCGTGCTGCCCTGAGCTGGCGGAGCTAGTGAAAGACAACCCAATCTGCTTGTGCAGTTTGCTGGCCAACAGCAACAGCAGCAACAGCGTCGGCCTTGAAATTGATGTCAACAGGGCTCTTAAGCTTCCCACTGTTTGCAAGGTTTCGACGCCCCCTCCTAGCACCTGCGAACTTCTTGGAATTCCAGTGGGAGCTCCCACAGCTTCTGAAGCGCCAGCTAACTCTCCTGGTTCAGGGCTTACACCTCAAGGACCCTCTGCTGCCACTTCACCAAAGAGTGGAGCTTCAAAGACTGCCAACTCTGTTATGGCTTTCCTTGCTGGCTTAATTATTGCAGTTCTTCCCATTTGGTGATTCATTTGGATTTAGATTTCCTTTCAAATTTTTCATTTAATCGATTGGTTGTTGTTGCCAAATGATATGTTTAATGTAATTAACTTCATTATTTTAATTAAAG	645
Ctg45	CTCTCTGGCAGATGTCAATTCGGTTATGGAGTATGGGATATATAACCTGCCAGATGATGCTTCCCTATGAAAGTGGGATATTGGGCTGCTCTTGCTCTATCCTCAAAATAAAGAGACGCTCCTCCTCCTCCTTCACCTTCATGATCTTCTTCTTCTCTCTTTAGTCCTTCTTCTCTTCCTCTTCCTGGAGATGATGATGGTGATGGTGATGGTGATGATGATGATGATGGGTTCGCTTCTACTTGCTTATCCATATGGTGACGACATCACCACTTACTGTGTCTGTAGCAATTGCTTTGACTTTTCTTTAACACTTGAGTGTGCATGACGAAAAGTGCTAAAGCATCTTTTGCTGATAACATCAAAACCCACCGAAAGACTAAGCGATTAGATCTCTGCTCCTTTATCTTCTCTATTATTCTAATATGATATAATTATGTTAATCCAATGTGCTTAAGAAGAACTCGTGCAGATTTACGTTCATCCACTTTATTTACCAAATTATCCGAAAACTACCCCTATGG	524
Ctg46	GGCCGTCGTCCACGACCCAAATGGACAACACCACAAAGAGAAGTGATCAGCACCAAAGAGGAAGAGACAGAACTCCTGCAGCCTTGTCATCCTCTGTTTCGGGCCATAGAGCAACAAGGTCCCTATCTCCTTTGAGGGTTTCGGAGTATCAATGGGAAGAAGAAGAAAAACAACAGCAACAGCAGCAACAACAAAACAACAGACAGTTAGCTCCAAAAGCCATGTTTTCTCCCTCTGCTGCTGCTTCAGCTTCAAAGGCTTCAAAGAAATGGAAACTGAGAGACTTTCTGCTGTTTCGAAGCGCATCAGAAGGAAGAGCAACAGATAAAGATCCATTCCGAAAGTACTCAAATCTGTTCAAGAAAAACGAAGATGTCAAGAACTCCAGCTTCAGGTCCATAGACAGCCCGGCGGCCACGAGCTCAAGAAGAAGAGGGCCAGTTTCAGCTCATGAGTTGCATTACACTATGAACAAAGCAGTGTCTAATGATATGAAGAAGAAGACCTTCTTGCCTTACAAGCAAGGCATTTTGGGTCGATTGGCCTTCAATCCTGCTGTCAGTGCACTTGCCAATGGCTTTGGGTCTCTNTCACGGTCCTGAATCTGCCATAGATTCTNTATTAATTNTTGAGAAAATTTGCTGTTTTTCATCAATTTTTTTCTG	665
Ctg47	TGGTTCTGAAGAATTGAAGACAATGATTTGGGGGACTATTCGCCGTAAAGTAGCTTCGTCTCAGGTGTTGGGACAAGCGTGGAAGGTTAGGCATGGAGCGTCCACACCGAGCTGTTATCGGACTGTACCAAAAGAGGCTTTGTTTATTGGGAAAGGATTTGAGTGTGTTCATAGCTCAAGCTACCACATTCTTTTAGGCGATCATGTTTCAAAGACAAGCAGGGAAGCTACTTCACTATATCAAACAGAATCTTTTATCCGATTGAGAAATAGATCATTTTCCTCAGACAGTGGAGACTTGGTAGAAGCTGTTGTTCCTTTCATGGGTGAATCTATTACCGATGGCACTTTGGCAACATTCCTAAAGAAACCCGGCGACAAAGTTGCAATTGACGAGCCTATAGCCCAAATTGAAACTGATAAGGTGACAATTGATGTAGTTAGTCCTCAAGCTGGTGTCATTCAAAAGTTTGTGGCTAAGGAAGGTGAGACCGTTGAGCCAGGCGTCAAGATTGCAATCATTTCAAAATCCGGTGAAGGTATAGAACAAGTTGCCCCGTCTGATGCTCAGCCAGAACCTCCTAAAGAGAAGGAAAGTGCAGAAAAGCAAGTTCCCAAAGCAGAACCTGCCCCTGTCAAGGGGACAACAGCACAACCCAAAGCTAGAGCACCTTCTCCACCACCATCACCTAAACGTGTGGCTTCAGAACCCCAGCTTCCTCCTAAGGACAGGGAAAGACGAGTTCCTATGACAAGACTTAGGAAGCGGGTGGCAACACGCTTGAAAGATTCTCAGAATACATTTGCTTTGTTAACCACATTTAACGAGGTTGACATGACTAATTTGATGAAGCTCCGTTCAGACTACAAGGACGCTTTTGTTGAAAAACATGGTGTGAAATTGGGATTTATGTCTGGCTTTGTGAAAGCTGCTGTCAGTGCACTTGAGCACTTGCCCATTGTCAATGCTGTCATTGATGGGGATGATATCATATACAGAGATTACATTGATATCAGCATTGCTGTTGGGACACCAAAGGGCCTTGTTGTTCCAGTCGTCCGCAATGCTGGTGGTATGAACTTTGCTGAGATAGAGAAGGAGATCAATACTCTGGCTAAGAAGGCAGCTGATGGTTCCATATCAATTGATGAAATGGCTGGAGGCACATTCACAATATCAAATGGTGGTGTATATGGAAGCCTTTTGAGCACACCAATCATCAACCCTCCACAGTCGGCAATTTTGGGTATGCACTCAATAGTGAACCGTCCCATGGTCGTTGGGGGTAATGTCGTACCAAGGCCAATGATGTACATTGCATTGACATACGATCACCGTCTCATTGATGGAAGAGAGGCTGTTCTTTTCTTGCGCCGTATAAAAGATGTCGTGGAAGACCCTCGCAGACTCCTCCTTGATGTGTAAAGGAGCGACCAGTGAATCCTGTTTTTGAACTAAATGTAGAACGCAATATATCCACCGTGTCTGTTCATTCTGAAGCCGATATGGTTGGCAAAGTGTGTTTGTCCATGTTTTTTTTATTATTGGAGAGTTGGAAATACTCTACAGGACAGGGTGATCGATGATCCAAAAATATAATCTCTTGCGCCACAGTTAAGTTACTTTGGCTTCGTTGACTGGGATTTTAATAAAAAGTTCATTTATTAACCCAARRGTGTATGTCCGGATTTTACTGATGTATAATTAGACCTGTAAATGGATTCGAATCAGATATGCCTCAATTTAAATTCGAATCTATGTATAATTAGATTATCGAATTCATGTCATATTTGGATTATCGGATTGCATCTATCAATTCGTATTTATTAGGAATCGAATTTGGATCGGATTTATTTTGTGATGTAGAAAACATCAAAAAAAA	1883
Ctg48	CTTTCCGTGTTCCTACTGTTGGATGTCTCAGTGGTTGACCTTACCGTGAGGCTGGCAAAGTCAGCTACTTATGATGAAGTCAAAGCTGCCATCAAGGAGGAGTCTGAGGGAAAACTGAAGGGAATCTTGGGTTACACTGAAGATGACGTGGTTTCCACTGACTTTGTTGGGGACAGCAGGTCTAGTATTTTTGATGCAAAGGCTGGAATTGCTCTGAATGATAACTTCCACAAGTTGGTCTCATGGTACGACAATGAGTGGGGATACAGCTCTCGTGTTGTCGACTTGATTTCCTACATTGCATCTGTTGATCATGCTTAGGCAGCAAGACTATGACTGCTTCTCTATCGGATGCAGTGTGTTACCGGAGTTATGCATATCGGTGTAGCCTTCATGTTAGCCAATAGCGAAGGCAGTGTGCAAAAATAAGATGAATAACACGGAATGGTGGTAGTTATTTAGGTTTCGGTGTGATCAGGGGTGGTGAGTTTCTGCCCTTGTGTGTTTTAAAAGATGGACTTGAGATTGTTCTGTGCCTGATTATGTTCTTCACTGTATACCCATTGGCTCAGACTTTTTCATGTTTTATTAMCCCTCTCCCTYTYTTCCMARCCCCTCCAAA	622
Ctg49	AAGCACGGCGCTGCCAAGGCTGTTGGAAAGGACTGCACAACTTAAGGAAAATTGACCCGGTAGGCCTTCCGTGTGCCAACTGTTGATGTTTCCAGTTGTTGACCTGACTGTCAGGATTGAGAAGAAGGCAACCTATGAGCAGATCAAAGCTGCCCATCAAGGAGGAGTCTGAGGGCAAGCTTAAGGGCATCTTGGGTTACACTGAAGATGATGTTGTCTCCACTTGACTTCATTGGTGACAGCAGGTCAAGCATTTTTGATGCCAAGGCTGGAATTGCATTGAACGACAACTTTGTCAAGCTTGTGTCGTGGTACGATAACGAGTGGGGTTACAGTTCTCGTGTTGTTGACTTGATCGTGCACGTAGCATCCACTCTCTAAATCCCGGACGGACGAGATCGAAGGCGTTGATTTCTATGTTTTTGGTTGAGTCTAGGGTGTTTTTAGGTGTTATGGTTTGGAGCTCTGAATAAGAAGTCTTTATCTTGTGCTCACTGCGAGTTAAATCTGTCCAGGTTGTCTATTTTTGATGTTCGACATTTCAGTTTATCATGAACTCCCCCCCTTTTTGCTGATTTAAATTAAACATGACATTGTAATTTAGTTTTACAAGTTTGATAATATAAGCAAAGGTTATGGGGTTGCCAATGCCATAAGGATGTGTTGAAGTTGCGTCCGTTTCTTCCTTGGTTCTTTATATAACATCCGCCATCATTCTCTTTGGTT	726
Ctg50	TTTCCTCATCGGCGTTTGAGCAGAAGCGGTGCGGTCTGGTGACCTTTAAAACGGCACCGTTTGGGAACACAGGCATTTCTATCTCATCTTCCTAACATTGAGAGCAAATGGCTTTTGCTTCTGCGCTTAACACTCCCAAGGGGCTTCACTGTTTAACGTTGCCGTCTTCCCGCAACGAACGGCCACCCACTAATCTGATACTGCCACGTCAATTTCCGGCTCGGTTCTCGTCGACACTGGCCTTTGCCCGCCGTCGAAACCAACGCACTGAAGTGGCGTCGTCTAAGCCGAAGATAAATAAGAAAAGCTTGGCGAAAAAGGAAGTGAAGGACGAGGAGGAGGAGGATGTGGATGAGGATGCTATAGATGCACTGTTTAGGCTGCTGGAGGAAGACCTTAAAAACGACGACGAATCGTTAGACGACGAAGATTTAACAGAAGAAGAGCTTGCTAAGCTCGAACAAGAAGTAGCAGAGGCACTGGGGATTGTTGATGATGAGGAGGACGAGGATGAGGACGAGGAAGATGATGATGATGATGACGAGGACGACAAAGATGATGATGATGACGTTGTTATTGAGATCCATGCTCAAGAAGAAGAAATTNATGATGATGACCATGATTAACAGGATGACGAAGATGATGAACAAGAAAACCCTTGTTAACCT	668
Ctg51	TTGTGCTTCAGTCTCTCGGCGTATTCCCAAAACCCTAGATTCCGAAGCACAAGAAACTCTCACACCAATCAACAATGGCAGTCTCAAAGGCAACTTCACTCGTGGCTCTCATGGCGGTCTTCGTCACCGTCCTTTCTGTCATCGGCGCCGCTCAGGCCGCCGAATCTCCAGCTCCTAGCCCAACCTCCGCATCCGCCTCCATCTCCCCGTCGTTCATCTCTGCTTTCGCCGCCGCCTTCGCCGCTATCGTCTTCGGATCTGCGCTCAGGGTTTGAGTCTTCGCTTACTACTGCAACTATGGTTGGGGCTGTGTAGAGAGCGGTTGGGTTTCTGATTGGTTTTTTATTAGTAGCGTTTGTCATTTTAGTAGCTGGTGATTATGGATCTATAGGATTTTCAGTGTCATATGGGTTTTTGTGGTGCATAGACTACATATATAATGCACTTGGTTTATTACTATGGGTTTTGTATTTGTGGATTTCGATTATTATCCTTATTATGAGTAAATAATTCATTGATTTTAAAAAAAAATTAAGAAACTTCCCACTCTTTACCAACCCCTCCCTCCCATATCCGGATT	580
Ctg53	CGCTGGCGATTCGAGCAGCCCGATAACATCCTTGCCCGGCGACCCGGACGACCCGACACCGTTTCAGCCGGGTGCTTCATGTCTCCACTTCTGAGGCGGAAGTCAGCGAGCAATAGCAAAAGGGGGAGCGGAGCTAGAACGGTACCCGTACCCGAGTCCGAACCCGACTACACTTCGGACCTTGAGACGCTGGCCCGGTGGTCTCTGTCGTCTCGGAAATCGCTGCTCTCGCCGTTCCGTGACTCACCCACGTCCACGTCCTCCTCGTCGTCCCCGCGACCCGTATGCGACGCTGAGTGGGCCGGGTTCGGGCTCTTTTGAAAGCTTATAGTAAAAAGTTTTTTTACTGTTGTATTTAATTACTAAGTAATTATGGCAAGCCCAACATGGTTAATTCTTTAATGGGTAAGCTTAGCTCTTAGTCATACATGACTAAGAAGAGTACTTGAAGTTTTTTGTTTTTAGTTTTTTTGGTACTAGATGGCAAAAAGTAGGTCAAGTCAAAAGGTTTTGTTGATACTTGATCTTGGATGTANTTGTGGAATGAAAATGGGAGGGAAAGGATGACCTTTCTTTTNTTTACATAATGAAAATAAGATAGAAAGTTGCCTTTTTGAAAGTTATAAATAAAAAAAAA	637
Ctg54	ATAACACTACCACTTACCCATTAATCTTAACCATCAGATCTGAGACTTTGATCACCTCATTTTTCGCCACCTTCAATTCTTTGATTGCCCTGTTCTCAGTTTTTGCCACTCTAGCTTGAACTTGGGTCAGAGGCAAAAGATGGGGGAGGGCGAGAGGTTTCAGCTGGGGACAGTGGGGGCGTTGACTCTCTCTGTGGTTTCATCGGTCTCCATTGTCATTTGCAACAAGGCGCTCATTAGCTCCTTGGGTTTCACTTTTGCCACAACTTTGACAAGCTGGCATCTTTTAGTCACCTTTTGTTCCCTTCATGTGGCTTTAAAGATGAAATTCTTCGAACACAAGCCTCTTGATCAGAAGACGGTTACGGGGTTTGGCATTTTGAATGGGATCTCAATTGGACTGTTAAATCTGAGCCTGGGGTTCAATTCTGTTGGCTNTTATCAGATGACTAAGCTGGCAATCATCCCTTGACTG	475
Ctg55	TTTTTTTTTGAGAAAACAAAAAATTAATAGAAAATTCTCTGAAAAACATTTAGAGGAAAAAATAATAATGCTCCTGAAACACCATTACACATTTGATTAAAACTAGTGGnACACTCAGTTTACAGCAGCTGCCTCCCAACAAGTTCACTTGCCACTATGGCTTCTGCTGCAAAATTGTTCTCTTTCCTCTTCTTCCTTGCATCTCTCCTCTTCTCTCAACAAGCTCAAGCTAGAGAAAGCCAATTCTTTAGCAAAGTGGCCAATGTCAACAACAACAAAAACTATGAGAAGGAGACAGAGGTCCCCAAAACAGAAACCCCTGTGAAAAGGCAAGAGCAAGAGCCAGCCTTCATTCCAGAGACCCAAAGTGGATATGGTCTCTATGGCCATGAGTCTGGCCAGCTGCCTCCCACCACCACAAACACCGGTGCACCCTACACCACCACAACCACCGGTGCACCCTACACCACCACCAATGGTGCACAATTCACCACCAACAACAACAACCTGCCATATACAGCTGAGTCAGAGAAAGAGCAGCAGCACACCAACAAGTACCCTGAGACCTACAGCACCCAATACCGCCCCAACAAGAACAACTTTTACTACAATGGCAATTTTGAGAGCAACCCAAGTGACACAAGGTTCACACAGAGCAGCTACACCACAACCACAACCCCAACCAATTACCAAAACACCCGCAACAACTACAATGGGGAGAAGCAGGGCTTGAGTGATGCAAGGCTTACACAGAGCAGCTACACAACCCCAACCAATTACCAAAGCAACAACTACTACAATGCTGAGAAGCAGGGCATGAGTGACACAAGGTTTTTGGAGAATGGAAAGTACTACTATGACGCTCAGAGCGAGAACAACTACAATCAGAACCAGTATGAAAATTCAAGGGTAGTGGATTCAAGACACTGGTACAACAACAGGGGTAACTATGGCAACAACAATGTGAACCAGAACGAGGATCAGTTCCAAGAGAGTGAAGAAGAGTTCGTGCCATAAGCTGAGACTTGTTTTGATTAGTACCGCTTTGCTGTGTTTGATATATTTATCCTCAGATCATATATTCAAGTGGGAGTTAAAAACACAAGAAAAATAGAATATTTTATGAAGGGTTTTTGTAATGTTTATTTAATTATGTATCTGTTGTCTCTGGTTTTTCATAAGTGCTTAATGTTCATGCTTTGAAAAAGCTGAAGTTTGTGGACTACTTGAGTTGAAACAAACAGTCAATAAAGTGTATATGATGGTAGCTTCTGCTTATAARARMATTTGTYTTATTTTAAAAAAAAATTTGCAAAGTTGGGTTGGTCTT	1330
Ctg56	CCGGCGCTGCAGGCAAAACCTCTTCTCATATTAATCTTGCTCTCCATCGTCCCGTTTCCGATATAATACCCAAAATACCCCGCCATGTCTGAGGAGAAGCACCACCACGGCCTCTTCCACCACCACAAGGATGAAGACAGACCCATTGAAACCTCAGACTACCCTCAGTCTGGTGGTTACTCTGATGAAGGACGTACAGGCAGCGGCTACGGTGGTGGTGGTGGCTACGGCGATGGTGGTGGCGGCTACGGGGACAACACTGCTTATTCTGGTGAAGGACGTCCCGGCAGCGGCTACGGTGGTGGTGGCGGCTATGGAGAGAGCGCTGATTACTCAGATGGCGGCCGTTACAAGGAGACCGCTGCATATGGCACCACTGGCACCCATGAATCTGAAATTGACTACAAGAAGGAGGAGAAGCACCACAAGCATCTTGAGCACCTAAGCGAGGCCGGGGCTGCTGCTGCTGGTGTTTTTGCCCTGCATGAGAAGCACGAGTCAAAGAAAGACCCAGAGCATGCTCACAGGCACAAGATAGAGGAGGAGATTGCTGCAGCAGCTGCAGTTGGGTCTGGTGGGTTTGCCTTCCATGAGCATCATGAGAAGAAAGAGGCAAAGGAAGAAGAGGAAGAGTCTCATGGAAAGAAGCACCACCATCTCTTCTAAATCTACAAATAAATACTATATTTTATATTTATATATTGTGATTTTACTTATCTGTTATGAGTGAGGTTTGATCTCAACAATGTTATAATTGTTGAGTGCTTATGTGTGCTTGTTATATGAGTGCTATGTATCTATCTATTTCTCGTTGTTGATAATAAATAATATCGTTTACTTGATGTTAAAAAAAAAAAAAAAAAAA	865
Ctg57	TTTTTTTTTATCAGCAAGAGAGAGAGAGAGAGAGAGAGAGAGAGAGATTAATAATCAAGAGTTAAGGGTGTAATTAAGGTGATCATTATCTTCAGATGGGGTTTGAAGAGACGGAGCTGAGGCTAGGGTTACCAGGAAATGGTGGAAGCCATGAAGGAGATCAAGCGGCAGCGGTGACGATGAGGAAGAGAGGGTTCTCTGAAACTGAGAGCAGTGAGGATGAGATCAGCTGTGAGACAAGCTGTGTGGATTTGAAGCTTAACCTTTCTAATTCTAAGGAGCAGGCAATAACTACTGGGAAAGATGTAACTGAAAAGTCCAAGACCAACAAGGACAACAAACTTGATCTCCCAGCTGCTGATCCTGCAAAGCCTCCAGCCAAGGCACAAGTTGTGGGCTGGCCACCGGTGCGATCGTTCCGAAAGAACATGTTCACGGCGTTGCAGAAGAGCCCGAGTGATAAAGAAAGTGAGCACAACAAGGGCAGCAGCAATGCAGTGACGTTGGTGAAGGTGAGCATGGATGGCGCACCCTACCTTCGCAAAGTGGACTTGAAGATGTACAAGAGTTACCCTGAGCTCTCTGATGCCCTAGCCAAAATGTTCAGCTCCTTCGCCATCGGAAACTGTGGATCCCAAGGAATGAAGGATTTCATGAATGAAAGCAAGCTGATGGATGTGCTCAAGGGTTCTGATTACATTCCAACATATGAAGACAAGGATGGTGATTGGATGCTGGTTGGCGATGTCCCATGGGAGATGTTTGTTGAATCATGCAAGAGATTGCGCATAATGAAGGGCAAAGAGGCTGTTGGGCTGGCACCAAGGGCCATGGAGAAATGCAAGAACAGAAGCTAAAAGCACTTAGCAATGAATCACCACAGCCTGCTCCTTTGATCTCGTCGCGGTGGCTGCAATAAACCAAAACCACCAAACACGGCGCAACGCGCAGATGGATTGAGCAGCATGTTTGGGTGATGAAATGGATATGTTTGTTTGTAAGATTGATTAATTAATGTTTATGGTTTGATATATGTGTAATTATTGAATATGAGATACATATATTTTGAGCTTATTTATTTTTAATCATGGCCAGACAGAACCATTAAAACTGGATCTTAAGTTTGAAGTACGTCCAAGGACGGGGCTTGGGGTTTGCTTTGTTTAGTGTTGCAATAATGGCTTGCTTAAGCATAATAATGTAACGTACCAGTTAATTAATTTTGTTGTATTTAAGTAAAAAATAAATTSATCAHAWCAAWATCGTTTTCTCATCTTCATCCCATCTTTTTCGGTGTCTCCCTTCCCCAACTTCCCC	1317
Ctg59	GTTGCGTTGCCTTTTATCATCACATATCATCATCACSTTGCCTCTTGWCTCTCCTCTCTTCATATATCACTCTTATCTTCTCCCTCAAATCTCTGTAAAAACAAAAGAAAGACTCAAACTTCAAAAGGTTTTCAATGGCGAAGTTGATTGTGCTGTTTGCTCTGTGTGTGCTTCCGGCTCTGGCCGTCGCCACGCGTCCCATGAGGACCCCATTCACGGTGGAAGGAAAGGTCTTCTGTGACCCTTGCCGTGCTGGGTTTGAGACCTCAGCCACCACCTACATTCCCGGTGCCACTGTTAGACTAGAATGCAGAGACAGGAAGACCATGGATATCCGATACACCAAAGAAGGGAGAACTGACTCAACAGGAACCTACAAGATCCCTGTCACAGAGGACCATGAGGACCAGTTTTGTGATGCTGTCCTTGTTAGCAGCTCTCAGAAGGACTGTGCGGCAGCTGCCCCAGGGCGTGACCGTGCACGTGTCATCCTCACCGGCTACAATGGCATTGCATCATACAACCGTTTTGCCAATGCAATGGGGTTCATGAAGAATGAAGCCGTGTCTGGTTGTGCCCAGATTCTCAAGCAATTGCAGGAGTTCGACGAGTAGATGTGGTTTGAGTTCCTAGAATGTGTCTAGTTTTAAAGCTTTGCTCGGCTTGCCCTGCCAATGTTTGCTACTATTTGTTGGTTTGTTTATCTCAACATCTAGAGATTCTCGATTTTATTTGCTAATACTCTCTTAAACTATATTACAAGGTCTCTTCTGGCCTGGAAATTGTTAAATAATATTATTAATTATTGATTAAAWWGATTTTCCCAAAAAAAAA	834
Ctg60	AAAAAGTTGCACCTAGGTTTCGAACTTTTAGTGCACTTATCGATTTAATTTCTATACAAATTGATCATTTCCATGACTTCTGTCCAAGTTGATGACCAGGTTCTGGTACAAGAGACTTTGTTCGTGAGGACATTGACTCTGAATAGGCCTCGCCAGCTGAACACCCTTTCCCTTGAAATGATCTCTCGTCTGTCAGAACTTTTCCAGGCCTATGCGGACGACAACAATGCCAAGTTGATCATTCTCAAGGGTAGAGGAAGAGCATTTTGTGCTGGCGGCGATCTAGTCGCCATGCATCGTCACTTTCTTGAAGGAAATCTGAAATATGGTGAAAATTTTGCTCAGAAGATCCTCAACTTAACCTATTTGATAGCAACACACAGTAAACCCCAGGTTTCAATTATGAATGGGATTGCAATGGGAGCTGGGGTTTGTATTTCAGTACACGGAAAATTCCGTGTAGCAACAGAGAATTCCATCTTTGCAATGCCAGAAAATGCTCTGGGATTGTTTCCTGATGTCGGTCATTTCTTGTCAAGACTTCCTGGATTTTTTGGAGAGTATTTGGGTCTTACAGGTACAATGTTGGATGGTGCTGAAATGCTGGCTTGTGGTCTGGCAACTCACTTTGTTCCCTCAGCCAAATTGTCTCTGTTGGAAAAAGCACTAATTTCCAGAGCAGCTTCAGCTACATCAAGCTGTGATCTTGCTTTTATTTCAGCAATTATAGACGAATACTCCTTGCAGCAACCGGTTCTGAACGAGAAAAGTGCTTTACGCAAAATGGATGTCATTGACAAGTGCTTTTCCAGACCAACAGTTGAAGATATCTTAAGTGCCCTTGAGAAGGAGGTTACTACAACAGATGCAAATAGGGCAGGTGATGAATGGCTAGCTTCAACGATTCGATCGCTGAAGAAGGCGTCGCCGATGAGCTTGAAGATTTGTTTGAGATCCATTAGAGAAGGAAGGGTGCAGGCAATGGATGAATGTCTTGTCCGCGAGTACAGAATAGCTTGYCATGTTWTGAGAGGGCAAATAAGCAAGGACTTCAGAGAAGGTTGCAGAGCTATCTTGTGGGACAAGGACAAGAAACCAAAGTGGAAGCCTTCKAGTTTGGATCTCATCACTGAGCATATGGTTGACCACTGCTTCTCAAGGTTGGATGGTGATGAAGAATTAAAGCTCCCTCAAAGATGCAACTTGAAAGTATTTGCCAATGCCAAGCTTTGAGCTAATTGTGATTTTGGGGGTGTTTCTCTAAACCTATACCTATCAATATTTCAATTCCCTCCCTCATACTATTCAGAATTTTCATTAGTGTACACACCCCACCATTNTCTCACCCCACCCCACCCCACACCATACCACCCCAACTCTCTCATTGGAATATGTATGTGCAACCAACTATACATATATAATCTGGTATATACATATCTTGTGTGTTTATATGCTGTCAAATAC	1464
Ctg61	CTTGGATCTTCTTGAGGCACCTGATCCTTGCACTCTTGAAAATTCCTTGGCCAAATCCCCATGGTCTTTAATGTTGTGATCCTTTCTCCCCACGGCTATTTCGCTCAAGACAATGTCTTGGGGTACCCTGACACTGGTGGCCAGGTTGTTTATATCTTGGATCAAGTTCGTGCTTTGGAGACTGAGATGCTTAAGCGTATTAAGCAACAGGGACTGGATATTACTCCCCGCATTATTATTCTCACAAGGCTTCTTCCTGATGCGGTTGGAACCACATGCGGTGAGCGTCTTGAGAAAGTATACAACACAGAGTATTCACATATTCTTCGTGTTCCCTTTAGAACAGAGAAGGGTATTGTCCGCAGATGGATCTCGAGATTTGAAGTCTGGCCCTACCTAGAGACTTATGCTGAGGATGCGATCCAGGAACTTTCCAAGGAATTACACGGCAAGCCTGATCTCATCATCGGAAACTACAGTGATGGGAACATTGTGGCCTCATTGATGGCACACAAATTGGGTGTTACACAGTGCACCATTGCCCATGCCCTGGAGAAGACAAAGTACCCTGATTCTGACCTTTACTGGAAGAAATTAGATGACAAATATCACTTCTCATCCCAATTTACAGCTGATCTTATAGCCATGAACCATACTGATTTCATCATCACCAGTACCTTCCAAGAGATTGCTGGAAGCAAGGACACAGTTGGCCAGTATGAGAGCCACACTGCTTTTACTCTTCCTGGGCTTTACCGTGTCGTTCATGGTATTGATGTCTTCGATCCCAAGTTCAACATTGTTTCACCAGGAGCAGACATGAGCATTTACTTCCCTTACTCTGAGAAGGAAAAGAGGCTGACATCATTCCACCCTGAAATTGAAGAGCTCCTTTACAGCCAAGTTGAGAACAAGGAACACTTATGTGTGTTGAAGGACAGGAACAAGCCAATCATCTTCACAATGGCAAGGCTGGACCGTGTGAAGAACATTACTGGACTTGTTGAGTGGTATGGTAAGAATGCGAAGCTTAGGGAATTGGTTAACCTTGTTGTGGTTGCCGGGGACCGCCGAAAGGAGTCCAAGGACAATGAGGAGAAGGCTGAGATGAAGAAGATGTATGAGCTGATTGACACCTACAACTTGAATGGGCAGTTCAGATGGATTTCATCCCAGATGAACCGCGTGAGGAACGGTGAACTCTACCGTGTCATTGCTGACACCAAGGGAGCTTTTGTGCAGCCTGCTGTTTATGAAGCCTTCGGCTTGACGGTTGTTGAGGCCATGACCTGTGGACTTCCAACATTCGCTACTTGCAAGGGTGGCCCTGCTGAGATTATTGTGCATGGCAAATCTGGCTACCACATTGATCCATATCATGGTGATCAAGCTGCGGACATCCTTGTTGACTTCTTTGAGAAGAGCAGGGCAGATCCTAGCCACTGGGACAAGATTTCTCAGGGTGGCTTGCAGCGTATTTATGAGAAGTATACATGGCAAATCTACTCAGAAAGGCTCTTGACTCTCACCGGAGTTTATGGCTTCTGGAAGCATGTTTCCAACCTTGATCGCCTTGAGAGCCGTCGCTATCTTGAGATGTTCTATGCCCTCAAGTATCGCAAGCTGGCTGAGTCTGTTCCTCGTGCCGAGGAGGAGTGAAGGGAAAGCTAAAGAGTAAATAAAGAGGCGGAAGCATTGGTTGGCTAAGAGTGGAGTTTTCCTCCCTAGTATGAGGATTGTTTTTGGATATATTTTGATTTTTTTTTTTTTTTCGTTTCTTTTGAAATTTTCTTTTTACATTCCTATTGGAAGTGTTTGAACCTGGGTTTTTAACCCCATTAATCAATTGAAGTCAACTTTGCTTCAAAAAAAAAkGTTCTGCTATCC	1887
Ctg62	CTTGTATTCAGACTMTTCMSWCTCTCTCYCTCTCTCTCTCTSTSTGAAAAATCTCTCTGAAAACTCTCTCTCTCTGAAAAAGAAGAAAGAAACTAAAGAAGGAAATAAGAAAAGAAATGGGGAATCCGAAAGGCGAGGTGCAGAGGAGGGTGTTGTTACTGTGCGGGGACTACATGGAAGATTACGAGGCAATGGTCCCATTTCAAGCACTGCAGGCATTTGGAGTCTCTGTTGATGCAGTTTCTCCTGTCAAGAAAGCTGGTGATATCTGCGCCACTGCCATAACCATTCAAGTAGAGTCCACTGACCAGGCTAATAAAGAATCTCGTGGTCACAATTTCACACTGAATGCAACATTTGATGACATCGAAATTGACAAATATGATGGTCTAGTTATACCAGGAGGACGATCTCCTGAACATCTTGCTATGAAGGCATCCGTTGTAGAATTGGCGAGAAAATTTTCTGACTSCAGAAAGCCAATTGCTGCTATTTGCCATGGGCTGTTGGTCTTAGCACCTGCAGGCGCTGTTAAAGGTCGCAAATGCACCGCGGTTTCAACTATGAAACCTGGATTGGTTGCTGCTGGTGCTCACTGGGTAGAACCCGATACATTGTCAGTGTGTGTTGCTGATGATAATTTAATTACTGGGGTCACATATTATGGCAATCCTGAGTTCATTAGGCTTTTTCTCAAGGCACTAGGAGGCAACATATGTGCTTCAGAGAGAAGGGTCCTCATCATCATTGGAGGGAAGAAATGTACTGGATACCCAGGGATTAAGGCTCGTGTGGTTTCGTCAGGAGGGACGTTTGTGGAAGCGGATCCAATAGATCGTTGTGTCACTGATGGAAATCTGGTTACCGCAGCAGCGTGGCATGGCCAACCAGAGCTTATTTCTCAGTTGATGACATTGCTTGATATTCGAGTATCATTCTAGGCACCCTTTACCGGGTCTGCTGCTTCCAAGTAATATATGGAATTCCATAAACGAATAAGAGAATAAAAGAAAAAGAAGCATAGCCAGAAACTCCGTGTAATTCAATAAAAGAATAAGAGCATATGTGAAGGTGTTGTGTGTATCTGTGAGGGAACAATGATGCTCGGATTCTGCTCTATATGTACCAATTGTGGATGGATCTTGTATGTTTGTAACTACGTAATGTTGATTATGATTTTTATGGAAATCATTGAATCTGCTTTCAAAAAAAAAGTTTAAATTAAAATCTATCCTTATTTCGAAAAAG	1248
Ctg63	CTCTCTCTCTCTCTCTCTAGTATTTCGTCGTCCGTTTTGTGAATTCTTCGTTATCAGMTGYWGAATCGYMGAKCTTCCTAGTTCCTCCAGATAATTTGATAAAAATGGGGCTTACCTTCACGAAGCTCTTCAGCAGGCTCTTTGCCAAGAAAGAAATGCGAATTCTCATGGTGGGTCTCGATGCCGCTGGTAAGACGACCATATTGTATAAGCTCAAGCTCGGAGAAATTGTCACCACCATCCCTACCATTGGATTTAATGTGGAGACAGTAGAATATAAGAACATCAGCTTCACTGTGTGGGATGTGGGGGGTCAAGACAAAATCCGTCCATTGTGGAGGCACTACTTCCAGAACACACAAGGTCTTATTTTTGTGGTTGATAGCAATGATAGGGATCGAGTTGTTGAGGCAAGGGATGAATTGCATAGGATGTTGAATGAGGATGAACTGAGGGATGCTGTTCTGCTTGTATTTGCCAACAAACAAGATCTTCCTAATGCAATGAATGCCGCAGAAATAACTGATAAGCTTGGTCTTCATTCTCTCCGCCAACGTCACTGGTACATCCAGAGCACTTGTGCAACCTCTGGAGAGGGTCTGTACGAGGGGTTAGAATGGCTTTCCAACAACATTGCTAGCAAGGCATGAGAGTCAAGGTCAAGGAGTTTGGTTGCTTGACTTGGAGTTTCTGGGGAGGATAGTTTTCCTTTATTTCAATGAATGTTGTAATAGCAGAATGTTTTGGCGAGACGTTGTCAGAATTCATGTGTGTATTTGCTACTCTAGCTATAATGTTTAGCTGTAAACGAAGTTGCTATGTTGTTACAATCGTTTTGACGCATGAGCCAAGTTTATATTTATCGCGTTTGCTTCAAAAAAAAA	884
Ctg64	AACTAGTGGnATCCCCCGGnGCTGCATTGWWATTAACAACACTTGTTGAGAGAGAGAGAGAGAGAGAGAGAGAAAGAAACACACACAAAGAGAGAGAGAGAGATGGAGAACTTCCCAATCATCAACTTGGAGGGCCTCAATGGAGAGGGAAGAAAAGCAACAATGGGAAAAAATCAAAGATGCCTGTGAGAACTGGGGCTTCTTTGAGCTTGTGAGTCATGGGATACCAACTGAGTTTTTGGACACAGTGGAGAGGTTGACAAAAGAACACTACAGGCAGTGCTTGGAGCAGAGGTTCAAGGAGCTGGTGGCCAGCAAGGGCCTCGAGGCTGTCAAGACAGAGGTCAATGATATGGACTGGGAAAGCACCTTCTACTTGCGCCATCTTCCAAAATCTAACATATCTGAAGTTCCAGATCTTGAGGATCAGTACAGGAATGTGATGAAGGAATTTGCATTGAAGTTGGAGAAATTAGCAGAGCAGCTCCTAGACTTGCTCTGTGAGAATCTTGGACTTGAACAAGGGTACCTCAAGAAGGCCTTCTATGGAACAAATGGACCAACTTTTGGCACCAAGGTTAGCAACTACCCTCCTTGTCCCAACCCTGAGCTGATCAAGGGTCTCCGGGCTCACACCGATGCCGGCGGCCTCATCCTGCTCTTCCAGGATGACAAGGTCAGTGGTCTGCAGCTCCTCAAAGATGGCCAATGGATTGATGTGCCCCCCATGCGCCACTCCATTGTTATCAACCTTGGTGACCAACTTGAGGTAATCACTAATGGGAAGTACAAGAGTGTGGAGCACAGAGTGATTGCCCAAACTGATGGCACCAGAATGTCAATAGCTTCCTTTTACAACCCTGGCAGTGATGCTGTCATCTATCCTGCACCAACACTGGTGGAGAAAGAAGCAGAGGAGAAGAATCAAGTGTACCCGAAATTCGTGTTCGAAGACTACATGAAGCTCTATGCTGGCCTCAAGTTCCAGCCCAAGGAGCCAAGATTTGAAGCCATGAAAGCAGTGGAAACCAATATCAGTTTGGGTCCAATTGCAACAGCTTAAGAGAATTTAAGTTTTACTAAGAAGCCGGAAAGGTTGTTTGCTTAAAGTAATTATGGGTGTGGCCAAAGTTTTTTATTGTCTCTTTAAAAATTCAGTTAAAATTACTATTGAGGGTATCAAATATCAATCTGTTGTTTGTAGAAACTAAATTTATAGTAAATAATGTGACCTGGGAATTTGTTAGTTTGCTATTCCTGTACCGTGTACCAGTTTGTTAAATAAACTGTTACGTTACCAATTCTCAAATAACTATTATTGTTGTTTTTCCTTTTTTTGGTTATAAAAATATTGATTTGTCAAAGGTTCTCAAATTCAAATTCTCACGGCATCATAATTATGTGTGTGTGAGAAATCCTCAAAAAAAA	1428
Ctg65	CGGAGAACTACAACAATGGCTCGCGTGACGCTGGTCCTGTCCGCCGCCTTGGTCCTGGTGGCGATCAGCTGCGGCGCAGCAGCATCGAGCTTCGACGAGTCCAACCCCATCAGATTGGTATCGGATGGCCTCCGTGAGCTGGAGCAGCAAGTCGTCCAAGTCCTCGGCTACTCTCCCCGCGCCCTCCACTTCGCCCGCTTCGCTCACCGGTACGGGAAGAAATATGAGAGCGTGGAGGAGATGAAGCTGCGGTATGAGATTTTCTCGGAGAATAAGAAGCTGATTCGATCCACAAACAAGAAGGGCTTGCCTTACACTCTTGCTGTCAATCGGTTTGCTGATTGGAGTTGGGAAGAGTTCAGAAGGCAGAGGTTGGGAGCTGCCCAGAACTGCTCTGCCACCACAAAGGGCAGCCACAAGCTCACTGATGCCGTTCTTCCTGAATCGAAAAACTGGAGAGAAGAAGGCATAGTGACCCCAGTTAAAGACCAAGGTCACTGTGGATCTTGCTGGACATTCAGCACCACTGGGGCTCTTGAGGCAGCTTATGTGCAGGCATTCGGAAAGCAAATCTCTCTCTCTGAGCAGCAGCTTGTGGATTGTGCTGGAGCTTTCAATAACTTTGGCTGCAATGGTGGGTTGCCATCTCAAGCTTTTGAGTACATCAAATACAACGGCGGTCTCGACACCGAGGCTGCATATCCTTATGTTGGAACCGACGGGGCTTGCAAATTTTCAGCTGAAAATGTTGGTGCCCAAGTGCTCGACTCTGTCAATATCACCCTGGGTGATGAACAAGAACTAAAGCATGCAGTTGCGTTTGTGAGGCCAGTCAGCGTCGCCTTTCAGGTGGTCAAAAGTTTCCGATTTTACAAGTCGGGAGTCTACACCAGTGACACTTGTGGCAGCAGTCCCATGGATGTGAACCATGCTGTTCTTGCAGTTGGGTATGGAGAGGAAGGCGGTGTCCCCTTCTGGCTCATCAAGAACTCTTGGGGAGAAAGCTGGGGTGACAATGGCTACTTTAAGATGGAGTTTGGGAAGAACATGTGCGGTGTTGCAACATGTGCATCGTACCCGATTGTTGCTTGAATTGGAAGAAATGGTGGCCTTGCTGTGGATATGTAATACAAAATTCATCTTGTTTCAGTCTGGGATGTACTGATGGAGTAGTAGGTTTCCAGCTTGAAGATGAAGAAGGGTTATTCTTTTGKGGKGATTGKAAKGTTTACARTCTTGCYGCACAAAAWAAGAWACAAGAMTTTWCTTATTTACGGMCMGKGTAATGRTAARCAACAAAGACTTGTGTNTAAATTATCTNGCCATTACACCAAAAGATATCAATCTAGTATTGTTTAATTTAAAAAAA	1369
Ctg67	TCTTCAAAGTATTTTCTGCCTTCTTGACATCAGCTTAACAAATATTACACAATACAAACAATGGCTGCCTCAGCTTCCGTGCAATCACTTCTAGCTAACTCAGTGGCTTATGGAGCTGGAAAGAGCAAATCTCTGAGGGTGAACCACCTTCTTCCTGCCAAGTATGCTCCAACTCTGCATAGGTACCCTAACATGAGGGTGCGATCCATGGCCGAGAATGGTCAGGAAGAGCAACCATCTACAGCACCAGAGGCATCTAAAATTCCTCCACCACCTCCTACACCTACTCCTCCTCCTAAACGTAGTCCTAAGATTAGCACTAAGTTTTCAGACGTGTTTGCGTTCAGTGGGCCAGCCCCAGAGAGGATCAACGGCAGGCTTGCAATGGTGGGGTTTGTTTCAGCTCTGGCAGTGGAGCTAGCCAAGGGTCAGGATCTGTTTGCTCAGATATCTGACGGTGGAGTCTCGTTGTTCCTTGGCACCAGTATTTTGCTGTCAGTGGCATCTTTGATACCTCTGTTTAGAGGGGTGAGCGTGGAGTCCAAATCAGATGGGATCATGACCTCCGATGCTGAGCTTTGGAATGGAAGGCTGGCCATGTTAGGTTTGGTAGCTTTGGCCTTCACTGAGTATGTGAAAGGAGGGACCCTTGTGTAGGTTTCTGATTTGCTAGCTTAATGTATTTAGAGTTTACAAAATTTATATAACAATGCCACATTTTCATTAAAAAAAAA	734
Ctg68	GTGGCACCAAACAAGACGGGCTAAGGTGAGGAGACGACAACACACCCAAAGCTCCAATCTTTCCTCTACTCAAGCTCTCTCTCTCTCCCTCTCCCTCACTCTCTCGATTTTGAGATTGTAAGAAATGGAGACCTTCTTGTTCACCTCTGAATCAGTCAATGAGGGTCACCCAGACAAGCTCTGTGATCAGATCTCAGACGCAGTGCTCGATGCCTGCCTTGCACAAGACCCTGAGAGCAAGGTGGCCTGTGAAACCTGCACCAAGACCAACATGGTCATGGTCTTCGGAGAGATCACCACCAAGGCCAATGTAGACTATGAGAAGATTGTTCGTGACACATGCCGTACAATTGGCTTTGTATCAGACGATGTTGGTCTTGATGCTGACAATTGCAAGGTTCTTGTGAACATTGAGCAGCAGAGCCCTGACATTGCTCAAGGTGTCCATGGCCATTTGACCAAAAGGCCTGAGGAGATTGGTGCTGGTGACCAAGGCCACATGTTTGGCTATGCCACTGATGAGACCCCTGAGCTCATGCCCCTCAGCCATGTCCTTGCAACCAAGCTCGGTGCTAAGCTCACCGAGGCTCGCAAGAATGGTACTTGTGCTTGGTTGAGGCCTGATGGCAAGACCCAAGTGACTGTTGAGTACTACAATGACAAGGGTGCCATGGTTCCAATTCGTGTCCACACTGTCCTAATTTCGACCCAGCACGACGAGACTGTGACAAACGATGAGATTGCTGCTGATCTCAAGGAGCATGTGATCAAGCCTGTGATCCCTGAGAAGTACCTTGATGAGAAGACCATCTTCCATCTCAACCCATCTGGCCGATTCGTCATCGGAGGGCCTCATGGTGATGCTGGTCTCACTGGCAGGAAGATCATCATTGACACCTATGGAGGATGGGGAGCTCATGGTGGTGGTGCCTTCTCTGGGAAGGACCCAACTAAGGTGGACAGGAGTGGGGCCTACATTGTGAGGCAGGCTGCCAAGAGCATTGTGGCCAGTGGACTTGCCAGGAGGTGCATTGTGCAAGTTTCATATGCCATTGGTGTGCCTGAGCCTTTGTCTGTTTTTGTTGATTCTTATGGCACTGGGAAGATCCCAGACAAGGAAATTCTCAAGATTGTGAAGGAGAGCTTTGATTTCAGGCCTGGTATGATTGCCATCAACCTAKATCTCAAGAGGGGTGGCAATGGAAGGTTTTTGAAGACTGCTGCCTATGGGCATTTTGGCAGGGATGACACTGACTTCACATGGGAGGTGGTCAAGCCACTCAAATGGGACAAGGTCCAAGCTTGAAGCTCTCTCTCTCTGAATGAAGAAGGCCCTTCATCAACATTGAATTAATTTGAGCATGTGCTGCTGTTGCTCTCTATACAGGCAATTTGCCATTTGGGTTTTTGTTTAGTTATTTTTATTTTTATTAATGATTTGTATTTTTTGAGTTCTTTCAAGGATGTATTAGTTTATTATTATGTGGGTTAATGGAAGTGACAAAACATATGGAAAWATGTGTTCACAGAGGTTGAATGTAATGCCATCATCGCTGCTCACTGAGATAATAAGAATTCATAGACAAATGGTTTTTGCGGBGAAGCAGCAACMATGTYYAAATWGTTCATTGGTTRGTGCACATGGGCAAGTGGMATTTAATACAAWTGATAAWTWYGTCTTCTMMWAMMAAA	1692
Ctg69	GACTCCACCGTCGTGTGGCGGCGCGCTCTNAAAACTAGTGGNATCCCCCGGGSCTGCAGGGAAATAAAAACATCCCCACCTGAGTCTTCATCAACTCTCTTATCCTTCCTCACCAACCCATCTCACTCCGGCAAAACATGTCAACCATGACAACTGTGCAAATTCCATCCCAATGCATGTTCAGACATGCACCCCAGAATCGTTTCACCAGTTCTATCGTTAAGTTATCATCTCCTCTTGGATCTGTGAAGAATATCTCCAAGGCCTTTGGCTTGAAAGCATCCTCCAACTTCCGAGCATCAATGGCAGTATACAAGGTCAAGCTGGTTGGACCAGACGGTGCGGAGTGCGAGTTTGATGCTCCAGATGATGCGTACATCTTAGATTCAGCTGAGAATGCAGGAGTTGAGTTGCCATATTCTTGCAGGGCTGGGGCCTGCTCTACCTGTGCAGGGAAGCTGGTGGCAGGTTCAGTGGACCAGTCCGATGGCTCGTTCCTCGATGACAATCAAATGAAGGAGGGTTATGTGCTGACCTGTGTCGCATACCCGACTTCAGATGCTGTGATTCACACTCACAAGGAAAGTGAGCTATATTAGGTGCTTTGCTGTTGGAATTGAGTAGAAAGTATGGAAGTGTTGGTGTTTARAATTATTATGCATCTCATGTTGTCAAGGTTCTCGTAGACCTTCTCTTTGTTCTGTTTTGGTGGGGGGTTTGTTGTGGAATGGCAGTGCATCTAAATGTTAATGGTTGCCGTATTGGTTTCCGTAGGTGGCGCTTTAGTTTAGTTCTTATTCAAGGGGTAGATTCAATACCTGTCCCAAAGCGTTTGTAGAAAAATTCACAAATTAAATTCGCTTTTCAAGDGGTTCCYTAAAWTGGCTTCTAATAAAACTCTCAAAACGAACTTTTTTTTTTGGAAA	926
Ctg70	CTCTGAGGAGAATGGGACATTGGGTGATATATGGGAAACAGTCTCGGGCAGTGATCTTGTTTTGCTACTAATTTCTGATTCTGCACAGGCTGATAATTACGAGAAAGTATTTTCACACATGAAGCCCAATAGTATACTGGGCCTTTCCCATGGTTTCCTTTTAGGGCATTTSCAGTCMKTKGGTSKYGRCYKCYMCWASAACTAGTGGAATwCCCCCGGGTCTGCAGGGGTAAGGGGCGTACCTTTATGTCCAAGGGAAAAGAGATAAATGGTGCGGGAATTAATTCCAGTTTTGCAGTCCACCAGGATGTTGATGGTAAAGCCACAGATGTGGCCCTTGGCTGGTCGGTTGCCCTTGGTTCTCCTTTCACTTTTGCTACTACGCTAGAGCAGGAATACAAAAGTGACATCTTTGGCGAGCGAGGCATTTTACTTGGTGCTGTTCATGGAATTGTGGAGTCCCTGTTTAGAAGATACACTGAAAATGGAACGAGTGAAGATTTGGCTTATAAAAACACTGTAGAATGCGTAACTGGAATTGTGTCAAGGACCATCTCGACTAAGGGCATGCTGGAGATATACAACTCTTTGTCTGAAGATGGCAAAAAGGAATTTGAGACTGCATATAGTGCCTCATACTATCCTTGCATGGACATCTTGTATGAATGCTATGAAGATGTAGCCAGCGGTAGTGAGATCCGTAGTGTTGTCTTGGCCGGGCGTCGCTTTTATGAGAAGGATGGTCTGCCTGCATTCCCAATGGGTAAAATTGATCAGACCCGCATGTGGAAAGTCGGGGAGCGTGTCCGAGCAACACGGCCAGCTGGTGACCTAGGCCCATTATACCCTTTCACTGCTGGTGTTTTTGTTGCCTTAATGATGGCGCAGATCGAAGTCTTGAGGAAGAAGGGTCATTCATATTCAGAGATCATTAATGAAAGCGTTATTGAGTCTGTGGATTCTTTGAATCCTTTTATGCATGCTCGGGGAGTTGCCTTCATGGTTGACAATTGTTCAACAACAGCTCGGTTGGGATCTAGGAAATGGGCTCCAAGATTTGATTACATTCTTACTCAGCAGGCCTTGGTTTCTGTGGATAATGGTGCACCCATAAACCAAGACCTCATCAGCAACTTCATGTCAGATCCAGTACATGGAGCCATTAAAGTATGTGCCGAACTGAGACCTACAGTTGATATTTCAGTGCCTGCTGATGCARACTTTGTGCGACCAGAGTTGCGTCAATCTARCAATTARAACTTGAARRACCYACTGCCCGTGTTGGCCTACAAAATTCCATTTGGCGAAATATTAAGGTGTGATGTAGTTCTACCTAGTTTCTGTGTTTTCATCATGTGTACTTTTATTGGATTGCAAGTTGTGTTTGACGCTGGATGTTTTTTTAATGATTTTGCGTAATAATAAGTAGTTCAATTATTAATGGTGTTTACCTTTCCAAGTCCAAGTTGATGTTATCGACATGGGGTGGTTCCTTTGAAGGTCTGGTTATTGGATTATGATGCAGCTTCAGAGAGGAGAGGGAAAAGAAAGCCAGCAAATTAGGGCATGGTTCCTTTGAAGGCCTAGCTTATTAGTCAAGTGGAAGTTGACTTGCTAAAAATTTGCA	1627
Ctg71	ATCTCACATATATCAAGACTTTGCCTCAGGAATTCTAATTCCCAAAACTTACATATGGCCGGTCACCACAGATCTTTATTTAGAACCTCACACTTCAATTGTTTTGGATGCTCATAAAGCAGGGCTAACCGTGTTTGCATCAGATTTTGTAAATGATGTACCTTTAGCCTACAATTACAGTTACGATCCAGTGTCTGAGTACCTGAATTTTGTTGACAATGGTGATTTCAGTGTTGATGGTGTGCTGTCTGACTTCCCAATAACTCCATCAGAGGCCATAGATTGTTTTGCTCACCTTGGAAATAATGCTTCAGGACAAGCCAAGCCTTTGGTTATCTCGAAATATGGTGCAAGTGGAGACTTCCCTAGTTGTACTGACTTGGCATACTCAAAAGCAATTGCAGATGGTGTAGATGTACTTGATTGTCCCGTCCAAATTTCCAGGGATGGCATACCATTTTGCTCGAGCTCTATAAATCTTATAGATAGCACAACAGTTGCTCAATCAAGGTTTAGCAACCTCACAACAGTTATTCCAAAAATTAAGGCTGGCAGTGGAATATATACGTTTAGCCTAACATGGGAAGACATTAAAAGCCTGACCCCAATTATATCAAATCCCTGGTCAACGTACACATTGTACCGGAGTCCAAGGACCAAAAATGCTGGCAAGTACTTGACATTATCTGATTTTTTGACCTTGGCACAGAAATCGAGCTCTCTCTCTGGTGTCCTGATCGGCATAGAGCATGCAACGTATCTTGCAGAGGAGCAGGGATTAAGTGTAACTGATAAAGTCATTGCTGCATTGAGAAAAGCTGGTTTGGATAATTGGACAGCGCCAGATGTCAAGATTCAGTCCACTAATAGTTCTGTTCTAATGAAATTTAAAGAGAAAACCAATTATGGACGTGTTTACAAGATTGAAGAGAATATTGGTGATGCCCTTAGTTCATCTATTGAGGACATCAAGAAGTTTGCTGATTCTGTGGTCATCAACAARGCCTCTATCTTTCCTGAAACTCAGGCATTCATCACTAGAGTAACTGATGTTGTACCAAAACTAAAAGCAGCCCAGCTTTCCGTTTTTGTTTGACTCTTCCCCAATGAATTTTGGTTTTAAAGCATGGGACTTTTT	1138
Ctg74	TCGCGATCACTCACTTTCCAMMCTCTGGGTGTATCAAATAGCTTCCCTCACGCTCACCTCACTCATCCCACTTTCCATTTATTTTCCTTCCTGCTATTGCTTTCTCTACCGTTACTCATACCATTAAGAAAGAAACCCAAGTTCATAACTGCGTTTCTCTCTCTTGCATTCTTTCACTCTTTCAGATTTTTGTCTCTCAGCTTCTCTCATTCCAGAATGGCCCATGCAAGATTAGGCCAATGGTTAAGTCTTCTAGTATGTTTACTGATATTGCTGAAAGCAGAAAGTCATCCTGTGGGAATCACTCTTGTTGAGAATGCAGTTGCCAAAGGAGCCGTTTGTTTGGATGGGAGCGCACCAGCGTACCACTTTGACAAGGGATTTGGTGCAGGAATCAACAATTGGTTGGTTCATGTTGAGGGAGGAGGATGGTGTAACAGTGTTGAGACTTGCCTTGATCGTAAGAATACTTACCGTGGTTCATCAAACAAAATGGAAAAGTCCATGTCTTTTTCTGGGGTGCTTGGCAACAAGCAAAAGTTTAATCCAGACTTCTATAACTGGAATAGAATCAAAGTTAGGTACTGTGATGGGTCGTCATTCACTGGTGATGTTGAAGCAGTAAACCCAGCAACAAATCTTCACTTCAGAGGAGCAAGAGTTTTTCGCGCCATCATTGATGATCTATTAGCAAAAGGAATGAAAAATGCTCAAAGTGCTCTACTCTCTGGTTGTTCAGCTGGTGGATTGGCCTCAATTCTTAATTGTGATAACTTTCGTTCTCTCCTACCTGTGGGTACTAAAGTAAAATGTCTGGCAGATGCTGGTTACTTCATTAATGCGAAGACTGTTTCTGGATCTCAACAGATTCAAGCCTTTTACAGTGAAGTGGTTGCGCTACATGGTTCGGCAAAGAACTTACCCGCATCCTGCACTTCAAAATTGAGTCCAGGCTTGTGCTTCTTCCCACAAAATGTGGTACCAGTGACCCGGACCCCAATATTTTTGGTAAATGCAGCTTATGATTCATGGCAGATAAAGAACATTTTGGCACCGGGTATTGCTGATCCTAAAGGCGCCTGGAAAAAGTGCAAGCTTkGTATTAAARAAMTGTTCAMCCAGTCAACTTTCMAACCMTGCAAGAATATCGGTTGCAGTTCTTAGGCGCACTTAGTCATGCCAGCAGCTCCACAACTCATGGACTGTTCATAGACTCTTGCTATGCCCACTGCCAGATTGGAACACAGGAGACATGGTTGGCAGCCGACTCTCCGGTGTTGAGTAAGACGACAATTGGGAAGGCAGTTGGAGACTGGTACACCGACCGAACTCCGTTCCAGAAGATAGATTGTGCTTACCCTTGCAATCCTACATGCAAAAACCGCGTGTTTGATTCGGATGAGCAACAAGATTAATTTATCTATGTCAAAGTGTATAATTTGTATGACATATGAACATTTATGTAATGGCCGAGGCCTACTTATTGTTCTAAATAATATTTCACCATCAAAAAAAAA	1517
Ctg75	GAAATAAAGGCCTTGAAMAACYMRTGRAGATGCYTCMCGSAAGCAAGTAGACAWKGGCAGAGAATTTATACACAATTTAGAGAGAGAGAGAGAGAGAGATTGTTGCTATAGCAATGGAGCGCTATGAGATATTGAAGGATATTGGGTCTGGGAATTTTGGGGTTGCAAAACTGGTTAAGGACAAATGGAGTGGGGAGCTCTATGCTGTGAAGTTTATTGAAAGAGGGCTGAAGATTGATGAGCATGTACAGAGGGAGATTATGAACCACAGGTCCTTGAAGCATCCCAATATAATAAGATTTAAAGAGGTCTTGTTAACACCAACCGACTTGGCCATTGTCATGGAATATGCAGCTGGAGGAGAACTGTTTGAAAGAATATGCACTGCTGGTAGATTCAGTGAGGACGAGGCAAGATATTTCTTTCAACAGCTGATTTCAGGAGTCAGTTATTGCCACTCAATGCAAATTTGCCACAGAGATCTTAAATTGGAGAACACACTTCTAGATGGAAGCTCAGCACCACGTCTCAAAATTTGCGATTTTGGTTATTCCAAGTCATCTGTGTTGCATTCCCAACCCAAATCAACTGTTGGAACACCGGCCTACATTGCACCAGAGGTCCTGTCAAGAAAAGAGTATGATGGGAAGATTGCGGATGTTTGGTCATGTGGGGTCACTTTGTATGTGATGCTTGTGGGTGCTTATCCCTTTGAAGATCCAGAAGATCCAAGAAACTTCAGAAAAACACTCCAGCGGATTCTTAGTGTCCACTACTCCATTCCTG	786
Ctg76	ATCAGGCCGTCCTAAGCTTGACAGCCGCTTCGTATTGGATGTCAACGTGATGGATGGTACCTTAATAGCCCCATCTACTCCATTTACCAAAATATGGCGGATGCGCAACACTRGTGGTWTSMYCYGGCGCTGCARGGTAACACAACTCATGTGGATTGGGGGAGACAGATTTAGCAAATCAGATTCAGTTGAGATAGAGATTCCTTCTCATGGTGTGTCTGCTGACTATGAACTTGACGTTGCTGTTGATTTTACTGCACCTGAGTCACCTGGTAGATACATCTCGTATTGGAGGATGGCATCTCCATCTGGACAAAAGTTTGGGCAACGTGTTTGGGTTCTTATACAGGTTGATGCTTCCTTGAAGGATTCATTCTTTGGGAGCTTTCAAGGTTTGAACCTGAATCTTCCTCCTGAGATTTGTGGTTCTAAAGAACCCGAAAAAATAGATGTCAACCTTAAACCAGCTTCTGGAAATGACTTTATTGAGCCCTCTGGCTCCAGCTCAGTTAAGGAGCCAGTGAAGCACATGCCTCATCAACAGCCTGAAAATGACCAGGAGCTCCACTTCCCTATAAATGATAACTTGCTGGTTGGCCACAGCGGTTCAGCACCTACTGAGCCGCAGAATTCAACTGTCTCGTATCCGACTGTTGATATCTTTGAATCAGCACCACCCTCCCCCAAATCGGCACCTGTCGTCAATGCACCAACATCATCTAAAGGGACCAGTTCAAATACTGGCATGGAAGACACCCTCCTAAAGGAGCTTGAGGAGATGGGGTTTAAGCAGGTCAATTTGAACAAGGAGATTCTGCGTAGGAATGAGTACAACCTGGAGCAGTCTGTGGATGACCTCTGTGACGTTGCTGACTGGGATCCTATCCTTGAAGAGCTGCAGGAAATGGGCTTTTGTGATGCGGAAATGAACAAGAAGCTGCTTGTGAAGAACAATGGGAGCATAAAGCGTGTGGTTATGGATCTCATCAATGGGGAGAAGCTTTAGATGAAAGACAACTACTACTAATAATAAGTCTTGTTATTATAAATAGTACATATATATCAGAAATAATGGACTGGCATTTGCATGCGATGTGCTGCTTTGCTTTGGACCATGTGCATCTTTTGATTAAGTATGTAATCATGTATTTTAAGTATTTATACTGAT	1168
Ctg77	GTAGATAAAGCCATAAGGGGTAGAGAGAGAGGMKMKAGRRCTAKWAGKCTTCTCTCAGTACATGkAAGAAAAGAGTATAAAGAGAGCTTGTTTCAGCGCCAAGACTGATACTGCCATATTTGTCTGTCTTTATTTTTATATTTTTGCGTCTAGAAAAGGGTAAAAAAATTGGATTTTGAGTTGTGGGTTGTGTGATTGTGAATTGGGTCGGCGAGAATGTCGAGTTCATCGGAGACTCTGGAGGTTTCAGGGCAAAGAGGGTTGAGGATGGCGGAGAAGCCATCGAGCTTCACTCAGACTTGTAGCATGCTCTGCCAGTACCTCAAAGAGAAGGGCAGCTTTGGAGATCTGAGCCTTGACATGGCATGCAACATGCAACAATCCAACGGGACAGGGACACCTGAGATGTTTCATCAGAAAGCCCCACCCGTGAATTTCTTTCCATTTATGGAAAACTCAAGGAACCTGCCAGCAACTCCTGGAGACTTTAAATCCATGGATTTGTTCCCTCAACAAGCTGGTTTTGGTTCCTCAGTTCCCAGAGGAGATGTTCCCAAGATGGCTGATTCTAGTGTGAAGAAATCTGTCCCAGGAGAGCCTCAAAAGGCACAAATGACCATCTTCTATGGCGGACAAGTAATCGTGTTTGATGATTTTCCAGCAGACAAGGCAAAGGAAGTTATGCTCTTAGCAAGCAAGGAAAGTTCCCACAGCCAAGCCGCTCAGGCTTCTATTCCGGCCAAGAGTAACAATGTGTTTGCCTCTCATTTGGGCAAGAATCCAATGAATTCCAGCAGTTCAGTTCCTCCAAGTGCTAACATGTTTCCCAAGTTTGGCAATCAAGTCATTCARGAGGCCCCTAAGCCATCGCCTCAACCCATTGTTTGTGATCTACCGATTGCAAGGAAAGCTTCACTTCACCGATTCCTGGAGAAGAGAAAGGATAGGATCAACAACAAAGCACCATACCAAACAAGCAGCCCTGCAGCCGGCCCGGCAAAGCCAGCTGAAGGAAAGTCATGGTTAGGCTTGGCTGCTCAACCAACCCAATGATATGAGCGCCAATACATATATATATATATGCATCCTTTAGGCTTATATTATAGTTCCAGGTCTGCTATCTTTTCACATTTGGTGGGCTAAGCCAAGAATATCATGTAGCTCTATTTTTGTTTAATTGTAAGGCTTGGCTCAACTGAGCGGATGCCATAGAATGTGTTGTACTAACTGTTGATTGATCTTTAGCTGCTGTTATTGTAATTAAGCTTTGAAGAAAAGGAATTCAATTAATGATAATCTTGAATTTATAATTAAGTC	1317
Ctg78	AACCTATCAAAATCCCTTTTGCCCTCAGTTTTTTCTTCTTTATTCCCACTTTGCCTTCGTCGCCCTACTTTCTCCCGATTCTCAATTCTTCACTCTCTGAAGGTCTGACCCCTCCACCCTTCCCCCTCCCCAGATATCTTCTTGCTTCCATTAGATCTCGGCACAGCAGCCTGAGAAACACCCCCAGCTGATCATCTATGACGCTAGGTTCAGGAGGATCGGGTGTCGTGGTCCCACGAAACTTCAGATTGCTGGAGGAACTTGAACGTGGAGAGAAAGGTATTGGGGATGGCACTGTCAGCTATGGAATGGATGACGGAGATGACATCTACATGCGTTCTTGGACTGGTACCATCATTGGTCCCCACAATACCGTACATGAAGGTCGAATCTATCAGTTGAAGCTGTTCTGTGATAAAGATTACCCTGAGAAGCCACCAAGTGTTCGTTTTCATTCACGGATTAACATGACTTGTGTTAACCATGAAACTGGAGTGGTGGAACCGAAGAAATTTGGACCTCTTGCGAACTGGCAGCGAGAGTACACCATGGAGGATATACTTACACAGCTGAAAAAGGAGATGGCATCCCCACATAACCGGAAGTTGGTCCAGCCTCCAGAAGGTACCTACTTCTAGCTYTCAAGACCGTATAGATATCATGGAACCAATTGCATATGCAATATGCAATATATAGTTTGTAACGTCGGTGTTGCTGATCCTATGTTAAGATCATAGCAGGGGAGTGCCCCAAAAAAGTCTCTTGTTACCTCTCCGTGGCTTCAACTTTGTTTTGTTTTCTTCTTTTTTCGAACTGTGTTCAAGGGATGCTGTTTGATTAATGGGATTNTATGTGTGTCCAATATTTAACATACCCTTTTAAGTGGACTCTTCTACCCCTTCTCTGTGTAAAAAAAAA	918
Ctg79	TCCACCGTGTGGACGGCCGACTCTAAAACTAGTGGNATCCCCCGGGGCTGCAGTGCCGATAGCCAACAACCTCTGAAGTCTTTGTCGTGCTCCTTTAGCATCTGTGTGAACGCAACCATGGAGCTAACAGCACAGCAGCTGATCCAATACAACGGCACCGACCCATCAAAGCCGATATACGTGGCACTGAAAGGTCGCGTCTTTGACGTGACGGACGGCAAGTCGTTTTACGGGCCTGGAGGACCGTACGCGATGTTCGCGGGCAAGGACGCCAGCAGAGCTCTGGCGAAGATGACCAAGAACGAAGAAGACATCACTGCCTCCCTCGACGGCCTCTCGGAGAAGGAGATCGGCGTCCTCACCGACTGGGAGAAGAAGTTCGAAGCTAAGTACCCAGTTGTTGGCCGTGTTGTTTCTTGAAAGTTCTCTATTTTCAATTAGAATTCTTGAAAAGTCTCAACCTTTTATCGTCTTTATGACTTAAATGTGTGCAATTTCAAGCAAAATAAGTGTTTATGGGAATTATTTGCTTCTGGGTATCTGTGACTTTGTATCCATGTATCTGATCTTGGATGTTGYGTATGTTTATCCATGGATGAATAAATGACTATGGTTGTGTGAAAAAAAAACCAAATAAATACTCTCCATGGGGGGCCC	657
Ctg80	CTAGTGGNATCCCCCGGNGCTGCAGGGAAAGAGTAAAAGCTAGCTCACCTCTCTCCCTAAACCACCAGTCACGAACTAAAATATTCAGCTCAGTTCTCAAGTACATAAAAAACTGAAGCGAAAACTTCCAAATATAAAGCTTCTTCTGATCAGGAGGATGAACGAAACAAGGAAGGTGGTGTGCGTAACAGGAGCATCTGGTTTCATAGCATCCTGGCTGGTGAAGCTCTTACTGGAACGAGCTTATATTGTCAAAGCAACCGTCCGTGACCCAAATGACCCGAAGAAAACAGAACACTTATTGGCACTTGAGGGGGCAAAAGAAAGGCTCCATTTGTTCAAAGCAGATTTGTTAGAAGAAGGATCTTTTGATGCTGTTGTTGATGGATGTGAGGGTGTTTTTCATACAGCATCCCCTGTAATACTTTCATCCACTGACCCACAGACAGAATTAATTGACCCTGCAGTGAAGGGAACCCTTAATGTTCTAAAATCGTGCGTAAAATTCGCTACCGTCAAGAGGGTAGTTTTAACATCTTCTACGGCTGCAGTCATATTCAATGGAAGACCATTGACCCCTGATGTGGTGGTTGATGAAACATGGTTTTCAGATCCTTTTGTTTGTGAGAATTTTAAGWAMTGGTAWSTTCTTTCWMWWACTYTAGCTGAGGAAGCGGCTTGGAAATTTGCTGAAGGAAATGGGATTGACTTGGTTACCATAAATCCATCCTTTGTGATTGGTCCACTCTTACAACCAAGCCTTAACATCACCGTGGAGATGATTCTCAACTTCAAAAACGATGTTGAAGATGTAAACAGTTCTATTTATTCATGTAGTGATGTTAGAGATGTTGCTGCAGCTCATGTTCAAGCATTTGAGGTTCCTTCAGCTAATGGAAGATATTGTTTAGTTGGACATGTTACACCCATGGCCAAGGTTCTGAAGATTTTACATGAACTTCATCCCTCTTTGTGCCCACCTGAAAAATATGAGGAGGCCAATCCTTCTGAACCCACATATCAAGTATCACAGGAAAAAGCAAAAAGTTTGGGAGTTAATTTCCTTCCACTGGAAGTAAGTCTTAGTGACACTGTTGAAAGCCTCAAGGAGAAAGGGGTTCCTCAAGGTTTGAATTATGCAACTGAAGGCAAACTTGTTCATTACACAAGTTTATCCAAAGAGATTGTGAAAGTATTTATTGGTTCATGTTCGGACTTTCTATATTTGTCTGCATTTGCCCCCCAATGTTTCAGCTCGACTGAAAATGAATAAAAAATGAAGTAACTTTTC	1291
Ctg81	RASWAGWGGnAWSMSMCGGAGCTGCASSTAATAGACACCAGCGAAAGGAGGTAGCAAGTCACTCATGGAGAACTTGCTCGGTCTTCTCCGAATCCGCGTCAAACGCGGTGTTAATCTCGCCGTTCGCGACGTCCGTAGCAGCGACCCCTACGTCGTCATCAAGATGGGTAAACAGAAACTTAAAACTCGTGTAATTAAAAAGGATGTTAACCCAGAGTGGAATGAAGATCTTACACTTTCTGTTACAGACCCCAGCATTCCAATCAAGCTGACTGTGTATGACCATGACACATTCAGCAAGGATGACAAAATGGGAGATGGAGAATTTGGCATCGTACCTTATATAGAGGCATTGAAGATGAACTTAGAAGGGGTCGCAAGTGGCACGACCGTCATGAGAATACAACCAAGCAGGGCCAACTGCCTAGCTGAGGAGAGCTGCATTCTCTGGAAGGATGGGAAGGTGGTCCAAGACATGTGCCTCAGACTGAGAAATGTGGAATGTGGTGAAGTGGAAATTCAGTTGCAATGGATTGACCTTCCTGGTTCCAAGGGCTTATCATGAGTGTGCCTCCTTAATTTGTCTGCTTCAATTGTGTCCGACGTAATATAAATGGGCTGGTTGTGGTTGCAAAGGTTGTGCAACCTGAAATAGACAGACTGTCTTCATAGCTGGGTTGGTTTGTTGATAGGATATGTATAACAAATTGAGATTGTATGTACTTTATTTGACTCCTGGTATGCTTGTAGCTCATAACTAAATAGGGTGAAGAATTYYTGGGCTTTTGTTGTCAAAAACACTAAATGAAGTGAGATGTGTGTGCCCTTTCATCTTTTGCTGGGTATATCTCAGGTTGCAAGCTCATGTCTTAAAAATCTGCATAGCATATTTTTATGTGCCTATGAATTTGCAGGAAAACGAT	923
Ctg82	TTATCTGCACCTGAATTTTTCTCTGATACGTATCTACTTTCTAAAGCTCCCAAAAAAATATGCTGCTTCAATTTCTAGCAGCCTTTCTTCTGGTTCTGGGTTTTGCAGCTGCCGAGGATCCTTACAGGTTTTTCGACTGGAACATAACCTACGGGGACATATATCCACTCGGTGTTCGTCAACAGGGAATTCTCATCAATGGCCAGTTTCCAGGGCCGGAAATCTACTCCGTGACCAATGACAACCTCATTATCAATGTTCATAACAGCTTGCCGGAGCCTTTCCTTATTTCATGGAATGGAGTTCAACATAGGAGGAATTCATACCAAGATGGAGTTTACGGCACCACATGCCCCATCCCACCAGGCAAGAACTTCACCTACACACTTCAAGTGAAGGACCAAATTGGAAAGCTTCTACTACTTCCCATCTCTTGCCTTTCACAAGGCTGCTGGTGGCTTTGGAGCCATTAAAATCCTCAGCAGGCCCAGAATTCCAGTCCCATTCCCAGACCCAGCTGGTGATTACTCCATTCTTATTGGAGATTGGTACAAGACTGACCACAAGATATTGAAGGGCATTTTAGATCGTGGTCACAGGCTTCCCTTCCCAGATGGCATTATAATCAATGGACGTGGACCAAATGGAACATATTTCACATTTGACCAAGGTAAAACTTACAGGCTTAGGATATCAAATGTTGGGCTCCAGAACTCTCTTAACTTCAGGATCCAGGGCCACAAATTGAAGCTGGTTGAAGTTGAAGGGACCCACACCATCCAGACCACCTATGATTCACTGGACATCCATGTGGGCCAGTCTTATTCTGTTCTCGTCACAGCAGATCAAGCCCCTCAGGACTATTACATTGCTGTCTCAACCCGTTTTACCAGCAAGGTCCTCACAAGCACTGCCGTCTTTCACTACAGCAACTCGGGCCGTCAAGTTTCCGGCCCAATTCCAGCTGGGCCCACAACCCAAACCGGCTGGTCTCTTAGCCAGGCTCTCTCCATTAGGACAAACCTAACAGCAAGTGGACCTAGGCCAAACCCACAAGGCTCCTACCACTATGGTCTTGTAAATGTGAGCAGGACAATCAAGCTAGAGAGCTCAGCAGCTCAAGTTAGTGGAAAACAGAGATATGCAGTGAACAGTGTGTCCTTTATCCCTGCAGACACGCCATTGAAGCTTGCAGACTACTTCAAGATTGGTGGGGTTTTTAAAGTTGGAAGCATCTCAGATAACCCTACTGGCCAAAAGATGTACCTTGACACTTCAGTCATGGGTGCTGATTTCAGAGCCTTTGTGGAGATTGTGTTTCAGAACCATGAGAACATTGTGCAGAGCTGGCACTTGGATGGATACTCTTTTTGGGTTGTTGGAATGGACGGAGGCAAATGGACACCAGCAAGCCGAAACGAATACAACCTTAGAGATGCAGTCTCAAGAAGCACCACCCAGGTTTATCCCAAGTCATGGACAGCTATATACATAGCACTAGACAATGTGGGTATGTGGAATTTGAGGACTGAGTTTTGGGCAAGGCAATACCTTGGACAACAATTTTACCTACGAGTCTACTCACCTGTGGAGTCTGCTAGGGATGAGTACCCAATTCCCAGAAATGCCCTTCTTTGTGGAAGGGCTGCTGGCAGAAGCACCAGACCTTAATGAACAAGCTGATTCAGAAGATTTATACACAATTATTTTATATATGAGTGTCCCATTCTTTGCTACCAAAAATTTTCAATTGTAATTTGTATACTTTTGGCAATAAAATGCAGCTTTCATTCAAAAAAAAAA	1803
Ctg84	ACTGGNCACCTGCCACCCTTCGTGTGGCGGGGCCGCTCTCAAACTTCAACTCCACCTGACTGAAACACACAAATCTTAGAGCAACAGAAGCGTATTTTTCTCTCTCATTTTTCCACTGCTAGGTGTGCAATCTGCTAACTAAACAAGGGTTGTAGCAAATCGATTAAGATGGAAGGGTCAGTGAAATATGAGAACAATGAAGACCAGCTCAATTTCAAGGCAACTGAGCTGAGATTGGGATTGCCTGGAAGCACAGAAGAGCCTGAGAACAAACAAGCAGCAACACCTCCTCCTCCTAGGAACAACAAGAGGTCATCACCCGATCCAACGGCGGAGGAGTGTTGTACAAATTCTGATCACACAGATGCCCCTCCCACCAAGACACAAATAGTTGGGTGGCCTCCAGTGAGATCTTATAGGAAAAACAGCATGCAAGCAAGAAAGCCAGAGGCATACGTGAAAGTAAGCGTCGATGGAGCTCCTTATCTGAGGAAGATTGATCTCAAGGTATACAAGAGCTACCCAGAACTCCTCAAGGCCTTGGAGAACATGTTCAACCTCTCCAATATTGGAAACTACTCAGAGACACAAGGCTACATTAATGGATCTGACTTTGCTCCTACYTATGAAGATAAGGATGGTGACTGGATGCTTGTTGGAGATGTCCCATGGAATATGTTTGTGTCTTCCTGCAAAAGGCTGAGAATCATGAAAGGAACTGAAGCTAGAGGATTGACTTCTTGTTTCTGAAAACAACCACACACAAGCTTTAATGAAAGACAAATATATATGCATCAAGGAGACACATGGAACTCCTTAATTTTGCTTGGGTTCTCCAACAATTGCTGAGAATTTGAGGTTACTACAGAAAAGACAGACAGATATATGTAGCTCAGGATACATTTTGATTTTCCCCTTTCAAAATCAATATGTAAAGAAAAAGTACTGGAACTTGTTAGTTGAGATCAAATTGTACAGAAGATGAAATGTTCCATTTATCTTAATATTATATATTATATGTAACAATAAGATTACACAAARMMWGAGCTATAAATTGCTGGTGCTGTTGTAATTAAATTGATAATAAAAAAAAA	1094
Ctg85	AACTAGTGGNATCCCCCGGNGCTGCAGGGGGAAAGCACAAAGCAACAAAGCTCAAGAAGTAGCAGCCTCGATCTGATCAGTTGTTGCAGACAACAATGGATTTCTCGAGATCGAGTTCTTTATCATTGGGCGAGCGTATCTGCGTGGCATTTATACCGTTTATAGCAATCATAGAGGTGTTGGTTTTTGCTGTGACCGATTGCTTCAGCTACCGTCCGCGCGAAACCAAATGCCGTTTCGCTTTGGGCGATATGTCTGTCCTCGCCAATGAAACCAGATKTAYSGWATAWTKAKMWRRARRMATTGTATGAGCTGTTTAAGAAGCTGAGTAGTTCAATTATCGACGACGGATCGATTCATAAGGAAGAGCTTCAATTAGCACTATTCAGAACTCCCTATGGTGAAAATCTTTTCCTGGACAGGGTTTTTGATCTCTTTGATGAAAAGAAAAATGGTGTCATTGAATTTGATGAGTTTGTTCATGCACTCAATGTCTTCCATCCATATGCCCCTATAGATGATAAAATTGATTTTGCATTTAGGCTCTATGATCTGAGACAAACCGGGTTCATTGAGCGAGAAGAAGTTAAGCAAATGGTGATTGCCATAATGATGGAATCTGACTTGAAATTGTCAGATGATCTTCTTGAGTCTATCATTGATAAGACATTTGCCGACGCTGATGCTGACAAAGATGGTAAAATTAGCAAAGAAGACTGGAAGGCTTTTGTGTTTCGACATCCAACCCTTTTGAAAAACATGACTCTTCCTTATTTGAAAGACATCACCGTGGTATTTCCAAGTNTCATTTTTTACACT	819
Ctg87	TTCCAACTTGTCACCTTTATTGGCATTCTCCATATCTTGAACAGTGTTCAACCAGTGCTCTCAGGAGTTGCTCTCGGAGCTGGATGGCAGAGTATTGTAGCATATGTGAACTTAGCGTCCTATTACCTTATAGGGATTCCTGTTGGGGTGGTGCTTGGTTATCCTCTAAAGCTACAACTCGAAGGTGTTTGGATTGGAATGTTGTTTGGAACATTAGTCCAAACTGTTGTTTTACTCATACTGACCTACAAAACTGATTGGGATAAACAGGTAACAATAGCTCGTAGCCGTGTTAGCAAGTGGGAAGTAAGAGATATTGGAGAATCGCGCCCCGAGACATAAAAATCTCTGGCTTTTATCAACCTTCCTTCATATTATTTCATTATTGGATTAATAATAGTTTGGTTCATATCTTTTAACAATTGACAAAAACAACCTTACACATCCTAACTTTGCCCCGTCTGTCATGGTAACCATCAAGGTAACCATAGCACTCAGTTTGCTCATTTGTTCCTTACATGGATGATGGATGACAAACAGATGACACACGGATGTGAAGATTTTGTAGCGAGTTTCCAGTTCGCATGCGTGATCTTAATCAAGATCGTACCAATTGTGTTGATATTGTGCCATTATTTCGTATTTTGTTTCCAGTTTTTCATTTGTCAAAAGAMCCCTGCAGCCCCGGGGGATNCCACTAGTTTTGAGATGCGGCCGCN	719
Ctg88	GTTTCTCAATATTCAAAGAAATTCCCTTCAATTCTCTCGAAGCCTCTTTTTCAGCCTGTCAAGATGCAAATCTTCGTGAAAACCCTTACCGGCAAGACCATCACCCTTGAGGTGGAGTCATCTGACACCATCGACAACGTCAAGGCTAAGATCCAGGACAAGGAGGGCATCCCTCCAGACCAGCAGCGTCTCATCTTCGCCGGAAAGCAGCTAGAGGACGGCCGTACCCTCGCAGACTACAACATCCAGAAGGAGTCAACCCTCCATTTGGTGCTCCGTCTGCGTGGTGGTATGCAGATCTTCGTCAAGACCCTCACCGGCAAGACCATCACCCTCGAGGTCGAAAGCTCCGACACCATTGACAACGTCAAGGCCAAAATTCAAGACAAGGAAGGTATCCCCCCAGACCAGCAGAGGCTGATCTTCGCCGGCAAGCAGCTGGAGGATGGCCGTACCCTCGCAGACTATAACATCCAGAAGGAGTCAACGCTCCACTTGGTGCTCCGTCTGCGTGGTGGTATGCAGATCTTCGTCAAGACCCTCACCGGCAAGACCATCACCCTGGAGGTCGAAAGCTCCGATACCATTGACAACGTTAAGGCTAAGATTCAAGATAAGGAGGGCATCCCACCGGACCAGCAGAGGCTGATCTTCGCCGGAAAGCAGCTCGAGGATGGCCGTACCCTTGCTGACTACAACATCCAGAAGGAGTCCACTCTCCATTTGGTGCTTCGTCTCCGCGGTGGTATGCAGATTTTTGTGAAGACCCTGACGGGAAAGACCATCACTCTGGAGGTCGAGAGCTCGGACACCATTGACAATGTCAAGGCGAAGATCCAGGACAAGGAGGGTATCCCACCAGACCAGCAAAGGTTGATCTTTGCAGGAAAGCAGCTGGAGGATGGCCGTACCCTTGCTGACTACAACATCCAGAAGGAGTCCACTCTCCATTTGGTGCTTCGTCTCCGTGGTGGTATGCAGATCTTCGTGAAGACCCTGACCGGAAAGACTATCACTTTGGAGGTCGAGAGCTCGGACACCATTGACAATGTGAAGGCGAAGATCCAGGACAAGGAGGGAATCCCACCAGACCAGCAGAGGTTGATCTTTGCAGGGAAGCAGCTGGAGGACGGCCGTACTTTGGCTGACTACAATATTCAGAAGGAGTCTACCCTTCACCTTGTGCTGCGTCTGAGGGGTGGTATGCAGATCTTTGTGAAGACCTTGACTGGAAAGACCATCACGTTGGAGGTGGAGAGCTCGGACACAATCGACAATGTTAAGGCCAAGATCCAGGATAAGGAAGGTATTCCCCCAGACCAGCAGAGGTTGATCTTTGCTGGTAAGCAGTTGGAGGATGGAAGGACTCTGGCCGACTATAACATCCAGAAGGAGTCTACCCTTCACCTTGTCCTCCGTCTCCGTGGTGGTTTCTAGGAAGTGGAAGTCTCTGGTGTCACCCTGCTTTTAATGAATGTTTCTGTGGTTCCCTTAAAACAATGTTTTTAAGTATGTTTTTTTAAGTTTCAAGTTTCATGGTACTGTTTCTGCCTCTTGGGGAGGCATTTATCTAGTTTGGYTTCCTGGTACTTTTTGTTTAATAAATAAATTTGTTCTTGAGTAATAAAAWMATCTCTGTGCTTCTGGTTTGTCCGAGTTAAATCTGTTGTTTGCATGATCTATTTGCAGATGGCAAGGCTGCTTGGGTAGCATATTGTTTCCTGTTTATCGTTTGCAGAGGTTGAATTATTTGTTTGTATGCAAAAAAA	1769
Ctg90	ATCAACTTGTACTGGAACTTCCATGCTTTCCCAACTAGTGGCATCCCCACGGAGCTGCAsrGGGAAAACCCATCATCTTCTGCTTCTTCATTTTGCTCCAATCTCCTCTGATCAGGAACAATGCCTGAGAAAATAACTCCTGAGGATCTTTTGAACAACATTGTGGGAACATTTGCTGAAAGTAGTTCAAAACAGAAATCTGTGCCACTTTTTGGGGAAGAGACATCAAACTCAGTCACTTCTAAGTTGAACCGGCTATTTGGACGCCAGAAGCCTGTCCACCACCTTTTGGGTGGAGGCAAATCTGCTGATGTCTTGTTGTGGAGGAACAAAAAGATATCAGCTAGTGTTTTAACTGGTGCAACTGTTACCTGGGTGCTCTTTGAATGGCTCAATTATCATTTCTTGACTCTTGTGGGCTTTGCTTTGGTTCTTCTTATGCTTGCTCAGTTCCTTTGGTCAAATTTTTCCGGCATAATTAGCAGGTCCCCATCTGAAGTACCTCGCCTTGTTGTGCCTGATCAATTATTTGTCAATATTGCCATCTCGATTGGTCATGAAATTAATCGAGCCTTGGAATTTATTCAAGATGTTGCACTTGGAGGAAATTTGAAGCAATTTCTTATGGTTGTAGCAAGCTTGTGGGTTGCTGCAGTGATAGGAAGCTGGTGTAATTTTCTGACCGTTTTGTACATTGGTTTTGTTGCTGCTCACACATTGCCAGTTCTGTACGAGAGATACGAAGATCAGGTCGnACAACTTTGCATACCAGGTCCTTGGGCAGCTTCAACATAATTATCGGAAGCTCGATACCGGTGTCCTCAGCAGGATCCCAAAAGGAAAGGTCAATTGGAAGAAGCATGATTAGATACGTTTAGCAACATAAATAATGTTTAGCCATCTCTGCAGTTGATTGGAAAATAGCATGTTCCAGCAGAGGGAAAACAAGGGGTGAAAAAACAATTAAGTATTATTGTTTATAGGGTCAGAAACTGGACAGTTGTGATTATTCCATGTTAGTAAAACCGTTCAGTTATTGTGAAGGTTCAAAAAAAAA	1057
Ctg91	AAAACTAGTGGNATCCCCCGGNGCTGCAGGGAAAGGTCTCATTCCCAGGCATTTCCACGAGAGGCACAGAAGTTGGATTCAATACTCAGTTTCACACCCTCATTTGTCTCCTCTGCATCTCAAATAGCTGATGGGGTCCGGTTGCTGCTTTCCCGGACAAGCAACAATGACATAGTTGTTGGTGTTTATGATAGTGAGCCCACTAGCATAATATCATATGCCCTTAGTTCCAAGGATTATGAGGATTGGGTTGCTGATAATTTGAATGATCATCAAGGAGGCTGGAGTAATCATGATAGCTATAAAGAAGATTCTGCACCTTCCATATTTTCACCCTGGCAGTCTTTTGGCTCTATGGACTTGGATTATATCCACTACGGAAGTTATGGATCTGAAGATGCTGCATCATCCATGGGTAACCTGTTTGCAGATGCCAAAAGATCTCCACATTTAAGGATTTCCTTTGGGGACGAGTCCTCAAATACTGTAGGCAAAGTGAAATTTTCTGTGACTTGTTATTTTGCAAAGCAGTTTGACTCTCTTAGGAAAAAGTGCTGTCCCAGTGAAGTAGATTTTGTACGATCTTTGAGCCGCTGCCAGAVGTGGAGTGCACAAGGGGGGAAAGAGCAATGTATATTTTGCGAAATCTCTGGACGATAGATTCATCGT	669
Ctg92	GTTTTTCAAATCGATTCTGAAGCTGCTTTAAAGATTAAAATCTATATCTAGAATAGTTAAACACATACTCATCTAGAWCTAGGTKRGATYCYYYGRTGCKGYWKSKTCAAGTAATGAGGTTTGCTGAARAAATCGATTCTTTCTTTGAATCTCCAGTTTCTTTCATTTGTCCTTCTAGAGCTGAGCCGCTGGTGCCATGGAGTGATGGAGCTGAATAAGGAAGTTGCCACTACCATGAAAGACTAAGTTGCTAGTTCTTGCTGAGCTTGGAGAAGTTGGTTGCACAAAGAGCTCCAGCCAGTAATGGAAGAAGACGACGGCAGCAACAGATATGGTGCCACAAATGAAATTATAGACCTCGATGGCGCAGCTGATGTTGGTATTTTTGAGCCCCCCAACTCAGATGTCAACTGGAGCAACGCCGTCCAAGGCCAAGGTGGCGGAAGAGGAGAGTCAGATGTTGGGATTTCAAGCTGTAACAACTTAGTTGTCGACTGCAGCAATGGCGGCCAATCCAATATTTATAAAAATAAAATTACCGCAAAAAAAGGAGAGTCAGATGTTGGGATTTCAAGCTTTAACAACTTAGTTGTCGACTGCAGCAATGGCGGCCATGGGCAAGGTAGCCGTGAATTCGAArGTATCTGTCACAACATTGATTGTAATGAAATTACTGCAGATAGATCCAAAAACGTTGGGTGTGAAAACTTTGGSAACGTCAACTACAACTGCAAGACTACTAGTACTAAAGATCACGGCAAAGCAGCAGGTGGCTCAAGTTCCGCCCAAGGCCAAGGTGGCGGTGGAGGAAAAGAACCCGAGCGTGACGGTCTCAACATTCATCGCAATAACATTGCAGGAGATAGAGTTCCGAAAGCGT	880
Ctg93	TGTGATACGACGTATCTTTACCTCAGATTAATGGCCAACAAGAGGTCAAGAAACAAATCGACACGTGCCAATACTTCATCAGCACAACAAGGCCCATTATCATCGGCACAACAAGAACCAGATACTGGTGAATCAGCAGCATGTGCCAAGCCAGTAGCTCTGCAAGCTGATCCTAGTCCTTTATCGGCACAGCTGTTAACGGCACAGACAGCTGCTACTTCAATGGAACGTACATGGGCAAGTCTTTTCAAACCTGCTGCTTATGTGGCAAGTCCATCAGTGGCCAACACAACTGCCGCTCCAGCACCTAGCCAAAGCCATTGCATGTTTCTCTTTGCAGTTTTAAATTCCCCAAAATACACTCTACTTCCTTAATAAAAATAATTTTGGATACGTTGCCCAAATCAACAAGTCTACCTCCATACAGATACTTGTGGTTCCTCGCATGAGTTGTGGTTCCTCGCATGAGCTGGTAGCCTGATGAGCCTGAGATCCAATCTCTAACAAATCATGTTTCTTGACGTAACGTGATTGGTTAAAGATCTGTAATGTACAAGTTTTCTCTCAAATTTCGAATGCAAGTTTTACTTAAAATCTCTGACAATTTTGATAATAAAGTTTATTACTTTTTGRYCTARMAGMGMCGACKKKGAWGCTYWCAWAGGYTGTTTGAGTAGAATAAGTAGGAGCGCTAAACACGCCTAGCCATTACTCTTAAAATAAGAAATAAGA	732
Ctg94	ANAACTAGTGGNATCCCCCGGGCCTGCAGGGGTTTGAAAACAAAAGCGCGTAGAGGTTGTAGAGGGTAGACGTAAGATGCTCTAATATAATTAAATCTCTCATCGCAGACCTTCAGATCTTGCTGTTCCAGTTTCCAAATCCAATCCTCGATCTTAATCTCTAGGTTTCAAGTTCAATCTCTCACAGATCAATGGCGGTTAAGCCAAGGCACGCGCGCCTTCAGACTCGCAAAACATCGTCTTCTTCCTCCACGCTGGTCCTCACTTTGCTCGTCATGTTCACTTTCGTGATCCTCATTCTTCTCGCCCTTGGAATACTCTCGGTCCCGAGCGGCTCCTCTGGCAACTCGGCCAAGGCAAACGATCTCAGCTCGATTGTACGGAAGAGCGCCGACAGAAATGAAGAAGAAGGGGCAGGGGAGCAGTGGGTCGAAGTCATCTCATGGGAGCCGAGAGCATTTGTCTATCACAATTTCTTGACCAAGGAGGAATGTGAATATCTAATCGATCTTGCCAAACCTAGTATGCACAAGTCAACAGTAGTTGATAGTGAAACTGGAAAGAGCAAAGATAGCAGGGTCCGCACAAGCTCTGGAACATTTTTGCAAAGAGGGCGCGATAAAATTATCASGAACATTGAGAAGAGAATTGCTAATTTCACCTTTTTACCTGTAGAACACGGGGAGGGACTTCAAGTTCTCCACTATGAAGTTGGACAGAAGTATGAGCCTCACTATGACTACTTTCAAGATGAGTTCACACTAGGAATG	770
Ctg95	CACTAGTGGNATCCCCCGGNGCTGCAGGTACCAAAAGTACAAACCGGGCGACAAAGTTGTGGCATTTCTCACCCACACTAATGGAGGTGGACTAGCTGAATTTGCTGCAGCTAGTGAGAGCTTGACAGTTGCCAGGCCACCTGAAGTTTCAGCGGCTGATGGTGCAGGCTTACCTGTTGCTGGTCTCACAGCTCACCAGGCTCTCACCCAAGCTGCAGGGGTCAAGCTTGACGGATCTGGCCAGCAAAAGAACATATTGATTACTGCTGCCTCTGGTGGTGTGGGTCAGTATGCAGTCCAACTAGCAAAGCTCGGAAACACTCATGTTACAGCCACGTGCAGTGCTCGTAACATCGAATTTGTCAAGAGCTTGGGGGCAGATGAGGTTCTCGACTACAAGACCCCAGAAGGAGCAGCTCTGAATAGTCCATCTGGTARGAAATATGATGCTGTGGTCCATTGTGCTACGGGCATTCCCTGGTCAACTTTCGAGCCTAATTTGAGCGCCAACGGGAAGGTTATAGACCTTACTCCTAGTCCAAGTGCCTTTGCTACTTTTGCTCTGAAGAAACTCACCTTCTCCAAGAAGCAGCTGGTGCCACTGTTCATGAGTGCCAAGAGTGAGAACCTTGATTATCTTGTCAAGTTAGTGAAGGAAGGAAAGCTCAAGACTGTGATCGACTCGAAGCATCCTCTGAGCAAGGCTGAAGATGGTTGGGCTAAGAGTATTGATGGACATGCAACTGGGAAGATAATTGTGGAGCCTTAAGTAGACAAACGAAAACTATAGTGGGATATAAACCTCACGTACTTGATGGAAGTTGTTTGATACAGATAGTTATGTCATGTGTAATATAAAATTATATAATAATGTGGGGTTTTATAATCCTGAATCAATATTGTAAATATTGAGGTTTGGATTAAAAAAAAA	931
Ctg96	GCAAAAACTCAATAGAGAAATTGGCAGATCTGTTCATCAAACAATCAAAGCAATATGCTAAGGCTCGGCCAGATTACCCAGAAGAGCTCTTTGATTACGTTGCCTCCAAGACCAATTGCCACGACCTCGCATGGGACGTCGGCACCGGTAACGGCCAGGCTGCCGGATCCCTAGCTGGGATCTACAAGAATGTCATAGCCACAGATACAAGCCAAAAACAACTTGAGTTTGCAATCAAGCTGCCCAACATTCGCTATGAGCATACCCCTGCAGTTATGTCTATAGCTGAGGTTGAACAAAAATTGGCACCAAAATCAAGCATAGATTTGGTGATCGTTGCTCAVGCTCTACATTGGTTTGACCTCCCTACTTTCTACCAAGGCGTGAATTGGGTGCTGAAAAAACCCAATGGTGTCATTGCTGCATGGTGCTATACAGTTCCTCGGGTTAACAACGCCGTAGACACCGTCTTTGATCGATTCTATACCGTTGATGTCGACCCTTATTGGGATCCACAGCGTAAATTGGTGGACAACAAGTACAGAAGCATCGATTTTCCGTTTGCGCCAGTGGATGGAGAAGAGACACAGGACCCTTTGAGTTTGTGACAGAGAGGTTGATGGACTTGGATGGTTTTTTCACGTACATAAGGTCATGGTCTGCATA	666
Ctg97	GGCGGCCGCTTCTTANAACTAGTGGNATCCCCCGGGCCTGCAGGGAAACAATATTATGGAAATAAATTGAGCAATTCCGCGAGTTGCCAGAGTGGGAATTCAAAAGTCACTTGGGGTGGAACAAGCAGGGTGATGGCAGTTATTATTGCGGGCTTCATGTCGATAATGGTCGTATTGGTGGAGTTATGAAGAAGGCCTTGAGAGAGGTTATAGAAAAGTATAATTTGAGCATAAGGCTCACACCAAACCAGAACATCATATTGTGTGATATTCGCACTGCATGGAAACGTCCCATCACCACAATTCTTGCAAAGGCCGGTCTGCTGCATCCTAGGTTCGTAGACCCCCTCAACCTAACTGCGATGGCATGCCCAGCCTTCCCACTGTGCCCACTGGCAATAACTGAAGCTGAACGGGGTATACCTGACATTCTTAAGCGGGTTCGAGCAGTATTTGAGAAGGTTGGTCTGAAATACAATGAATCTGTAGTTATAAGGGTGACTGGCTGCCCTAATGGATGTGCTARGCCTTACATGGCTGAACTTGGACTAGTTGGTGATGGGCCCAATAGCTATCAGATCTGGCTTGGAGGAACACCCAATCAAACCTCAATAGCAAGAAGCTTCATGAACAAGGTCAAGGTTCAAGACCTGGAAAAAGTTTTGGAACCTTTGTTTTATTATTGGAGACGTAAACGACAATCTAAAGAGTCCTTCGGAGGCTACACAAACCGCATGGGATTTGAGAAACTTCAGGAGTTGGTTGACAAATGGGAAGGTCCAGAGGTGGCACCAGCTTCGTTACAACTTGAAGCTTTTTGCTGATAAGGAGACATATGAAGCGGTGGATGAACTTGCAAAGCTGCAGGATAAGACTGCTCATCAGTTAGCCATGGAAGTCATTCGCAATTTTGTTGGTTCCCAGCAAAATGGGAAAAGCGAATGAGTGTGCAAAGCTGAATCAACTTATGAACTTGCAGTGTTGTTGCTCCCGGGCAAAGTGCCCAAGGTAAATGAGGAACAATGTCCCTGATTCTCTCTCCAAGCTGTTACTTTTCGGTAACCGAAGGAACAAATAGGATACTGGATTTGGTATTATTCTGTATCAAGGTTTTGCGTCATTTGATTTTTCTTGAACCCTGAGTTTGTATAATTAGTTTGGATTGTGTATCCTATTTGCGGCAAAAGTACTGTTCCTTAATCATTATATTTTCTTAATAAAATTGTAGTTTTTGGGTAAAAAAAAA	1246
Ctg99	TGGAGACTCCACCGCGAGTGGCGGGGCCGCTCTTANAACTAGTGGNATCCCCCGGNGCTGCAGGGAAAAAACTTCCCGATCTTGAAAAGCCCTTGTTATTTGTGATCTCACTTGCAAAGAGAAAACAATGGCCACCGCCAGCAGCGAGAAAGGGATAGAGATCAACAAGGAGAAAGAGTTGAAGCACCTAGGGATTTTTAGGGTTGTGGCGATTCACACTCTGGTGTGCTTGTCAAATCTGTACGATTACGCGAAGCAGAACTCTGGGCCTCTGAGATCGACGGTTGGGACTGTGGAGGGTGCTGTCACCGCCGTTGTTGGTCCTGTTTACCGGAAATTCAAGGGCGTCCCTGACGATGTCCTTGCTTTTCTCGACACCAAGGTAGATCAAGCCGCAGGCAAGTTTGATAAGCATGCTCCTCCATTGGCTAAGCAGGTTGCGAGCCAAACGCATGTTTTGATCCAAAAAACATTGGAAAAAGGCCAGAAGTTTGTAAAAGAGGCTCAAACTGGGGGTCCGCGCTCAGCAATTCATTATGCAGCTACAGAATATAAGCAGTTTGTCCTAAACCAATCTGTGAAGTTGTGGGTTGGACTGAACCAGTATCCTTCCATCCACAAAGTGGCAGAGAAGGCTGCACCAACTGCTGCCCAGTGGTCCGACAAATACAACCGCACCGTAAAGGACTTCACTCGGAAGGGTTATGCCATCTTCNGCTATTTACCCTTGGTTCCGATTGAT	742
Ctg101	CTGGCTCGAGTGGTAGATGTTCTCTTCATACTGCATGCAGAACATGAGATGAATTGCTCAACAGCTGCTGCCCGGCATCTGGCATCAAGTGGTGTGGATGTTTACACTGCTCTTGCTGGAGCTACTGGAGCCCTCTATGGCCCTCTTCATGGTGGAGCAAATGAGGCTGTGCTTAAGATGCTAAATGAGATTGGAACTGTTGAGAACATTCCAGAGTTMACTAGWGGGATSYSMMGRAGCWGSAWGSRAAAGATGTCAGGTTTTGGGCATCGTGTGTACAAAAACTATGATCCCAGAGCAAAGGTCATAAGGAAATTGGCAGATGAAGTGTTTTCCATTGTTGGAAGGGATCCTCTGATTGAGGTAGCTGTTGCTTTGGAAAAGGCTGCACTGTCTGATGAGTATTTTGTTAAGAGAAAGCTTTATCCAAATGTTGATTTCTACTCTGGGTTAATTTATAGGGCAATGGGATTTCCAACGGAGTTCTTCCCGGTTTTGTTTGCAATCCCTAGAATGGCTGGGTGGTTGGCACACTGGCGAGAATCCCTTGATGATCCTGATACTAAGATAATGAGACCCCAACAGGTGTACACTGGAAACTGGCTGCGGCATTATATACCACCGAGAGAACGGATAGTAACAAGTGATTCAGACAAGCTTTCTCAGGTTTCTGTTTCAAATGCCTCTAGGCGTCGGCTGGCTGGATCTGGAGTTTAGTCCTCATTCGGAACCGTGTGGAATATCACAGGAAACGAAAATAAATTTCATAAGAAACTATAGGGAGAAAGAAGTATCGTTTTGTCTTTCTGCATAAAATTATGCCTTAAGCAAAGGCAGAGGAACTGGAGGCTTTTTAGGTTAGGTATTATTTGGTGTTAATAAGAACACTTTGGTGTCTAAATCTATGTATTCCAAAATTTCCTGTCACTGTCGCCTGGATTGATTTTATTTCTCTTCTTCTTAGCTTACTAGTACCCTCCAGTGAATATATATAGTTCTGTCGAATGTCCTTTTCTTTTGAAAAGAACACCAATACTTTATATTATCACATACACATCACTGTTTTTATCAACATAACCTCCTTGGGGCGGGCCGTGGCCCTATTTCCC	1109
Ctg103	AACTAGTGGNATCCCCCGGNGCTGCAGGGAAAAGGATTGCAGATTCTTGGTCTTACTGGCTTGGGATCCAGWGCTGGTTTTGAGCGCTTACACTACATGTTTGAGAGGGCCTGGGATCCTATAATAGTTCCAGGAGCATCAAAGGAAATCAGTTATTACTTCTTGGATGCTTTTGACAAGTGGTCATCTTTTGACACAAATCCACTTTATGCTCTTCTTCATGAACCCATATACTGTCAGGGTGGTTCATCACGGTGGGCTGCTCAAAGAATAAGGGCGGAAAATGAGGGCAAATTTGATGCAGTCCGGGCTGCAAAAGAAGGTCGTCCCATATTTTTCACAGGAGAGATGATCTTTCCATGGATGTTTGATGAGATTCATGCCTTAAGGAAATTCAAAGGTGCTGCTCATATATTGGCTGAGAAGAAGGATTGGCCTCCACTATATGACATCACTGCACTAAATAATAACAAGGTACCTGTTGCAGCTGCTGTTTACTATGAAGACATGTTTGTAAACTTCAAGCTGGTCATGGAAACAGCATCTCAGATAGCCGGGATTCGGTTGTGGATAACTAACGAATTCATGCATTCTGGTCTGCGCGATGCAGGGAGCCAGGTTTTTGATCATTTGATGGGAATGTTAGACGGAAAGAAGCCTTTGTTCTAATTACCTTTCCAGTTCCTGCACTAGATCTGTATTGTCTTGATTTAATTTACCTTCATGTTCTTGATAATTCAGATTGGGGGCTTACAAAGTCTCTGCGGCAATTTCTCCATGTCTTGGAGATCAAATTGAGGCTTGTATATTGGTTTAGAAACTTTCTTTACCATAATATTTGATTTTTACCATAGAACTATAGTCAGTATCAGTATCATGTACTAATGTTAAGATATAGAACTATATATAATGATATAAAACTATGAACTATTATCATAGAATATCAAATTAAACATTGAGTTAGC	965
Ctg104	TAAGTTATCAGAACAGCAGCAACAGCMGMWMKCAKAACTAGYRGAAWSCMSMRRGCMTGCAGGWAGAAKAAGAAGCAAATCTTCAAATCTTCCAAGAAAAACAACAACCCGGAAAAGAAAAAAAGAAACCAAGATCATGAGGTTCAGCAACCACTTGATTGGGCTACTAAATTTCGCTACTTTCCTCCTCTCAATCCCAATCCTTGGAGGGGGCATATGGCTGAGCAGCAGAGCCAACAACACAGACTGCCTCAAGTTCCTCCAATGGCCGCTCATCATCATCGGGGTCTCGATCATGGTGGTTTCCCTAGCTGGGTTTGCAGGAGCCTGCTACAGGAACACTTTCCTCATGTGGGTTTACCTGTTCGTCATGTTCTTCATCATAGCAGCTCTGATTGGCTTCATCATCTTCGCATATGCTGTCACAGACAAAGGATCAGGCAGGCCTGTGACGAACAGGGCATATGTGGAATATTATCTGGGGGACTATTCCGGCTGGCTGGAGGAGCATGTAGCTAAGGACAGCAACTGGAGAAAGATTGCCTCTTGTGTTAGAGACTCCAAGGTTTGCCAGAAGATGGGGAGGACTGTGAGTGGTGTGCCCCAGACTGCTGACATGTTTTACAACAGAAAGCTCAGCTCTGTTCAGTCTGGCTGCTGCAAGCCCCCTACAGAATGTGGCTATACTTATGTGAATGAGACGACTTGGGAAACTGGAGGAKGTATGATGGGGACCAATCCTGACTGCGCACTGTGGAACAACGACCAACGGCAACTATGCTATTCCTGTAACTCTTGCAAAGCTGGTGTTCTGGCCAGCCTTAAGAAGAGCTGGAGGAAGGTCTCCGTGATCAACATTGTTGTATTAATCATCCTAGTTATCTTCTATGTGATTGGCTGTGCAGCATTCCGAAACAATCGTCGGATTGACAACGATGAACCCTATGGGGAGGCTCGGATGACAAAATCACAACCTANTGCCTTCCAACTCTAGTTATAATGGTAGAGAATCTGATTCTCCGGAAACTAAACTGTGTGAAACATGTATCTTAAAGGGTTTCTCGGGATTGCACTAGGGTCTTATTTTGTTTTAAACAAGTGAACCTCATTGACCTTGGCTTGGTTTTT	1128
Ctg105	GGGGACTCCACTTTGCGTTGGCGGCGCGCTCTTAWAACTAGTGRGATCCCCCGGGGCTGYTATGGKAGAAATATACAATTGATGGGTGGGATAATTTCGAAACGTGCTACTTCGAGACAGGCTTCTTTTGGGTCTGGATCGCATTCTTGGAGTCAACAAAGTTATCCAGAGGTACCATATGCACAACCATATGTACCACCAAGCCAAGACTATGGGCAACAGCAGCATTTTGCACCACCACCTCAAAGCCACGGTAGTGCTTGGCCAGGGTCGAAAAAGAGGTTGGAAAGGAAGTATTCAAAAATAGATGATGATTACAACAGCCTGGAGCAGGTCACAGATGCATTGGCACnGTGCTGGTTTGGAGTCATCCAATCTTATTGTGGGCATTGATTTCACAAAGAGCAACGAGTGGACAGGTGCAAGGTCATTTCATCGGAAAAGCTTGCATCACATTGGAGAAGAGCAAAATCCCTATGAACAGGCAATATCAATTATAGGGAAAACATTGTCTTCCTTTGATGAAGATAACTTGATTCCCTGTTTTGGATTTGGAGATGCATCAACCCATGACCAAGAAGTTTTCAGTTTCTACCCAGATGAGGGATCTTTTTGCAATGGATTTGAAGAAGTATTAAGACGATATAGAGAATTAGTCCCTCAGCTACGACTTGCCGGGCCCACA	685
Ctg106	TTGAGAGAAGAGAGAGAAGAGAGAGAGAAACTAGAAAATGACTGGGTWTGMAGTKRGGTGRMAGCGTTACKCTTGMTCTTCTCAAGAAGAAAATSSCGKRGTTTGCCAAAGAAAGAGACTGGGATCAGTTCCACAGCCCCAGAAACYTTCTCTTAGCTCTGGTGGGTGAAGTTGGAGAGCTATCTGAGATATTCCAATGGAAAGGGGAGGTTCCAAAGGGACTCCCTGACTGGAAAGAGGAGGAGAAAGAACACCTGGGGGAAGAGCTCTCTGATGTTCTGCTTTATTTGGTCAGGCTTTCTGACATCTGTGGTGTTGATCTTGGCAAAGCTGCTCTTCGCAAGGTTGGGCTCAATGCCATCAAGTACCCTGTTAAACAGAGCCAAATGAATATCACAAGCAACAACACCACCATCAACAGTGATGAAAATGCACAGAGGGTTTAACTTTCTTTGCTTGGAAACACCCACCACCACAGGTTTTTCTTTGCTGAGCTGCTAATACTATATTTGGGTGTTTATGGGATATGTGGCCTGGGCCTTAGTATAGGAGCTTTTTAGGGATGGTTTTCATTTCATGAGTCAGAGACTAGTAATGGTGTGGGCAATTGATTCTCAGAGATTTCATACTGTTTTGGCTTCTGAATCAAATCCCTCTGACAGTTGTGAGATATGGTGTGCTTCTATTATAAATTTTCTTTTTTCTTACATAGWAAACATAGCAGCNCCGGGGGATNCCACTAGTTTAAGAGCGCGCCGCCACCAAAGGTGG	771
Ctg108	CACAAGGTTCTAGCTTTGGACGTCTATAATGACAAGATCAAGCACCTTCTTGAGCCCGAAAACGCGCATCCATGGTCCGATCGAATCCAGTTCCACCGACTCAACATCAAGCAAGACTCGCGCCTCGAAGGCCTCATCAAGATGGCAGATCTGACCATTAATCTCGCCGCGATTTGTACTCCGGCGGACTACAACACTCGCCCACTCGACACCATCTACAGCAACTTCATTGACGCTTTGCCTGTGGTGAAATACTGTTCGGAAAACAACAAGCGGTTGATTCACTTTTCTACTTGTGAAGTGTATGGGAAAACCATTGGAAGCTATCTTCCTAAAGATAGCCCTCTTCGTCAGGATCCTGCATATTATGTGCTTAAAGAAGATGAATCCCCCTGCATTTTTGGCTCTATTGAGAAGCAGAGATGGTCTTATGCATGTGCAAAGCAATTGATCGAGAGGCTGATTTATGCTGAGGGTGCGGAAAATGGTCTTGAGTBTACCATTGTGAGACCCTTCAACTGGATTGGACCTARAATGGATWTCATTCCTGGGATTGACGGCCCAAGTGAGGGTGTTCCAAGAGTTCTAGCCTGCTTTAVTAATAATCTTCTTCGACGTGAGCCACTCAAGCTTGTAKATGGWGGCCAATCCCAKASAACTTTTGTGTACATAAAGGATGCTATTGAAGCTGTTATGTTGATGATTGAAAATCCTGCTAGGGCCAATGGCCACATTTTCAATGTTGGCAACCCTAACAATGAAGTTACCGTCAGGCAGCTTGGTGAAATGATGACTGAGGTCTATGTTAAGGTAAGTGGTGAATCAAAACTGGAGACACCAACCATCGATGTAAGCTCTCAAGAATTCTATGGAGTGGGATATGATGATAGTGACAAGAGAATTCCTGACATGACTATTATCAATAAGCAGCTTGGCTGGAACCCGAAGACTTCGCTATGGGACCTGCTTGAATCAACCCTCACCTATCAGCATAGGACATATGCCGAAGCTGTCAAGAAGGCCATCTCCCAAGCATCTGCTACAAGCTAAATGAGTATGGCTTTGGGAGGATTCTTGCTTAGGTGTGCTGTTGTTTGACAGGTGTTCAAAATTCTTTCTAAAGAAGTCTTCAGATGTATGTTAATGTCTGATTTGAATATATAGTACATTTTTTCGTCTTACCAGTGTCGTTAGTCAATAGTTCATGGTAGAGGTCAACAATGTGTGCTTTGGATATGCCTGCAGAATATATCTAGATTTAATTAGGGAACTATATCATTACTGTAATTTGTCACCGGAGCTTTTACTGCGACATGCTGGGGGCTATATAGGCCACATTATACAAGTGAAGTTGTTTCTGTTTCTTTTGGGGAATGCTTGCCATTTCTGTATTTTGTAATAGGGTGTTGTATTCATTTTCGATAACCCTCGCAGGCTCATGTAGGCTCCTTTAAATTATTATTAATTTATTTATTTCAAAAAAAAA	1486
Ctg109	CAAAGAACATGAAGCTTGCTGAAGATGTTGNATTTGGAAAAGATAGCTAAGGACACACACGGTTATGTTGGTGCTGATCTAGCTGCTTTGTGTACTGAGGCTGCTCTTCAATGCATCAGAGAGAAGATGGATGTGATTGACTTAGAAGATGAGGAAATAGATGCTGAGATTCTGAATTCAATGGCAGTGACAAATGAGCACTTCAARACTGCTCTTGGCACAAGCAACCCATCTGCTCTTCGTGAAACAGTTGTTGAAGTGCCCAATGTTAGCTGGGAAGATATTGGAGGTCTTGACAATGTTAAGCGAGAACTTCAAGAGACTGTTCAGTATCCTGTTGAGCATCCTGAGAAATTTGAGAAATTTGGAATGTCACCTTCAAAGGGAGTTCTTTTCTATGGTCCTCCTGGATGTGGTAAAACTCTTCTCGCCAAAGCTATTGCCAATGAGTGTCAAGCAAACTTCATCAGTGTCAAGGGACCTGAATTGCTAACGATGTGGTTTGGAGAGAGTGAGGCCAATGTGAGGGAAATTTTCGACAAGGCCCGTGGGTCTGCTCCATGTGTCCTGTTCTTTGATGAACTCGATTCCATTGCTACTCAGAGAGGTAGTAGCGTAGGTGATGCTGGGGGTGCAGCTGACAGGGTTTTGAACCAACTCCTTACAGAAATGGACGGAATGACTGCTAAGAAAACTGTTTTCATTATTGGGGCTACCAACAGACCTGACATTATAGACCCTGCACTTCTACGTCCAGGACGTCTGGATCAGTTAATTTACATCCCTCTCCCTGATGAGGAATCTCGCTTTCAAATATTCAAATCTTGCTTGAGGAAATCTCCAGTTTCCAAAGATGTGGACATCAGAGCACTTGCCAAGTACACCCAAGGATTCAGTGGTGCTGATATAACTGAAATATGCCAGCGTGCTTGCAAATATGCCATTAGAGAGAATATTGAGAAGGATATCGAGAGGGAGAGGAGGAGAAGCGAGAATCCTGAGGCAATGGAGGAGGATGTTGATGACGAAGTAGCAGAGATCAGGGCAGCTCATTTTGAGGAGTCGATGAAGTATGCTCGTAGGAGTGTTAGTGACGCTGATATCCGCAAATACCAGGCATTTGCGCAGACATTGCAGCAGTCAAGAGGGTTTGGAACCGAGTTCAGGTTCGCAGACAATCCTTCTGGCACAGCCGCTGGATCCGACCCTTTTGCAACTGTTGCTGCTGGGGCTGATGAAGATGACCTTTACAACTAGGATAGTCTCTCATTACGCGTCTTTTTCATATTTGAATTTCAACTTTGCATTTTGTATTCCATTGATGATGTGGTAGAACCGTGAAAGTGCCCATTTAATCACATTATTGTATCCAGAAAGTCCTCGGGGTTTCCAGCCATTGGGTGACCCCTGGATACTACGAAGTTTAAAACAGTGTTAATTATTTTCTTTTCAGATTATAATGGATAATTAAA	1472
Ctg110	GATATTTTTCAGAAGGACTTCCATCCATCGTCTCTAGAAATGGTACTGGCGTAAGTTATTCTTTGTCCCAAVGGTCCCAATGCATGACATTTGTTASAAGTTTGAGTGGACTTCCTGTTCGGAGATCCCTGGTTGGTTCATTCGAAGAATCTCTACTGTCTGGTCGATTCTTATCAsGGGAAACCCAGCCAGAGAATCGACGGTTTTCTGGCTGTACTAAGCATCACTGGGGGAAACTTTTCTCCACAATCACAGAAGCTTCCTTTTTCAGTAACTAGTGTAGAAGGAGACTGCTATTTATTGTATTGTGCATCCATACACCTTGCGGGAAATTCTGCGTTGAATAGGAGTGGAGGACAAAAGCTGAAACGAGGCCTTAGCAATGATGGTTCACAGATTGTCACAAGCCGCCTGCGCATTCCTGTGAAGGGCCGTATACAACTGGTTCTAAGCAATCCAGAGAAGACACCTATTCATACTTTCCTTTGCAACTATGATTTAAGTGACATGCCAGCTGGTACCAAAACCTTCTTGCGCCAGAARGTCACCTTAGCTTCATGTAGCCCAACTTCTACACAGTCAAAACAAGGGAAGACTGATTTGCATGCAAAAGTCATAGACAAGACGGRATTAAAGAATCCAGCTGGAGTAGACGTTGTGCAAAGAACAAGATCTGTAGATCAGAAAACCSRAATTAGAAGTGAGTGCTCTGATTTAGTGGATTCAATCGATGAGGGGGATATGTCCAAGTTGTCCCCTA	760
Ctg111	GACTCCACCGCGTGTTGGCGGCCGCTTCTTANAACTAGTGGNATCCCCCGGNGCTGCAGGTAGAATCTCGAAAAAAAGAAACAAAGATGAACAGGTGCGCTTACGAGCAGAACGCCATGGCAGGTTGTGAGGGGATGAAGATGGTGGATTCAGTTGTGTGCCCAAAGCCACGTCGTTTGAACATCATAAATCCTTCCCTTAACGACTCCATCAAACCCTTCAGATATTTCAACCAATCGGAAATCGGAGATCCTCAAGCAGGGTCTGATGAACTTCTGGATTTTCTTCTCACCAAGGGAAATTGTGAAGAGAGATCCAGTAACCAACTGGCTTCATCGCCACCATTTTTCTGTGGGTCTCCACCAAGCAGGGCATCAAACCCTGTAATCCAAGATGAGCAATTTGGCAACAGCAGCAAGATGGCTTCATTTTTTCCAGCACCGCCGTCTTCATTGTCTGCGCGCAACGGAGGGTGTGTTCGGATGAAATCAGGGGACAAGCCTGTTGCTGTGCGCATTGAAGGGTTTGATTGTCTTAGCAGGGACCGCAGAAACTGCAGCATCTCTGCTGTAGCTTAGGCAGTTATAGGCTCACACAAGAATGAAGAACCCTGTCTCTCATTATGGAAAAAAGCAGAGTTTTGTGAGAGAGGGTGCTTTGGGATCATCATCGAGAGGAGGAGGAAGCAAAGGTTTTTTGGGGTCTTTTGAGTTGAGTGTGTAATTTTTGTATATACAAGTCAAGTCCAATCTAATGTTATTTCTTCAGAAGTTTTTTGTGTAAACTCAAAGATATGTATATGTAAATTAAGGTGATGGNGAGATGTTCCATTT	833
Ctg112	AACTAGTGGNATCCCCCGGNGCTGCAGGGGAGAACTACCGCAGGATCTTTGTTCCTGATGGACACCCTCTAAAGTGTGCACCCAGAGAACCTTTGAGGGTTAATGTTCTGTTTCAACATGTCCAAAAGATGCTGTCAAGTGAAACAGCTGTGATTGCTGAGACAGGGGACTCATGGTTTAACTGCCAKAAACTGAGATTGCCGGCTGGTTGCGGKTACGAGTTCCAAATGCAATATGGATCAATTGGTTGGTCAGTTGGAGCAACTCTTGGGTATGCTCAGGCTGTTCCTGAGAAGCGAGTGCTTGCTTTTATCGGTGATGGGAGCTTTCAGGTGACTGCCCAAGATGTGTCGACAATGATTCGAAATGGGCAGAGAACCATCATCTTCCTGATAAACAATGGTGGATACACCATTGAAGTAGAGATCCATGATGGACCATACAATGTGATCAAGAACTGGAACTACACAGGACTTGTTGATGCCATCCACAATGGGGAGGGCAAGTGCTGGACAACCAAGGTCCGTTATGAAGAGGAGCTGATTGAAGCAATTGAGACTGCAACTGGGGACAAGAAGGATAGCTTGTGCTTCATTGAGGTGATAGTTCACAASGATGATACCAKCAAAGAGTYGCTTGAGTGGGGGTCTARGGTTTCTGCTGCCAACARCCGCCCACCCAATCCTYAKTAAACTCTTTCWTGCCATGGCCTTCATTAATGGAAGYGYTTTTTGTTCTGAAACATTAGAATGTTTCTCTTTCTCGTGGGAGGGTTTCTTATGTTTCTTGTTTTTTTTTTTTAAATTTTTCCCTTGGTGAACGGTGTCTGTTCTACTTGAATTTTTGTTGGGTTCTATGTATATTCCCCTTTGAATTTGAGCATCTTCTGATATTTTAGTTAAAAAAAAA	909
Ctg113	AACTAGTGGNATCCCCCGGGCCTGCAGGGNAAAAGCATACGATAATGCCTTCGGTGCCCATTCAACTCCTGCTACGACCCTTGGTCCCTAACTTGACTTCCTTCCACGGCGGCTCTTGCCCTCATCGTCTGAAACGTATAGAAAAAAGCGATCGGCGTGGTAATCTTAGTTAACATTAGGTTTTAATATCACTTTGGGTTGTTCTTTTTGTGGTTCTTGCTCAGCTTCCCAGACTCCCTGTTTGTTGGGTTTTTGGTGTTCTTCTCGTTTTGTGGTCTGCAAGAGGTTAGATAATTTTGTCAAGAAATCTGAGGTTTAGGGATTGGAGGATCTGTAAGGCTTACAAAGTTTGGTATTGGTTTATAAGTTCTTGGTCTCAAGGTTATTCTAGCTCTGAACTTTATACGAGAATCTGGTATTGTAGATGGACATAAGCTCTCCGTGTGGTAAGTCGGTGTTGAAAAATGTAGACAGCTTCCCAGGTTTGCAGCCCTCTGCGAACCAAGCACAAAGTCCTAATAGTTCGCTTTCAGATCGTTTGGTAAGTGACCTTGTAAATGCTGTTGACGAGTCCTTGAATATCAAAGATGTTGAAGAAGAGTCCTTGAATATCAAAGATTTTGTTGAAGAGTCGTTGAATCTCAAAGATGTTGGGAAAGAGTACGTTGGTATCAAAGATGTTGGAGAAGTGGAACATGCTT	701
Ctg114	GGNGACTCCCGCGCTGTGCGCGGCCGCTCCTATACTAGCTGGATCCCCCGGGCTGCATGTCTCAATCCCTGCATCAATCCCGTCGCTTCTTCCATAATTCCTTTCCAATCCCCACCCAGACGCTAGAGCAGTTGAGACTTTACACAGAGTTGAGAGAGAGAGCTTCAAGTTTCATCCATGGCTGATCACTCTGATGATTTAGACGAACTCCTCGATAGTACGTATTAGATACAAGAAGCTTTGCTCTCTCTCTCTCTCTCTCTCTCTATCCGGTCCCAGGTCAGTGCTTCCCACATAGGGAGAGGGACATTGGAACCTGTTCACATACGATCTTCCCAAGGCTCTAATGCTTACAGGCTGCTATTTTGCTGTGAGCAAGTTCCTACTACCTATGAGCCGTACCCTAAGGCTAATCCTCTATGTTATTGCGGAAAGGGACTTCCTCCCCCATGCTTGGGACTGAAACTTGCCGCTCTTCACTTCTGATCTCGCCTACAATGACCGGCTAAAGAATATTCTGCAAGTCTTTGGAATCGACTAATTAACGTCAAAGTTACGTGCTAAGCGCAGAAAAACATTCCAATCATGTCACCCTGAAAAAGANCTTCTGACGCCGGACGGCTTGAACTTCGACGAATCCCAGTTGACCTTGGGGGTGCCTGGCTCGGGGGCTAATCGTG	680
Ctg115	CTGCTTTGCCTACAAAGAAATATATATATATATATATATATATATATAGAGAGAGAGAGAGAGAGAGAGAGAGAGAGAGAAGATGGAGCAGGAAAGGAAGGAGAAGGAGAAGAAGAAGGTGATGGTGGCAATTGATGACAGCGAGTGTAGTCACTACTCGCTTACTTGGGCGCTTGAAAACCTGGCCGACACCATACGCAATTCTGAGCTTGTTGTGTTCACTGTGCAGCCCACCAACAGTGATTTTGCTTACACTTATGCTTCCAGTTTCGGTGCTGCCCCTCCTGAGTTGATAGAATCTATCCTAGCAAACCACAAGAAGTTCGCATTGGCTTTATTAGACAAAGCTAAAGACATCTGCGCCAACCATGGGATTGTTGCAGAGGCAGTGACAGAGGTTGGGGATCCTAAAGAGGCTATATGTGAAGCAGTGGAGAAACACAACATCAAGTTACTTGTATTGGGCAGCCACSGCCGGGGAGCTGTAAAAAGGGCTTTGCTGGGAAGCGTAAGCAACTACTGTGTTCACAATGCTAAGTGTCCTGTTCTTGTTGTGAGGAAACAGGAATGAAAACTCTTCTGCTATATGCTCGATGCTCGATCCAGGTCCGGGGAATGTTTATTTCTACAAGTGATTTTTATTAAATCAACTTTAACTTGCATATCCTGGAAGGAAAAAAGAAGAAGTTCTTTTCATTTCATATGTTGCTTGGTGTGATTGAAATAAAAGTCCTGTCGAAACATAAAAGCTATGATTGAATAAAGCAAAAATTAGTTAATTCTGCTTCAGTTTTAAGATTTGATCCAGTGGCTATAGTTTGGATGATTTAGAGGTTTCAAATTTACAGCTCCTACATAGTTATGTGATACAATTATCCTAATGTCTTCATCCTAAAAAACTAACAGTCCCGGGGGATNCCACTAGTTNT	929
Ctg116	ATTGACATGAACTAAGGTTTTCGAACCTGATTTCGTTTCTCTCCTTTCTTGTTTATTTATTTGAGACAAGAGGAACAGCTGAACAAGTACCAGATGGGTTGTACATTCTCTGGTTTGAACGCTCTCTACGATGCCGTTAACGGGGGAGGTGACGTGTGGATCAATGAGACTCGGTTCAAGATCGTGAGGCAGCTCGGGGAAGGTGGGTTCGCCTATGTGTTTTTGGTCAAGGAGGTGGTCTCCGRCTCCKCTGCCTCWKRWSGTRGTGGTMTCSCYMRGRMMTKCAAGGRCMCCTSTCATGTATCAGGATGATGGCAACTTATGCTATGAAAAAAGTTCTCATTCAGAATAGTGAGCAGTTGGAGTTGGTGAAGGAGGAGATCCGAGTTTCATCACTGTTCAGTCATCCTAATCTGCTTCCACTTCTTGATCATGCCATTATTTCCGTTAAGCCTACACAAGAAGCATCTTGGAACCATGAAGCATACTTGTTATTTCCAGTTCATCTGGACGGAACATTACTGGACAATGCCAAGACTATGAAGACTAAAAAGGAGTTCTTTTCCACCTCAGATGTTCTTCAAATATTCCGGCAGATTTGTGCAGGACTCAAGCATATGCACAGTTTTGATCCCCCATATGCGCATAATGATATCAAACCTGGAAACGTTCTGATAACTCATAGAAAAGGACAACCACCTCTTGCTATATTGATGGATTTTGGCAGTGCTCGACCCGCAAGGAGGCAAATTCGTTCTCGTTCATAGGCACTTCAVTTGCAGGAATGGGCGTMTGAGCACTGYTCRSCACCATTTCGAGCTCCASRATYGTGGGATTGYCCAAGCYATGCARATMTTGWCKAAAGAACTGATATATGGTCCTTAGGATGCACTTTGTATGCAATACTGTATGGAGTATCTCCATTTGATATGCACTTGGAGAATCTGGNAGAAGCCT	957
Ctg118	TGGAGACTCCACCGTGGTGGGCGGGGCCGCTCTTANAACTAGTGGNATCCCCCGGNGCTGCAGGGAAACTGCAGTGCATTGGTGCCACAACTCTCGATGAATACAGAAAGCACATAGAGAAAGATCCAGCCTTGGAAAGGCGTTTCCAACCAGTCAAAGTTCCTGAACCAACTGTGGATGAAACCATTCAGATTTTGAGAGGACTTCGAGAGCGATACGAGATTCACCACAAGCTCCGCTACACTGATGAAGCCCTGGTATCTGCTGCACAGCTATCATACCAGTATATCAGTGATCGCTTTCTGCCTGATAAAGCAATTGACTTGATTGATGAAGCTGGTTCTCGAGTTCGTCTTCGTCATGCACAGCTACCTGAAGAAGCTAGAGAGCTTGAGAAAGAACGGAGGCAGATCACTAAGGAGAAGGATGAGGCTGTTAGAAGCCAAGACTTTGAAAAGGCTGGGGAATTACGTGACAGAGAAAAGGACCTTTCGGCACAGATCTCAGCTGTTGTTGATAAAGGCAAGGAGATGAGTAAGGCAGAGAGTGAGGCAGGAGATGTAGGTCCTCTCGTGACTGAAGTGGATATTCAACATATTGTGTCCTCCTGGACTGGCATTCCAGTTGAGAAGGTGTCAACTGATGAATCGGACCGCCTCCTCAAGATGGAAGAGACCCTCCATACGCGAGTCGTTGGTCAGGATGAAGCAGTCAAGGCTATTAGTCGTGCTATTCGCCGCGCTCGTGTTGGACTGAAGAATCCTAATCGTCCTATTGCCAGTTTCATCTTTTCTGGTCCAACTGGTGTTGGGAAATCTGAGCTTGCAAAAGCTTTGGCTGCTTACTACTTTGGTTCTGAAGAAGCCATGATTCGGCTTGATATGAGTGAGTTCATGGAAAGACACACTGTTTCCAAGCTCATTGGTTCTCCCCCAGGTTATGTTGGTTACACTGAGGGAGGTCARCTGACTGAAGCTGTTCGACGACGTCCTTACACAGTGGTGCTTTTTGATGAGATTGAGAAGGCTCATCCCGATGTCTTCAACATGATGCTTCAAATACTTGAGGATGGAAGATTGACTGACAGCAAGGGCAGAACTGTGGATTTCAAGAATACACTTCTGATAATGACGTCTAATGTTGGAAGCAGTGTAATTGAGAAAGGAGGCCGTCGTATAGGATTTGACCTTGATTACGATGAGAAGGATAGCAGTTACAATAGAATTAAGAGCTTGGTGA	1239
Ctg119	CTCTCTCTTTCTCTCTCATAAATTATTAACTAGTGCACATTGAATTAAAATGATGAAGTTGTCATATTCAGGCGTGGCCCTGTGTGTGGTGGTGATGGTGGCAGTGATGCTAATTGAACAGGCAACGATGGCAGAGGCAGTGACATGCATCCCAGTGCACTTGAGCCCATGCTTGGGCCCAATAAATTCWAGGTSRCMTCCTTCAACCACATGCTGCCAGAAACTGAGGGAGCAGAGGCCTTGCCTTTGTGGATATCTCAAGAACCCAAGCCTCAGGCAATATGTCAACAGCCCCAACGCCAGAAAACTTGCTTCCAACTGTGGTGTTCCCGTCCCTCAATGTTAAATCATTTTCCAATATCAGTCACTTTCTTCTGAATCCTGTTCATCATGAAGAAGCAGTTTTATAATATATATAATTATATGTAATAAGAATGATGACTTAGTTGATGTCTTTCTTCAAGACCAGCAATCATTGTACCATGAGAATACTGGGGTTTTAAATGAATAAAATAAGTTAGCATTTACCAATnAAAAAAAAA	542
Ctg120	TCGCATACCAACTACAAAATGAAAAAACAGAAGTGGAAAAACTCTCAAGCATCAGGTCAATCTTCCCCATCACCAAGTGTGCTCAATTCAATAGATKCCRCTCWnATGAACYAGKAGGGAGTTCAAGCCCCCCCTCTGCAGRMGCTGCAKKTCCTCAAATTATGGCCATGCAGGATACGATTAATCAGCTACTGACTATGCAGAAAGAACTGCAAAAGCAGATGACAATGATGGTTGCAGTCCCAGTTACAAAGGAGGGGAGAAGATTAGAGGCAGCTCTTGGGCGGAGTATGGAGAAGGCTGTAAAGGCCAATAATGATGCTTTATGGGCTCGTTTTCAAGAAGAGAATGCAAAGAATGAGAAGTTATTGCGAGACCGTAATCAGCAAATAACTAGCTTGATCAATAACTTCATGAACAAGGACTTTCCAGTCATGTTAGAGAAAATGGTGAAGAAGGAATTGGCGGTCGTTGGACCAGCTGTTGCTCGTGCTATAACTCCAGCTATTGAGAAAGCAATACCTCCAGCTATTTCTGATTCCTTCCAGAGAGGAGTTGGTGATAAGGCAGTTAATCAATTGGAAAAATCGGTTAACTCAAAACTTGAAGCAACCGTTTCCAGGCAAATCCAGGCGCAGTTCCAAACTTCTGGCAAACAAGCTCTTCAGGATGCTCTTAAGTCTAGTATGGAAGCTTCAGTGGTACCTGCMTTTGAGAAGTCATGTAAKGCCATGTTTGAGCAAGTAKATGCTACGTTCCAGAAAGGAATGTTAGAACATACAAATGCGGCACAACAACACTTTGATTCTGCACATTCGCCACTGGCACTTGCTTTAAGGGAAGCTATTAGTTCTGCATCATCGGTGACTCAAACCTTAAGTGGCGAAGTGGCTGATGGTCAACGTAAGCTAATAGCTCTTGCAGCTGCACGAACAAGCTCAAGTGCAGTAAATCCCCTGGTCACACAACTAACCAATGGACCTTTGGGT	989
Ctg121	ATTYKWKCTYTCMTSACAGAAGGGGGCCTCTGGTTTTTGATCATCCCCTTTCTCTCCTGCAACATCTTCAATTTTCAGATCGGGCAGTGGCAGATCGCGTAAATTTGAATTTGACAAAATGTACGGCTTCGAGGCAATGACGTTCAACATTCACGGCGGGTACTTGGAGGCCATAGTACGGGGACACCGTGCGGGCCTTCTCACTGCCGCCGATTACAACAATTTGTGCCAGTGCGAGACCCTCGACGATATTAAGATGCACCTTTCTGCCACCGAGTACGGGCCCTACCTCCAAAATGAACCTTCCCCGTTGCATACAACTACAATTGTGGAAAAGTGCACCCTTAAATTGGTTGATGAGTATAAGCACATGCTATGCCAAGCCACAGAGCCCTTGTCAACCTTTTTGGAGTACATTACATATGGCCACATGATAGACAATGTTGTCCTGATTGTTACTGGAACCTTGCATGAGAGAGATGTTCAAGAACTCTTGGAAAAATGCCACCCTTTGGGCATGTTTGACARCATTGCCACCCTGGCAGTTGCACAGAATATGCGGGAGCTTTACAGACTGGTGCTTGKTGACACACCACTTGCTCCTTACTTTTYTGAATGTATTACATCTGAGGACCTGGATGATATGAATATTGAAATAATGARGAATACTCCTTTACAAGGCATACCTTGAAGATTTCTACAGGTTTTGTCAGAAACTAGGTGGCGCCACAGCAGAGATCATGTCTGACTTACTTGCTTTTGAGGCTGACAGAAGGGCGGTCAATATTACCATAAATAGTATTGGAACTGAGCTTACTCGAGATGATCGCAGGAAGTTGTATTCTAGCTTTGGTTTGCTTTATCCCTATGGCCATGAAGAACTCGCTGTCTGTGAGGACGTTGATCAAGTCCGTGGTGTCA	921
Ctg122	CTGGNGACTTCCACCGTCGGTGGGCGGGGCCGCTCTTAAAACTAGTGGNATCCCCCGGNGCTGCAGGGNAAAGAATAGCCCCTCTTGGNAAAGCCATCAGAAAAGATTCTAGTTAGTGGAGAGCAGATAGGATTGAAACATTTTAGGCCTATAAAGCCCTTGGGATCTGGTGATACTGGCAGTGTACATTTGGTGGAACTCTGTGGAACTGGCCACTACTTCGCAATGAAGGCTATGGATAAGGGCGTCATGCTCAATCGTAACAAGGTGCACAGAGCTTGTGCAGAGAGAGAGATCCTCGACGTGTTGGATCACCCTTTTCTTCCTGCATTGTATGCTTCATTTCAGACCAAAACACATGTTTGCCTGATTACTGATTACTACCCTGGTGGAGAACTCTTCGTGCTTTTGGATAGACAACCCACGAAGGTCCTTAAGGAAGATTCTGTGAGATTTTATGTTGCAGAGGTAGTTGTTGCATTGGAGTATCTTCACTGTTTGGGTATAATTTACAGGGATTTGAAGCCTGAAAATGTTTTAATTCAGAGCAATGGGCATGTTTCCCTGACAGATTTTGATTTATCCTGTTTAACATCTTGCAAACCGCAGCTTTTACTCCCAAGCATAAACGAAAAGAAAAAACAACATAAAGGTCAACAGAATCCAATCTTCATGGCTGAACCAATGAGAGCATCAAATTCCTTTGTTGGCAC	713
Ctg123	AACTAGTGGNATCCCCCGGNGCTGCAGGGGAGGAGGAGAAAGCAGAGCCGATAGAGGGAGTTTGGGAAGTGGGGCGAGCACAGAGAGCTGAAGAAGGAAGAAAGGTGTGCAGTTTTAAGTCGGTTTTGTTGAATGGCGAGCAGGTATTGGGTGGTGTCTCTGCCGGTCCAAAACTCGGCGTCGTCTCTATGGAACCGTCTCCAGGAACAAATCTCCAAGCATTCCTTCGATACTCCCCTCTACAGATTCAATATTCCTAATCTCCGTGTTGGAACCCTGGATTCTCTTCTCTCCCTCAGCGACGATCTCTTGAAGTCAAACAACTTTGTAGAGGGTGTTTCTCACAAGATCAGGCGCCAGATCGAGGAACTGGAGAGGGTTTCARGCGTGGAGAGCAGCGCACTCACTGTCGATGGTGTACCTGTTGATTCATACCTTACTAGGTTCGTTTGGGATGAAGCCAAGTACCCTACAATGTCGCCTTTGAAGGAGGTCGTAGACAGCATTCATGGTCAAGTCGCAAAGATTGAGGATGATCTCAAGGTTCGTGTAGCTGAGTATAACAACGTCCGCAGTCAACTTAATGCTATCAACAGAAAGCAGAGTGGAAGCTTAGCAGTCCGTGATCTTTCCAATTTAGTGAAACCAGAGGACATCGTTACCTCAGAACATCTAGTGACCCTCCTTGCAGTTGTTCCCAAGTATTCTCAGAAGGATTGGCTATCAAGCTATGAGACCTTGACTAACTATGTGGTCCCTAGGTCCTCTAAGAAGTTATTTGAAGATAATGAATATGCACTTTACACTGTAACACTGTTCAATCGGGTTGCAGATTATTTTATAACAAGTGCTCGTGAAAAGGGGTTCCAAATTCGTGATTTCGAATACAGTTCTGA	896
Ctg124	TGGGGACTCCACCTCCGTCGGCGGCGCGCTNCTGATAACTAATGGNATCCCCCGGCGCTGCAAGTCGACCCCGCGGGAAGAAAACGGTGTAGGGGGCAAAAAGGTGTGTGACAGAGGGTGGGAGTGTAAAGGGTGGTCCCAGTACTGTTGCAATCTCACCATCTCTGATTTCTTCCAAACTTACCAGTTTGAGAATCTCTTCTCCAAAAGAAACACGCCGGTGGCGCATGCCGTTGGGTTTTGGGATTATCAGTCGTTTATTACTGCTTCTGCCCTCTTCCAGCCTCTTGGGTTCGGGACCACTGGTGGGAAGCTTATGCAGATGAAGGAGATCGCCGCCTTTCTTGGACATGTCGGCAGCAAAACCACTTGTGGTTATGGTGTGGCCACAGGAGGACCATTGGCCTGGGGACTTTGCTACAACAGGGAAATGAGTCCCATGCAGTCATACTGCGATGACTACTACAAATACACATACCCCTGCACTCCTGGAGCTGAATACTATGGTCGTGGTGCTTTGCCAATCTACTGGAACTACAATTATGGTGCAGCTGGAGAAGCTTTGAAGGTTGATCTGTTGAACCATCCCGAATACATTGAGCAGAATGCTACTCTTGCTTTCCAGGCTGCAATATGGAGGTGGATGACTGCTATCAAGAAGTCACAACCCTCAGCGCACGATGCATTTGTTGGCAATTGGAAGCCCACCAAGAATGATACTTTGAGCAAGAGGTTTCCTGGATTTGGTGCTACAATGAATATTCTTTATGGCGATCAACTTTGTGGGCAGGGCGACATTGATGCCATGAACACCATCGTTTCCCATTACCAGTACTACCTTGACCTTATGGGTGTCGGACGAGAGGAAGCAGGGCCCCATGAAGTGCTAACTTGTGCCGAGCAGGTTGCATTTAACCCAACCAAGGCTGCTGTTACTGCATCTTCTTGAGCTCTATAGGGCCTTGGGTTGCCTGCTYTATCACATMCATCTTCTTCTCTCATCAGCTAAGCAATTTWAAAAGAAAAAAAGAAAAAGAATCAAAACCCATCCGAGGGCAAGACTATCAATAAACAGATGTCGAAAGTTGATGTTCATATG	1099
Ctg125	ATAACTAGTGGNATCCCCCGGNGCTGCTTGTGCAGCTCAGCATGTTGCCAACGGGAAATGGGACACATTTACAGAGCAATGAGAAATCCTTACAACGGTGGCTTGATCACGAGCTTGAAGTCATGGTGAATGTGCATGAAGTTCGTCATGAATATGAGAAACAAAGTCAAGTACGAGCTGCACTGGCAGAAGAGTTGGCCATGCTGAAGCAATTAAACGAATTCGCTTCAAAGGGCCTTAGTCCTCCAAGAGGAAAGAATGGCTTTGCCAGGGTGTCCTCCATGTCACCAAATGCAAGAATGGCCAGAATATCTTCACTTGAGAACATGCTTAGCATATCATCAAACTCACTTGTAGCGATGGCATCGCAACTTTCGGAGGCAGAAGAACGGGAGCGTGCCTTTACCAACCGTGGACGTTGGAACCAATTGCGCTCAATGGCAGATGCAAAGAACTTGCTTCAATATATGTTCAATTCTCTTGCAGATACAARGTGCCAATTATGGGAGAAAGAAATGGAAATGGATGAAATGAAAGAGCATCTCAAAGAACTCGTASGTTTGTTGCGGCAGAGTGAGACACSAAGAAAAGAAGTTGAGAAAGAACTCAAATT	613
Ctg126	AACTAGTGGNATCCCCCGGNGCTGCAGGTCAGARACAACCAGGTGTCAAATCGTCGGATAAAATGCCCTCATCCGGCGAGCTAAAGCAACATGAKATATTGATTTCACRAGTAACAGGCATCTCTGATTGGTCAAGCTGTTGGTTTGAATTTGATCAACATAATATAAATAAAGCTCCACGGAATTATTTAAAGCACAAGCACACTTTGAGTCACTACACTCCATACTCGAAAATGTCCGAGGCAGAGGCAAAATCAGCTGCTCCAAGCGCTGAGCTTTTGGAATGGCCGAAGAAGGACAACCGTCGCCTCCTTCACGCCGTGTACCGCGTCGGCGATCTCGATCGCACGATCAAGTTTTACACGGAGGCTCTAGGGATGAAGCTGTTGAGGAAGAGGGATATTCCTGAAGAGAAATACTCGAATGCATTTCTGGGATTTGGGCCTGAAGAGTCTCACTTCGTGGTCGAGTTGACCTACAATTATGGCGTGTCTTCTTATGATATCGGGACTGGTTTTGGACATTTCGCCATTGCTACTCCCGATGTTAAAAAGCTAGTTGAAGAGGTTCGTGCCAAAGGTGGTAATGTGACGAGGGAGCCTGGTCCYGTGAAAKGTGGGAACAGCATCATYGCCYTTGYGAASGACCCAGATGGTTACACATYYGAGATCWTTCMKCGACCTTCCMCCCCTGAGCCACTTTGTCAAGTAATGCTCCGCGTTGGTGATCTTGAACGCTCAATCAAGTTCTATGAAAAGGCTTTGGGCTTGAAGCTATTAAAGACGATTGAGAGGCCTG	798
Ctg127	GGCGGCCGCTTCTTAAAACTAGTGGNATCCCCCGGNGCTGCAGGGAGATTTTGATTTATGTTTGGGTCTTTACCAAGAAATGGAAGAGAAAGGACTTGAAATTCCGCCTCACGCGTATAGTTTAGTTATCAATGGGCTATGTAAAGGTGGGAAATGTATGGAAGGATATGCTGTTTTTGAAGATATGATTCAGAAGGGTTGTAAAGCAAATGTGGCAAACTATACAGCTTTGATCGATTCATATGCAAAATGTGGGAGCATTGAAGGGGCAATGAAGCTTTTTGACAGAATGAAAAATGATGGGCTCAAACCAGATGTGGTAACTTACGGCGTTGTTGTCAATGGATTATGTAAGAGTGGGAGAGTGGAGGAGGCCATGGAGTATTTTCAGGTTTGTGAATGCACTGGGATGGCATTTAATGCCATGCTGTATTCTACTAAGATCCACGGCCTTG	455
Ctg128	AACTAGTGGNATCCCCCGGNGCTGCAGGTCAGTACAACATCAAACCCTTGGTATTGTAGACAATAATAAAAAGTAGAAACGGTTGACAAAAGGTTACCAACATAAAGATTCAGCAGCTACTCAAATTTTTACATAAAATTACAAGGTATTTCTCATTTTGTAACAAAGGACCTCTTCAATCACATGGCSAGGAAAATAAAGGAGCAAATAYTCCACCATCACCACYTTCTCTCTCACTATCTCCGACCATAATTTTGTTATTATAGCACATCACAAAAATCCATACGGCCTTTCCATATCTGAAACAAGAACTTGAGTGGAGTACACAGTATACTCAGGCTCTTACTTAGTTTAAGATTGCCCGCCACAGGTATCGTAAGAGAATAAGCGTACTGCATTTTGGTAAGTTACTTCAGCGAGTTCTTCTTTGGTCATCTCTACCAAAGATGCTACMAAGATGAGAACCTTGTGAATATTTTCTGGGKGATTTARTGCTTCTTTTGGAAATGTTGATACATMTMTTTGCACCARCMAATGGAGCTGAGGAAATTTCTATTGACTGAAGCTCTTCAGGGAGGGAAGCTCCTTCAACCAGATGCGCAGAATCTAACTCAGACTTGGGTAATGCATCAGGTGCATCTGTCTCCAGTAAAATTCTTTCAGAAGGCACCATCTTCAGCATCCTCTTTGCCTTGTGTACTTTCATGGACATAAGAAATCCAGAGAAAGAAAAGTAAGCACCAAGATTGGCAAATTCAGGAACCATCTCAGCAGAACCTAGGTAAGAATGAAG	793
Ctg129	AACTAGTGGNATCCCCCGGNGCTGCAGGGAAAAAACACTCCAGCGGATTCTTAGTGTCCACTACTCCATTCCTGACTATGTACGCGTTTCCATGGAATGTAGACATCTCCTTTCTCGAATTTTCGTTGCTAACCCCGAAAAGAGAATAACCATTCCAGAAATAAAGCAGCACCCCTGGTTTCTGAAAAATATACCAGTAGAATTCATGGAAGAAAACAACCTGCAAAGCAGTAATCAAAACCATGAACAACAATCATCCCAGAGCATTGAAGAGATTTTAGTAATAATTCAAGAAGCTCGAAAAGCTGCAAACGGTGCCAAAATTGGTGGGCTTTTACTGGGAAGTATGGATCTTGATGAGATAGATGATGCTGACATAGATGACATAGAGACAAGTGGTGATTTTGCTTGTGCATTATGAGTGCCAAGTTCATATCACATACAGCTTTCCACTTTGCAGCTGCAGGCCAAATGCCATTTCCAAAAAGCAGAT	493
Ctg130	AACTAGTGGNATCCCCCGGNGCTGCAGGGCTCCAACCACTATTTCGCAATCTAACAAATCCACAAAACCCTAGAATTCCAAAAAATTATTCCCCAAAATTCCCAAAATTCCAAATTCCCCGAGTAGCTGAGAAGCTAAGTTATGTGGGGTGGGGGAGGTAGTGGCAGTGGTGGTGGTGGCGCGCCTCCTATACTTTGACTAATGGGAACCGGGTTCCTGTTTAAATACTCACTGCGACACGGCACCTTCAATAACGAACCTTCACTTCACACATGCCGAAATGTCATATCGGTCTCTATAGGGATGAGTTTGGCAATCTGCC	322
Ctg131	GCCGCTCTCANAACTAGTGGNATCCCCCGGGCCTGCAGGGAAAACCATCAAAATTCTCAGCCTCAGCCTCAGCCCTCAGGACCAAAGATGAAGGCAGCTCTGCCTTTGCTACTATGTTTGGTGGCTTTGCTTGTTGCGCCTCAGATTCTCTCGGGGTTTCCCTTGCCTTCCACTTCCACAGTGCCAGCTTTCCTCTGGTCACCTCATTACCATCAAGTGAAGGCAGCTATAAATTATCAGACTATCTCTCCAAAGGATTTAGCTAAGTCTGTTCTTTCAGAAGGTGGCTGGTCAAACGTACTATGCTCTGGAAACAAATTTCATCAGCCTTTGGAGCTGGCTCTTGTCTTCGTTGGTAGAGAGTTACAATCTTCAGATATTCCTGCAAACAAACATGCAGATCCAGCCCTTGTGGACTTGCTCAAARGTTCTTTCACAGGATCCAATTTCTCAATGGCCTTCCCATATGTTGCTGCACCARARGARGATGCTATGGAAAATTCTTTGGTGTCARGGATTTCSGAGACTTGTGGGCMSGATTTTGGATTCAGTAACGTTGCTTTCTTGGAGTCGTGCTCTATTGAGGGTGAAAATTTTCAAAAGCTTGCAAACCTGCAATCATTCCATGATTATCTTGGTTCAAGGACGGAGAAGAGATCCAATGGAGAAGTAGATTTGGTTGTGTTCTGCCATAAAGAATCTGGTTCTTCCAAAGAACTTGACCAAACACATACGGAGGGTAAAATTTTTTCCGAGCTTATTAGTTCCATGGATCAGTCTGGGGCAAAATATGGAGTTCTATATGTTTCAGATCCCAGTAAGTCAATCCAATATCCTTCTTATCGAGAATTGCAAAGGTTTCTTGCTGAAAGTGCTTCAGGAAATGCATCAGCCAATTCAACAGCCTGTGATGAAGTTTGTCAGATCAAATCATCTCTTCTAGAGGGACTTCTAGTTGGAATCGTTTTGCTTATAATCTTAATATCARGAATTTGTTGTATGATGGGCATCGACACTCCAACAAGATTTGAGGCACCCCAAGAGTCTTGACTTGTATGTGCAAGAAGATAACACCTATCTGTTGTGGTGCTGGGGCTGGGTATTGGGTCTTARGTATCACTCAAAGTAGTTGCTTGTTATTATATATAGTGGCAGTGGGTTGTTACCTTGTAATATTTGTTTTTTTTTTCTCTCACTTTTTGAAAACCTTGTAATATTTGTTCACTTGCTC	1231
Ctg137	AACTAGTGGNATCCCCCGGNGCTGCAGGGGGAAAATAGTTGGTCCCAACGAAGTTGAGGTGACACAGCTAGATGGCACTAAATTGAGCTATTCAGCCAAGCACATATTGATTGCAACTGGCAGTCGGGCTCAACGACCTGCTATTCCTGGGCAGGAATTGGGTATATCATCTGATGAAGCATTGAGTTTGGAGGAGTTACCTAAACGTGTTGTGGTGCTTGGCGGAGGGTACATTGCTGTTGAGTTTGCTTCAATATGGCGTGGGATGGGTGTTTCAGTGGATCTATTCTTCAGAAAGGAACTTCCATTGAGAGGTTTTGATGATGAAATGAGGGCAGCGGTTGCACGGAATCTGGAAGGAAGGGGAATTGATCTACACCCACAGACAAATTTGACAGAGTTGATAAAAACAGAGGATGGCATAAAAGTTAGCACGGATCATGGTGAAGAGCTGATAGCAGATGTTGTACTGTTTGCCACTGGTCGAGCTCCCAATACAAAGAGGTTGAATTTGGAAGCCGTAGGTGTGGAACTTGATAAAACAGGAGCTGTGAAGGTAGATGAGTATTCACGTACCAACATACCTAGCATATGGGCTGTCGGTGATGTTACAAACCGAGCAAACCTTACCCCTGTGGCTNTAATGGAGGGAACTTGC	658
Ctg138	AACTAGTGGNATCCCCCGGNGCTGCAGGGGGAACTTTAAGGAGATGGGCTCTGCCTCTCTTTGTTTCTCTCTGCAAAACTCGTGCAACGCTTCCTCTGCAACCGGTATTCTCTACGACCCTCCCCTCGGCTTCCGCTTTCGATCGCGGATCAGGAAGATTGTTAGAATGTCTGCAACTCAAACTGAAAATCCCAGAATATCATTTGAATCCTTGCCAATAAAGCCTCCTTCACATCCCACCTATGATTTGTGGGGTGTTATCAAGTCGGCACTTTCTGAAGATGCTGGGGATCGAGGTGACGTGACATGTCTGGCGACCATTCCATCTGATATGGAAGTGGAAGCCCATTTTTTGGCAAAGGAGAATGGTATAATTGCTGGAATTGCACTTGCAGAGATGGTATTTCATGAAGTGGATCCTTCTCTGAAGGTTGAGTGGTCACAAAAGGATGGAGACTCTGTACATAAAGGCCTAGATTTTGGAAAAGTTTATGGACGAGCACACAGCATTGTTGTAGCTGAGAGGGTAGCACTGAATTTTATGCAGAGGATGAGTGGAGTAGCAACTTTAACTAAGGCAATGGCAGATCTTGCAAGCCCTGCACGTATTTTAGAGACAAGAAAAACTGCTCCAGGTTTACGTTTGGTGGACAAGTGGGCGGTACTCA	668
Ctg139	AACTAGTGGNATCCCCCGGNGCTGCAGGGCTGAAAAGCAGCTAAGCTCTAGTTGGATTCTCATGAGGGCTGGTAGTCTTGGAGTTCCTACAACTATTGAATGGTTGAATGATGTTTTGGCTCCTGGTGGGAGAGTTGGCATTGATCCTTTTTTGTTTTCTTCCGATGCTGCAGAGGAGTTAAAGCAGGGCATTGCTAAGAAGAATCACGAGTTAGTGTTCCTGTATGATAAAAATCTTGTGGACGAAGTATGGAACAAATCAAGACCAAAGCCTCCAAACAAACCTATTAGAGTACATGACCTAAAGTATGCTGGTGTAGATGTTGCATCCAAGTTGTTGTCTCTGAGGTCTGAACTTGCTGATTCGGGTTCGTCTGCAATAGTTATATCTATGCTTGATGAAATTGCTTGGCTGTTGAACTTGAGAGGCAGTGATGTTCCACATTCACCTGTTATGTATGCATATTTGATTGTGGAGACTGATAAAGCGAAGTTATTTATAGATACTTCTAAAGTGAGCACAGAGGTGATGGATCACTTGAAGAATGCAGGAATTGAATTGAGGCCATATGATTCCATTCTTTCTGAAGTCGAAGGTCTGGCAGCACNAAGGGCTAACGTTTGGTTGGATATATCTTCTGTTAATGCTGCTATTGTCAAAACCTTTAACTCTGCTTGTGAAAGATATTATCAGAGCCTTGAAAGTAAACANNAAGT	717
Ctg140	AACTAGTGGNATCCCCCGGNGCTGCAGGGCTGAAAAGAGTGCATTGGTTCATGATGAAGTAAGGAGCCTTGATCTTGAACTCAATCAAACTCCTGTAGTTGCTGAACCTGCAGCAACTGCTGTCATTCCAGCTGATGAAACCGTAGGTAAGGATCCTCAAATTCAACCTCAGGGTGTGGATTCTGAAAAGAGCGCATTGGTTCGTGATGATGTAAAGAGCCTGAATCTTGAACTCAACCAAATTCCTGTATTTTCTGAATCTGCACCAGTTTCTGTGATACCAGGCATTGAAACCATATGTAAGGATTCTCAAATTCAAGCTGTGGATGTGGGTCCTGAAAAGAATGCATTGGTTCATGAAGTGGCAAAGAGCCTGAATATTGAACTCAACCAAACTCCTGTATTTGCTGAACCTGCATGCGTTTTTTCTGATCTAGCCAGTAAACCAGTTGACATTGTGATGGAAGAACAGGCTTACCCTGCGCCAAAGCCCAGCCAGATGTTTGGGGGAGAGACTGTTCCATCTGAATTGAAGCTTGCATCTGAAGGATCTATTCCTCCTGGAATGGTTGAACCCCATATCTCTAGTTCTTCTGGTGCCATTAGCAATGTGGATTGTGATGTCGAAGATGTCATTCCACCTACACAATCTTAGACCCACGTTAAACAATGTGGGTTGGGTCTG	685
Ctg141	ATATGGGGTGCAAGAAATCGGGGCGAAGTTTTCTCTGAAGCCGAGCCAAAAAATGGTATGAACCAGAATGGTGAAAGTTTGGCGATAAAAAATCATATTTCCGCCACGCTTCAGGTGAGATGTACGTCATATCTCAAGCTTTGGCCAAATTTGTTTCAATCAATAGAGGTATACTCCGTACCTATGCGCATGATGATATCAGTGTCGGGTCTTGGTTTATTGGGATTGATGTTAAACATGTGGATGAAGCCAAATTTTGCTGCTCTTCTTGGACGGGAGGAGCTATTTGTGCGGGTGTTTGATTCGATTTGCTTTTGAGGTCGTGTGCGAAAATATCAACCAGAGGCAGAGAGAAGGTCTGAGAGATATTTTCGCATCCCTTAGTGATGTTTCCAGCCTGCATGATGTGGAAGAGATTGGAGGAAAAATCCTAGCTCAAATTGATAGTTGATTCTGGGCGTCTTGCCCATCAGATGAAATGGGACACTGCAGATGGGGAAGATGGAAAAAAAACAAATCATGCTTAGAAGAACCGAGCTGTATAGATTTCAATTATACAAATTCGGAAAGAATAATATAGGGCGTTCGTTAGCATGCTTTTCTTGTCCTTGGGTTATCATTCTTTATTCAAAGAAATAGAAATTTGTGTTTTTTTTTTATCGATTAATAAAACCACATAACTTAACCTGCAGCNCCGGGGGATNCCACTAGTT	713
Ctg142	GGCCGCTTCTTANAACTAGTGGNATCCCCCGGGCCTGCATGCACAATTGCGGCAAAGAATGAACGCTTTGCAGGAATTGGTACCCAGTTGTAACAATACAGATAGGGCAGCTTTGCTTGACCAAATTGTGGACTATGTGAAATTTCTAATGCTCCAACTGAAAGTATTGATCATGATTATACTTGGGGGAACATGTGCACTGGCTCAACTTGTTGCTGATGTACCCCTATCAACATTCTAGGGAGAGGGCATTCTATGAAGAACCAATCAACAAGCATGGGAGAAGTGGTCTAATGATGGAACATACCAACAAGTAACTAAGCTGATGGAAGACGATGTAGGATCTGCCATGCAATTACTTCACGCCGATGCACTCTGCATAATGCCAATATCACTTGCCCCTGCGATCTTCCGGACACATAAACCGGTCGCTGCTACACTGGTACAGCCACAATCAAACTCCTCTGTATAGGCTCCAACAAAATATGCAATAGCACATGCCCATCAATGACTCCGAGCACGCTGATGGTACCCCAACCTATTTTACT	548
Ctg143	AACTAGTGGNATCCCCCGGNGCTGCAGTGTGTCATCGCTGTGCTTCAGGGGGCTATCTGAAAGTTATTGCAGGGATTGAAATCTCTTTTACCTTAACTTCAAAATCAGGTGGTGATGATGAGGATGATGAGTTTGCTGACCTCTATATTGTGAAATGGTCATCTCTGATGATCCCGCCAATAACAATCATGATGGTCAACTTAATTGCAATAGCAGTTGGGTTTAGCCGAACAATATACAGTGTGATACCGCAGTGGAGCCGGTTACTTGGCGGGGTTTTCTTCAGTTTCTGGGTTTTAGCTCATCTCTATCCTTTTGCCAAAGGGTTGATGGGGAGACGAGGGAGGACACCCACCATTGTTTTTGTATGGTCGGGGCTCATTGCAATTACCATCTCTCTTCTTTGGGTGGCAATCAATCCACCTTCTGGTGCCAACCAAATTGGTGGATCATTCCAGTTCCCCTAATAAATAAGTCATTCTTTGCTATTAATCTGTTCAGTTACATTCCTTTATTTGTTTCATACCTGAACAAGTTAAATCGTGCTTTGTGGTGGCACTAGCATGTGGTGCTTCTTGTTCCTATTTGAATTTTGTCCAGCCGTAATTAAGTCACTTGGAGCAATTTGAGTATGACTCTCTCTTATGAT	649
Ctg144	ACTAGTGGNATCCCCCGGNGCTGCAGGGGCCCAACAATGTGGAAACCAATGACTTGGGATTGGGGAGGTATTCACCTGTTACAAGCAGGACTTCAGCAGGCCAAGATCAAGATGTTCCTGTTAATCTTGCTGTTACTCAAGGTGATACACAGCGGGTAAATCAGTATAGTGGAGGGACAAGCAATAGACAGGTCACCTTTCGTGATCCGGTTGGGAACACACACAGAGAGATGGATGATCAATATGCAGAGGGGAACCAGAATGACAGAGAAACCTCATCCAATTGGAGTGCAGGGAACTCTCCTTACACATCCCCGCTTAACGATTCCAGCTCCCCGTATCCTCATTATCTACCGCCGGTTCTCGAAGAGGGTGGTTCATCTTCATATTCAGAGGCTGCAGATGATGATCCATTACCAGCTATAGAGGGCCTCCAAATNTCGGGTGAAGCTNTTCCGGGGCATGAACTTCAAGCGTGCGGGTACTCTATCAACGGACAACCAGTTGCAACTTTGAGTGGGTGCGCCACATGCAAGATGGATCTGTCAATACATTGATGGAGCCAAGCACCAAAATTATCTTGTAACTGCTG	592
Ctg145	CGGCCGCTCTCACAACTAGTGGNATCCCCCGGNGCTGCATGTTGGATCCTTATAAGTAACTTGCAAATAAATTCTCAAACCCTACGAACATTATTCGACGTACCCTATACTGCGACAATCTCACGTCTGTCTCCAGGAGAGATACACCAGGCTTATCTACTGAGAACTCAGAGCTTAAGCTTCGGGTGCAAGCTATGGAACAACAAGCTCACTTACGTGATGCTCTCAGTGATGCACTGAAGAAAGAACTTGATAGGCTCAAGATTGCAACCGGGGAAGTACTAACACACACTGATTCATACAACATGGGAATGCACCAAAGACCATATTCGCAATCCCCCTTCTTTCCCAGTCAGTCACAAGCAGGGCAGCGTGATTCCCAGAACATTCACATGCCACAGTTTCATCCTTTCCAGCCAAATATGTCAGCTCCCCATCATCCTATGCTGTCTGCAGCCCAGTCACATGCGTGCTCAGATATGTTGCAGCAGGATTCAATTGGCCGATTTCAAGGGCTTGACATCAGTAACCGAGGTTCTCATCTAATGAGGCCTGAAAGGCCCTCCCTATTTGCCGGTGAAAGCAACATGAGGATTCTGAATGCCTCATCTACCCCCAGTCCACCTT	627
Ctg146	TGGGGACTCCACCGTTGCNTGGCGGCGCGCTCTAACAACTAGTGGNATCCCCCGGNGCTGCATGTATATAAAACTNTTCCCCATTTATCCTCAAATTTTCTCGGCAACCAAACACACAGCTCGAGGTTAGAAAACATCCTTACTATATTCACTTCCCTGAGGTTCCGTCTGATTGGCGAACACGATGATCAGCTTGTGATTATATCAGAACGCAATTGAGGAAATTAGGGTTAGCGACTCAATACAATGCGGTTGTTTCCTTTGAGCTCAAGCCCGACCTCAACCTCGACCTCGAGCACAGAGAAGGAGAAGACTGATCGGAAAAAAAATCGCGCCCTTTTGTACCTCAATGTCTACGATCTCACGCCTGTAAATAACTACCTTTACTGGTTTGGATTTGGGATCTTCCACTCCGGCATCGAAGTTCATGGCTTGGAGTATGGATTTGGAGCCCATGAGTATCCTAGCAGTGGGGTTTTTGAGGTGGAACCAAGAAGTTGTCCTGGCTTCATCTTCAGAAGGTCAGTCCTGTTGGGCAGCACTGATATGTCTCGCTCAGAATTGCGGTCATTTATGGAGCACCTNTCTGGAAAGTATCATGGTGATACTTATCATTTAATTGCCAAGAATTGCAACCATTTTACTGATGAGGTCTGTATGCNGCTAACTGGAAAGCCTATTCCANGATGGGGTAATC	697
Ctg147	GGAGACTCCCCGCGTGNGTTGGCGGCGCGCATCTACAACTAGTGGAATCCCCCGGNGCTGCATGTCCATCACACTTCTACTGGTCGGGCTTCATATGGCATTGCCACTGCTAATGGGAACTCCCATCGAGTCATAAGCATACCATCTTCCAATGACAGTGATGATGTAAACCCTGTACTTATTGGAACACAAATGGTTGAGAGAGTAGTAAACTCGAGGAAACTGGCACCACCTAAGCAATATGATCACCACACTACTCACAACAATTCTGCTGGGAAGTCTCTGTCCTCTGAAAGCTCTGGCTTTGGAAGAAACCTTTCAAAGAAGTCCTTTGATATGGCTATGAGGCACATGGATATAAGGCGAAGCATGACAGGTAATCTACGGCCAGTTTTGACGAATGTTCCGGCTTCCTCTGTGTACAGCGTCAGAACGAGACCAGCAAAAAGCAAAACTACTAGTGCTACGGACTCTCCTCTTGCTACATGCAGCAATGCCAGCTCCGAACCAAGTGTCAGCAATATTCCTGTTACTTTAGAGGGGTGTGAAATTGAACATGTTGATCTTGGAAGTGAGGGAGGAAACTCCTCCCCTGCAAGCCACCACGGTAGGTGACCACTCATAGTACCATCGACCCCGGCTTATTGGTTTCGCATCCATCCTTGTTATTCTCCCATCATTCCTACTTTACATGGG	696
Ctg149	AACTAGTGGNATCCCCCGGNGCTGCATGTATGAAATTGAGGAACCTGCATTGATTCCACATATAGCTGAAGCAAGCTCCATGAAGTATCCGTATGAGGTCCTCTTCAGGAGCTTGCACAAGCTGCTTATGGATACTGCTACTTCTGAGTATCATTTCTGTGATGATTTCTTTGGTGAAGAATCCATATTTTATGACATTTTTGCGGGCCCATTTTCTGTAATTGATGAACACTTCAACTCAATACTTCCAAATTGTTATGATGCTATTGGTGTGATGCTTATGATTCGTATAATACACCCGCACCAACCTCATTATGTCTACCGATGTTTCATTTCATGCTCGCATACATAACTTTTACAACGTCAATATACGTTCTTCGGTTCTTTCCTAAACATGTTGTACTCCACTTCTTAAAACCATCTTTGCCGCCGCCTATGCAACACCCTCTGTTTGAAAATGATGTCAAAATTTATTATCTACCCCAGGTACTCTATTTTACAAAGAAAACCTCCCTCATTCAATCCACACCCCATTTCTTCACACCATTTCACCTACTCATTTATTATAATAAATTCTTACCGTTCTCCGATAATTCTATAATAACCTCAAAACCCTTATGCCTGCACGCTCCTATAAACGTT	642
Ctg150	CTCTAAAACTAGTGGNATCCCCCGGNGCTGCTTTGGTAAAATGATTATTGAAAATGGNAAACCACTTTTATCGCTTCCTTGAGCATGAACCATTTATTCCCAAATGCTTTAATTTCCGAGGATCCATAAGTGATACCGAACCCAAGTCTGCAGCTAAAGTTGGCCAAAGGCTCACCAAGATCATGTCTGCCATACTCGAGTCCTATGCCTCAGACGACAGGCGCCATCTTGATTACATTGGCATAAGCAACAGTGAGGAGTTCCGAAGGTACATAAATTTGGTTCAAGAACTTCACCGAGTGAACCTTTTTGAACTCTCTCCAGATGCGAGGCTATCCTTCTTTTTGAACCTCTACAATGCCATAGTCATCCATGCAGTTATCATGGTAGGGCGTCCACAAGGTGTAATTGAAAGGAGATCCTTCTTTTCTGAATTCCAATATTTACTTGGTGGACATCCTTACTCCCTCAATACCATCGAAAATGGGATCCTTAGAAACAACCGTATACCTCCTTATTCCTTGGTCAAGCCTTTTGGAGCTGGAGACAACCGACAGAGCTTGCTTGCGCTAAAG	575
Ctg151	CCGCTTCTAGTAACTAGTGGNATCCCCCGGGNCTGCAGGTCAAAAATGAGAAAAGCAACGTATGTCTCCCGCTATGTTAGGACATCCCGTCTTAAGCAAGAAGAATATTTTGGAGGTGCTAAATTTATGAAGATTGGAGACCTTAAGGGGCTTTTTGGCTTACTCATGGTTAACATGCAAATMYTGAGARCAAAACTGAAAGTATTAGATATGTCTTATGGGTATGGGACAGGTAATACAGCTCTCATATATCACCATGGGAAGCTTCTAGCTCTTTCAGAGGCAGATATAGCCTTATGTCCTCAAAGTTCTGGAAGATGGAGATCTGCAAACAGCTGGCTTACTGGATTATGACAAGAGACTGACACATTCCTTCACTGCTCATCCAAAGGTTGACCCATTCACTGGCGAGATGTTTACATTTGGCTATTCACATACTCCGCCATATATCACTTATAGAGTTATTTCCAAGGATGGTTTCATGCATGATCCTATACCCATAACAGTAGCAGACCCCATCATGATGCATGATTTTGCAATTACTGAGAACTACGCAATTTTCATGGATCTCCCCTTGTACTTCARACCAAAGGAAATGCTGAAGGAAAAGAAGCTGATATTCACATTTGATCCAACAAAAAAAGCTCGCTTTGGTGCACTTCCACGGTATGCAAARGATGAGTTGCTAATCAKATGGTTCGAGCTTCCAAATATGCTTCATTTTCCATAATGCTAATGCTTGGGAGGAGGGGGATGAAATTGTTGTAATCACATG	775
Ctg152	ANAACTAGTGGNATCCCCCGGGCCTGCAGGTGCCAAATATATCATATATTTGTTCTCGTTATTATCGAGCACCTGAGCTTATATTTGGGGCAACTGAATACACTACTGCCATTGACATATGGTCTGTGGGTTGTGTTCTTGCTGAACTGCTTCTTGGACAGCCCCTGTTCCCAGGTGAAAGTGGAGTTGATCAGCTTGTTGAGATTATTAAGGTACTGGGAACGCCAACTCGTGAGGAAATCAAATGTATGAACCCGAATTATACAGAATTCAAATTCCCACAAATCAAGGCTCACCCTTGGCACAAAATATTCCACAAGCGCATGCCCCCAGAAGCAGTAGATCTTGTGTCAAGACTACTTCAGTATTCTCCAAGTCTAAGATGCACTGCTCTCGAGGCCTGTGTCCACCCATTTTTTGATCAACTCCGTGATCCTAATGCTCGTCTCCCTAATGGGCGCCCTTTGCCTCCTCTATTCAACTTCAAGCCTCAAGAGCTGAAGGGAGCAACTTTTGAGCTTCTGTCCAGACTGATACCTGAGCATGCCCGAAAACAATGTGCTTTTCTAGGTATCTAGATAAGGCACACCAAGGCAAATTCGTTTGCAGCAAGACTGTACTGTTGTAATGCTAGCGAAAAAATAGGNACATCCTAGTTTGTTTCCTCGAAATAGTTCCAACACTGCTTTTTCTGGTTTTTCAATCTGGCACATTACACTC	720
Ctg153	GGGGACTTCCACTTCCGTGGACGGCGCGCTTCTATACTAGTGGNATCCSYYKGGAYTRYKWGGTAGATTACTTAGCGTGGTACCGGGWMGATTTGCCTGATCAAGGGAGTGGGCATTTTGCGGAGACCGTGCAAAAGTTGAAGAACGCTGAAACCCAGTATGCTAATTGAGGCTTTGGTTCCTGATTTTCGTGGAGACTCCAGCTGCGTAGAGAAAGTTGCAACATCAGGATTAGATGTTCTTGCTCACAATATTGAGACAGTTGAAGAGCTTCAGAGGGCAGTGCGGGATCATCGTGCCAATTTTAAACAATCTTTAGATGTTCTAATGATGGCCAAAGACTACGCTCCTGCTGGAACACTTACAAAGACTTCAGTAATGTTAGGTTGTGGGGAAACACCCGATCAAGTTGTGAGGACAATGGAGAAGGTGAGAGCAGCAGGTGTTGATGTGATGACATTTGGTCAATACATGCGTCCTTCGAAGCGCCATATGCCTGTATCTGAATACATTACTCCTGAAGCTTTTGAGAAGTATCGAGCTCTTGGCATGGAAATGGGATTTCGATATGTGGCTTCTGGTCCCATGGTCARGTCGTCATACAAAGCCGGTGAATTCTACATCAAATCTATGATAGAATCARATCGGGCCACTTCTTCACATCTTTCTGCCTYTTGAATAAGTGGGTTTGTTTCCTACCTTGTCGT	707
Ctg154	CACCGTTGGTGGGCGGGCCGCTCTTAAAACTAGTGGNATCCCCCGGGCCTGCATTGGTCTCAGGAAATTTGGTTGTGAAGTGTTTCAGCATCATGGCTTCATCTGTTCTGATCTCTGATACTGAGCCTTGGAAGGATTTGAAGGCCCATGTTGCGGACATAAACAAAACCCATTTGCGTGATTTGATGAATGATGTTAAGCGGTCCCAGTTAATGACGGATGAGTTTGATGGGATACTATTGGACTACTCACGGCAACGTGCCACACCTGAAACTTTGGAGAAGCTTTTCAAATTAGCAGAGGCTGCGTCCCTCAAAGAAAAGATTAACCGAATGTTTGGTGGAGAGCATATAAACAGCACAGAAAATAGATCAGTGCTTCATGTAGCTCTACGTGCTCCAAGGGATGCAGTTATACAAAGTGATGGGAAAAATGTGGTCCCAGATGTTTGGGAAGTTCTGGACAAGATCCAAAAGTTCTCTGATAGTATTCCAAGTGGATCTTGGGTTGGAGCCACAGGAAAAACCCTGAATGATGTCATTGCTGCTGGTTTTGGGGGAACTTCTTAAGGACTCTGTACGTCACACAAATCTTCAAACAAACCCTAAGCTTTTTGAACATAAATGGGTAAGCACCTCCATTTACCCTGCAATGTTGAACCCAATGGATCTTCACAAAATTATTTATGGTTCTAAC	696
Ctg155	ACAACTAGTGGNATCCCCCGGNGCTGCTTGTAAAAAATAAACAAAACAGATTAGTTATTGCATATTGGATGCCCAGACTAGCAAATACAATCTTTTGGCCATACAGGAGTCGGAATACTCATATTACAAACCAGAAAATGGAGAAAACATGTACTGGGGGACAGCATATGTAGAAGGTGAAGATGGAGAGCTTTCATGGTTCAATGCTGGTGTGAGAGTGGGTGTTGGGATTGGCTTGAGCATATGTGTCGGGGTTGGCATTGGAGTTGGGTTGCTCATACGAACCTACCAAGGCACCACCCGGAACTTTAGAAGGCAGCTACTGTAATTTAAATTTCCAAATATTTTCATTTTAGCTACAATCCAATGCCAGATAAGTATTAAGTGGTTTCTCACATATCCCTTTTTGGATCAAGGTTCATGTCTTATCTGAAATAATAGGGTGATTTGTTTCAAATGTAAACATACCATAAAGGCAACAGGTTCCCAAAACCTGTTTCTGAATTGATAAGAGTGGATTTTTGGTTGAATGGAATGTGACCCANCTTTTAAAAATAAACCTTCGTAATTATAAAAACATCCATATCACACACTTATCCCTGGGGGG	607
Ctg156	ACAACTAGTGGNATCCCCCGGGCCTGCAGGGNAAAAAGCTGCTCGAGCGGTTTGTGAGTTGATTCCTTCCACAAAGAAGCTTAGAGTCCTCCATTTTCATAATAATATGACGGGAGATGAAGGGGCAATTGCTATTTCTGAGGTTGTGAAGCGTTCTCCCCTATTGGAGGATTTCCGTTGCTCCTCCACTAGGGTAGGCTCTGAGGGAGGAATTGCCTTATCTGAAGCACTTGAGACTTGTACCCATCTAAAGAAGCTGGATTTGCGGGACAACATGTTTGGGGTAGAAGGTGGAGTTGCATTGAGCAAAGCTCTCTCCAAGCATGAAAGTTTGAAAGAGGTTTACCTTAGCTACCTGAACTTAGAAGATGAGGGTGCAGTTGCAATTGCTAATGCTCTCAAGGAATCAGCTCCTTCACTTGAAGTCCTTGACATTGCTGGAAATGAGATAAAAGCTAAATCTGTTCCTGCTATTGCAGCTTGTATAGCAGCAAAGACACTTCTCACCAAGCTGAATTTGGGTGAGAATGAACTTAAGGATGAAGGTACTATTCANATCAGCAAAGTGTTAGAGGGTCTTCCCCAGTTGAAGGAAGTTGATATGAACACCAACTTAATCANAAGAGCTGGGGCTCGGGTGTTGGCGCAAGCTCTGGTTCAAAAACCGGGTTTTAATTGCTTGACATCAACGGAAATTTCATCTCTGATGAGGGCCTTAATGAGGTGAAGGATGCCTTCAAAAAATCTCCCTGTTTGCCTGGGTCCTTTGGTGAAAAATATCCCGAAGAAAAAATGAGACGGTGAGATGCACAAAAATTCTAAAAGGTGAAGGCCTTGAAGATTATTGGATACAAACTGGA	860
Ctg157	TGGGGAACTCCCGCGTGCGTGCGCGGCGCGCTATAACAACTAGTGGNATCCCCCGGGCCTGCAGGGGACTACAAGGACACTGGAGTGGCCGATGAGGACTTTTACGACGAGACTGGCGATGCACAGGGAGGCCTCTACTCTGCCCGTCACACCCGCCGGGTCAACATCTCCGCCGTCAAACCCGAGCTGCTTTCCCAACCCCTGGATAATAACCCCTTGAGTCAAACCAACATGGAAAATGACAATGCTGCTGCTGCTGATGCCGTGGGACCCACGGAACCCGAGGATTTCGGATTCGACACGGTGGAGGGCTATTACAGTGAGGTTAGGCTTAGGTATGTGAAAGGAGTGCAGCGGATGATTGAGCTCCAATGTGAGGCTTTGGTTAGGGAGTTTAAGGTGAACCCTTTGATTTGTGGGTTGTCTGGGTCCATTTGGCTACGCTTTTTGGCTTGGACTCGTGTTTTTCAAGATGATTGGGGTGACCGGACTTTCGATGACGCTGAGATACGCCAACAAAGGGAACCACCCCGAAATTTTAAGCCACGCTCTAAATACAGAGACGAGCCTCACACAAAGTTTGGTCNACGAGCCATAATGATATGGTTTATGTCCTTGAGAACACTATACCCTTATCTTATACTTTAGCTTTTTCTTTTTGGGCTGTCATTTTTCCAGGGAGCAATCCTACCGACAAACTTATTAA	706
Ctg158	ATGACCATATTGTTGGCTGGAGAACATCATCTATTAGACGTAACAGTGAACTGCCAAMGTGGGAGGATACTGTTGATGAAAAATATCCACATATTGTTTATGAAGAACATTGTAAGGCYTATGATGCTGAGCAGTGCGAGCBTACTTCAGTGGAAAATGATGGCTCTGACAAGCTTGAAGTGGAACTATTGACAGGCCTATCTCGTGTGTGCTGGGAAAAAGTAGATGTTAGCTTCCACTGCAGCAGACATAGATTTGCTGCTCATAGTGTCATTCAGGTCAAAGATCAAAGCGTACATATAGAAGGTGAAGATGTCATACGTCATATGATTGATCGTTTCCTCAAATAGAACCTAATGACCACGAGATGAATTGTCGATGCAACTTGGGCCCGACTCTGCGGTAATTTCAGTGATGGATGCTACAATGAGTAATGCTGCTGCTGCTGAGTGCTGAGAATTCCACGATCTGTGCACACCATTAAATTGTATCTGAAAAATTGCCAGCCAAAAAGCAACTGTATCCGAATTTTATTGCTGGGTTTGCAGCATGCAGTTGAAGGCAATCTTTCATCTCAATCTCAATAACTGAAAATGCCTTGCACAAAATGTAAAATGTGTTTCCCACTGTATATTATTATAAAATGCAAGCGTCACATTCGAAATCA	667
Ctg159	AACTAGTGGNATCCCCCGGGCCTGCAGGGNAAAAAATTCCTCAAACTCCAATCTTTGAAGGGAAATTTGTCAAATCAAGGAGCTAGTGTCTCTGAGTCACCTGATGTTCTGGAAAGCAAGGCATCATTATTTCTGGCTGATGAAGACAATAATTTTTTCAGAGATGGTGAGCTCAGTCCACGGCTTACTAATTTAATCAAAAGTGGAGTTGTCCCAGAGTCTCCTATCCATAATAGTGGACTATCAAATAACACAGATGAGTATCTAGAACCTGACCAATTACCTGTTTCACCTGCCCAATTACATACTGGAATACTATTGAAGTGTTCAAGTCCTGGGAAAAGTGAAAAAGTCAATATGAGAGGCAATGCCTGTGGAAGAAATGTCTCTGTTTCTCCTGTTGATAATGAAATTCAAACTCCCTTGCATAACAAGGGTGAAACTGCAAGCATAAGAGGATGTACTTCCACATCACCAATTATTGATAGAGCCCAAACTGTTTTAGCAGACCTTACAAACAATAGCTGTGGCAAAGATTGGCATTTAAGTTCTGGAGACAAGTTGGAAAGT	570
Ctg160	AACTAGTGGNATCCCCCGGGCCTGCAGGGNATTGGTGACAGGGAACACCAGGNAACGGGGGAAGACAACAACTTCGTCCGCCTTAGCAGAGGCGACACAGCTCCGCCACATCAACGTGGGTGATTTGGTGAAGGCCAAGAATCTCCATGATGGCTGGGATGATGATCTAGACTGTTACATCATCAACGAAGACCTGGTATGCGATGAGCTTGAGGATACAATGGAAGAAGGAGGTAACATAGTGGACTACCATGGTTGCGATTTCTTCCCTGAGAGATGGTTTGATCTTGTGGTTGTGCTCCAAACTGACAACACTGTCTTGTATGATCGCTTGACTCGAAGAGGGTATTCAGAGTCAAAGCTCTCCAACAATATTGAATGTGAAATATTTCAAACTCTGCTTGAGGAGGCAAAGGAGAGCTACCCGCAAGATATCGTTCTTCCCTTAAAGAGTGATAGCATTCAAGACATTTCGACTAATCTTTCTACTTTGACAGAATGGATCAGGAGGTGGCAACCATCAACTTAGTTTCCCATGATTCAGTTTTGCTTGAAGGTGCTTGTTGGTTAAGTTGGGTCATGCTTTTGAGATGAATTTTTCACGTATCATTATAACATTTGTATTCACTCTCATCAGTTTTACCATTATGTGATTTGAATCTCTCTTGAATTG	673
Ctg161	GCCGCTCTANAACTAGTGGNATCCCCCGGGCCTGCATGGCAAAAAATGTCAATCTGCCTGGTGTTGTGGTGGATCTTCCTACACTGACAGAGAAAGATAAGGAAGATATTCTGGAATGGGGTGTGCCCAACAAGATTGATATGATTGCTCTTTCATTTGTACGCAATGGATCAGATCTTGTTAATGTCCGTAAAGTTCTTGGACCCCATGCCAAGCACATACAATTGATGTCAAATGTTGAGAACCAGGAAGGAGTTATCAACTTTGATGATATATTGCGTGAGACTGATTCATTCATGGTTGCCCGTGGTGATCTTGGAATGGAAATTCCAGTTGAAAAAATCTTCCTGGCTCAGAAAATGATGATATATAAGTGTAATCTTGTGGGGAAGCCTGTGGTCACTGCCACTCAGATGCTAGAATCAATGATCAAGTCTCCGCGGCCAACCCGTGCTGAAGCCACATATGTACCTAATGCTGTGCTTGATGGCACTGATTGTGTCATGCTTAATGGGGAAAGTGCAGCTGGGTCCTATCCTGAACTAGCGTGTAATATCATGGCTCTAATATGTATCGAGGCAGAATCTTACCTGGATCACGGCGCTATCTNTAACGAGAT	619
Ctg163	NGCCGCTCTCACAACTAGTGGNATCCCCCGGGCCTGCAGTGGGAAATTGAGCAGACAAAAGACTTGATACAAAGGTTGGGTGCTGGAGCAAATTCCGGCCGTGCTTCTTCCGCTGAAAAGAAGCTGGAGAAACTTCAGGAAGAGGATCTAATTGAAAGGCCATTCCAGAGGAAACAAATGAAGATCATGTTTCCTGAGAGGGGACGAAGCGGAAGATTTGTTGCAACAATAAAGAATCTGGAATTCGGCTTTGAGGATAAGGTCCTATTTAACAGGGCAAATCTTGCAATTGAAAGGGGAGAGAAAATTGCCATTATTGGCCCAAATGGATGTGGAAAGAGTACTTTGCTGAAACTAATAATGGGTTTACAAAAGCCAATAGCAGGTGAAGTTGAGATTGGCGAGCATAATGTCCTCCCAAACTATTTTGAGCAAAATCAGGCTGAGGCACTTGATTTACATAAAACAGTGCTTGAGACTGTACAAGAAGCTCCACAGGACTGGAAACTTGATGATATAAAGGGTCTCCTTGGGCGTTGTCATTCAAATCTGATATGCTTGATACAAAGGTTTCCCTCTCGAGTGGTGGCAAAAAAGCACGCCTTGCCTTTTG	613
Ctg164	AACCTTAACCCTAGCAGATGTTTGCAGAGAGCATGGACTCTTGATGATGAATTTTGCCACTGGCTGCATATTTGAGTATGATGSTRAACMTCCSGASGSTTCGGTGGASKKGGMYKCWCYKAAKAGGACWARYSSAATYYYYYKGCGYTSSWTSTATTCCAAAACCATAGKCCATGGTGTGAGGGAGCTGTTCGAAAGAATTTGACAATGTTTGCACGCTCAGAGTGCGAATGCCCATCTCATCTGACCTGAACAACCCTCGTAACTTCATCACTAAGATTTCTCGTTATAACAAAGTGGTTAATATCCCTAACAGCTTGACCATCTTGGATGAATTACTACCCATCTCTATTGAGATGGCGAAGCGGAACTTGAKAGGTATATGGAACTTTACAAACCCTGGGGTCGTTAGCCATAATGAGATTCTGGAGATGTACAAGCAATACATTGACCCAAAGTTTACATGGGCRAATTTCACAATTGAAGAGCAAGCCMAGGKTATARTTGCAGCTCGAARCMACAATGAAATGGATGCATCCAAGTTGAAGAAAGAGTTCCCTGAGTTGCTACCARTCAARGAGTCGCTGATTAAGTATGTYTTTGAACCAAACAWRACAAACTCCACACAATAAGCAAATCTCAGTTATAGACCTCAGGATTAACCTCTGCCTTCCGCATTAGGTGATATGCTATAGATTACCTCAATTTAGTTTAATCAGTATCAGTCATTATTCATTCTTAGCCTTGTCTCATTATTTCTTCT	763
Ctg165	CTAACCCCCAATCCCCACCCTATCTCCTTCCAATTCACAAATAATTATTTTTCTTTTTCAAATTTCCTTTTGTTTCTCTAAAAAGGCATTTTTCTTCTGCTTTGTTTTCTTTGTGAAATTACATTTCTAACTCTACAAATCCCCACTCTGGCGTTTTAAAAAAGAGTCCTCCGGCACCTGATTKGMCGCGTWYKTMCMMCKRSWRCGAATCCCCACKTGRCKGTTTTGCCCACTCTGGCTTTTTTCCATTTCGAGGTTCGTTCGCTGACGTGGCATGGAGTTTTAAAATCACATCTTTCAAAACTTAAAGATGAGTTTCCAACAAAGCCATAGCCGTAGGATCGTGCCACCTGGCGCATCCAGAAAGCGAAAGGAGAGACAAGCCAATGCCTCGTCCAACGGCTTTAAACAGCCGGCTCCAAAGGCTCCAACCCCAAGCCAAACGACAGGCTCCGGCTTTCTCGYCGAATCGGCTGCTGGCGGGCTACATGGCCGTATGAGTATTTAACGAAGGGCACGCTGTTCGGTCAGAAGTTCGACCCGGCTCGAGCCGAGGCGGTGCCTCTGATGAGCTCGTCAGCCGAGCTGAGGAGGGGGAAGCCGGTCGAAGCCGGGAAAGTCGGGGCGGGCTCAGGTTCGGGTGTGGGTGCGGCGCAGGAGAGGTACGCTGAGGTGGCGAGCATGTTGAAGACGGATGGGGCCCACATTCCAGGGATTGTGAACCCGACGCAACTGGCGAAGTGGATTCAGATGTGACAACAGGGATATATATAACGGGCCTTGTGTTGTTGCGTAAGTTGGGGACGTGGCGCTTGGTGATTGGCTGGATGGTTTTGGTCCACGTCACCCTGTTGGTGTAGTAGT	864
Ctg167	TCCTAATAACTAGTGGNATCCCCCGGCGCTGCATGCAATACTGCACGAGGCAACCTTATCTTCGACCACGCCTACGACTCCTGCATACATCTATACGCTCTCTCATGGCTCCCTGGAAGCCAACAGACCAGTCAATGAGACCCATAACAGCTCTCATAGAATATCGTGAAGGCTGAAAGCTAGAGTGGAGGTCCTCCAACAATCTCAAAGAAACCTTCTTGGGGAACATACGGCCCCACTGAACACAAACGAGCTTGAGCAGCTTGAGCATGAACTGGAGGCATCCTTGAACCAAATTAGGTCAACAAAGACTCAGTGTATGCTTGATCAGCTTCGTGATCTCCATAACAAGGAACAAAGGCTAGGCGAAGCTAACAAAGCCTTGACGAGGAAGCTGGAAGAAACTAGTGGGCAAGCGCCACCTCTATTGGCGTGGGAAGCTGCTGGCCATGGCAACAACACTGTGTAAGATACTGGCCTGTCTGATGATCCTCACTCACAAGGCGTGCTCACATCCATTGGGAAAACAACTCCACTTCCCAAATCGGATACACCCACTGGGGGTCACACCATCATGAACAAATGAAT	588
Ctg168	GCCGCTCTNACACACTAGTGGNATCCCCCGGGCCTGCAGGGATCCAACATTCTTGACACAGGCTTGATCGTCACACCCTCTCCATCCTCATTGCGCTATGTGATTTGGGTCTCAACCCTGAGGCGTTGGCTGCTGTTGTCAAGGAACTCCGAACAGAACTGGTTCCCCTTCCGCCATCAGATGCTGCTCATGCTATTCCTTAAACTGGACCTATCCAAGAAGGTTTTACTTCAGTCAATGAAGTGGAAGCAATGCGTCTGAAGAATGGACTTATTTGGGCTAAAAAGTCAAGATTATCTTGCTTATGCGTTAAGGGCATTCTCAAAGTGTAATCAATTTGTTAAAGGGCAATCAACATTCTCCGCCATGCTTGTTTTCGTTTTATGGATTGACAGACTTTCAAGTCATTCAAACTCGTCATGTGTTTCGTAATGCAAATTGGCTAATCGGAGTCATCNNA	460
Ctg169	CATTTCTGTGAGTTTGAGCCTGAAATATGGACACTGGGGACCGATCGTTTCTAATCTATGTGGACAACCAACTTGCTGAGCCACAAGCCGACATAATCATGTGGAGTGGTGGAAATGGGAGACCAATCTACAGGGACTACGTCGTGTTCATGCCTGCAGGCGCTGATCAGAAGAAAGTTAAGCTCTTTCTTGCACTGCAAGCAAACCCAAGAGATTGGATGACTAAATACAATGATGTACTCTTGAACGGCCTTGAACTCTTCAAACTAAGTGATACAAATGGTAATCTCGCCGGACCAAACCCCGACCCACCTCCACCAAAGCCGGTGCAGCTGAAAACCCCCTCAAAACAGTCGAAGAAGAAGTCAACTCYTATGCTTGCCACCGTTGCTGGTGCAGTTTCCGCCATACTSGTATTATTCTGTGTCCTCGGATTCTTGGTTTTCAGGCGAAGAAGAAGATCCAAGGATACTTTTGATGTACTGTCCGGTTTGTGTCGTGAGTTTTCATTGTCCGAGATCAAAGCCGCCCCCAAAAACTTCAACCAGGATTTCATTATCGGTGTTGGTGGGTTTGGCCACGCGTACAAAGGGAGCATCGATCAGGGCACAAACCCAAGTCGCAACATAGCGGGGCAGGAGATTCGAATTTGAGCGATAAGATGAAGGGTGAAGATGACGTGTGGCTAAAGAGTGAGAGTGATGCAGGGTTTATTAGTTGTAGCTGGGAAGATTCGTCGGAGATGAAGGAGAGCAGAGTGACCAAACCAAGTAGTCAGCACAATTCTTCTACTAACGAATCCATGAAAGGAATGTCTGGGACTGTGTTCTCTGAGATCAACGATCCCAGTGGACGATGATGATTATCTGTGCAAATTAATATTCTTAATCATATATGGTATAGGGCTTGCGTGGAGTTGTATATCCATATGATGCAATTGTAAATATATTTGTAATTTTNTCCCTTGTTTTTAACAAAAGCAGACCCGGGGGATNCCACTAGTTTTTAGAGCGNGCCACACCCAGGGTGGAGTCACC	1037
Ctg170	GNNTGGCGGCCGCATCTCCCCACTAGTGGAATCCCCCGGGCTGCATGGCGAGCACCTCAACTAGTGGATTCGGGAACTGGGTCTTATGTCCTAGATCCTGATTCTGAGACCTACAACAAACTGAAGGCCACTATTCTAAAATGTAAATCAATTAAGAGCTTGTCAGGGTTTTTGGAGGTTGCTCCCCGTTGTCTTCCCGCTTTTTACCCAATATGCTCGAACTTGACATCCTTGAACCTCAGCTATGCTCCAGGGGTTCATGGCAGCGAGCTGATAAAGATAATTCGCCACTGTGGGAAGCTTCAGCGCTTATGGATACTAGATTGTATTGGAGACAAAGGACTAGGAGTTATCGCCTCAACTTGTAAAGAATTGCAGGAATTGAGAGTTTTTCCTTCTGATCCATTTGGAGTTGGACATGCTGCTGTAACAGAAGAAGGCCTTGTTGCCATATCCGCTGGTTGCCCCAAGCTTCACTCTTTGCTTTACTTTTGCCAGCAGATGACTAATGCTGCCCTCATCACTGTGGCCAAGAACTGCCCAAATTTTATACGTTTCAGGTTGTGCATCCTTGACCCCACTAGACCTGACGCTGTCACCATGCAGCCACTGGATGAAGGTTTTGGGGCAATTGTTCAGGCATGCAAAAATATTANGCGGCTGTCACTCTCCGGCCTTTTGACCGACAAGGTTTTCCTTTACATTGGAATGTATG	715
Ctg171	TGGNGAATCTACCGTCGGTGGCGGCCGCATATACACTAGTGGAATCCCCCGGGCCTGCATGTAAGAGTTTTGCCATTAAGTTTCCTCGCCTGTTCTATTGCTGCAAAGAGGCATATAGATTCAAGCACAACAATTTTAGATGTTCAAGGCGTGGGTTGGAAAAACTTTACCAAGTCTGCCCGTGATCTCATGGTACGGCTGCAGAAGATTGATAGTGACAACTATCCTGAGACACTTTGCCGAATGTTTATAATTAATGCTGGTCCTGGTTTTAGGATGCTCTGGCCTACAGTTAAAGCATTTCTTGATGCTAGAACAACTGCGAAAATTCATGTTCTGGGTAACAATTACCAGAGCAAATTACTTGAAATAATCGATGCAAGTGAGTTGCCAGAATTTCTGGG	404
Ctg172	TGGAGACCTCCCCCGCGTGGCGCGGTCCGCTCCTATAACTAGTGGAATCCCCCGGCGCTGCACTGTTTTTGCATGAAATTACCTATATATTGAATGATCTCTAATCATCCATGTATATTCACAAAGCATCTCTAAGATTACATACTACTCACATAAAACCCCATAGCAAAAGACAAAAAGGCCTACACCAATATAACAAGATTTACAAATGTGTCTGCTCTCTCTGCATGAATGTAAAGAAATGACCTCATAATTCTATAGACGAGACCAACAGCCTCGGTAACTCTATTGCCAAAACCATCATCACCAGTCCCGTACCACATCGTTTGCTAGACATGACTGCCTTGAATTTACAGATAATACCTTCAATGCTTACTATCTGAAGTCTTGCTTCGCACAAAGCATAAGCAATGTCAATGCCAGATCTCATACTTGGAGCACTTGACACCGTACAATGTGACTCTTCAAACCACTTCGGGCCGCTATACTTGACCATAAATTTGAGACGACAGTTCTGAAATGACCTTGACCAGCAATATTTGCCCAAAGGTGAGGGTTGCCTCCTACAGGTTTATCCTGACTTGAAATATCCACTTAACTGATGCTCCTGTTATTACAAATAATGCAAAACTTCCC	636
Ctg173	CAAACCCTAAGCATCATCACTCTCGTTTTCCTCAAATCTCTTCGTGAACGATCCAAACAAAACCTCGAAATTCTCATCAATGGCTTCAAACCCTAAGGTCTTCTTCGACATGACGATCGGAGGCCAGCCTGCCGGCCGCATCGTCATGGAGCTCTTCGCCGACACCACCCCCCGCACCGCCGAGAACTTCAGGGCTCTCTGCACCGGAGAGAAGGGCGCTGGCCGCAGCGGTAAGCCCCTGCACTACAAGGGCTCCTCCTTCCACCGAGTGATCCCAGGGTTCATGTGCCAGGGAGGTGACTTCACCGCCGGAAACGGCACCGGAGGCGAGTCGATCTACGGCGCCAAGTTCGCCGATGAGAACTTCATCAAGAAGCACACCGGACCTGGAATTCTGTCCATGGCCAACGCTGGTCCCGGGACCAACGGATCTCAGTTCTTCGTCTGCACGGCCAAGACCGAGTGGCTCGACGGCAAGCACGTCGTGTTCGGTCAAGTGACCGAGGGGCTCGATGTTGTGAAGAACATCGAGAAGGTTGGGTCGAGCTCCGGCAGGACCTCCAGGCCAGTGGTGGTTGCTGACTGCGGCCAGCTCTCCTAGACGAGTCCGTTTACTCGGTGCTCTGACGATGATGGAAACGTCATCGTTTATCTCTCTGTTATTATGAGTCGGTCTGCCTTTACTTTTTCGAATTTCGGTTTTTAGTARGCTGGGGTCTGATTAGGGTTTGGTTTATGGACCTTATTATTATCACTATGGTCGTCTTCCTTTTTTTTTTGGATGTCTAATTGCTCTGCTGTTTCTGATCTGAGACTCTTATTTTGTGATAAACTGAGCTGTTATCCTTAAATAAAATAGGTTTTATTCTCCNN	873
Ctg174	CTTTATCGGGGTTGTTCATGAAGGAATGTGGTTCCTAAAAGGACTTGGGACACAGCGTGAGGTAATGAGTGAAGCCTATTCTCCCGAAGCTAATACCTGGACCCCCATTAGTGAGGGGATGGTTGCTGACTGGCGCAACCCGAGTATTTCTTTAAATGGGCAGCTCTATGGTCTGGGTTGCCCCGATGGGTGCAAGCTTAAAGTTTATGATAGAGTAACAGATTCGTGGAACAAATTTATAGATAGCAAGCTTCATCTAGGCAGGTCTTTTGCTTTTAAGGCTGCTGCACTTGTTCCCCTTAACGGGAAGCTTTGCATTATTCGTAATAACATGAGCATCAGTTTAGTCGATATTTCAAGTCCGGATAAACCTGTAGAAGGCAACCCTCACCTTTGGGAAAATATTGCTGGTAAAGGTCATTTCAGAACTCTCGTCTCAAATTTATGGTCAACTATAGCGGCCCGAACTGGTTTGAAGAGTCACATTGTACACTGTCAAGTGCTCCAAGCATGAGAACTGGCATTGACATTGCTTATGCTNTGTGCGAAGCAAGACTTCAGATAGGAAGCATTGAAGGTTTATCTGTAAATTCAAGGCAGTCATCTCTTGCAAGCG	616
Ctg175	TTTAAAATCAAAGGATGAACAACCATATACTTAAATTCATACATTCCAATAACCACCAAACCCTTTTACACACAACCATTATAGCTCAGTACAGCTTAAGTATTTTATATAGAAACTTATTTAAGGACATACAAAGTGACGAAACATGAAAAGCTAAGCAAACAGGACCTGTGAGCTTGAGGGTGTCAAGTCAGAGAAACAATCTGGGGAATCGACCACATTCCATCGAACACCAAAGCACCACTTCTTCTCACAAGTTCCTTTACGGCTAACCCTTGAGATGTGACCCTCAGCAACATGAAGGTTCCTACCCACAACGTATATCCTGCAATCGCAGGCATTCACAGCAAAGGGTTTACATATCTGCTCTGGCAAAGGGGGCCCTTCTATTGCTTCCCACTTATCAGTATCCGCATCATAAACTTTAAGCTTCATCCTTTCAAGCTCTGCGACCACAAACAAATGGCCATAAATCACCACACTTGAACCTGTCCAGCCTTCTCTCAGTCCAACAGCCATACTCTCCCAATTATTAGTTCTTGGATCATAAACCTGACCCCTGGGAGAGACATAGAAAGGCCACAACCAGCCTTCGGTAACAAGAAGCTTTCCATTGA	617
Ctg176	GAACCTGACGTTACCCGTAGAACGCCTGATTACTTCCTCTGAATCTGCTACATGCCATAACTGATTCAAGATACTCCGCTTTTCGGCCTCTCTTCTCCCCTTTTACATTGTCAAGGACTTGCCGATCCTCCACACAAATATTTCGCATCTGCTGTGATCTGGGAGCTTGAGGGGGTCAAGTCANANAAACAATCTGGGGAATCGACCACATTCCATCGAACACCAAAGCACCACTTCTTCTCACAAGTTCCTTTACGGCTAACCCTTGAGATGTGACCCTCACCAACATGAAGGTTCCTACCCACAACGTATATCCTGCAATCGCAGGCATTCACAGCAAAGGGTTTACATATCTGCTCTGGCAAAGGGGGCCCTTCTATTGCTTCCCACTTATCAGTATCCGCATCATAAACTTTAAGCTTCATCCTTTCAAGCTCTGCGACCACAAACAAATGGCCATAAATCACCACACTTGAACCTGTCCAGCCTTCTCTCAGTCCAACAGCCATACTCTCCCAATTATTAGTTCTTGGATCATAAACCTGACCCCT	551
Ctg177	TGGAGACTCCACCGCTGGGCGCGGCCGCTCCTATAACTAGTGGNATCCCCCGGCGCTGCAGGGAGAAAATGGCGCTTTAAACCCCAAAAAGCAGGATTGGTAAAACCCTAGAAAGCCACAGAAATCAAAGTCAGTGTCTTCTGTGTGGACTACGAGAGCTCTTCCTAGCTCTTGCATTGTTTTGCTAGTAGAATAGGAATGAAAGGCAAAGAGTGGTATCGATCACATACTTGGCTTCAACATCAGAATCGAGAAAAGGAAGAAGCCTGATTCAGCGAGCAAAATGGTGGCAGGGCTTACAGAGTTCACTGCAAGAGTTGAAAGAAATGGTGTTGACGAACCAGTTCTGGATGCAGAGAATGGTGAGGAGCTGATGCACGTTCAGCCTTGCGTTTCTATCCTCCTTGGTAATCGCCCTCCTGAATCCCCTGGCACTCTCTACATCTTCACCAAGAAAGTGGTCTGGTTGAGTGATGTGTGACCCGGCGACAGGTTCTGCTGTAGACTTCGTGGGTATATCACTGCGTGCTGAATCCAGGGACCCACAAGCTTACACCTCTACTTGTATTACACTCGGAGGGAAACTGATGATGACAATCATCAGTCCCATGGCTCACATTGCGAAT	626
Ctg178	TGGGGACTCCACCGTCGGTGGTCGGCGCTGCTCTNATAACTAGTGGNATCCCCCGGTGCTGCTTGGACCTAAGACAGGGGTTCGAAAAGAATCTTGTGACATGGAGTGTTCTGGTGAAGGTGTTGAGGCACTTGAGCGCCCACTTAAAAGGTGGCGGCTAAAGACTCAATGAACGTGGGAGATCGAATACATCTTCCTCTTTCTGTGCAAGAGTTCCCCAATGATAAACAAGAGTTGCCCAATGATAAAAAGGAGTGTTATTGTAGTGAAGAAGAAGTCACTTTTATCCGTAGCCTTGAGTTGTATAAGGATCCAGCCATTATCGTCATCAACAAACCCCCTGGAATGCCTGTTCAGGGTGGTATTGGCATCAAAAGAAGTTTAGATGAACTGGCTGCCGCTTGTTTAAGTTATGACTTCTCAGAACCCCCTCGGCTGGTACACAGACTTGACAGAGATAGTAGTGGTATCCTGGTGATGGGAAGGACACAAACAAGTGCGACAGTTTTGCATTCCATCTTCCGCGAGAAAACTTTTGGAGCATCAAATGATGAAATTGATGATGCAAAAAGAATTCTGCAAAGAAGGTATTGGGCACTTGTCATTGGATCTCCCAGACAACGAAAGGGTTTAATCTCAGCACCTTTGGGAAAGGTGGTTGTGGACAATGGTAAATC	677
Ctg179	CAGAATAAAGATGGAGAGGCTTAATTTTGTAAAGAATGGTGTGCTTAGATTGCCTCCTGGGTTTCGCTTCCACCCCACGGATGAAGAGCTGGTTCTTCAGTACTTGAAGCGCAAGGTGTTCTCTTGCCCTTTGCCTGCCTCTATCATCCCTGAGGTTGAAGTTTGCAAGGCTGACCCTTGGGATTYGCCAGTKGCAGAGCCCTGYGGTGCCWATGGACWAYYGGRTMCYCYGSCGCATRWKMTTGRAGARWAGMRGTGGWWAAAATGARGAGGAKCAAGTTCAACAACCCTGCAATGACCGAGTGATTCGGAAACCCAAGACTGCCAGGCCTGTTTTCTACGATTTCATGACAAAAGACAGGGCGAATTTGAGCCTCGCACCTTGTTCCTCCTCCTCAGGTTCCAGCGGAGTCACAGAGGTCGTTTCTAGTGATCAAKTGKWTGATCATGAAGAAAGCAGTAGTTGCAATAGTTTTCCTTACTTTAGAAGAAAACAGTAGCAATTTAGTCAAGAATCCCCTTAAATTAGTCGTCTCTGTACCGGTAATTAGGCTTCTGGTTGCTTTATCAGAATAACCATCTAGGAAATCCAAGTCTTGGGTCCTTTTAAGTTTATAATGCAGCAAAAGATGTCCACAGAAGAAAATCGGCAGTAACTTGTAGTCGGTAATATGAAGAGCAATGTGTGTGAACAGATGGTTNTATCGCTATGTAATCAAATCCCAAATTTTCTAATATCTAATGTCTCATTTTAAAAAA	759
Ctg180	CGCCTCTTGCCTAATTCGGCACGAGGGGAAGAGAGTATAACTCACAGCTTATATATAAAGGAGCACATCCCTTTTTTGCGAAAAAGGATCTAATAGCATCAGAGCAAGAATTACGACCATCCCCAGGAAGTACCATGTCTCGGACTCTAATGGCACTGAAGATGACTCCTCTGATCAGGCAAAGAAGAAACCTTTTGGATACTCAAGCGAAGGATGTTTTATTGATTGGACTATTGAGTAACTGGAATCGGTATCGGCTTGAAAAGTGGATTTGAGTTGGCTGGAATTGATCCTTTACAAGCAGGGAATGTCGTTCACCTGGTACTGGGGGTGGGCCTGACAATTGGATGGATATCCACTTATATTTTTCGAGTTTCAAATAAGGAAATGACGTATGCACAGCAAATACGTGACTATGAGAACAAAGTCTTGGAGAAGAGATTATCAAGGCCTAACAGAAGCAGTAACTAGAAGCATTGCTTGAACAAGTTGAGGAAGAGAAACGACGCCTAGGTGAGCATGTCAAGTAAAGAT	534
Ctg181	GTAAAACCCACCTCCCTTCTCTCGCTGATAGTCTTGCTGATACCGTTCCTTTTTCTGTTTAGTTTGAAACGTTTCGAGAATCGAGCGAGTACCCAAATCGTCAATTTCATATGAGGCGAGGAAATTGTAGCTGAACCAGTCTCGTTAAGTTCCAAATTAAGCTGACCCACAAACGTTTTACTCATGCTGGTCAAGCTTTCTTGATTGAAAGTCATTGTAACGATTTTTCATCACCAGAATTTGCGAAAGGAGACACCTTTAACATCAATTTGCAGCAATGGACGATGACGTTTCCAACCCAATGCGCCGAATGTCGAGTCGAACTCGCAAGGTTGCTTCGAAAATGACTGCTGCTCTTCAGAGTAGTGACAACCGCACGCAGGCTGCCCTTGCTCGGCTTGAAGCTTTAGAAAATGATAATGCGGGTTTGGAGATGGTAGAGGCTAATGACGACGATGAAGCTTCTCTTGATGATGATGACCAAGTGTATATACAAAAGAAGCACTCTAAGGGCACCAAGCGCAAAACTCGGCAGGCAAAAGCTCTTGAGGCCAGGAAGGCCCCAAGAACATTCCTTGAGCTTGTACATGAGGCAAATCTCGACTCCTTGCCTCCTCATGTTCCTTCCTATCTGAAGGCAGC	642
Ctg182	CCGAAGATTATCCACCGTGATGTGAAAGCTGCAAACATTTTGCTGGATGAGGAGTTTGAGGCTGTGGTTGGAGACTTTGGGTTGGCTAAACTTATGGACTACAAAGACACCCACGTCACTACTGCCGTACGTGGCACAATTGGTCATATAGCTCCAGAGTACCTGTCTACTGGGAAGTCTTCTGAGAAAACTGATGTTTTCGGTTACGGCATTATGCTTCTGGAGCTTATTACTGGTCAGAGGGCTTTTGATCTTGCTCGGCTTGCCAATGATGATGATGTCATGTTGCTTGATTGGGTGAAAGGACTACTCAAAGAGAAAAAGCTAGAAATGCTGGTTGATCCTGATCTCCAGAACAATTATGTAGAAGCTGAGGTAGAGCAGCTAATTCAAGTTGCACTGCTCTGCACACAAGGTTCTCCAATGGACCGGCCTAAGATGTCAGAAGTGGTGAGAATGCTAGAAGGTGATGGCTTANCAGAGCGATGGGATGAGTGGCAAAAGGTCGAAGTACTCCGCCAGGAAGTGGAGTTAGCTCCTCACCCAAATTCTGATTGGATTGTTGACTCAACAAAAAATTTGCATGCAGTTGAATTATCTGGTCCAAAGTGACCTTGGCA	620
Ctg183	AGGACGTGTGTGCTACCAGAGGGATCAAAAGATCCTTCTGCTGTGGTTCCTTTCTCGGTTAAGCAACATTTAGAGACCAAATATTCATACCTTGATGTTGCTTGGAAGGACAGTGGTGGTTCTTGAAAAGGAAAACGTAGTTCCAGAGCACAACTCTCCTTTCCAGGTTTACTACAGCTTCAACCCAATTTTTATGCTGGCAGAACCACTAATGTTAGTGTCTACATTTTTCTTCGTGTTTATGGCTAGTATAGCTTACCTACACATAGATTTTTCGATATGCAAGACATCATCTTGATTCTTCAAGATGATTAAGTGGAGCTAAGGAGCCAGGACGCTTGTATGTGAACGTTGGCAGTTACTCTGGGTCCTAAAATTTGAAATTACCCTATATGATGTAGGTTACCGTGAGATAAATTTTGCTGTGCATTGACCCTCTCACTTTATAAACCCTGAATGTAGCGTTATATTATGGACCTAGTCTTAGAGATACACAAGGATTCAAATGTGTTTTG	515
Ctg184	CACGCCATCAATAAGACCTCAAGGACTCGTTGGGCATTTCCCAAATCTTCATTGCCCCTCTCTCAAGTTTGCCCATTTGAGAACCAACTTCAATACACCCATGGCGACAACCCCCTTCCAAGTCTCTGCATCATCATCATCATCCACCATTGATGAAGAAAAGGAGGTAGCCTCTTCTGGGAGGGTGGGAGCCAATGACCTGCTGATTGTGGGGCCAGGAGTTCTCGGGCGCTTAGTGGCACAAAAATGGCGGGAGGAGCATCCTGGGTGTGAAATACATGGGCAAACAATGACAGTTGATCACCATGAGGAGTTGAGTAAGGTGGGTATTAATCCATGTTTGAAGGGGACCAAAACCACCCACAAGTTTCCTTATGTAATCTTTTGTGCTCCACCATCAAGAACCTCGGATTATCCTGGTGATGTTAGACTGGCTGCATTGAACTGGAATGGTGAAGGTTCTTTTTTATTTACTTCAAGCTCTGCACCATATGATTGCAACGACAATGGTCCATGTGATGAGGACACCCCAGCAGTGCCAATAGGGAGGAGCCCCAGGACTGATGTCCTTCTTAAAGCAGAAAAAGTAGTGCTGGAGTTTGGGGGTGTTGTTCTTAGATTGGCGGGGCTTTACAAATCAGATAGAGGTGCACATGTTTATTGGTTACACAAGGGGATCGTAGAAACTCGTCCAGATCACGTCCTAAATCTTATACATTATGAGGATGCGGCTTCCCTCTCTGTTGCAATCTTGAAGAAGAGATTACGTAACAGGATCCTCTTGGGTTGTGACAATCATCCATTGTCCAGGCAAGAAGTAATGGACTTGGTTACTAAAAGTGGGAAATTTTCARGAGTGTTTGAGGCTTTTACAGGAACTACTGATCCTTTGGGCAAGAGATTAAACAACTCAAAAACTCGTGAAGAAATAGGGTGGGAACCAAAATACCCCAGTTTCTCTCAATTCCTTGAGAGTATTTGAATTACGACT	991
Ctg185	AAAGCGAGGAGAGGCCCAGCTATGGGAGGCCTGGCTACGGAGATGAGCCGCCGCCGCCAAGGCCCAGCTATGGGAGACCTGGCTACGGAGATGAGCCGCCACCGCCGAGGCCCAGCTATGGGAGGCCCAGTTATGAGGGGGAGGAAAGCGCGGAGTATGAGAAGCCCATTTATGGGAGGAGCGAGGAGCATGATTTCCGCACGCCTGGTGGTTATGAGAGGCGCGGCGACGATGATGAAGCTGATCGTCCTCACTATGGTTCTCGTGAGGAATGCTATAGTCGCAAGAAATATGGAAATGACAACTCGGATTATGATGATGATGATGAGTGAATACAAATACGTCCCCACAAGACCCTCCTCCCCAAGTAGCTATAATGAAGAATGATCATCATCCCTGCCACCTTATGGGACGCCCGCCATTACCCATTGCCCTAAACCGACGCAAAATAAAAGGACTAAGCTATACTCAAATTACAAGGTACACCCTTATACAATTCTCCCACCACCATTCTTCAATTCTATTTTTCCCGCCCATCCCCATCGTTACAGTCACTTTACCCCCCCCCATTTC	573
Ctg186	GGCTACGGAGATGAGCCGCCGCCGCCAAGGCCCAGCTATGGGAGACCTGGCTACGGAGATGAGCCGCCACCGCCGAGGCCCAGCTATGGGAGGCCCAGTTATGAGGGGGAGGAAAGCGCGGAGTATGAGAAGCCCAGTTATGGGAGGAGCGAGGAGCAGGAGTACCTGCAGGCCTGGTGGTTATGAGAGGCGCGGTGATGATGATGAAGCTTGAGCGTCCTAAGTATGGTTCTCGTGAGGAAGGCTATAGTCGCAAGAAATATGGAAATGACAACTCGGATGAGGATGATGATGATGAGGAGAAAAAACGACGTCACCACAAGCACCACCACCGCAAGAGCTATGATGATGAATGATCATAATCCTTGCCCCTTAAGGGGATGCATGCCATAGCCATAGCCATACTTTGATGCTAAATAAAGGGTTTGGGCGTGTATTTYCTTTGAGTGGTATTCTCTATYACATGTYYGAGTATCCTAAGCTCTAMACTCAAATCTCARGTTYGAGTGTCTGGTGGTGTGTCAACTTGTGGCTTCTAAATAAATACCCAGACTTCTGGGTTTGGAGTGTCATGTTACATGCGTTTAT	588
Ctg187	NANGCACTACGTTTCCCSYGKSTGYKWYTGCKGCCTAAWTCCCAAGAAWCTCYYCYTCKTCTTCAGCTCCTCWGGGKGGKATWCTGTTTCTATCTGGACCCAAAAGCKTAAGCYCCAAAAATCTCACTCTCTGTTGGATATCAAGAAGATTTTGGTGACATTTCATCTTTACATGACTAAACTCCTACTCATCAAACTGATATAATAATTTATCTCCCCTTTTGTGTCTCTGCCAGTTCATTCTGGTTTCCCTGTCCCTAAACAATCTTTGACTTGTTTGAGCTGAGTTTGGACCTTCCAGTGTTTAAAATACATTTGTATTTACAAATCTGATCCCCTTGGAACTTCTGTTTTGATCAAAATGGGACTCTCAAGTCTACCAGCTCCATCAGAAGGAGTTCTATGTGTGCTTTTAGTAAACACAGCCCTGTCAATCTCCATTGTCAAAGGCATAATCCGATCAGTCCTGCATGTAGTTGGTATCCGTCTCCTCATCATCATCATCCTCAACGKCGTCCTCAGCATCGYCACCCCCMTTCAACAGACTCCAYTGAAATCGCCTCARAATCWTTTGARTTCCATCTCCASYCCATCSGCTAGTTGCATYTGAGRARAWCACGGAGCCCGAATCCCASCAATTCGGTTYGGACACTGKGTGGTAKTTTMAAAGCMRCCARAAMAYKAATKCC	689
Ctg188	TTTTTCTATCTTCTTTTGTCTTCGTGTTCATTTCTTTGTATAATTTGTTTCTTGTTATTATCAGAATTAATTATATCTCCTTTTTCTTTATTCACGCTTAGCCTTTTCCTCAAGGAATACTTCCTGATCCGGCTATATATTACAATTTAAGCTTTGAAATATTATGTCAATGGATTTGATGGCATCCGAACGTGTTTGTTATGTTCACTGCAACTTCTGCAACACCATTTTAGCGGTGAGTGTTCCATGCAACAGCTTACAGAACATGGTGACGGTGAGATGTGGGCATTGTGCCAATCTACTGTCAGTTAATATGGGAGCTTCCCTTCAGTCGAATGCTTTTCCTTCTCAAGATCCCCAGCTACAGAAGCATCACCTGAGCTCTGAGGATTCAAATAAGAGCTGCGGATCTTCATCATCTTCCAAATGCAGCAAGTTTAGTCATCCCTTTGAGTCTGTAGAGCTTCATGACCAACCAAGCATCTCTCCCATCCGCCCACCCGAGAAGAGACAGCGGGTTCCTTCAGCATATAACAGGTTTATCAAGGAAGAAATTCAAAGGATTAAAGCTAGTAATCCTGACATTAGCCATAGGGAAGCTTTTAGCACTGCAGCAAAAAATTGGGCACATTTTCCTCACATTCACTTTG	650
Ctg189	ATATCTTAGGGACATCAAGTGGTTTAGGATAGATAATCCCAAGGGTTCAAACTTGAGTTCTACTTTGACACCAACCCCTTCTTTAAGAACTCTGTCTTGACAAAGATATATCACATGATAGATGAAGACGAACCCATTCTTGAGAAAGCAATAGGGACGGAGATTGAATGGTATCCGGCAAAATGTTTGACACAGAAGCTCCTTAAGAAGAAGCCTAAGAAGGGATCTAAGAATGCTAAGCCAATCACTAGAACTGAGAATTGCGAAAGCTTCTTCAACTTTTTTAGTCCACCTCAAGTTCCTGAGGACGACGAAGATATTGAGGAAGATGCTGCGGAGGAACTCCAAAACCAGATGGAACAGGATTATGACATTGGGTCTACCATTCGAGATAAGATCATCCCCCATGCTGTTTCATGGTTTACTGGAGAAGCTATCCAGGGAGATGATTTTGGAGACTTGGAAGATGATGAAGACGATGACATTGAAGATGAAGATGATGATGATGAGGATGAAGATGAGGACGAAGATGATGATGAAGATGATGAAGACGAAGATGAAGGCAAAACCAAAAAGAAGAAGATTGGAAGAGCACAACTTGC	602
Ctg190	AAGAAGGGCAGAAGAGAATCCGGCAGCCACGATTTGCATTTATGACTAAAAGTGAAGTTGATCATCTTGAGGATGGCTACCGCTGGCGGAAATATGGACAGAAAGCTGTCAAAAACAGTCCCTTTCCAAGGAGCTACTATCGCTGCACAAATAGCAAATGCACAGTGAAGAAAAGGGTTGAACGTTCCTCTGAAGATCCCACAATTGTAATTACGACGTACGAAGGCCAACACTGTCATCATACTGTTGCATTCCCCCGGGGCGGAGTGATTGCTCAAGAATCTGGGTTTGCAGGCCACCATTTGGCGCAGCTGCCTCCAGTCAGCTCACACTTCATGTATTATCCTGCAATTCAACCCAGAGAAGGAGTTAGTCCTGTTAACTTGACAAGAACGACTTCGCACCAATTAGCATCCCCACGTGGTGATGATGAGGATGATGATGATCAAGCTGCAGGAGGAGGATCATCACACTGCCTTGATCCACAGACAACGGCAGTTCCTACAGATGAAGGGCTTCTTGGGGACATTGTACCTCCTNGGATGCGTAATCGATGAGATGGGTAAAACGCATTGATCTTATTCAAGCTTGGTCAACGTCGCCATATATATATATGCATGCATG	624
Ctg191	GGAAGCCCTAATCAGCTCATCTTCTGCTACAATCACATCATCCTCTTCTCCCTTTTCCATTTTCTCTCCCAGAAAGACTCTCCCTTTGCGACCTGTTCAGCTCCCCCTCGCCTCCAAAGGAAACGAGAACGAATCCAGTCCAAGTTCGGATTCCAAAGACATCAAAAATGTTCCAGTTCTTAGCAATCGCCATCTCTCCCTCTCACCACTCTCCAAGGATGCGGCAATGGGACTGGTGATGAGTGCGGCGACAGGACGAGGGTGGACTACAGGTTCTGGAATGGAAGGGCCTCCTGCTCCTGCTGGGATTCACACCCACTCAAGCACAGAGAATGTCTCCACTTTTCCCTGGTCTCTCTTCACTAAATCGCCTCGCCGTAGGATGCTTGTAGCTTTCACTTGTAACATTTGTGGGCAGCGGACAACGCGGGCAATTAACCCCCATGCATACACCGATGGAACTGTCTTTGTGCAGTGTTGTGGATGCAACGCATTTCATAAGCTCGTGGATAATTTGAACCTGTTTCATGAGATGAAGTGCTATGTGAGCCCAGGTTTTAATTACAAAGGTAATGGATGGGATGCTGTTAACTTCAAATATCTGGAAATGGATGATGATGATGAGGATGGCATGTNTCCCA	641
Ctg192	GGAAAAAGAAAAAAGAGGAACCTCCAAAGACTAAAAATACGACAGGAGCACATAACCAGYCCCTTGAGGTTAGAGGAAGAAGAAACCACTGGATCGCCCTTCGTTGTCTTGACGCTTGACTCTTGAATCTTGAGTAGTGACACTAGGTGGTTAGCTTTGCCAAATGGAGAAGGATCAAAAGGTAGCATCCGAAGACCCGAAGATAGATTTGTTTGAAGACGACGACGAGTTCGAAGAATTCAACATCAACGAAGAGTGGGATGAGAAGGAAGAAGGGAAAGATTCAGCACAGCAATGGGAGGATGATTGGGATGATGATGATGTCAACGATGACTTCTCTCTGCAGCTGAAGAAGGAACTAGAGAACAATGCTGAGAAGAGCTAGGTTCATGTAGTGTTGTCTTCCGTCCCTTTGAACTTCATAATCATAGTGATTTGGTACAATCGATTCTAGTTGACAGTAGTGCTAGAAACCTAGTATGCCTGTTATTTGGTGGGTGGCCAAACCCATTTCACTTGAAACTCATAAACGTGGTATTTACTGTTCTTGGCTAAAGAAAATTTCAGTTGTGTGAATGACTTTAATAACTGATGTGGTCTTGATCCCCTATCCCTTGTAGAGATATGACTATAATCTCTCAGTTATCATTGCCTGTTTTTGGATGTGGGC	670
Ctg193	ATTGTCTATAGCATTACCTTNGAATTCCAATTATTCAATAAGCATAGAAGTCCAAGCATATAGAGACACCATGATTGTCAAAATAATCATCAGCCACAAAAGATGTTAGGAAGACAGCTCTTGGTACCAAAAAAAATAAAATAAAAAAATCAAAGATACGTTGATGGACGCAGGCATTCCTCTCACTGTTGAAGACTCTGAAACACCAGCCATGGTCCTCCTAAGAGGGTTCTTATAACCTCTGGTGGGGGATTGGAGGAAAGAGGAAGCTAGTAACCAATGTAGACTGCTGCATTCACTATATAACAGTCGTCATTCTTATCTCCCATTTCTTCCACGCACACACCACTTGAGCATATCAGTCCGCCATCCACAACTTCAACTTTCACAATTTTTCCATAAGGAAAGACTGATTTGACCCTTTCGACATCCAGTGACGGTTGGAGTAAATGAGGCACACCCAGCTTGATCTCTAGTTTCATCTCCTCAAATGTAACACCAGGTATTGACCCTCTTCGAAACGCAGGGATTGAATTAGAGGAGATGGCATCTCTGCAAGCCCGCATTGCTGCAGCGGTAACGTCTTGCCCATGTTGGTCGTAGCCCACACCCATCTCCACGAACAAGAGCTTCATAGGTGGGGTTGAGACGCCGGTCTCACTTTGCTGGGCTTCCATGGAAGCTGATGAGGCTTTGATTTGGCGTGAGAACCGAGGGGCTCGAAGAAAGGACTGGTTTGGGGTTAGAGTGAGAAGTAGGTGTGAAGCTAGCGAAGGGTAATTCTTATTAGTATGAAAAGTAAACGCAGCAGATGAAGAAGAAAGTGGCAGATTTAGAAACAAGCAGGCCGTCATCTTCTTTGCCCAGAGCAAACTAATTTTCGC	884
Ctg194	GTGATTCAGCTCTACAGTTATTATTTTCTTCCACTGAGTTCTGAGTGCTCTGTTATGTTTGATTCCTTTTGATTGTTATGTTTAGGTGTTAATTCGCTGGGTTTAGCTTAAAATTTGGGTAATTTAGGGTTAGGTTTTAAGAATTTACAACTCTGATTAGGGTTTGGGGTTGGAGGGATTTCTTGTTCCTTCTCTTCTTCATGTTCAATTTTGGTGAATTTCAGATTAAATTCCTGAAATTGTGGAGTTTTTTTTATTTGTTCATCCTATCTTTCCACCCGATGTGTTGATTTTGACATATTTAGCCAATATCCGATTGGTTGCTAAAGTTTTTATTTTTTTGGGTAAATTGGTAAAATGTTTGTCTACCTCAATGTGCTTGGTCATGCTGCACTAGGTTATGAGCAATATTAGTTGGTGCTTTGTTGCCACAGTAGAACCTCATAGGACTATATAATGTGCTTGGTGATCGTTGTAATTATTTTTTTTTTTCAGTAATCAGTAATATTGTGTGCTTAGTTTTTTAATGGAATTTCTTCTTTGGTCGTTTATTTTTTATTTTTATGCCTATTTATGTTTTTATTTGATGCTCTAACATGTTTTCGTAATGTAG	613
Ctg195	CAAGCATACGCCTCTCTCTCCCCTTCTCTCTCTTTCTCTCTCTAGAAAAAAGAGAAAGGGAGGAGAGTGAATCTCATTTGTTGAAGAAGAAAACGGGCGAGTGAGAGTGAGGGATGCAGATGATCTCCAAGGCCTCTTGTGCCATGGCCTCCTTCCCATGCTCTAAGGGGAGGAGTGGACTCTGTGTATGGCCTGGAATGAGACAGCTTTGCCTTCGAAAAGGCCTTTTGTATGGATTCATGCAATTATTGTCCACACCATTAAAAACTCTGCGTGGAGGAGCTAGTCGATCGCTTAGAGTCGCTAAATTTTGCAGTGTTGTTAATATGTCACCCTCATTACATATTGAATTGGTACCATGTCTTAGAGATAACTATGCATATCTTTTACATGATGTGGACACTGGCACTGTTGGTGTTGTTGATCCTTCTGAAGCTGTACCTATTATAGATGCTTTGAGTAAGAAAAACCGAAATCTGACATACATACTGAACACTCATCATCATCATGATCATACTGGTGGTAATGCTGAGTTAAAAGCAAGGTACGGTGCAAAGGTGATTGGTTCAGGAATAGACAAGGATAGAATTCCTGGCATTGACATTGTTTTGAATGATGGCGATAAGTGGATGTTTGCTGGCCATGAGGTGCATGTTATGGAGACTCCTGGTCATACTAGAGGTCACATTAGCTTCTACTTTCCTGGATCAAGGGCAATTTTTACAGGAGACACTTTGTTCAGCTTATCATGTGGCAAGTTGTTTGAAGGAACACCTGAGCAGATGCAATCTTCCCTTTCAAAGATCATGTCTTTGCCAGATGATACAGATATATACTGTGGTCATGAGTATACATTGAGTAACTCAAAGTTCGCCTTGTCTATAGAACCTGAGAATGAGGCACTTCAGTCCTATGCACCACATGTCACCCATCTTCGCAACAAGGGCATGCCTACGGTTCCAACCACATTAAAACTGGAAAAGGCATGCAATCCTCTTCTCGCACTCCAAGCATAGAGATTCCGCCATCGTTGAATATTCCACCCCCTGCCAATGATGCAAAAGCCTTGGGTGTCATACCCCCCGCAAAAGAAACCCCTTTGACCCCTTATACCGCC	1117
Ctg196	TGAATAACAAATGCTTCACGCTCCATGCTTGATCACACAATATGATAGCTACACAAAAGCACGGTGAAGATAGCTGCGTGATCATGAAAGGACATGATGATGATGGTGATGATGACTATAATGGGTATGCGTACAACACCGCATCATCCATATCGGTTTCCGATCGATCGACATCTTCTTTGGAGTTGGTGGATGATGCATCTTCATCAACAACAACATCATCATCATCATGTTCTTCTTCCTTCAATTCTCATGGATCTTTGTATGACTTGTCAGATCTCATGGCCCAGCTACCCATCAAAAGAGGACTTTCAAAGTATTTTGAATGCAAGTGTCAGTCATTTACATCATTATCAAAGGTCAACAGCATTGAAGATCTTGCTAAGAAAGAGAGTCCTTACACTCAAATAAAAGCACTCCAACATAGTACTATCTATGGTCGTGGCTTGTGTAGCATCAGATCCTACATTCTTTT	475
Ctg197	CACTCTACTCCCTGTATAAAAACTCTGCACAGCGACTCGTGTAYCCAMMGTRYRSMKCCGRYYGCTCCTATMMTCYACCGTCGGATCAACCATTCAATCTCCAAAATCGTTTATCAGAAGCTATGGCTCCGATTGCAGTCGGCGATGTGATACCGGACGGTACTCTGTCTCACTTCGACGAGGAGGACAAGGTCCAAGCGGTCAACATCCACTCTCTCGCCGCCGGTAAAAAAGTCATCCTCTTTGGCGTCCCCGGTGCCTTCACTCCAACTTGCAGTTTGAAGCATGTGCCTGGATTCATTGAGAAGGCAGACGAGCTTAAATCAAAGGGTGTTGACAAAATTCTGTGTCTTAGCGTGAATGACCCCTTTGTGATGAAGGCTTGGGCTAAATCATTCCCTGAGAACAAGCATGTCCTTTTCCTTGCTGATGGCTCAGCAAAATACACCCATGATCTTGGCCTTGAGCTTGACCTTTCGGAGAAAGGACTTGGAACTCGTTCTAGGAGGTTTGCTCTCCTAGTCGATGACCTCAAGGTGAAGGCTGCAAATATTGAAAGCGGAGGAGAATTTACTGTCTCCAGTGCTGATGATATCCTCAAGGCTCTTTGAATATTCCCTTCTCCCACCCTTAGCTTGCTCCKYCTTTTATCGAGACTTGAGCCACCCCTTCTATATTGCCTCTASCTTWTTTAMGCTATGTGGATCTTGAAATCTTGCGTCAAGTGCTTTCTTTAAT	738
Ctg198	CGCGGTTGGGCAGGCCGCTCTTATACTAGTGGTATCCCCCGGTGCTGCAGGCTATTAATGAGTGGTATATTTTCCAAGTTTAAAGGGAATACAAGGTACAGAAACATCGAAGTGGAAAATGAAGCTTTCGATCGATACACGCAGAATGTCACCCTATTGGAGGAAGTGTTTTCTGTGAAATCTATCATGGAGGAGTCCATTGGGGATGAAGCTGAACTCAAATCCATATCAACCGATAATAGTACTACTGCTACTACAGAAGAAGACACTGAGGCTATGGTCTCAGGGTTGAAGTTGAAGTTGAGATCAAATCCAATGAGAACCAATAACTTCAGAAAGAGGATACAGCAAGTTGTTGACGAGGGATTAAAGAAACTTAAAAAACGTGAGTTAGATGATGGGGAGAAGGAACCAATTGTGGGAACTGGATTGGATCCGGGGCCCAAAGAAGGGGAAAAATGGGGGGCCGAAAGGGCTTCTGCTCTGGGCGATCTCATTGATAAGCTGAACAAGGCCCGAAATGAGGAGGATCTGAAGTTGTGCTTGGAGATGAAATCTCAGCTCTTCAAGGAACATAAATTGACTAGTACATCAGAATCTGAAGAGAAACAGGCTACAAAGAATGATTTGGAACCCCGAAAAGAGTCGAATTATTCATTTCCTAAAGTCGTTAGCACTACCGA	683
Ctg199	GGAGACTCCACCGTCGGGGCGGCCGCTCTTATGACTAGCTCGGATACCCCGGGCTGAAGGGAATACTTTTTTTTGATATGTAACCACATGATTATATTGGAGAAATGATAGAGTAGAACAAGTGATTCCGATATTAAACCTAGTCCTAGTAACACTCCTAAATCCTAAGCGGATTATCACCAGTAATATACCCTTTAATTTAATTGTACAACGCTAATCATGATTATAGAAACGGGTATAAAGGAACACTTTCATGGGGTATAAAGATCTTTTCTTCTTTGATTTACAGAAGGAGCAACTCTTGATCACCAATTTCACGTCAGGCCCTGCCTGCATCTTGATCATGATTCATCATCATCAAGGGTCACTAGACCGGGAATTTGGCCATGATCTACAAAATCTATCTTGTTCAGTCTCATACAACACAGCACTTGCTCTGGCAACTCTTCCTGTTTTTGTGCCTGGATAGTTAAACCAAAATCCAGTATTCCGTGTTTTAGACGTTCTCGAAACGATTCGAGACCCTTTCTTGATATGTAGCTGAAGCGATGAATGTCCAGATCAATCTCAAAGAAGTTAGGACCCTTGTAAAAATTGTGCTGGGG	605
Ctg200	GATGACTTGTACAGGGCAAATGATTGAGAGTGGTGTCATTAAGCTAGGTGAAAAGCAGGCTGACAGCAAATGTGCTCTAGTGTATGGTCAAATGAATGAGCCCCCTGGTGCTCGTGCTCGTGTTGGTTTGACTGGGCTGACTGTGGCAGAACACTTCCGTGATGCTGAAGGGCAAGATGTGCTTCTCTTTATTGACAACATTTTCCGCTTTACCCAAGCAAACTCTGAGGTGTCTGCTTTGCTTGGTCGTATCCCATCTGCTGTTGGATACCAACCTACTTTAGCTACTGATCTTGGAGGTCTTCAAGAGCGTATTACTACCACTAAGAAGGGTTCCATCACTTCTGTCCAAGCTATTTATGTGCCTGCTGATGACTTGACAGATCCAGCTCCTGCCACCACCTTCGCTCATTTGGATGCCACCACTGTGCTGTCACGACAGATCTCTGAGCTTGGTATCTATCCCGCCGTCGATCCTCTTGATTCCACATCTCGTATGCTCTCCCCTCATATTTTGGGTGAGGAACACTACAACACTGCTCGTGGTGTCCAGAAGGTTCTTCAAGATTACAAGAATTTGCAAGATATTATTGCTATTTTGGGGATGGATGAGCTTAGTGAAGACGATAAGTTGACAGTCGCCCGTGCCCGTAAAATTCAACGTTTCTTGAGCCAGCCGTTCCATGTTGCAGAGGTTTTCACTGGTGCCCCTGGAAAATACGTGGAGTTGAAAGAAAGCATTACCAGCTTCCAGGGAGTGTTGGATGGAAAGTACGATGACCTTTCAGAACAATCGTTCTACATGGTTGGAGGTATCGAGGAGGTCATTGCTAAGGCAGAGAAGATTGCCAAGGAGTCTGCTGCCTAATCTTCTTCCCCCATCTCACCTGTTCCTTTTATCTTGATAATTGCGAAAAACCCAAATAATTTARATGCAGCTGGCATTGCTAGCGGACAGGATTTTCATTTTTGAGAAACAAAGTGTATGAGCATTTTCCATTTCAGATTTAAGCATATTGCAGAGTGTGAGAGAAATGGAGCCAATGGGCCTAACCCCTTTTTTCTTCTTGTTCATAAGGGGAAAAAGAAGARGACTTGTAAATTTTTTTT	1110
Ctg201	CTCAAATCTTCACTTCACACAAAGCATGCCAAACCCAAAACCACCATTTCCCTTTCTCTTCGCCATTCTCTTCTTCTTCATTCTACCCCTTTTCTTTTCCCAAAATGGCGAGTATGTCCGGTTCGCCGAGGCAGGAAAGCGGAGAGTCCACATCACTGACGACCTGGACGACGTCGTAGACGACGAAGAGGACGATACTTGGAAAGAATGGGGCAAGAAATCCACACCCTCTTCCGATTTCGATCCGCCCCCTGATTTATCCAAAATGGACATGTCCGAGATCCAGGCTGAGATGATGAAGCGGCATATCGGCCCCGCTTTCGGGTTTGTGAAGCTCCGGCTGGGCGTCAAACGGACTCGGGATACGGTGGCTGAGATTGCTATGAAATGGACCAAAGTTCTGAGAACTGGAGCTCTTGGGGTAAGATTCATGGGTGTTGATCTAAGCACAATCATGTTCAACATGGAACAAGGCCAAGACATGACAGAGTTGAAGGAGTTTGTGTGGAACCAACCAGAGGCCTATGAAATAAAGATTGGCGAACAAGTGTTTCGAAGACCTGGAGATCCTCCnATTGGAGGAAGTTGTGGAGAAGCTCCAGAACGAGAAAAAGAGAGTGGAGAATGAGAGTCCAGCAGAGAGCAATATGCATTTGAAAGAGGAATTGTTGTTATACCAGTAAGTTTTTTGACATGCAATATAATGATCCCATCTCTAACTCCATAGCAACATCCACTCCGAATATTCATGCATTATTATTCAAGTGGATTTTAGGCTGTTGATAAAGCCGACGTAATTACTTATCAAAAAAAAA	815
Ctg202	CACAGATGTTCCAGATGATCCTGCCTTTGTGAACTTCTTTAGTACGGCTACAACTATCGTGAATTCTTCAACTACAACAATTACTGGACAGCCTTACCAGCCTTCTTCGACAATCTCTCTACCTTCCCATCCAGTCGGAGTTGCCCCTTCCCCTATTCCTAGCATGCAGATATCATCTGCAACTTTAGCCCCTTTCCTTGACATCCCTGAATCCCACAGCAACACCAAACTGGTCAATAATCTTGTAAAGCCATCTTCGTTTTTTGTTCCTCCTTCCTCTTCACCAACATCGATGCCACATGTCTCTTCATCAGTGCCTACTGCTCCTCATCTTCACCCTGCTGTAAGTCTACAACGTCCATATGGTGCTCCTTTGTTACAACCTTTTCCACCACCAGCTCCTCCACCATCTCTCACTCCTGCTTCTTTTCCTATCCCGAACTGTGGGCCAGTTAACAGAGACAAAGTTCGAAATGCACTCATGCTGCTTGTGCAGGACAATCATTTCATCGACATGGTATATGGAGCACTCCTGAATGCACACCATTCATAACCTTATGAGAGAAATTTTACTGTCAGCATGTAGGCCACTGAACATCCTACTCGAAGCGGCATACAATCTACAAGCTGGATTGTTTTTGTTCATTGTGTAGCTTTTTCTTATGTTTTGCTCTTTTTATACGTACCCCGTCAGATGTGTGCGTATG	707
Ctg203	GTTCCACATGTTAACGACCAAGATGCTGAAATCGCCTCTCGAGTAAAATAGGGGCACAATCTGAAACAGAGAACCAAACTGTCTTAGCAGACCCATCAAATTTCTCACAGAAGCTCCCATGGCAGAACCAAAAACAGAGCTCAAGGACTCTCTCTCAGAGAAATCACTAGGACATCATGCTGATAAATCACCAAAACATCACAAAGAAACGCATGGAACGAGTGATGACATAGATGAAACCACCCCAGTAGATGAAGTCAAAGGCCCGGGTGTGTTTGAACGAATTAAGGAAGAAGTCGAAGCCATTGTTGAGGCAATTCATCCTAAGAAAGAATCCAGCAGTCATGACTCATCTCCTAAGTGAGAGGKTGGTTGAGCCTCAGTTGTAAGCATGCTTCGCAAGTTTTGCTCTCATTTGGAGTAAATGGGACAAATCTAATATKGTATTGKCAATCTTTGKGKTATTTCTCTCATGATTCCTAAAAAATGATTATGATGTCGTATTCTTTGATATAWWRRTTAMAAGACATAATTTCGATTATATCTCGAGGGTGGCCACTAACACCCCACTGTANATGCTAAATAAACCATGACAATGGGTGTTACACTCTCCATTNT	618
Ctg204	CTCTGACTCTCCACCTCCATCATTACCCCCTCACCCCCTCCTCCTTTATCATCATCATCACCATCATCATCATCCACCAACCCCACCATCATCATCATCATCTTCTTCTTCTTCAACTCTCATCACCAAGAGTACTTCTACTTCCAAAGCAAGAAGCAGCTCAAGATCAACCAAAACCAGAAGCACAAGAAGAAGCAGAAGCACAAGAAGAAGAAAAGGAGGGAGCTGGCATAGGCTTCATTACTTCTACTTCTTATGAGATCATGGAAACCCTAATTATACTTGTATGAGTGAGCACTAGAGAAGGGTCTTTTCCTCCAACAAAAGGCTCCAACTCACTCTGGCTCCAGGGGAATCAAGCATCTCGGTCCGATCATTTGCTACCTCAAAGCTAGCAAATCCACATACCTACTTTCTGAATTTTTTGGCTACTTAGGTTCTTTCTTTTTTTTCTTTTTCTTTTTCTTTTTTTTTCATTTTGATTATCTTTATCTGCTTTCAAGTAAAGTTCTTTTCTTTTTAAGCAACATGTGTTCCATTTCAACTCATATCTAATTAGTGTTTCTGTGCAAACATATGAGAGCATGATGATCACGGCACTTGGGCTGAATATTTTGTTGTAAGAATTTGTTTGCATACTGCTGTTGTAAGTAATGATGCAATATTATTATTTAGGCAAATTCTAGTGTTGCATCCTCATGTCTTGTAATAAATGGGTT	719
Ctg205	AGCCGATCAACGCTAGACTAGTGGAGGAGGTGGGTGTTGGTTGTGGAGGTTAAGAGAACAGGTGAAGGAAGTTTGCAAAGAGAAGAGGTCGCAAAGGTGATTAGAGATGTGGTTGTGGAGAAATTTGGAGAGGGAGTGAGAAAAAAGGCATTGAAAATAAGCGACAACGTGAACAAGAAAGAGGATGAAGAGATTGATGGGGTCGTGGAGGAACTGATTCAAGTTTGTACAGGAAGGGAATCTAAGTGAAAAAGACGTCCGTACGTTGAGTCTTCAATTAAATCATTCTAATGATTTTGAATGCTCACATCAACATATGTGTAGGATGATTATTGAATGCTCACGTCACGTAGGTGTATAAAAATCAGAATGTTGGACTTCTCTACTTCTTTTAAGTAGTGATGGTGGGTTTTCTGTGTGTTTTTTAAGATGTTTTCTTTTTGACAATACTTCCCTCCTTATGGGTAAGGTGGAATTCTTTCTTACTTTCTATTGCGGCTCAACCACAAAGTGATATGTGTTCTGTTTTTTGAATTGTCAAAACTTTTTATTTATTTTAAACCTTTACTGAAACCTTAGCTTTTAACCACAAAGACTTCAATTTTTTACTGAAGAAGGAAAAATGTTATTTTTCAAAAAGTTGAGAAAAAAATCAAAATGAAAAAAAAA	669
Ctg208	CTTTAGTTCATGTTCATTGTCTTATTTTCTCCGTAGTTCATGTTCGTTATCTTTGGAATAATCGGAAAGATTTAGTCTTTGATTCATGTTCTTTGAGATATGTCTTTCCCGATGATTCATGTTCTTTGAGATCTATCTTTCCCGATGATTCATGTTCTTTTAGTTGATGTTCATTTTCTTGTACTCTCTTTAGTTSAKGYCTCGTKMYGCTTTTGAATAATCGGAAATATAGAGTTTATGAGGGAAAGATCTATCTTTCCCGATGATTCATGTTCTTTGAGATCTATCTATTCCCGATGATTTATTTTGAGGGAAAGATCTGTTCCCCGATTTCATTTTTTTCAGATCTGTTCTTCAATTCATAACATTCTCTCTCTTTAGTTTATGTWCATTYCATTTCTTATACTCTCTTTAGKWCATGTTCATTTTCTTATKTTCTTCTTAGTTCATGTWCRTTATCTYTTGAATAATCGGAAAGATGAAGTCTTTGAGGGATAGATCTATATWTTCCGATGATWCAYGTTCTTTSAGATCTGTCTTTCCCGATGATYCATGTTCTTTGAGATCTGTCTTTCCCGATGATTCATGTTCTTTTAGTTGATGTTCATTTTCTTATACTCTTTAGTTCATGTTCGTTATCTTTTGAATAATCGGAAATATAGAGTTTATGAGGGAAAGATGAGATCTTTGAGGGAAAGATCTATCTTTCCCGATGATTTATTTTGAGGGAAAGATCTGTTGCCCGATTTCATTTTTTTCAGATCTGTTCTTCAATTCATGTTCATATTTATGTTTCCGGTATGTATTATTGTCATTGATTCGGCCCAATGTCGCATAAAGGGCCCACTTGGGCCCAGAAGTTGTGCTCATTGTAATTTGTTCATTCATAATAATTTATGTT	901
Ctg209	TTAGTTTATGTTCATTTTCTTATACTCTCTTTAGTTCATGTTCATTGTCTTATTTTCTCCGTAGTTCATATTCGTTATCTTTTGAATAATCGGAAAGATGAAGTCTTTGATTCATGTTCTTTGAGATCTGTCTTTCCCGATGATTCATGTTCTTTGAGATCTATCTTTCCCGATGACATCTATCTGCCTCCGAACATAACATTCTCTCTCTTTAGTTTATGTTCATTTTCTTATACTCTCTTTAGTTTATGTTCATTTTCTTATACTCTCTTTAGTTCATGTTCATTGTCTTATTTTCTCCGTAGTTCATGTTCGTTATCTTTTGAATAATCGGAAAGATGAAGTCTTTGATTCATGTTCTTTGAGATCTGTCTTTCCCGATGATTCATGTTCTTTGAGATCTATCTTTCCCGATGACATCTATCTGCCTCCGAACATAACATTCTCTCTCTTTAGTTTATGTNCATTTTCTTATACTCTCTTTAGTTTATGGTCATTTTCCTATACTCTCTTTAGTTCATGGTCATTGGCTTATTTTCTCCGAAGTTCATGGTCCGTATCTTTTGGATAATCCGAAAGATTTAATCCTTGGTTCATGGTCTTTGAGATATGGCTTTCCCCATGATCCATGTTCTTGGAAGACCATCTTTCCCGAAGAACCAAGTCCCTTTAATTGAAGGTCATTTTCTTGGCCC	695
Ctg210	ATGTTCATTGTCTTATTTTCTCCGTAGTTCATGTTCGTTATCTTTGGAATAATCGGAAAGATTTACTCTTTGATTCATGTTCTTTGAGATATGTCTTTCCCGATGATTCATGTTCTTTGAGATCTATCTCTCCCGATGATTCATGTTCTTTTAGGTGATGTTCATTTTCTTGTACTCTCTTTAGTTCATGTTCGTTATCTTTTGAATAATCGGAGCTATACAGTTGATGAAGGAAAGATCTATCTTTCCCGCAGATTCATGTTCTTTGAAATCTCATCTTTGCCCAAGAGTATTATCGATGCGACGATCTGTTTCCCCAATTCACTTTTTTCCAAACCGGTCACTGCCTTCATTAACCCCCCTCTTCTTTACTTATTGGTCCTTTATTTTCGTTTTACCTTTCTTTTCTCCTGTGCCCCTCTCCCATTCCCTTTTTAACCCGTGGTCCCCGTTCTTTCTACCTCATCCTTTATCCATTATACCCTTCTCCGCTCTGACTTATCCATCTCCGTCATCAATCCCCTTCTTTTTTAAACTCCTCTTTCCCCAATATGTGTACTGTCCACCGGCGTTCTCTGTTTTCTCCCCCATGCATTTCTTGCGCCTTTTTCTGCCACTCC	620
Ctg211	CGACATTTCTTCCTCCTCGTCAACAAATCCAACCCCATGTCCCCCCAGTTGTTGCCGCCGACTCCAGCTGCTGCCGTCGCCTCCAACCGCTGCTGCCTCCTCCTTTGCCGCGCGTATTAGTGGGAAAAAGCTCATATTCAACCTTCGAGGTATCTTATCAGGGACCTGTTCCACCATGGGTGATTTTAGCATTCAGATTAGCTCCAATCTGGTTGACAAGCTTGTTCATGATGCTGAGAAGTCAAAGAGAAAACCCAGAAGAACTAAAATTAAGGTACCACGAGAGCCTCAAGAGCCCCAAACGAAAACAAACCAGAAACAGGTTTCTGATAATTCTGAAACACCCAAGGGGACAGGTGCTAAAGGATGGCCTCTTCAGCCTCCTATATTCGTGCCTGTAACCCCTCCTTCACAATCTACCTATGCGGAGTTAGATGCTATCAGATCTGTTCTTCAAGAGAGCGAGAGGGTTCTGGAGCGGTTGCAGAAGCAGGAGGAGAATATGGTGCAGGAAGTGACACAAAGAGCAAAGGAACTTCATGATAAGGAGTTCAAGCTTCCATTCCAGAAGCCTATGCCCTGCTTATCGGAGAAGGATGCTTGCTTGGCTTGCTACAAGGAGCATGNCCGACACCCTC	638
Ctg212	CTTCTGTGTTCTCTCTCACGCTATTTCTCGGTCGCTTCCTCACACTCACACCGCCACACACACACACACACACACTCGCTTTATCTCTCGTCGTCTTCAATCTTTATAGGGTTTTATAAATTCGGACCCAAATTCGATTTGAGCTCCCAATTCGCCATCGCCTTGATTGAATTGTGTATGTGTATCAAGATGGAGTCTGATAATTCGTGGAGCAGTCTCTTCTCGAGCTCTTCGTCGAGGCGGTACCAATCTCGATCCGGTCACTTTTCCCAAACTACCCCAGATCTGTTTGCGCACGACGAAACTGATGGAGACGATGAGTTAAAGGCCGAGTTTTTGTGCCCTTTTTGCGCCGAGGATTTTGATGTTGTTGGGCTTTGTTGCCACATCGATGAGGAACATCCGGTGGAGGCTAAGAACGGGGTCTGTCCAGTTTGTGCCAAAAGGGTGGGAGCAAACCTTGTGAGCCATATTACCACGCAACATGGGAGTTTGTTAAAGGTTCAGCGCAAGAGGAAATTTCKCAGGGGATCTAATTCAACATTTTCTATATTAASGAAAGAGCTGCGAGAARGAAGTTTWCAAGCCCTTCTCGnGAGGTTCTTCTTTCCTTGTTTCTTCAAACACGGAAGCTGATCCTTTGC	644
Ctg213	CAAGGGTTGCAGTACAGGAGGAGCTAAGAAAGAGAGATGATCAATTGTCTCATCTCAAAGATCTGCTTAACAAAGCTATCAGAGAAAGAGATGAAGCACAAGACAAATGCCAAAGACTTCTCCTTGAGAAGCTCCTTCTCCAGCAGCAGCAGCAGCAGCAACAACTCCAACTCCAACTCCAACAACAGCAGCAGCAGCAAACAGCTCCTCTGTCTGGAATTTCAAGCATTGAAGATGAACCCAGAAGGGGAATTGACTCCAACAATGGCTTTTCTTCCTCAGATTGTGAAGAAAGCATTGTCTCCTCTCCAGTTCTTGACCCAATTCAACCAACCCAGTTGCCAGCAGGACCATCTGTGCCACACCAAACAGTGGAGCTAGTGCCTGAGAAGCCATTGCCTGAAAAAGGCAAGCTTTTGCAGGCAGTCATGAAAGCTGGTCCACTGCTTTCAACCCTTCTCCTGGCTGGACCACTGCCTCAATGGAGACACCCACCACCACCACTTGAGTCCTTTGAAATTCCCCCTGTGACCATTCCTTCACCACAACCTCCATTGCCCACACAGATCATCCACCAAGACTCCTCCTTGATTAACATTAATGGCTGCAACACCAACTGTGGCATAGTCAACAGGAAAAGAGCCCCCTGTGACGGCTCTGACTCTCCTTCAGAGACCAAGTTCCAAAGGGTTGCTCTTCACTGACTACTGCAGCAGCTTTTTTACAGTTTGATATTTATATAATTATAATTGAATACAACTAAAAGGTTAGTGAGGATGAGAAAAAAACCATGAATTTCAAGTGGGTATGTGACTGATCTAGCATTTGTACAGAGGATTGTTCTAGAGAAAAGAGGCAGCTATTTTCCAGATTAACTCAGGGAGAAACCAGTAAAAGAGTAAGAGAGCTTTGTTTTGTGGGGATTTTAATTTGTCTCTTTTCTTTTTGGGCCTTTCACATTTTAGTTTTGCTCCATGAATGTGAAATCGGACCTGATTTTTCCAAATTTGTTGTGGGATGTAAAATGTAACTTTGATACTAGTTCAGTATGTTCATTCTGTTTGTTTGTGTGTGTGTGTGTGTGTTGTGTGAGGTTGAGGANANA	1105
Ctg214	CAAAAAACAAACTTCACACGAAGGTGTTTGAGAATATAATTTTAAAACATGACAACTGCGGCTCGTACCCACGTGGGCACCATGGCCAAAAGGTGGTTTTGAACAAGGTGGTACTCAGTATTTTTGGCCCTTCTGAGAAGTACTCTTCAAGGGACATGGCCGCCCATACAACTCTAAAACCCATAAAGGAGGGGCAAGATACCGAGGGAGCGACCTTGCATAAAGAAGAACCTCCGAGAGGAACTTGAATAGCGTGATAGGAACCATTATTCATCAAAGGATAAATCGTATAGTTATGACATAGATCGCANCGATAGGAAGCCATCTGTTGCCTGGAAGGGGGCATTTTGGGACACTGAAATTGTGCCGCGTATTGTTTATCCTCATGATTCTGATGTGGAAGTCAAAAGTGATGATGAAAGTTCTGAAGATGATGATGATGATTATGAAAAAGCTCTGATGGCCGAGCTTGAACAAATTAGGAAGGAAAAAGCAGAGGAGAAGCTACGAAAGGAACGACTAGAGCGGGAAGGAAGAGCTTAAAGTCAAGGAAGCAGAGCTTCTCCGAGGGAACCCATTGCTTAATGGTGCAACAGCCACATCCTTTAGTGTGAAAAGAAGATGGGATGATGATGTGGTGTTTAAAAATCAGGCCCGTGGTGAAACCAAGGCTCCAAAGCGCTTCATCAATGACACAGTCAAGGAATGACTTTCACCGCAAATTCCTGCATAAATACATGAAGTAATGTCATAAATCAATCTATATCTTGAGATGGGACCCCCCCAGCAACAAAGTCAAAATGAACTTTGTCTTTGACAGTTGTATGTACGGTAATGTTGCAATTGAATGCACCGTGCTTGATTCAAATTGTCTTGTACTGAAAGAAAAAGAAAAGGGGTGTTGAAGATGTAAGGCATGTAAGCTGGATCTTGATATTGGAATGTTACCTGTTTTATGTAGTTGGAAGGAATAGTTTGTTTGTTGAACTTGGTGATGCGATTGGTTTGTGTGAATGGTGAATATTGGAAAC	1031
Ctg215	TCACACACGCACCGCACCAAACAAAGCGCATTCTCTCTTTCTCTCTGCGTCTTCGTCTTATCTTCGAAAACCCTAGCCTTCCACCAAAGGTTCGTTCGCCATGGGTAAAGCCAGAGCAGCTGCTCCCAAACGAACCGATACGAAGTTGAAGAGTAAGAGTGCTGGAGCAAGCAAGAAGCCAGCGAAGAAAGCTGGAAAGGATCCAAACAAGCCTAAGAGGCCTGCTAGTGCTTTCTTTGTTTTCATGGAGGACTTCAGAGAGAAGTACAAGAAAGAGCATCCAAACAACAAATCGGTTGCCGCTGTTGGAAAAGCTGGAGGTGATAAATGGAAGTCGTTGTCAGAAGCTGAAAAGGCTCCCTATGTAGCCAAGGCAGAGAAGAGGAAGGTTGAATACAACAAGAACATTCAAGCCTACAACAAGAGATTAGCTGAGGGCCCAAATGGAGCTGATGAGGAAGAGTCTGACAAGTCCAAGTCTGAAGTTAATGATGATGATGAAGACGAGGACGAGAGCGGAGAGGAGGAAGATGATGATGAGTAGATTGAAGGGGTAACAGGAAGTGTGGAGGAGAAGAAGCAATATTGTGTAGGATTGCTTANAAGATGTTGATTGACCTACATTTCTGATTTTCGCTGCTCTTTGTCTCTCATGGATAAATAGCTCTCTACCTTGTTTTAGGATTTAGATTAGGAAAAACAAAAAGACCCTAAAAKGGATTAAGTTTCAGGGATTCTTCTACCTGACTGATTCCCATATCGNTCTGTACTTAATGATCCTTCTTATGTTCAATTATTTTCAGTTTGCTT	810
Ctg216	GTANCGACTCACTATAGGGCGAATTGGGTACCGGGCCCCCCCTCGAGTTTTTTTTTTTTTTTTTTTGAGTGTAAGAGATTATCACTGAACTGGAAAGTGTTTTTACAAACTAGATAATAAACAGCATGTACAAGTTTTTATATAGGTCAATAACAACAATTACATACACCAGGTTAGTGCCAATTGCCAATTCTTAGCTATTTTACCCAAACAGATAGACACTCACTCTGTTTTTCAGAGAGCAAAAATTTAGAAGTTCTGAAGTTTCTGTGGACAAACTAGAAACACTATTAGTCTTATTGCTGATTTTGCTGTCTCTGTTGGCCAAAATTGGGATGATTCTGTGGTGTGCCCTGAAGTGCTACCATATTAGGCTGAAGATTCTGAGCATTTGGTGGAATGTTTCCGAATGCACCTTGCGAACCGTGCTGCTGTTGCTGCTGCTGCTGCTGCTGCTGCTGCTGTATAGGCATCATACCACTAGTATTTGCTGCTCCCATGTTAAACATCTGATCACTCAACATTTGGGAAGCATGGCTTCTCTGGGGATTGTTACCAGACAATTCAAACTGCATTCGAGGCAGAAGTGATTGTGAGGGCATAGTGGCCGAAATGTTTGGTATCATTTGACTCGGTGTCGTCTGAGCAGCATTAAATAGTGCACTATTTGCAGCGCCAGAAAACTGGCCAAGANGACGATTCATTTGATTTCCTGGANTAAGTTGGTTTTGACCAATGCCCTNCGTGCGGGAANTCCTGCAGCCCGGGGGGAATCCACTAGTTCTAGAGCGGCCGCCCCCCNCGGNGGAAGCTCCAGC	818
Ctg217	GTAAAAAGCTCAGACCCCACCACAAGTCCAATATGGCCCAGCAATCCAACGGCGGCGATCTGGGCACACAGCAGCAGCAGCAGCAGCAACAACAGCAGCAGCAGCAACAGCAGCAGTGGATGCATCAGCATCAGCATCAGCAGCAATGGATGGCCATGCAGTACCCAGCAGCCGCGATGGCGATGATGCAGCAGCAGATGATGGTGTACCCGCAGCATTACATGCCTTACGCTGCTGCAGCTGCCCATCCTCATCATCCTCATCACAATCCCTACCAGCAGCAGCCTCAGGGCGTGCCTTATCAGCAGCAGCAGCAGCCGCCGAAGCAGCTGCAGCAGTCTCCCTCTCAGAAACAGGGGCCCACCGATGAGATCAGGACCATCTGGGTGGGCGACCTTCACCACTGGATGGACGAGACTTACCTTCATGGATGCTTTGCTCACACTGGGCAGGTTTCCACAGTAAAGGTTATACGCAATAAGCAAACTGCTCAGTCTGAAGGATATGGATTTGTCGAGTTCTTTTCACGTGAAGCAGCTGAAGAAGTTCTGCAGAGCTATAATGGTGCTGCAATGCCGAATACAGAGCAGCCTTTTCGTTTGAACTGGGCAACCTTCAGTGCTGGGGATAGACGAGCAGACACTAGTTCTGATCTATCTATCTTTGTAGGAGATTTGGCTACAGATGTGACTGATACTATGTTGCAGGAGACCTTTGGTAGTAGATATTCATCTGTCAAGGGAGCGAAAGTTGTTCTAGATGCAAATACTGGTCGTTCAAAAGGTTATGGTTTTGTTAGGTTTGGTGATGAAAATGAGAGGTCAAGGGCCATCACTGAAATGAATGGTGCGTATTGTTCGAGCAGGCCCATGCGCATAGGTGTTGCAACACCCAAAAAATCACCTGCTTATCAGCAACAGTATTCTTCACAAGCATTGGTATTAGCTGGTGGTGGACATGCATCAAATGGCGCTGTTGCTCAAGGTTCCCAGTTTGATAGTGAGACCAATAACACAACTATATTTGTTGGAGGGCTTGATTCGGATGTCAATGATGAAGACCTCAGGCAGCCTTTTTCTCAATTTGGTGAAGTTGTCTCGGTGAAAATACCAGTCGGAAAAGCATGCGGTTTTGTTCAGTTTGCTAATAGGAAGGATGCTGAGAATGCAATGCAGATGCTGAATGGAACTGTTATTGGAAAGCAAACAGTTCGTCTTTCTTGGGGCCGCAGTCAGGGGAACAAGCAGTGGAGATCCGATTCAAGTAACCAGTGGAATGGGGCACATTATGGAGGACAGGGTTATTGGKGGKTACCGGACATGCTGCGCCACAGAGTCAGGACCTGAGCATGCATGCTGCAGCCCGCCGTTCATGGGGCTTCTTAACAGGGCTATCANAGTTGCCAACAGCATGTAAACTGAACTAACAAGAGTGGCTTTTTTAGATATAGTT	1452
Ctg218	GCCAAATGGTGGACCTATGATGAACTTTGCTTCTTTTGGTTCTGGCCAGCAATTCTATCCRAACAATCRGGCTATGCRCACTCTTCTAASTGCACAACAGTKTCWRCAGCTCCAAATTCACTSTCAGAAGCAGCAAGCWTCAGTTTCAGCAGCATCAWYTGCATCAACTTCAACRGCRACAGATGCAGCAGCAGCAGCAGCAACAGCAACAGCARCAGCAACCACAAAGTGGGGACTTGAAAATGGGAGGATCCATACCTTCTCCTAGCCAGAAAGATAATACATCAGAGGTCAACCAATCTGTAACGAAGGATTGTTAAGAGAAGTTTTCAACTTGTCCAAAGGTAATGGTGGATCAAGGTGGGTCAAGCATTGTTCAAAAGTTGTAATTTCTCAGCTGTATCCAGTTAGGACTCCCCCGTCTTTATTTTGAGTCMWRAWAGATTCCCCCCCCCTTCCTTTTCATTTTGAGTCCGGTTAGATGATGCGTCTAGATGAAATTTGTTTGTAGGCTGTTCCATAGATATGATTTTAGTTCTAGATTGAATTATGGTATGGGTTATATGTTTCCGATCGGYATAGACGCACCTTGTCATTGTGTTTTTTCCCTGGTAATTATGATGGATTTAGATTAAA	636
Ctg219	GCCTCTCCTCCTCCATGGGCTAATGGATCACCATCTTCATCACAGTTGTTCCCCAAGAAGCAGACGGATGGGGAGAGTCAGCCATTGCTCCAGCAGCAGCAGCAACAGCAACAGCAACAACAGGAGATGGTTCCGTTGCAAGATAGTTACATGCAGAGCAGAGCTGAAGCTTTGCAAAATGTTGAGTCCACTATTCATGAGCTAAGCAATATTTTCAACCAGCTGGCGACCTTGGTGTCTCAGCAAGGGGAGATCGCCATCAAGATTGATGAGAACATGGATGACACGTTGGCGAATGTGGAGGGTGCACAAGGGGCACTGCTCAATTTTCTGAATAGCATACCATCTAATATGTGGCTGATGATCAAGATATTCTTTCTCCCACTCCCCCTCCTCATGGCTTTACTATTTTTTGTCGCATACACATCGCATATACTTTCCCAAGAATGTCCACCCCCACCAACGCTTCCCATTTATTTTCACTGTATCTTGCGCACCACTTTCCCCACCCACTTTTATCCCCTTGTTCGATCTGCCCGCAATGCATGCGATACAACTTCACACAATTTATATATTCCCGTTTTTCACGTTCATCCTCACCACTTTTATCACATAACTTGTTATCTTCCTCTCCCCTTTTTCATTCCCATCCCTTTT	657
Ctg220	GTACTTAGTTTTGTTTTTGCAACWAYAWMTWKMAKMRASWKWKRGWGWKAGAKWGWKMKWMKMKWWGTGRTWKWRTTWWGTAGACTTGTTTTAAGGGATATTTGAGTTGACAAAAGAGATGGGTTATTGGCAAACCAAGGTGCTTCCAAAGATCAAGAAGGTCTTCGAGAACAAAAACAGTGGAAAAAAGGCTGCTGCTGCTGAGGCTTGCAAGTCCTTTGATGAGTCTAAGGAGGATTATAGCAAGCAGTTTGAAGAGAAGAAAGATGAGCTTCAAGTAAAAGTAGTTGAAATATATGAAGGTTCCTCTGCTGAGATTAAGACTTTGGTTAAGGAGCGCAAGGAGGCAGGGTTGAAGAAGTACTCAGCTGCAGTCCACAAGTTCCTTGAACAGCTAGAGAAAATTGATTTTCCAGGATCCAAACCAGTATCAGAAGCATCATCAAAGTATGGGCCAGCCTATGTGTCAGGACCAGTTTTCTTTGTGTTTGAGAAGGTCTCAACATTCATTGTGGTAGAGGAGAAAGTGGAGCCTCCACCACCACCACCAGCAACAGAAACAACAGCAACAAAAACTGAAGAGGAAACAAGTGCGGCTGTAAAAGAAAGGGAGATAGTGGTTGAAGAAGAGAAGAARGAAGAGGTTGTGGAGATCAAGAMAGATGAAGAGGTTGTGGAGGTTAAGAAAGAAGAAGAGGTTGAGAAAGCTANCAACAACT	719
Ctg221	CCAGGCTTCTTTGGGTGAGACTTTTGAAGGGTTTAGTGATGCTTGGGGTGGTGGGCTGGATGCTTCCGAGTTTGTTGGAACAAAGAAGGTTGCGAAGAAGGAAGGGCTTGGCGGGCTTGAGTTGTTGCAGACCGGGCCAGATGCTCCGAAAACTGCTGATGCGGCTGCAGGTGGTGCGGCAGCAGGCAGTCCTCTTGATACCCTTGTGAAAAGTGAAATGAAGGGTCCTGAGATGCACATTGTGGAAGAGATCAGTGCTGAGTTTAGAGAGTCATTGCTTGCTAGAGTAGGATTAATGGGTGTTGTTTATTTGAAAACTTTGCCAACCAAGACTAGTGGTGATAAAGAAACCGAGTTTTCATTCCGGGTTGAGGGAACCAGTGCGGTTAAGAGGTTTATTATGCAGAATTCTCGAGTTAGTAGTCTAGGCAATGGGATGTTTCATGTAAGGACCGCAGCCTCAGATGAGCCTTTACCCGTCTTGAAGTATAGTCTGCTGCCTAGGTTGACACCATTGCCCTTGAGGGTTCGCCTTGTGCAACGCCATACAGGGAGCTTACTTTCTGTGATGATACAATATGTGTCAAATCCTGATCTGCCAGCGCCTTTGACTGATGTGACATTTGTTTTGAAACTCCCCCTTGATCCTACATTGTTGAAGGTGTCCCCGAAAGCTGTATTAAGTAGGTCTGAGAAAGAACTGAAATGGCATGTCCCTGAGATTCCGTTGAATGGATCTCCGGGTAGGTTGAGAGCAAAGATGCCTGTGGATTCTAATGAARGAGATGGCMGYGARGACATTGAAGWTMTTGCTCMTGTGAAAWTTTCTTGGCAMRGAAACARATYAYTGTCCSGAGTTTGTTTGCCACCTGCTCCCGAAGGGTATTCCAATTTTTATGAAGTGTAATCCCAGGATTATAACGGGGTTTTTTCTTGCCCATCGCCCCCTCCTCAAACTCCCGGTGCTTTGGCAAGGGTTCCCCCTTTTTTTTCTTGGTCCTCTCCAAAAAATTATATTT	1019
Ctg222	GCAAGTGTAGACTAAGTCTTATCTTTCTAAAACTCCCCCTCCACTTGTTGGTTATCTCAACATGTATTTATTTTTATAATGTTTAGTCGGATTATATAGGGTGCTAAAGTTTCTTCTTTTTTCACTCCCTCTTTGGTGTGATCTATAAATGCTTCAGTGGTGCATTCCTTGAAGATGCTGTGGTAGTTTCCTGTGGGCATTCATTTGGCGGTCTCATGTTAAGAAGAGTCATTGACACAGTAAGTAGGTTATCTCCTGATACTAGAAGACATATGAGAAATGCTGCTCTTATTGCTTTGTAGAGGCCCAGGGATTTTGCACGTGTGGATGTTTGTATCGTACTTCTGATTTTCTTATGACTAAAGGACTGCTATTCTCTTAATATCCTTCATGCCTTCTTATCTTCGCCTTGCTAATGGATTTATTACCTCTAGATGGGAAGGGACTAGAATCATAACTACAGTTGTTTTTTTCCGTCACAGTCAAGATGTACCCTCTGCAGTGCAGACATTGAGATCGGGTCTCTGGTTCCTAATCTTGCTCTGAGAGCTGCAGCTGCAGCAGTGAAGCATGAGGATGATCGAAGGCTATTTCATAACGCGACTATCCCGAAGCGTNAGAAAGATTGNGGTGA	634
Ctg223	TAACTATGGTCCCCCGGCTSTYKCTCTCTYTCTCTCTCTCTCTCTCTCACTCATGAAACTCACGAAACGAAACCCTACACTATTTCTCTCCCGATCTGAGACTAACCCTCACCTCATCGGCCGCCGTCCCTTGGCTCTCTGTCTCTCTCTCGACTCATCCCTTGGCTCTCTCTCACTCTTCACATCTTTAAGTCTCTTAGAGTCGCGCGAGACTCATTCTCTTTCTCCAAACCGAACCAAACATCATCCAATTTTATTGGTTTTTGGAGCAAATCCTTGTAAATTCTGGAGGGCTCTGGTTCATTCTAAGTAGTTGTGCTTAGTCTCTGTGGGTTTGGATTAATAGGCAAAATTGAAGTTTCATCTTTCTTTTTCTTGAAAATTATGGTGTGAGGAAGCTGGAAGCAGTGTTCGCGGTTCTGATTGCAACAATGGCACTGTCATTTGCATGGATGTTTGGGGAAGCTAAACCCAGTGGCACCGAACTTCTTATTGCTTGTTTATGGAACAAATGAAGCTTGTTTGTAACCTAACCCTTCGTTTGATTTCATTCACAAAAGATGGAGTTCTATGAATCAATTGAAATGGAAATGGGGAGTAAAACATCCATGACAAATTTGAATAAGACTCTCCCTTCTTAGTGTGATTAAGATATGTTGGAAGGTTGCTTTGTGAAGGCTTTTGGAAGAATGGATGCAGCAGATTTTTTGCAAGGATATTATCTCTGTGTATTTTTGTGATGGGTTGTAATCTTTAATGTCATAAGTTTAATTTGGTTTGTGTATTATTTTTTGTAATGGTTTGTAAGAGATTATATTTCCTTTCCTTGGTTGGTTGGTTGAATTGAATGTGTGTAYGTGAGATYYATTCCCCCTAATAACT	882
Ctg224	CTTCAACAGACGCCGATTCTCTTTCTCTGTGAATTAGGGATTCTCTTCATCTTCAGCAAACATGGCGGATGTGGAGGCTGATGTGGCGGTGGCCGGAGTGCCTAAGAAGAGGACGTTTAAGAAGTTCAGCTTCAGAGGCGTCGATTTGGATGCTCTTCTTGATATGTCCACTGATGAGCTCGTTAAGCTCTTCCCTGCCAGGGCTCGCAGAAGGTTTCAGAGAGGTTTGAAAAGAAAGCCAATGGCATTGATCAAGAAGCTGCGCAAAGCTAAAAGGGAGGCACCACCAGGTGAGAAACCGGAGCCAGTTAGGACTCACCTACGAAACATGATCATTGTACCCGAAATGATCGGGAGCATCATTGGAGTTTACAATGGCAAGACCTTCAATCAGGTTGAGATCAAGCCAGAAATGATCAGCCATTATCTTGCTGAGTTCTCTATAAGTTACAAGCCTGTGAAGCACGGAAGGCCTGGTATTGGTGCTACTCACTCTTCTAGGTTCATTCCCCTTAAGTGAAGTATCTGCACCCCCTTTGCACTCTGGTTTCATCTTGATCAGATGTTGAGAGGCTTTTATTAATTATGGATTCGTACTTCTTTTCAAGGACATCTATTGCTTGTTTTATCATTTGTAAACAATGACAGAGTCACCGGCTTGTAKGATTTTATTGGATAAGTTTTTCATTCAGCCAAGTTGTATTACTATCAAAAAAAAA	719
Ctg226	TCTANAACTATGGTCCCCCGGCTGCATYTTGTGATGGTGGATCCTTGGTGTGCTGGATACCACAGTGAAGCTGATGCTCCTAGCCGCAGGCTTGCGAAACCGCTTATCTTCTGTAGAACTGAGAGTGATTGCCCTATGGAAAATGGTTATGCTCGTCCAGTTGAAGGAATCCATGTGCTTGTTGATATGCAAAATATGGTGGTTCTTGAATTTGAAGACCGCWWACTTGTTCCCCTGCCTYCTGCTGATCCATTGAGAAATTATACTYCATGKTGAAACACGAKGAGGTGTTGATCGAAGTGATGTGAAACCTCTACAGATAATTCAGCCTGAAGGACCAAGTTTTCGTGTTAATGGGCACTTTGTTGAATGGCAGAAGTGGAATTTCCGTATTGGTTTTACTTCCAAGGAAGGTTTGGTTATCTATTCTGTCGCGTATATTGACGGTAGCAGAGGCCGGAGGCCTGTAGCCCATAGGTTAAGTTTTGTTGAGATGGTGGTCCCTTATGGTGATCCAAATGCTCCGCATTACAGGAAGAACGCATTTGATGCGGGAGAAGATGGGCTGGGTAAAAATGCGCATTCTCTTAAAAAGGGTTGTGATTGTTTARGCTATATTAAGTACTTCGATGCACACTTTACAAATTTCACTGGGGGTGTTGAAACAATTGAGAATTGTGTTTGTTTGCATGAGGAGGATCATGGAATTTTATGGAAACATCAGGATTGGAGAACAGGTTTAGCAGAAGTTCGACGGTCTAGAAGGCTGACAGTATCTTTTATTTGCACTGTCGCTAACTATGAGTACGGATTTTACTGGCATTTTTATCAGGATGGGCATATTGAAGCTGAGGTGAAACTTACAGGAATTCTAAGCTTAGGTGCACTGCAACCAGGAGAAACCCGAAAGTATGGTACAACTATTGCACCTGGACTATATGCACCGGTGCATCAACACTTTTTTGTAGCTCGTATGGACATGGCAGTTGATAGTAAGCCTGGTGAAACTTTCAATCAGGTGGTTGAAGTAAATGTTAAAGTTGAAGAACCAGAAAGATAATGTTCACAACAATG	1074
Ctg227	TTTACCGCCTGGCAGGGCCCAATATGGACGGGAAGAAGGATTCAAATCTGTTGGGTGTCCGTCGTACTTGTATCATGTTGATGGAGTGTCTGAGCATATTGCTAACAAACCCAGATTTAGTCTCTGCTTCTGATGTAATTACGGAGGAGGTTATAGGATCTGGCAGAAGCAATTGCTGAAGAATGGAAGCCAAAGTTGGATGCTCTTGACATGGATGCTAGCAATGGGAACTCACTAGAGGCTCATGCTTTTTTGCAACTTCTTGCTACTTTTGGTATTGCCTCTGGTTTTGATGAGGAAGAATTATTCAGGCTAATACCAATGGTTTCACGTCGTCGCCAAACAGCTGACCTTTGCCGTTCTCTTGGATTGACCGAGAGAATGCCARGTGTTATTGAAGTGTTGGTGARTAKTGGACGACAAATTGATGCAGTTAACTTGGCTTTTGCATTTGAATTGACAGAGCAGTTCTCTCCTGTGCCTTTACTCAAGTCCTACTTGAAAGAGGCTAGAAAAGCTTCACTGGTCAAACCTGGAAATGCATCTCCCACAGCACAGAATGAAGTGAACGACCGAGAGCTGGCTGCCCTTAAGGCTGTGCTCAAGTCCATTGAAGAACATAAGCTTGAGGACCAGTATCCAGTGGATCCACTTCAGAAACGGGTTCTTCAGCTGGAAAAGGCCAAGGCAGACAAGAAGAGGGTGGCTGAAGCTGCAAAACCTCAACCCAAGAGACCTCGCGCTAACGGTGTTGGATATGGGCCCCGTGTCACTAATGTTGTTGCTGACAAGACTTTYTATCCTAGAGTTGCTGAAAATAGGTACCCGCAGTACATGTATGACAGACAGTTTGTTTACCCTGGACCTGYTGACAACCACTGCCCCTCCCTGSTGGGTTYTGGCACTTACAACATGTYTCCTGYTCATGGCAACTACTTTGCAACTGGCTACCAGTATCAGCCCGCATATYTTCACTAATTTGATGGCCAAAAGTCACTTATGATCCTCTCAGTTTAACGGTTAGTCTTTAACCCCTCTGAGTTCGTTGATGTTCCAATGTATGAATGATATTAGTATCCAAAAAAAGACCCAAAAAAAAA	1100
Ctg228	TTCAGATTTCCATCTCTCTTGCTTTCGAATTTCTGCATCTTTTGTCTTCAGGTGACTGTTTGTGTGTGAAGAAAGGCTTGCGATTGCCCTTGCTGCTGTTGTGGGACAGAGTTTGTGCCTTTGCGAGCTCTAACCGAAGCCGGGAAAATTGTTCTAAAGGATCAAGACCTCCATCAAAGAGAAGAAAAATCATGAAGCAAGTGCAAAACAAAGCTCGCCCAATTAAATAGCATCCTGTACAAAACTATCCAACTTTTGCTATTTTGATGCCTACTTCCTACTATAAACATCTCAATGTATATACAAACAAGTATAGTATTTTAACATAACAAGTAGCCTGTAAAATATGTTATTACATGCTTTTTTGCAACTTACACTCCTGTAGTTAAACATAATGTTATAAATTAAATCTCATTGTATATATAAACAATCTAATTTTGTCTACGCAATTTCAAAACCCGCAGCATCGCGCGGGC	476
Ctg229	CTCCGCTCCGGCACAGCCATGGAGGGACCCATACAATGCAAACAAAATCTCTGCTTGACAGTCTTGAGCTACAGTTAAATGCCTCAGAGATATTTCACTCAAAACTATAAACTGAAAAGCGCAAACAGTTAGTTCCTCTCAAGAATTGGAAGACTGTAACAAGGAAAAGCATGGGGTCGATTGCAAAGAAGGGGTTGCAGCAGTACTTGCTTCAGCTTCAGCATCATCCTCTCAGAACTAAGGCAATTACAGCTGGGGTTTTGTCAGCGATCAGTGACATAGTGTCTCAGAAGCTCACCGGCATCCAGAAACTTCAGTTAAGACGGCTGCTTCTCAAAGTGCTTTTTGGAGCTGTTTATCTTGGACCATTTGGGCATTTCCTGCATTTAATACTAGATAAGATTTTCAAGGGGAAGAAGGATTCAAAAACAGTAGCCAAGAAGGTGCTGGTGGAACAGTTGACATCTTCTCCTTGGAATAACTTGCTTTTCATGCTTTACTATGGTTTGGTTGTGGAGGGAAGACCTTGGATGCATGTAAAGAATAAAATTAAGAAGGACTACCCGTCAGTGCAGTACACATCATGGGACGTTCTGGCCTGTTCTGGGTTGGATAAATCACCAGTATGTCCCTCTCCATCTCCGTGTCGTCTTCCACAGCTTGGTCGCTTTTGGCTGGGGAATTTTCCTCAACTTACAAGCAAGATCTGTGGCATTACCAAAGGCTAAGTGAAGCGACGGAAATTTTTTGATTGGCCTCAAGATATTTGTGCTCCCTCCAAGATACT	787
Ctg230	GTGATTCCCACAGTTGCAGATCCTCCATTAAAGCTAAATACAAAGAAAAGACAGTCATCTGAGTTCAACGATAGAACATTAGCATTATCAAGCATTGCCAGCATGTCTGGGTGCTGTCAGGTTACAATTCCAGTAGGAAAGCACAAAGAAAGTCCCATCTCTATTTCATTCATCGCATTCCATAGTGTTGATAAATTTCTCCTCGATACAGTCTTGGATATGTACTCTTCAATTCAGGAGAAAGTCAGCATTGCATCCCATTCATCGCCATTGCCAGATACCAATGATAACCTGGATGTTTCAGAACTCTTAAAAGAGAAGGGAAATGCTGCATTTAAGGGAAAGCAATGGAATAAGGCTGTCAAGTACTATACTGAAGCTATAAAATTAAACATGACGAGCGCAACTTATTATTGCAACCGGGCAGCTGCTTACTTGGAATTAGGGTGCTTCCAGCAAGCTGAAGAGGATTGCAGNTAGGCAATATCACTTGACAAAAAGATGTGAAGGCATATATGAGACGTGGAACAGCCAGAGAATCACTTCTNNTGTATAAGGATGCT	563
Ctg231	TGANACGACTCACTATAGGGCGAATTGGGTACCGGGCCCCCCCTTTTTTGGTCATTGTATGCGATAATGTCAACCACAGTTCACAAAAATCATTGACAAGCTTACAAGAAAATCATCATTATATGGCCAGTACAACATCCACTCTACAATTTACCAACAAAAGTTCAGATCCAGGGGAAATGTACTCAAAACTGTTCCTTTTTTTCTCTCTCTGCAATTTGTATCTGAAAATTTCATTAGGCTAAAGGCCCATGTCTAGAACTTAATTACACATTTCTTGATGCTCTCCATCTCTTCATATAAAAAACAAAGAAAAAACACTCGATAACAAAAACAATGAAGCAGAAGAACCAGTGAGCGGTGGATCATGTTGATGACTATTTGTGATGTGCACAGTAAGAGCCCCGAACTTTGAATGAAGAATATGAGGAGAATAAAATTGTGTGGAGGAAACCTGGGAAAATGATTAGGGTGATTCCCTCCAGTCTTCACCAGCATAAAATGCGTTGTCCCCAAGTTCTTCCTCAATTCGAAGCAACTGGTTATACTTAGCCAGCCGCTCGCCTCTGCAAGGAGCACCAGCTTTGATCTGACCTGTTGACAGACCAACAGATAAGTCTGCTATGAAGGAATCTTCAGTTTCNCCACAGCTGGTGGGANGTCACCACTCCCCAGGGGCGCAGCC	685
Ctg232	CTGCTCTTATTCATGCTGCTCGGCAAGGCCATACTGATACTGCAAAATACCTGCTTGATTCTGGTGCCAATCCTGCTATAGCCAGTGATTTAGGGGCCACGGCTCTTCATCATTCCGCTGGACTAGGAGACATTGAGTTACTGAGGTATTTGATCTCCAAAGGTGCTGATGTTAATTCCCAAAGTGAAGCTGGCACTCCTTTGATTTGGGCTGCTGGTCATGGTCAACAAGATGCTGTGAAAGTTTTGTTAGAACACCATGCCAATCCAAATTCTGAAAATGATGACAGTATTACTCCTTTGTTATCTTCTGTTGCGGCTGGTTCACTGCCATGCTTAGAGTTATTGATTCARGCTGGTGCCAAAGTAAATATTAGTGCAGGTGGAGCAACCCCTTTGCACATTGCTGCAGATATTGGCAGCCCAGAGATCTTACAATTATTGTTGAAAGCTGGAGCAGATCCCAATATCACTGATGAGGATGGTTTGAAGCCTATACAGGTCGCAGCTGCAAGAGGGAACCGCAGTGCTGTTGAGATTCTCTTTCCCTTGACATCAAAGCTTGAAACCATCCCAAAATGGACGGTTGACAGCATACTTGATTATATGCAGTCTGAAACAAGCAGACAACAGGAACAAGCTAGAAACTTNGAAGAACTTAATGTGCCAAAAGACTCTACATCACCAAA	688
Ctg233	ACTGGGACTCCACTTCGTGGCGGAGCGCTCTGTACTATGAGACCCCCGGCTTTATGCTATCATTCGCAAACTTCCTGAGTTTAAGTTCTGGTAACTTAATGTTCCCATTTTTATCGTATTTTACATTGTTCGCATTCTATAGGTCATTGGTTATCTTCATAGCACTCCTATATGGTAATGCTTAATGTTTTTGGGGTTGTGAAACATTTACTGGTTGCCCCTTTGTGTCTTATACTTTTCTTGTTTCATGTAGATAGTGTGGTAATCAAGTTACTTGGAGAAAAATGGTTTTCAAGGCGTTGCATTTGATGAAATCCTCTCTCTCTTTTTATTATTATCATTTTTTTGAAAGTTTTCTTTTAATTTCCCATAAATGTTCAAATGGTTTTTACTTTTAACAAGAGTCTTGTTTTCATTGCTGTGTGAAAGGCTCAAGAAATTTTAATGCGCTGGTTCTTCTGCTTCATTAAAGTTTGAACCATGATGTTTGATTTTTCCATTTCTAGCTCACTTGTATTATCTTTATCTTACTTATGGGAAATGTTTCTCATCTTCCCACCTGCCATCTCTCTCTCTTTCCTCCCTCCCTCCCTCTTCATTGATGTATGTGCCCA	614
Ctg234	GCAAGCTCAAAAGTACCTTCCTGAATTTTACTGTACCTTGGGGTTTAGCATACATCAGATAACATCGTTCTGTCGAAAGGTTCAAGTGGACGAATGCTACTAATGAGAATTTGGTTGACNGTGCAGTTTCTCGAGTCAATTTTGCTTCGATTGCTGCTGACTGTAGTTACACTAACAGGACAAGCATGCTAGTGATTGTCTTTTCCTAATATTGCAGGAGTGGATGAATGTTTCTGATTCAATAAATTCAGACGCTGATGGTTGAGACTAAGCCAAGTATATCGTAACAAGCGACATGCATCTTTGCAGCCATTTAGACAGCATTCCTTGTTGTTGTAATTATTCAGAATAGATTTCCTCCCCCTTTTTCCTTCTCAGTTGAACGATGTTAAGCAAGATTGATTGATGCTACCTTTTCTCTGTATCTGTTAGTAAGCCACTCTGGAATCTGGCGCTGAACTTAGATATTGTTGTTGATGTCTGTGATATTTGAATTCATTGAGAGTCTATTTGAGACGTGAAC	523
Ctg235	GCCTCGTCGCCTAATTCGGCACGCAGGGAACAAACAAACACCAAATAGACAACTTTGGTGTGTGCTTCCCCATTGAGTGGGCCTTTCACATTTAACTGGGATCGGAATGCGTCAAGCTTGGGTTAATAGAAGGACCAAAGCTCATTTATTGAAACTTCTAAAAAGCGAGATGGAGGAACTGTGTGGCGAACCAATCAGCCTTTCATAAACCACCCCAGAAGGTGGCCAATCTTTCGGAAATTAATTTCCCTGCTGATAGTTTTACTTCCAGAAAACATTTTGGAGCCCTCCACAGGAGGATGCTTTTGTTCGTGGGGTTTAATTGTAATCTATCTTGATTACTTAGTTAATTAATTTATCAAAAAATTTGTTTGTTTTAAAAACTTGTTTTTGTGATGGCAATTATAACTGTGAATATGGCATAAGTATTACGACCATTCTAATAAGCCACAGATAAGCATGCTTAAGGGTAAGGGGAAGGGGCCCCAACAAATGGATGTCATTCTTTTGAGGCAACAACATGGGAATATTGGTTATGGTATTAACAAAATTGGAATTGGACTTG	565
Ctg236	CTCTCTCTCTCTCTCTCTCTCTCTCTCTCTCCGCCCAATCCCAAAACCCTAACGAGCTCTGATCTTCACGCAAAAGCCACGTACCACATCACTCTGCAACTGCGGAAGCGCGCACACACTCAATTTACTTGAGATTTGCGTCGATTGTTATTGATTTGAATACAAATTTGTGATCCTTTAAAGCATGAAATATTGGAAATCGTTGAAATTGAACGGTCAACTGCAACAGCAACAGCAGCAGCACCAAAACATGTCACTTGTGGTACGCTCAAATGGCGCCAAGTTGTTGGATCCAGAAGCCTCATGGGACAAGGATCAATTGGGAGATGTCTTGCGTTGGATTCGACAAGCATAGGGCCTTGTCTGTGGGCTACTATGGGGTGCGATACCGCTGGTTGGAGGCATATGGAACGGCCATTGCTGGTCATATCTACCGGAATAATTTATGGCTATGACGCTATGACCCTAAAGGTTGATGAACAATACACTGGGGGAATTGGAACTGTTATCCAAGGAGGGCTTGGGGCTTCTATAAGCTTTTGTGTGCTTGACCGGATATAGTCAACAGTTTGGGACCCTTTCGATTGGATAGTTATAAAATTGCGGCTTAATATCAATTCCCAGGGGTGCAAAAA	635
Ctg237	AGGCACAATACACACAAGTGCTGGTCCTGCCTGGAATGGTCAGATTGTGCAGTCGCAGCAGCCACCTTCACCAGGCTACGGTTCACCAACTAATGGATCATTACCACCACCTCCCTGGGAAGCTCAGTCAACAGATGATGGTATCCCAGTCGCAGGTCCTCGATACCCTCAATCACCAGTGCAAGTTACTACCAAGGTGGTTGTCACACATGGGCAGGGTGGTTTCAATCCCCAGGGACCTCAACTGACAGGGAGTGACCAGGTAGTAGGTATGTACATCCAGCCAATTACGACCACCCATTTGTCAGCAATCAACAACCAGGTTGGTCCAAGCAGTCATTTGGGTTTGCCTGCTCAACCAGTCCAAGGGCCATATACGGGTATGACTCCGCAGGCTATTCAAGCAGGCCAGATGACATCTATGTATCCTCAACAAATGTATGGTAATCAAATGGTCCCCTATGGCTACGATCAGCAACAGCAACAGCAGCAGCAGCAGCATCAAGCGTATGCCCTTCAGCAACAGCAACATCAACAAGCGTATGCACTTCAGCAACAGCAACAGTATGCCCTTCAGCAACAGCAACAAGCATATGCCCTTCAGCAGCAAA	611
Ctg238	GTATATTCAACTCCGAAGGGACAACAGGTTTGGAGAATGCCTTTCAATATAAACCAGGTATAGTGCGATTGCCTTTAAAATAAAAATCACTGAAATTCCATCTCTAACTTCAATTTGTAGTCACTCGTTTGGAACAAGAGTCTGCTTACTATCTTCAATTTGTACACAAAACTTAACAAGAACGAAACATGGATCCAGAAGAGCAAACGGACATGCAATCCATCAAATTAGCTTCCCTTGAAGAAAAACAACACAAAAAAGTCAGATATTATGAAACAACGACGATAAAGCTGGTCATCGCTTATATTTTCTTCCAAGCTGTTATATTCTTGTCTGTTTTTCTCCAAAACCCAGCCATCATCTCCTGCCAGCATTGGTGGATTCCGTTCAGCCTCTCGTCTCTGATTACTTTCATCTTTTCCATAAGCTTCACCAGATTCGCCAGCAAGTTGGAACGTATACAACACCAGCACGACATCACTGTCATGGAGCGAGATTCGAATCACCACCGAAAAATGCTCCAACAAAGAGATCCAACCAATACTCATGATCTGCTTCAGCAACAGCAACAGATTTTGAAGGGCGATGTTGTGGACGTTTATCAGAGAAATGGCTTCATTTACTTGGTATTTGCTGCCCTTCTTGTCTACACGGTTATCATCTTAATAGCCTGTCGATTCGTTATCTGTAAAGACTGATTCCATAAACCAGTCTTAAGAGCATCTCTAAGGGATTATGCAAAGGAGCAGGAAAATAAGGCTTGCCCAGCCACGTCAGTTTTCTCCTCCTCCTACGGTAAGTGTTTTGGAAATTTTGGAAAACATAAACGTTTAGCTGTTTTTCTTTATGTTTACATTTTTGCCTTTATCAAGTTTATATGTTTTTCGTAGAGGTTGCCCTACTCCCTATTTCATTACCGAATTAGTAGAAATCATGTCTCATAATCATCATATCTGAGTGTAGTACTGGTTAAAATAAATGAGACCGCGAATTGTATTTTGAGTTCGAATAAATGAAAAGTTTTTATGTTTATTTGT	1037
Ctg240	CAAAACAAAGCTCCTCCATTGCCAAAGCCGAAGCTCGAATTCGATATAAAAGCTACAATACAATTGCACTTATTCTTCAGCAATTAACTCCATTGAAGAAGACTCGCAGAGATCCAATCACAGATGAAGATCACTGTAATGACCGCGGACGAACAGATTCTCAACTTAGACGTGGATCCTCACGAAACTGTTGAAAATGTGAAAGCTCTGCTGGAGGTGGAGACGCGGGTGCTGCTTCAGCAACAGCAGCTGCTATATAATGGGAGGGAGATGAGGAATTCTGAGAAGCTGAGTGCCCTTGGCGTTAAAGATGAAGACTTGATAATGATGGTATCCAATGCTGCACCGAGTGCTTCAGCCAATGCTTTGAGCTTCAATCCAGATGGGTCTGCGGTAAACCCAGGAGCTTTTCAGCAGCACATTAAGAATGATTCTAATTTGATGGCACAGTTGTTTCAGAGTGACCCAGACTTAGCACAAGTTATTCTTGGAAATGATCTCAATAGACTGCAGGAACTTTTACGACAGCGTCATCTCCAAAAGTCTGAACTTCGACGGCAACAAGATGAGGAGCTTGCTCTTCTTTATGCAGATCCTTTTGATGTTGAAGCACAGAAGAAGATTGAAGCTGCTATTCGCCAGAAAGGAATTGATGAAAACTGGGCCGCGGCTCTGGAACATAATCCTGAAGCTTTTGCAAGGGTGGTTATGTTGTATGTTGACATGGAAGTCAATGGTGTCCCGTTAAAGGCATTTGTTGACAGTGGAGCGCAGTCAACAATTATTTCAAAAAGCTGCGCTGAGCGTTGCGGATTGTTGAGGCTTTTAGATCAACGTTACAAGGGTATTGCTCATGGAGTTGGTCAATCAGAGATATTGGGTCGGATACATGTAGCTCCAATCAAGATTGGGAATATATTTTATCCTTGCTCATTCTTGGTTTTGGATGCTCCCAATATGGAGTTCCTCTTTGGGTTGGATATGCTCCGTAAGCATCAGTGCATTATAGATCTGAAGGATAGTGTTTTGAGAGTTGGTGGTGGGAGAAGTTTCCGTACCATTCTTGCAAGAAAAGGACATCCCATCTCGTTTTC	1094
Ctg241	TAAAACTAGGTGGCATCCCCCGGGGCTGCAGGGCTTATACCTAACGCAGGAATGCGTTTATATGGTGGTGCACAATACCACCGTGCCATGGCTGAGTTCCGCTTTGTAGTTGGAGGAATAAAATGCCCTCCAATTACAAGGGAAGAAATTGTAAATGCATGTGGAGTTGAAGATTTACATGATGGCACAAACTACTCAAGGACAGCTTGTGTAATAGCCGTTGCAAAGGCCCGTGATACATTTGAGCCTTTCCTTCATCAGTTAGGTTGTAGACTCTTGCACATTCTAAAGAGATTACTTCCTATATCAGTCTATCTTCTTCAGAAAGATGGTGAGTATTTAAGTGGCCATGAGGTGTTTCTTAGGCGTGTTGCTTCTGCTTTCAATGACTTTGCAGAATCTACCGAAAGGGCATGTCGTGAAAAATGCATGGAGGATTTAGTAAGCACCACCCGCTATGTCACCTGGTCCCTTCACAACAAGAATCGAGCTGGGTTACGTCAATTTTTAGACTCGTTCGCTGGAACAGAACATAACACTATGGGTAGTAATTGCGTACCTGCTGGTATTTCCCAAGATTCATCCTTTGGGTCTGTTGCCAATGAGAAGGATACTAAGTCAAGGGCAGATGTGAAGCTCANCCATGTGGCGTCT	654
Ctg242	GCGATCGATCGATCGTGAGAGAGAAAGAGTTTCAGAGTATGAGTAGCGATAAGGCTCCCATTGCTGCTGCTTCTGCTTCTGCTGCTGTAGCCACCAATGCGTTGAGTGGTAGTAGCGGCAGTGGCGGTGTTGCTGCTGCTAATGCCAATGCGAAGCTTCTTCATCCTGGCGCTGAATTCAGCAAGGGCATCAATGGCCTCGACAAGGTCGTCCTCCGTGATCCGCGCGGCAGTGTCGCCGAGGTGTATTTGTATGGGGGTCATGTAACATCATGGAAGAATGATCATGGAGAGGAATTGCTATTTGTTAGCAGCAAGGCTATATTTAAGCCTCCAAAAGCTATTCGTGGGGGAATCCCAATATGCTTTCCTCAGTTTTCAAATCTTGGTTCTCTTGATGCACATGGATTTGCTAGAAACAGATTTTGGAGCATTGACTCTGATCCATCTCCTTTTCCAACAAATACCTCCAATAAGGTTGCTGTTGATTTGATCCTTAGGCCTAATGAAGAAGATATGAAGACCTGNCCTCACAGTTATGAGTACCGACTACNGGTAGCTNTGGGACCTGGAGGAGATCTGACGTTGATATCTCGCATCAGGAATACTAACTCTGATGGAAAGCCATTCTC	631
Ctg243	GGGACTGTTTTGATTCAGCTCTTAGATCTTTAATAAKGAGTACTTTCACTTCTTCAGCAACTGGCTTTTTCCTTCAGGCCTTTCTTTGCTTCAATTGTTTCCTCTCTACAAATTTAAAGACAACAAAAACTTCTTTTGTAAAAATGGGTTCTAGCACCGCACTGATCAGAAACTATGCAAGCATGAACGACCATGATCATGATGATGATTTGGGAGTTGATGAACTCATGGGATCCGACGGCGCCATTCTCAAGTCCTTATTGGAAGAACTTCAAGAGGAAGATCGAGATGAGGAGAGGTTGAATATTGTGATTCAATCTCTAGAGGCAGAATTAGTCAACATTCCAAGCACAATGGACTCCGAATCGACCGTCCAAGATGTGGAAGATGGTAACTTGTCGAACGTTGTAVGAGGCTTGGACGGTCAAGATTGCTCAMTGTCATCATCAGTTGATTTTGATCAAGTGGGATGGTTTGATGTGGATCAAGTGGGCTTGCTCACCAAGCGATGACATGAATTGGTATATGGATTCTTCTCGGTGCGAGAATTAAAAAGAGTGACCACCAGCTGGTTCCTGAATTGGGCGAAGACACTTAATGACACTGTTAACTTATAGGCTTAGGATAAAGAAATCTGCGTATATCTGTTTTTGGCTAGAA	660
Ctg244	GGTGACCTGGTGACACATCATCATCATCAGCAGCAGCAGCAGCAGCAGCAGGGTCAGCAGCTGTATTAAAGGAACAAAGCTGTAGTGGCTAAGCTCTCTCCATATAATTATAATATTATATGTGTAGGGGTTTACATTGCGTGTGGAAGAGACTCTGTGTGTTTGAGTCTTTGACTGGGACTGCGACTGCGACTGCGACTGCGTGTGTTTGTTTGTTTGAGAGCGAGAGAGCGAGAGAGCGAGCGTATGTAATGTATTATGTATGTGAGCTGCTTTGGTATTTATGTATTTTTAATATATATATATATAGCAAGTAACTACTTTGGTAAATTATTTGTGAGAGTTGAGTTTATATTATGAATAAGAATAAAGAAGCGTGTGTGTTNT	387
Ctg245	TGAAGAGGCTTTCTGTTTCTGAAAGGAGTGAAAGTGGTGTTTCTAGTATTAACAGTGGAAGCATGAAAAGCAGTGGCAGCAGCAGCATTAGCAGTTCTAGCACCAGAAGCATCAGCAGCAGCAGCAGGCGCAAGAAGGGTGGCNTGCNTGGTCATTTATCATGCTCAAGAAGAATAAAAGGCGGGATTGATTGAAGGAGTTGCCTTCTAGATATAAAAAGCTGGAGATTAATATTAATTAAATGTTTGTGTAATTATCTCTCAAATAAAAAAATGCTTAGGTATACATATAATAGAATATTGCAGACGAAATTTTCCGTTGCTTATGTATAGTCTTGCAGTTTTTGAAAGAGATGGTAAATCTTTTTTCTTTCTTTTTTTATTTATTATTTTATAAAATCATTTCCTGTTTTATTGGATTATATAATTCAACATCTGCTTGCTG	444
Ctg246	AGCAGTCAGCAAGAGAAGAAAATCAAAGGGTGTGAAGGTTGTGTACATATCAAGCCCTATGAAGGTGAAGACAAGTGCCTCTAAGTTTAGGGCTCTTGTCCAGGAGCTTACNTGGTAGAGACTCTGATGCNTGAGCGTTTCATGGAGACCAAAGGTGCTCATTATCAAAATGTTCATGAGCTTACTCATGAGCAACAATTGAAGGGTGTGGATCATGATCATGATCATGATCATGGGTTGTTGCCTCAGCTTCCTTTCTCGAATTCGTTTTTTGAGTTTCCGAATTGCTCCGATGCTTTGTTCGAACCGTTTTCTGGGCATTTCGAGTTGGATGTGCTCAGAAACGTTGATCAAATTTGAATTTTATAGTTAGTAATATATTTGTAATTAGCCATAT	397
Ctg247	GGGATCTCGGGCGCCCCCCTCGGAGCTCTATAGTATTAATGAATCCGACGGGCTGATGGATCAGAAGGCTCATGAWGCAATCTTTAAARWGCTGAACCTTCAGGGATTAACAWGGGAACCTGAATTAGAGGAATGGACTTCTAGGGCTGAAATTTGTGACATGTTGCATGAGCCGGTTCGCATTGCCATGGTCGGGAAGTATACGAGGCTTTCAGATGCCTACCTCTCTGTAATAAAGGCTCTTGTGCATGCTTCTGTTGCTCGTGGCAAGAAACTTTTCGTGGATTGGGTTCCAGCTGGTGACCTTGAAGACGCAACTGCAAAAGAGAATCCTGATGCTTATAAAGCTGCCTGGAAGTTGTTGAAGGGTGCAGATGGTGTTCTCGTTCCCGGAGGATTCGGGGACAGAGGAGTGCAAGGGAAAATTCTTGCAGCAAAATATGCCCGGGAAAAGAGAATTCCATTCCTTGGCATTTGTCTAGGAATGCAGATTGCTGTCATTGAGTTTGCACGATCTGTTCTTGGTCTGAAAGATGCTAACAGCACAGAATTTGATCCTAACACTAAGAATCCCTGTGTTATATTTATGCCAGAGGGTTCAACAACACATATGGGAGCCACCATGCGCCTTGGATCCAGGAGAACATATTTCCAGTCTACAGAATGCAAATCAGCTAAACTATATGGAAACAAGCGCTTCATCGATGAGAGACATCGACACAGATATGAGGTGAATCCTGAAATGGTAGCACGCCTTGAAAATGCTGGCCTCTCTTTCACTGGCAAGGATGAAACTGGCCAACGCATGGAGATTGTTGAGCTGCGTAATCATCCATATTTCATTGGTGTCCAGTTCCATCCTGAATTCAAATCAAGACCAGGAAAACCTTCTGCTTTATTCATAGGCCTTATAGCAGCAGCATGTGGGCAGTTGGATGCTTTCTTACCGGGCTCTGAGAGCAAAAGGAATATCCCAAATGGACCTGCCAATGATATGTCCCAGAGGAATATCCCATACGGAGCAAGCAACGATATGCCCCAAAGAAATATCCCAAATGGAGCAAGCAATCATATGTTCCAAGCAGCATGTGGGCAGTTGGAATCTTTCTTCCAGGGTTCTGAGACCAAAAGAAATGTCCCAAATGGAGCAGCCAAAGCATATCAAAATGGAGCTGCAACTAAGCTTGCTAATCGGCCACAAGACAGTGCATACAGCATTTTCAATGGCATGCACTTATGAAGGCTGTGTAGGCCTCTACATAAAATATTTGTAGGATCATCTTTCTTTGTGGTGTGGTTTAGGGGATTTTATTTACTTAATTAGCAGGGGCTTTTAGGTGATATAATATTATAGGATTGGTTTGTACAGTCATTTGGGATATGGTTAGATATATAGCCTTCCAAAGACACAAACTTTAGAATGGAGAGCTGCATCCTGAGCTTTTTAAAACARGTCAGCTTGTCAGAAGTCTTGTACTGCACTTAGAATGTTCAGGGGGATTTGCGGCCTTCTTCCCCAGCACCCTATCCTTTTGKTTTGTCTTGATTTTAATGCAGKAATAAATCTTGATATGCCNN	1578
Ctg249	GTGAGGAACTATGCGTCTGGGATCGAGGAGGACTTACTTCAATGTTGCTGACAGCAAATCAGCAAAACTGTATGGGAATGTGGTGTTTGTTGATGAACGACATAGACATAGATATGAGGTCAATCCTGATATGATATCACAACTTGAAGATGCTGGTTTATCATTTGTTGGCAGAGATGAAACTGGTCGGCGCATGGAGATTGTTGAGCTGCCTTCCCATCCATACTTCGTTGGGGTTCAGTTTCATCCTGAATTTAAGTCAAGGCCAGGGAAGCCTTCTGCTCTGTTCTTGGGACTAATAGCAGCATGCAGGCATTCAAATACAATTCTTCAAAACAATGGGCATGTAGTAAAGCCAGTTACAAATGGGATGAGCAATGGACACGTAATGGTGAAAACCCACCAAAATGGACATGCTTTTAAGACATCCAATGGCTTGCTAAATGGTGTGTATAGCAATGGTAATGGCGTCCACTTGTAAGGGAAAGTTGGTGATGGCCTCGTGGTTTTGTTTCTCCGGAAGTGCTYTTGGTAGTTTACGGTTTTCTGTACAGATGCnTGARCATGGATAGATGGTGTAGCTCTAGAGGACTTGTCTTCAGGATTAAGCTGGATTTTGAATTTTGAATGACACAGCTGGTAATTCCGAGAAGATTTGGCNTTGAAGTGTGATGTTGCTCCATTGAACTCTTTGTTTTGTTTTGTTTTCTTTTAGTATGAGGACTTTTTGACTGTTGGCCTTGGAAAAGAGGAACATATAGGCAACATTTCAATATATGTTTTAAAGAACTAACATGTTTGAATGTTTCCTTCTCTAAATAAGTATTAAAGACTG	835
Ctg250	CCACAGTTGATGCTTATGAGAAGTTGCTTTCCTCCATTCCGGAGTTTTCAAACTTTGGCAAGCTATTCAAGTCCTCAGCACCTGTGGAGTTGACAGAGCCAGAAACCGAATATGCAGTTAATGTTGTCAAGCACATTTTTGATAGTCATGTTGTATTCCAGTACAACTGCACCAATACCATTCCCGAGCAATTACTGGAAAATGTTATTGTGGCCGTGGATGCTTCAGAAGCAGAGGAATTTTCTGAAGTTGCATCTAAGCCTCTTGCGTCTCTTCCTTATGATACCCCTGGACAGACCTTTTTGGCATTTGAGAGGCCAGAAGGTGTCCCCGCAGTCGGAAAATTTTCGAACACATTGAGGTTCATTGTTAAAGAGGTTGATCCAACCACTGGCGAGGCAGAGGAAGATGGTGTGGAAGATGAATACCAGCTGGAGGATCTTGAGGTTGTACCTGCTGATTACATTTTGAAGGTTCCAGTCTTCAATTTCAGGAATGCATGGGAAAGCATGGGACCTGATTTTGAGCGGATAGATGAATATGGCCTGGGACAAAGGGAGAGCTTGACTGAAGCTGTTAATACTGTCATCAACCTCCTTGGACTGCAGCCCTGTGAGGGCACAGAGGTTCTCGCCAGCAACTCAAGGTCACACACATGTCCTATTGTCTGGTGTATACATAGGCAATGTGAAGGTCCTTGTGCGGTTGTCTTTTGGAATAGATAGTTCAAGGGAGGTTGCCATGAAACTGGCCGTTAGATCTGAGGATGAAGCCGTCAGTGATGCCATTCATGAGATTGTGGGCAGCGGCTAGTTGGTTAATACAGGCGATCTTTTATTGATACGACGGTCTTTTCATTTTTCTCTAATGAGAGCACTGGCAGAGATGGCTGTATACAGATCAAACATTTTGTAGAAAGAATTGCACATTACTACATTTGAAAGTTGAGGGGGCTTGCAAGAGGTCAATTTGCATTTTTATCGAGCGTTTGCCTGCTCATCTGTTTAATTAGTAATAATAGTCGGAAGAATCGTGTCAAGCTCATTGGATTGACTTACCTTTTACCCTATTTTGTTGTTTTTCTTTTCTTTAAATTCAAGTGTAGTTTTCCATTACATTTGTTAATGTACAAGACATGAATTTTGAAGCMCTCTGAATWCAAAGAARTGAATTGTATTGCTTGGTTCAACAAAACTAGTATCCAACTCACACTTTAGGGGGGGCCCGGGCCCCAAATTTTCCTTATAGTGGAGTTTCTTACCATCAACTGGCCGCCCTTTTACTACCTTCCTGACTGGGTAAAACCTCGGTCGCTAACCCACTTTTATTCCCTTGGCTCAAAATTCC	1347
Ctg251	CCGAGAGAAGCAGAAAATGCTGCTCTAGTTTTTTTCACCAATAGGGTGACTGCAGCTTCTGCAGCTCAGACTCTACATGCCCAAATTGTTAACACATGGACAGTCACTGAGGCTCCTGAGCCTCGTCAAGTCCTTTGGCCTAATCTTAAAATTAAGTTTTTCCAGAGGCAAGTACGGCAGTATGTTGTGTACATCTTCGTGGCCCTGACCGTTGTGTTTTATATGATTCCAATTGCATTTATCTCTGCATTCACAACATTGGACAATCTGAAGAAACTTCTCCCATTTCTAAAGCCAGTTGTGAATCAAGCTGCGATTAAGACACTGCTAGAGGCTTATCTACCTCAAATTGCACTTATAATCTTTCTAGCTTTGTTGCCAAAGTTCCTTTACTTTTTGTCTAAGGCTGAGGGAATCCCTTCTCAGAGCCATGCTATAAGGGCTGCTTCTGGGAAATATTTTTATTTCACCATCTTCAATGTTTTTCTTGGAGTTACAATAGGGGGAACCTTATTCAGTACATTCAAGACCATTGAGAATGATCCTAACTCTATTATCACCTTACTAGCAACTAGCCTACCCGGCAATGCAACTTACTTCCTCACCTTTGTGGCTCTGAAGTTTTTCGTTGGCTATGGTCTTGAACTGTCCCGAATAGTTCCTCTAATCATTTTCCATATAAAGAGGAAGTATCTTTGTAAGACCGAAGCCGAGTTGAAAGCAGCGTGGCTTCCCAGTGATCTTGGTTATGGGACTAGAGTGCCTGGTGATATGCTCATCATTACAATTGTCCTCTGCTACTCTGTGATTGCCCCACTGATCGTTCCATTCGGTGTTCTGTACTTTGGCATTGGATGGCTTGTCCTTCGGAATCAGGCACTCAAAGTTTATGTTCCTGCATACGAAAGCTATGGAAGGATGTGGCCTCACATGCACGTTCGAGTTCTTGCAGCTCTGATATTGTACCAAGTTACCATGTTTGGTTACTTTGGTGTGAAAAAATTCGTCTTTGCACCATTCCTAATCGTACTTCCCATCCTGTCCTTGCTCTTTGGTTTCATCTGCCGCAAGAAATTCTACCGGGCTTTCCAAGACACTGCTCTTGAAGTTGCTGCTCATGAACTAAAGGAACTTCCCAACATGGAGCAAGTTTACAGAGCTTTCATCCCACCAAGCCTGGGATCTGAGAAGATGGATGATGATCAATTTGAAGACGCTCAATCTCATGTTTCGAGAGCAGGATCATTTGCCTAGTGTATAATAGTCAGTATTGTAGTTTAGAAGAGATTTGGTTTTATTTTACTGAAACTAGTTTGGATTTGGATGATNTGTCAGTTGTTTATAACATGTGATTANGAACCCCTCAGCATTGCGTTG	1377
Ctg252	TTTTTTTTTGTTGATGGAGCAAAGTTAAAGCATCTGGAAATCTATTTGTTCTTTTCTTCTCCCCCTTTTTGTCAATTAAAACAACCATACAGGACGCCATGAAGTTTGTCACAGTTCATCCCATTGCTTACATTACAAAAAACATGAATTGAAATGCAGCATAACTTGATTAACTTGTAACATAATCTCAGAAATCCTAATCTGCATCTGTTTCTGTATCATCTTCCCACAACATAAATAAGCCTTCCCTTGGAACGAATAACTCATTGATTTCGAAGATACAAAAGTCGTTCTAGTAACATTGTCATTTGTCCTTGTTTGATGGTTCTTCTTCATCCTTTTGTTGGGACTCAGACTGATTCTTCAGAGATGCAAGAAGATCTTTCACTGAAGGATCATTGGGGTCAACTCCCGGAAGTGATTCAAGGATAGAAGAAAGAAAAGACTGGTCCTCCAACACCTTGCTGACATCGGACTGGGATGARGGCTCTCCGGCACTTTCCTGCATGGACATTTGAAGAGCTAAAGCCAACTCCTGATCTCCACTAGTTGCCTCTGAAATTTCGGTATCACCTGCTGAATGACCAGTTCCAGAGATATTCATTGACATTGCAAGAGCCTNCTTCAGCAAGTCATTCTCATCAACCGCATCATCAGT	658
Ctg253	CAAGGACTATAGAGAACTAGTTTTTAGGAGGGGCACCAAGTTTTTGTTTCATTTGGCATGGGTTCATCTTCTTCTTATTGTTTCACCAGTTGGGTGAAAAGCTTTGTCTTCTTCTTCACTGTGGTCTGGCTCTTCTTTGGCTATGGTCGCCATGGAAGAGTAAATGCGGCAACAACTACCGTCAAAGTGAACAGCAGCACTTCAAAGGTGGAAGACGCAGTTAGTTTCCATATATATTATGGACAGACCTTCAAAGTCATCAAAAATGCCATTGACGGCAAGAGCTACCTTCTCATCCAGAACAATTCAAGGATGGCAGCAAGGACAAAATATTGCACCTCAAGGATCAAATCTTTTGTTATCCCATTATCAAACTATTCAATCGATGCCGATTATAATTTTCCAGTTTCCTTTTTCGAGCTCCTGGGATTACTTGGGAGCTTGAAGGGCATTACATCAGACTCCGTGGCTTCTCAATGTGTGTTGAAACTGTATGAAGCTGGAGAAATTGAGGTGATTGACAAAAGTGAGCCACAACAACTAGCAAAATTTGCAGCACATTTTATTACCTACACTGACCAACCACAAGCTTGCAATTTTGCCTCTTTTGTTCCTTATGGAGAGGATAACCCTTTGCAGAGAGCAGAGTGGATCAAGTTC	660
Ctg254	GAAAATATACAATTGGTTCCTATTGATCTGCAAGACAGGCCTGCTTGGTACAAGGAGAAAGTCTACCCACCTAACAAGGTGCCGTCGCTGGAACACAATAACGAAGTCAAAGGAGAGAGTCTTGATTTGATTAGATATATTGACAGTCACTTTGAAGGGCCTTCACTGTTCCCTGATGATCCTGCAAAGAGAGAATTTGCAGAAGAGTTGCTGTCCTACACAGACTCCTTCAATAAATCTGTGTTTGCTTCATTTAAAGAGGACGGAACCAAGGCAGCTGGTGCTGCATTTGACTATATTGAAACTGCTCTTTCCAAATTTGAAGATGGACCTTTCTTTCTTGGCACTTTCAGTCTGGTGGATATAGCTTATGCTCCATTCCTTGAAAGATTTCAGCCTTTCTCACTGGAAGTGAAGAAGTATGACATCACTGCAGGCAGGCCTAAACTGGCAGCATGGTTTGAGGAGATGAACAAAAATTTAGCTTACAAAAAAACCCGGCGTGATCCCAAAGAGCTCGTTGAAAGCTACAAGAGACGCTTTTTGGCACAGAAATGAAATCAGCATAACAAAGTTAGGAGTCGCTGCAATTTCAATTTCTCCAGCTTCTTCAGAGAACCAAATCATGTAATTATTGAAT	640
Ctg255	CTGTGCTCTTTCAAAAAACAACTTCAGCAACATGTCAGAGTCCATGCCGTGGAAGCTGTCATGGCCTGCCGTGAAATTGAAAGCAACTTGCAGGCTCTCACTGGAGTAAGTCTGGGTGAAGGTTCAGGTGCAACAATGTCAGATGATGAGGATGACATGCAGATGGATTTCTCTTTGGATCAATCCGGCGGCGACGGGCATGACATGATGGGATTTGGCCCCCTACTCCCAACTGAATCGGAACGATCGCTAATGGAAAGAGTTCGCCAGGAATTGAAGATTGAGCTGAAGCAGGGCTTTAAGTCAAGAATTGAAGATGTGAGGGAGGAGATTTTAAGAAAAAGAATGGCAGGCAAACTTCCTGGTGACACTACTACAGTGTTGAAGAATTGGTGGCAGCAACACTCAAAGTGGCCCTACCCAACTGAAGATGACAAGGCAAAACTTGTGGAGGAAACAGGGCTGCAGCTCAAGCAAATAAACAACTGGTTCATCAATCAAAGGAAGCGCAACTGGCACTGCAACTCTCAATCAGTGACCTCTTTAAAGTCGAAGCGCAAAAGATAGACGAAACCGATCGATCTTGTTTGTTAACTTGGATAACACTTAATGATGAACTCACGTTATGTCTGATATATGGGCTGTTCGGGAACCTTGCCGAGTTTTCCTAGGATCTACCCATTCCTTTTTGAAACCTTTGAAGGGATTTTAAATTTTTGCAAAACTTATCTTCTTAACATTACAACTGGCCCCCCGGATGCTTACCCTTTGGGGGTGTTTA	781
Ctg256	TGAATTGGGTGACTCATTGAAGGATGTACCATGGAAGGAATTTTTCCGAAATCAAGCTGTATGGGCAATGATATATGCTCATTTTTGTGGAAGTTGGGGTCATTATACATGCCTAGCATGGCTTCCCACCTATTTTAGTGAAGAGCTGAACCTGAATTTGACAGAAGCTGCGTGGGTCTCTATCCTTCCTCCATTGGCTTCAATCTTTGTGACAAGCATTGCCTCGCAATTTGCTGATAACTTGATTTCTAGTGGAGTTCAAACCACTACGGTTCGAAAAATTTGCCAAACAATTGCCTTTTTATCTCCTGCAGCTTGCATGACTCTTTCCTCTCTTGATCTAAGATTGCCTCATTGGGAAGTTGTGGGGATTCTAACTGGTGGTTTAGCCCTCTCAAGTTTTGCCTTGTCAGGATTGTATTGTACCCATCAAGACATGTCACCCGAATATGCAAGTATACTTCTGGGTATTACCAACACTGTTGGGGCCGTACCTGGAATAATAGGTGTTGCCCTCACTGGCTATCTTCTTGATTCAACTCATTCGTGGAGTATTTCATTGTTCATTCCATCGATATTTTTCTACCTGACTGKTACAGTTATTnTGGYTGGTGTTTGCCAKCASTAAGCCTCAAACCTTTTCAAAGACAGACTGACCTTTTTGTAGTTCGGACTTCTTCTTTTTTCTTAACTTCTCTCTTGAATGAAGCTCCCAAATTGAGGGAATCTTCATTCAATGTATCACTAATTTCATCTGTGGGAGGAAACTAACTTAGCATCCACCATTTTGTTCATTCTGTACGTCTATAAGGAAAGCTATACATGTATGTAATCTTCCTTGCAATACAAATCTATGATTTAATCTGATTCCTTCGTTCACGAATCACACATTGTACAACGTTTAACGTGTCACAACTTATACATCGTATTATATGTTT	938
Ctg257	CTTTGCTCTCTCTCTCTGCTTCTGCTTTCTTCTGCTGGGTTTTACCGAATCATAGTCATTGCTTTTGGGTTCAGCTCAGACTTTAGTGACAGCCTCAGCTGGAGCTCGATCGATATACCACTTTCTTTCTTCCAGGCCTTTGATTTTGGAGGCTTCCGATCTTTCATCTAATCTCAGTTTCTTGGCGATTCACAGAGGAGGTGCTTAGTTTTCTGGTTTCATGCTTGTTCTTGTTATGAAAATAAAATAGAAGATTTGGTTGTCTATGAAGTCGCCAAACTCATGGATATGGGTGTTCAAGAAAAGGAGTGCTTTCTCTGATGGAGGAAAATGCGGATTGAAGATGAAGCAGCTGTCGTTTATGGGAGTTGTATGTACAGTAATGCTGTTCATTGTGTATAGAACCACCAACTACCAATATCAAGCTTATCAGCAGACAGAGATGGACGCAAAATGGAATCCCTTTGACACAGTAAAGGATATTTTTGTGACTT	494
Ctg258	GGAGGTTGAAGACAATGCCAAGAGAGAGCAATTGCTTCATGGTTTGCAGAGCCTCCCCATAGGTTCGCAAATTGAGAAGCTGAAGGCAAGGATTGATATGATTGGAGCAGCTTGTGAAAGTGCTGAGAAAGTATTGGCTGATACTCGTAAAGCTTACTGCTTTGGAACTCGTCAAGGCATACCTATTGTTCCTACTCTGGACAAGGCTCAGGCTGCCAAAATTCAAGAGCAAGAAAATCTTCTCCGTGCTGCTGTTAATTTTGGCGAGGGATTGAGGTTACCTGTAGACCAAAGACAGAATACAACTGCACTTCCAATGCATCTGGTAGATGTGCTCACTGTAGGTGATGGAGCTCAGCCTTTTGCCGAAACTTCTGGTATGTACTTAAAGAATACCCCTGTATCATCAAGTAACTTGACTGCTCAGAGCCCTTTGATGCAGGTTTCTGGATCACAACTAATGGGAAGACCGGCTGCATCTCCTGGTGGTACCAGTGTTTCAAACTTTGATAACACAACGACATCTCCACTGCCGTATGCCAACTCACCAAGGTCGAGCACAAACATGATGAATACACCATCCCCTCAACAACAAAGCCAACAACAGAAGCAACAACAACAGCAGCAACAGCAGCAAAAATTGATGNCATTACCTCAACATCAGCAGCAG	670
Ctg259	AGCCAGCAGCAACAGCAGCAGGCTAGCCCACAGCAAATGAGCCAAAGAACTCCAATGAGTCCACAGCAGATGAGCTCAGGGGCAATCCATGGCATGAGTGCTGGTAACCCAGAGGCTTGTCCTGCAAGCCCACAGCTGAGCTCACAAACGCTTGGTTCAGTACGTAGTATCACAAATTCCCCTCTGGACCTTCAAGGTGTGAACAAGAGCAACTCTGTTGGTAATGCATAGTAAAATTATGAAATCTTGGGCTTGTTTTCTGGAGTTAATGGTTAAACTGCTCCTCTCAGAAGCCTCCTCCTCAAGTTCAGGAATTGTTGAAGCAAAAGCTGATGTTGTGGGCAGGAATTGGCTTTGAATTTCAGAGATAAGTCAACCTGTAGAATTATTAGGAATTAACATTACAACATTTATATAGTTCAATAATGTCTGGCAGAAGTACTACTTTAGTACTTGATGTCACCTTTGACAGGTGCAAAGGTGAATACTTTTACTGGGCTCCAGAGCGCTGAGAAATAAGATCCATCAAGAAGCATTGTGCTGTATAAGTGTGTAAGTTCTTGGGAATTGGTTAAATGTTTATTTGACTCACAAAAGTTTACTGTTTACCCAAATAGTTAGTATTTATCCCAGATTGTCAAAAAAA	646
Ctg260	GGCGCTTGGAGAAAGCCCTTGCTACTTCGGCTGCCATCATTTCTGAACTAGAAAAGAAAAAACAAAAGCAGAAAGAAGAGCAACAGAGGCTTGATGAAGAAGGTGCNTGCAATTGCCGAGGCTGTTGCGCTGCATGTTTTACTTGGTGAAGACTCAGATGAGACATGTGAAATTGTTCTGAACAAAGACGAAGTGCTTAATCCTTGGGATTGTCCTGGCGATATTGACATCTTTATGGCTGGACGGAGGGCATGCTTTCCTTATCAGGACTCTGCAAAGTGTTCACTTGAAAGGATTGGGGTGGGTCTCTAATGCTTACAGATCGGGATGCAAGTGGGGTGGTTTGGGGAACAGTCAATTGTCGTTCTCATCTGGGCCTTATGGAAGAGATTACCATGAACAATTTTGTGAGGAAGCAGGTTGGGGGACTACGGGATTCGCTGCTGGTCTCATTGCAGCACAAGCTGTTTCATCTCTTCAGATTGCAGAGGAAGCACATGAAGGCACAATGGTGCTTGATGGAATGCTAAGACGGTAGACGGACATTTCAGTGAAGTTGTCATGTTACTGGAAGAGGCGCCGTTGGCTGAATTTCGATAATGATGTTCTGTATATAATTTCACAAATGTGTTTTAAGTGGTTTATCTGGTAAACGTATCTTCTTCAGCTTGGACAATGTTGCATGACATGCTCTTTCGTTTTTCTTCTTATGTTCTCTTCTAGAGGCTGCGATATTTTTACGTGCAGTGTAAGCTGACTCGTCTTTCTGATGTTTTTGTGGAGTGTATTATTAAACTAGTGTAGTTTCAATCGTGAATTATGTTCAGATATTTTCTGGTGTATGACGTACTGTTATCAACGAATTTCCAGTTTCGATGCGATTGAGGCATGCTGCTAATAATAATTTGTTATTTC	915
Ctg262	CTTTCAACAGTCWTCTCTCTCTCTCTTCCTCTCTGTGTAGTAGCTCCTCCTGCTTAAGGAAAATCACAAAAAGGCTTATCAATGGCAGTCACATTCCATGACATCAACTCGGCTGTTGGCCTGAAGAAATTGGATGACTACTTGCTTGCCCGCAGTTACATCACTGGCTTCGAAGCTTCAAAGGATGATCTCATTGTCCATGCAGCTCTTTCAAAGCCTCCACCATCAGAATTTGTGAACGTGTCTCGGTGGTACAACCATATCACTGCACTTCTTAGGATTTCTGGTGTTTCTGGACAAGGCTCTGGTGTCATTGTTGAGGGATCTGCTCCCATCACAGAGGAAGCAGTTGCTAAACCTCCTGTGGCTGATACAAAGGCCTCAGCTGCTGAAGACGATGATGATGATGTGGATCTGTTTGGTGAAGAGACTGAAGAAGAGAAGAAGGCTGCTGAAGAGCGTGCAGCTTCCATCAAGGCATCTACAAAAAAGAAAGAATCTGGAAAGTCATCAGTCCTGTTGGATGTGAAGCCATGGGATGATGAAACTGACATGAAAAAGCTTGAGGAGGCAGTAAGAAGTGTTCACATTGAAGGCTTGCATTGGGGAGCATCCAAACTTGTAGCTGTTGGGTATGGAATAAAGAAGTTGCAGATAATGCTAACAATTGTTGATGACCTKGTCTCTGTTGACACTCTTATTGAGGAACAACTTACTGTTGAACCAATTAATGAGTATGTCCAGAGCTGTGACATTGTAGCCTTCAACAAAATATGATTTGGGCATGGAGTGTTCTAsTGTGwGAGGGGTTGCTAGGAAGATATTTTATATCTGCTCATATCTTGTTTCTTGGGGAATGATTTGAGACTTTATATTATCTTTGGTTATGATGTATTTTAGCATTCCTTTGATGAATAATATGCCAGTCCTTTGTAGGTTTGATAAGACGTCAGTTTATCTTAATTCATATTCTCAGTTTTGTTNAGGAAAAAAAA	995
Ctg263	CACCATAACCGTACCCGGCAGGAATAAGGGAATGAGAGCCTCCACAATCTCGGTGATATATAATGTCGTCGTTGTGAATCATTTCGGGTTTTTAGGGTTTWAGTCCGAAGACGTCTCAAAGTCGAACCACACTGCACTGTACGAAGCATGACCGCCCAAACTCAAGAAGAGCAGCTCGCTGCCCAACTCGAACAGCAAAAAATTCATGATGATGAGCCTGTAGTCGAGGACGAAGATGATGAAGATGACGATGATGATGAAGATGATGAAAAGGATGATGATGATGTGGAAGGACAAGGAGATGCAAGTGGTAGGTCTAAGCAGAGCAGAAGTGAAAAGAAGAGTCGCAAGGCAATGTTGAAACTTGGAATGAAGCCAATACCAGGTGTCAGCCGTGTGACTGTCAAGAAGAGCAAGAATATTCTGTTTGTTATCTCAAAGCCAGATGTTTTTAAGAGCCCTGCATCTGATACGTATGTCATTTTTGGGGAAGCAAAGATTGAAGATTTAAGCTCACAACTTCAAACTCAGGCTGCGGAGCAGTTCAAGGCTCCTAATCTAAATAATGTGACAGCAAACCCTGAGCCATCAACATTGGCTCAAGATGATGAAGATATAGATGAAACTGGTGTGGAACCCAARGACATAGAGTTGGTGATGACACAAGCTGGGGTTTCAAGACCAAGAGCTGTTAAAGCACTCAAAGCAGCAGAAGGAGACATTGTTTCTGCCATTATGGAATTAACAAACTGAGCCACCTTCTCSGCGAAAACTTACATYKGAKGAGTTGTTTTT	795
Ctg264	GCTATGGCAGCAGGAAGGATCAGGATAATATATCATCCAGTGTGTCAAAGTCATCTAATAAATCAAATGACTCTGAGAAGTACAGTTCAGTTCATACTCAAAGCGCAAATGTTCCTGATGACGATGATGATGATTTTGATCCCCGAGGGACTTCTGCTGCTAAAGCTGCTGTTGCAAGCTCAAACCAAGTGGATCTGTTTGGACAAAGTTTGATGGATGACTTCATAGATGCTCCAACATCTGTTCCTGCAGAAAAGCCTGGGATTAACAGCAGTTCATCAGAGGTTGATCTATTTGCTGATGCAACTTTTGTGTCAGCACCACCCCAGGCAGAAACTGGAGCATTTGCAGACTCAACTTTTGTATCAGCACCACCCCAGACAGCAAATGGAGCAAGTTCTCAAACTCAGAATGGTGTTGATCTATTTGCTTCTCAACCAACCCTTTCTCCATTGGCTTCTTCAACAGTAGATCTTTTTTCCGCCCCTGATCCAGTTACGCAGCCAGAAACCAAGTCTACAAATGCTGCCCCAACAAACACCAACATTGTTGATCCCTTTGCCACTGTTCCACTTCACAATTTTGGTGAATCTGATATTTTTGGGGCCTTCACCTCTCAGTYTGATTCAACATCTTCAGAACCTTCCCAAAGTTCTGTCAATGATGGCAGCGACACTAATTTGGGTAAAAAATCTTCAGCAGACCTGAATGGTCCACCCAAGAAGGATTTCCAGGTGAAATCTGGCATTTGGGCCGACTCACTTAGCCGTGGACTGATTGATCTTAATATATCTGCTCCCAAGAAGGTAAATCTGGCGGATGTAGGGATTGTGGnGTGGATTGACTGACGGATCAGATGAAAGGGAGAAAGGGCCCCCAACTTCGTATTACATGGGTAGAGCAATGGGTTCCGGGACTGGTCTTGGAAAATCTGGGTTCCCATCATCGCCGGGAATGGGAGGCGATGACATCTTCTCAAGTCTCAGTGGTGGCGGCGGCCAACAATACCAATACGGTGGTTTCCAAAAGTAATTTTGTTATTTCTGCCATTTTTTCCGTCTACATATTCTTTTGCCTACTCGGCCAAAATATTGAAGAGAAAGTCCTTTCTTTTGGTGTGCTTAGTTTGTTCATACATCCGTCAATGGATATTGTGGTATTGAGGATTGTATTGATCGTGAGTGAAGATGATTGCGACACTTTTTATTAAAAAAAAA	1217
Ctg266	TCTTACTCGTTTGCTCTCTGCGCCACTCACATTAGCAAGACTCAAATGGCTTTGCCGAATCAGCAGACCGTGGATTACCCGAGCTTCAAGCTCGTAATCGTTGGCGATGGTGGAACAGGAAAAACTACCTTTGTGAAGAGACATCTTACTGGTGAATTTGAGAAGAAATACGAACCAACTATTGGCGTGGAGGTCCATCCATTGGACTTTTTCACCAACTGTGGAAAAATTAGATTCTATTGCTGGGACACAGCCGGGCAAGAGAAATTTGGTGGTCTTAGAGATGGATACTACATCCATGGACAATGTGCAATTATCATGTTTGATGTTACTGCTCGATTGACATACAAGAATGTTCCGACTTGGCATCGGGATCTTTGCAGGGTCTGTGAGAACATTCCAATTGTTCTTTGTGGAAACAAGGTTGATGTGAAGAACAGGCAGGTCAAGGCAAAGCAGGTTACTTTCCACAGGAAGAAGAATCTGCAGTACTATGAGATATCAGCAAAGAGCAACTATAACTTTGAGAAGCCTTTCCTATACCTTGCCAGAAAGCTTGCTGGGGATCCTAATTTGCATTTTGTTGAGTCACCTGCCTTGGCTCCTCCAGAAGTACACATTGATCTGGCTGCACAACAACAGCACGAAGCCGAGCTCGCTGCAGCTGCCAGCCAGCCCCTTCCTGATGATGACGATGACACATTCGAGTAGATGTGGGGAATTGTTGTCTTGGTGAAAGTTTCGTTATTAATATTTGTGGGTCCTTGGACCATTTTTTCTAAGAAAAACTTGTGGTATTGCTGTTTGTAAGTGATAATTTTCGTGATCATGAGGATGTGAATTTGAGGATGCCATGTTTTCATGTATGATTTTATGTTGAATTGGCTCCCTATCAGCTCTTTTCCCCATTTCTTGTCCAGTCCATTATATGTGGTGCCGTTAATTCTATTCGCCTATTAGTATTTTTATATTCTATCACAATCTCGACGGAGCTGTTCATCAATCCCCATGATGTGTATCTTTTTTAATTTTTCAT	1036
Ctg268	GGGAAGTCTAACGAGACTTGAAGAACGATCCTCCGACCAGCGTCTCTCGCTCTACTGTCTCTGACAGCTCCCTCTCCAACTCCTCAGACCGTTCCCAATTCTGTCTCAAAACGATGCCGTCTCGAAGAAGAACGCTCCTGAAGGTCATCATCCTCGGCGACAGCGGGGTGGGGAAGACTTCTTTGATGAATCAATATGTAAATAAGAAGTTCAGCAATCAATACAAAGCGACGATTGGAGCTGATTTTTTGACGAAGGAAGTTCAGTTTGAAGACAGGCTCTTCACCTTGCAGATCTGGGATACAGCTGGCCAGGAACGATTCCAAAGCCTTGGTGTAGCTTTTTACCGTGGTGCTGATTGCTGTGTTCTTGTTTATGATGTTAATTCAATGAAATCATTTGATAACCTTAACAACTGGAGGGAAGAATTTCTTATTCAGGCAAGTCCTTCAGATCCAGAAAATTTTCCATTTGTTGTCATAGGAAACAAGGTTGATGTAGATGGTGGAAATAGTAGAGTGGTTTCAGAGAAAAAGGCTCGAGCTTGGTGTGCATCAAAAGGAAATATTCCATACTACGAAACCTCTGCCAAGGAAGGCATTAATGTGGAAGAAGCTTTCCAGTGCATAGCAAAGGATGCTCTGAAGAGTGSGGAAGAAGAGGAGATATACTTGCCGGATACCATTGACGTTGGAAGCAGCAATCAGCCAAGATCAACTGGATGCGAGTGTTAAATATTCTACCGGAATTCTTTTCCAGTAAAAAATAAGTCATCTTTGGAAGTATATTTGTTGGTACGTATGCAGTGACACTGTACA	818
Ctg270	TTTTTTTTTTTTTTTTTTAAGTCAAAAACTTATATCCATAACAAAAGTAGCATTTCAGGACTGCTGCTCGTACATGTAAATTGAAATGAAATCCACTAAAGTAACATCAAACTACTATGTTACTAATGACAAATTAAGCATAAAATGACATCAAAACCAAAATAACCCTAATCAGGGAAAACCCCAAAAAAAGCCATGATTTGAGGTCCACTCCCACTCTATTCTTCCTCGGTGGCTGATTCGTTCTTGGTGTTGTTGTGCTTCCTGGCGTCCTTTGGTTCCGCAGGAACTTGGGGTCCATCCCTTTGGTTGAAGTGTGGCGGTGCCTCTGAGGCTTCTTGATGCCGTCCTGTGAGCCTTGCGGACTGGTTGGGAGCGGTGTGGTCTTCGACTTGGCATCTCT	403
Ctg271	TTCCCGACCCCGCCTCCACCGATAACCAGGAGTTCCAGCTCGTTCTTACCATTATCAGAGATGGGTTGAAGACCGACCCCAAGAGGTACCACAAAATGAAAGACAGGTTGGTCGGTGTTTCTGAGGAGACCACCACCGGAGTTAAGAGGTTGTATCAGATGCAGGCTAGTGGGGCGCTTTTGTTCCCTGCTATTAATGTCAATGACTCTGTTACCAAAAGCAAGTTCGACAACTTGTACGGGTGCCGTCACTCTCTCCCTGATGGTTTGATGAGAGCCACTGATGTCATGATTGCCGGAAAGGTTTCCGTTGTCTGTGGATACGGAGATGTTGGAAAGGGCTGTGCTGCTGCCCTCAAGCAAGCTGGATCACGTGTGATTGTGACTGAAATTGACCCAATCTGTGCCCTCCAGGC	415
Ctg272	GTATGTTAAAAATTTAGATGATACCATAGGTGATGAGAAACTTAAGGAACTGTTCGCTCCATTTGGTACTATTACCTCATGCAAGGTCATGCGAGACCCTAGTGGAATAAGTAGGGGATCAGGTTTTGTTGCATTCTCAACTCCTGAAGAGGCAAATAGAGCTCTCTTGGAAATGAACGGCAAAATGATTGTAAGTAAACCTCTCTATGTTGCACTTGCACAACGAAAAGAAGATAGAAGAGCAAGGTTGCAGGCCCAGTTTTCTCAAATGCGGCCAGTTGCAATGGCACCTTCAGTTGCTCCTCGTATGCCAATGTACCCTCCTGGTGGTCCAGGTCTTGGACAACAAATATTCTATGGTCAAGGTCCACCTGCTATCATTCCTTCCCAGCCTGGATTTGGGTATCARCAGCAGCTTGTTCCTGGTATGAGGCCTGGTGGGGCTCCCATGCCAAATTTCTTCGTGCCAATGGTTCAGCAGGGGCAGCAAGGGCAGCGCCCTGGTGGCAGACGTGGAGGCTCTGTTCAKCAAAACCAGCAACCAGTTCCGATAATGCAACAGCAGATGCTTCCAAGGGGGCGTGTCTACCGTTACCCATCTGGTCGCGGTTTACCTGATGTTCCCATGCCTGGTGTTGCTGGAGGCATGTTTTCTGTTCCATATGACATGGGTGGCATGCCAATGCGTGATGCAGCACTGTCTCAACCAATTCCAATAGGGGCTTTGGCTACTGCTCTTGCAAATGCTACACCGGAGCAGCAAAGAACGATGCTGGGTGAGAATCTTTACCCACTCGTGGAACAGCTGGAACCTGAGAATGCAGCCAAGGTTACAGGCATGCTTCTGGAGATGGATCAGACAGARGTTCTGCATTTGCTGGAGTCACCCTGAAGCTCTGAAAGCAAAGGTAGCTGAGGCTATGGAAGTTCTGAGGAATGTTGCTCAGCAGCAGCAAGCTGGCAATGCAGCTGATCAACTTGCCTCATTGTCACTCAATGAAAACCTGGTGTCTTGAGAGTTTTTTCTTTCGCATGATGGATTGAGACTCAAGTAGGTGTGTGGTTTTGATAGTGTTTGAGAGGAGTTTCTTGCGTAGGTACTAGAAACTGGTTTTTGTCTGTTCCATGAGCTTTTGGAGTTTATGTTGAGATTGTGACGTTTATGCATAAATATTTCTATGCAA	1184
Ctg273	GTGCAACAAAACCAGCAGCCAGTCCCAATGATGCAGCAGCATATGCTTCCTAGGGGACGCGTGTATCGCTATCCACCTGGTCGCAACATGCAGGAAGTTCCATTTTCGGGAGTTCCCAGTGGTATGCTTTCAGTACCATATGACATGGGTGGCATCCCAATGCGAGATGCCGCAGGAGGGCAGGGTGTTCCAGCCTTGGCCACAGCCCTTGCAAATGCTTCAACTGAGCAGCAAAGGACGATGCTTGGTGAGGCTTTATATCCCCTAGTTGACCAGTTGGAGCACGAGTCAGCAGCTAAGGTGACAGGCATGCTTTTGGAGATGGACCASACTGAAGTTTTGCATTTGCTCGAGTCGCCGGAGGCTTTGAAGGCCAAAGTGGCAGAGGCCATGGAGGTCCTGAGAAATGTTGCCCAACAGCAGGCTAACAGCAGCGCTGATCAACTATCTTCATTGTCTCTGAATGACAACCTTGTCTCGTAAATGAGAAGTGTGGCATCTGGTGTTTCCTTGCTATGTGGGGAGTCTTTGGCATAAGTTTTCSTTTGATGTTGGAGTGATTGTAGCTYTTTCAAAATTAGAACCTAGACTTAATTTCCTCCTGCAATTTTCTGTTTTTGTTCTCGGGTCTTCGCTTGTGTTAGACTTTTACTGTCGCTACATCTGGCGTGCATCATGATTCATGGTTTGGGTAATTAAAAACCTTACAATTTTCTTAAAAAA	723
Ctg274	CTTTTCCGCTCTGTCCTCGGCGATCCAAAATCTGATAGGGGGCCTGGTGTCCGATGCGATTCTGAGCTCCGGAATCTGTTTCAGAGGTTTTCTTTAATTGGGTAAGTTGAAAAGATGGAGCATGAGGAGACTGGCTGTCAACCTCACCCCGAGGGTCCTATATTGTGTGTAAACAATTGTGGGTTTTTTGGAAGTGTGGCTACTAGGAATATGTGTTCCAAGTGCCATAAGGACATGATGTTGAAAGAGGAGCAGGCAAAGCTCGCTGCATCATCCTTTGGAAACATTGTCAATGGAACATCAAACAGCAATGGAAATGAACCTGTTGTTGCTGCTGGTGTGGATGTTCAAGCCCATCTGGTGGAGCCAAAAACTCTCTCTTTACAACCATCCTTTTCCTTTGGTTCARGTTCGGGGGGGAGTGGTGAGGCAAAGCCAGAAGGCCCAAAACGTTGCGGAACTTGCAACAAGAGGGTTGGATTAACAGGGTTCAATTGTCGGTGTGGTCACCTTTTCTGTGCAGTACATCGTTATTCAGACAAACATGACTGCCCTTATGATTACCACACTGCTGCACGTGATGTGATTGCTAAAGCCAACCCTGTTGTAAAGGCTGATAAGCTTGAAAAAATCTAAGCCTGATGTGGTGAAGTTTCATATTTTGGAATTGATGCTTGTTTTCATCCAGGAGATGGCTTCAGAGTCTGCTGCGATATCTTAGCACTTGCCCTTTTATTATGTTATGTCCAACCGGGGAAGGCATGGACATCTCAGCACTTTGAAGAACTCTGTATTTGTTGTGATTGGGAGAACTTTATGTGTTGTAGTCTGTGCTTGTTTGGTGGACATGGTTATGGGTTAATGTTCGTAATGTGTCTACTTGCTGTCTAHATGGCATTTCTTTCGTGCAGTACATTTCAGTCGCAATTCTCAGATGTGGACGCAATGACTGGTATTGTATATTATCGATGTGGTTT	977
Ctg276	TTTTTTTGTTTACCCAAAAAAARATAAGACACTTGATTCATAAAATAAAGTGGGTGTATCTACAACTTCTGGATTCAGATACAAATAATGTTTnGAACAAGCATCAATTCCAATCTAAGTTATTCTCAACAATATGACCGCCTAGAAATATATGTTCGCAAGCAGTAATGATACAGnAGGAAAGTGCAAGGTACACAARAATGAGAATGAGCGCATAAACTTTGAAAGGAACAGGTGACAAATTTCATAGAATGCAATTGnGACCCTCACACTTCCAATAAGCAGCTTATAATTTCACTATTGTTCATCTTCCTGAGTCCTGATTTGCGAGGAGGAGTTAAATTGTTTTGGAGAAAATCATCTTGCACATTGTCARTGTGATTGCAATCATCGAACTWRAAGGTTCTTAACTCAWACAATGCAKATTCCAATTTGTCAAAGTCATTGTTAATCAACCTATWGAARTTATCCACTTGCAGTGTGTGATTATACGATCCTTYTTTCTTTGCARTCTTTACTYTYTTTTTGCATTTCMATAAAATGGTGCTGGTTTAAAAAGGGCTTTTTTGGGAAAAGGTAATTTAAGACAATTAAAAAAGCTAAAGTTT	608
Ctg277	CGAGGAGTCCCTTGCCTTGTTAAAGAGTGAAGAACTACAGGGAAATTGTTCTAAATTCGACATTTGGGTGATGAAAGAGCATGGTGTGGTGGAATCGTGGACTAAATTATTTACCGTACACCTGCAACGCCATATGTTGGAGCCATTTTGTTTTACAAGGAGCGGTGAACTAGTGTTCAAAATGTGTGGAAGTGGTCGACGGCTGCTAAAGGTGGATCTTAAGACGGAAGAATTTAAATATTTTGGAATTGATGGATATATGTGTCACTTCATGGATTCTTTTGTGGAGAGCCTTGTCTTACTTGGCCAAGCCAATGCTATTTCTTACTGAGGAGCCAGCAAGAAGTAAGAACAGGTGCTGGAAACTATTTGTTGTAAAGAAGGGGAGGGCCGACGACAATTGAAAGAGATGCAAAGCTCCTTGCTCTGCAATCTGGGGGAATATTTCCTTAGTGGAAGAACCTTCCCCCCGCTGGTCAAATGAACAAACAGTTCTTTGCAGCAGAAAGCAGAAGAGTATTGAACGTATGTCTTGGCGTAACAAGAACTTAATTACCACTTTTTATGCACAGTTGTTAAATCCTCCGTCAAAGTGGCATTTCAATTCGTAAAAAGAATTGTTTGCTATTTTCTTCA	636
Ctg278	TTTTTTTTTCCCCTGAAAAACATGTATGCTATGGATTCACTTACGTTGTAAGTAGCTATGCAAAAACAATCAAACAATCAATTACATTATCTCTAAAAATAAGGGGGAACTGAAGAGCAGAAGTGTTAAAAGATTATGCGATTTTTCCTTTTTTACTGTTCTAATTTTGAAAGATCACAATAAATACACAAAATAAGAAGTATAGAGAAGGGGGGAAAATGTGTTAATCAAAGAAGAGGTTCAGAGAGCTCCATTTCATTTGAACTACTCTCTTGTTGTATATCARAGCGACTGACCCCCACAAAGTCCAGCCCAAGCCACTGCCATGGCCAGCATACATATCTAGGTCCACTCAGGCCCCTCCTTGAGTCTTCCCGACTTTCAAATTCTTCTAGCTGACGGGTAAGCTCCTCTACTCTATCCCGGAGCCTGGATGCCCTCAAGTCTGCCAATTTCAATGACTTCTCAGCAGCATCTCTGGCTGCCATGGCAGCATCAGCTGTCTCTTCTTTGAACTTGAGTTTCTTCTCTGATTCCACAATCGCCTGCTTTGCCTCCTCAAGTTCAAGCTTAAGCGCCGACAACTGTGCCACAAATTCTTGTTCTACACCTGTGCCTGCAGCAGCTTCTTGCTCGGCTGCTGCTTTCCATCTTGCAATTTCTTCTTCAGCAGCAGCAATGTCCATCATCAGCCCTTCAACACTTTCATTTGCTACTCTCTCCTTTTCTTCAAGTTCCTCAATTCTACGCATTCTATGGTCGAGCTCCTTAGCTTGAGCCTCAACATGCTGTTTGAGTAAACTCAACTCTGCCCTTAATTCCTCCAAAGAATGCTGCAGGTCAATGATCTCAAGCTGAGATGCCTTAACAATGTTCTCCAAAGCACCAGCTAACGCATATATTTCATCCTCCTCTGTCTCAAGTGTATCCACTTTCCCATCCCCAAC	947
Ctg279	GCGGCAGATAATCAARTGGGAAGGTGTTGAATTTTGCAGCTTGTGGATTGGTTTTGGGCAAAAAATTTGCATTATTTATATATATAAATCTATCTAATTTGGTGGGAAATGTTTGGTTCTGGTCCGGGTACTGCACATGAAAGCAGAGGACTTTCTGGACCGGTTYTATTTCCAACGCGGTTTGTTTGGCCTTATGGCGGAAGGAGGGTGTTTCTCAGTGGTYCTYTCACAAGGTGGTTAGAACTTATACCTATGTCTCCAGTGGAGGGCTGCCCAACTGTTTTTCAAGTTGTTTGGAACTTAACGCCASGATATCACCAGTACAAATTTTGTGTYGACRGYGAATGGCGGCATAATGAGCAGCASCCTTTTGTTACTGGGAATTGTGGAACTGTAAATACCATCTTTCTAGCTGGGGAACCAGATATGGTTCCTACTAGTTTCAGTCCTGAGACTTCTGGCAGATCCAACATGGATGTAGATACTGATGTATTTACACATGTGGAAGCAGTTCCTAGGTTCTCACAGGCTGATCTTGACATCTCTCGACATCGTATATCTATGTTCTTGTCCAGACATACTGCTTATGAGTTGCTTCCTGAGTCAGGCAAGGTCATTGCCTTGGATGTTAATTTACCTGTGAAGCAAGCATTCCATATCCTACATGAACAGGGAGTACCTGTGGCGCCACTCTGGGATTTTGGCAAGGGCCAATTTGTTGGAGTTCTTAGTGCATTGGACTTCATCCTAATTTTGAAAGAGCTTGGGAATCATGGATCCAACTTAACTGAGGAACAGCTTGAGACTCATACTATAGCAGCATGGAAAGAAGCAAAATTACGTCTAAACAGACAACTTGATGGCAATGGGAGATGCTATCCACGACGTTTGGTCTCTGCTGGGCCTTATGATTCTCTCAAAGAAGTTGCTTTGGGAATTTTGCAAAACAAGGTGGCTACGATTCCAATTGTCGATTCTTCTTCACAGGATGGTTCATTGCCACAGCTACTGCATCTTGCTTCTCTTTCTGGAATACTAAAATGCATATGCAGGCATTTTAGACATTCTTCTAGCTCCTTGCCCATTCTCCAACATCCTATATCTGAGTTCCCTATAGGTACATGGGTTCCAAATATTGCGGAGCCAAATGGACGGCCGTTGGCAATGTTGAGACCAAATTCATCTCTTGCTGATGCTCTGTCTTTGTTGGTACAAGCTGAAGTTAGTTCAATACCCATTGTAAATGAGAATGATTCGTTGCTGGATATTTATTCACGAAGTGATATTACCGCTTTGGCAAGAGATAAAGCTTATACACAGATTCACCTAGATGGATTGAGCATCTA	1346
Ctg280	GGAGTGCAAGCATCTGCTAATGGGGATGCACCATCTGGAAAGGAAGTTACCACTAGAAGTATTACGCATTCAAGAATTGAGGTGGATAGTAATACTGAAAACGATTCAATGGTCTATCCTCCCTTTGAATTTTCTACAGCTTCCCCTCCTTCAGTTATAACTGAGGGCTCTCAGGGAGGCCCATGGAGGAATAAAATCACTGACCTAGATGGTACTGAAGATGAGAAGGACTTTCCTTGGTGGTGTCTCGATTGCGTGTTGAATAATCGCCTACCCCCTAGAGAAAACACCAAATGCAGTTTTTATCTACATCCATGCGAAGGTTCAGCTGTTCAGATCCTCACACAAGGGAAACTTAGTGCACCTCGTATATTACGAATTCATAAAGTTGTTAATTATGTAATTGAAAAGATGGTCCTTGACAAACCATTGGATAGTGCAAATCCTGATACAACACTTGCTCCTGGTGTTGCTGGAGGACCAGTGCAACTATCAGCCATTGGAGATGGATCTTTTCGATCTGGATTGAAGCCATGGCAAAAGCTTAAGCCTTCTATAGAGATATTGTGTAACAATCAGGTCTTGTCCCCAGAAATGAGCTTAGCCCAGTGCGG	614
Ctg282	GTCCAAAAGGTTCTCTGCAAATTTTTTGCCCATGGAGCCTGTTTGAAAGGGGAGCATTGTGAGTTTTCACATGATTGGAAGGCAACACCAAATAATATATGTACCTTTTATCAGAAAGGCGCTTGTGCATTTGGTAGTCGATGCAGATATGAACATGTTAAAGCTTCTCGGGCTCAGTCTTCTGGTTCGTCTTCATCACCAAATTCTCGGCAATCTCTGGCTGTTGATTCTTTATCTCTGTCTCATCCTTCAAGAACCTCATCAAGTGGAGTTGCTCTTTCCCCGGGAATTCTTTCAGAACTCTCTGCTTCAAGTAGTCCTTTCTTACCTCCCTCTAAGCCTGCCTGGAATGGTTCCTTGGATGATGATGATTATTCTGATAATGGTGACAATGATGATGATGGTGCTGGGGTGACTANGAGTACTANGCCAGAAGATCATGCTATTTGTTCATTTGCTGCAGCTGGTAATTGTCCTCGTGGAGAAAAATGTCCTCATATTCATGGAGATATATGCCCCAGCTGTGGAAAAATTGCTTGCAT	542
Ctg283	TCTGGAGGAGGATCTTGGAAGCCATTGGGACAAGGTGGTTTTCACCCATGGTAGTTGACAAGGAAGGCCACTCTGTCTGCTACAATGTTTTTGGGCAGTTTCAGAACAAGGAGCTCTACCAGAACACCTTCACAGATGAAGAGAAGAGGTCAAAGTTCATCAAGTGGAGGATCCAGTTCTTGGAGAAGAGCATCAGAAAGTTTGATTTCAACCCTACCGGGATTTCTACCATTGTTCAGGTCAATGATCTCAAGAACTTCCCTGGTTTCTTCAAGTGGGAGCACAACCAGGTCACCAACCAGGCCCTTCAATTGCTTCAGGATAACTACCCTGAGTTTGTAACCAAACAGGTGTTCATCAATGTCCCATGGTGGTATCTTGCTTTCAACAAGATGATCAGCCTCTTCCTCACCCAGAGGACCAAGAGCGAGTTTGTGTTTGCTGGCCCTTCCTAGTTTGCTGAGACCCTTTTGAAATATATTGCTCCTGACCATGTACCCGTGCAATATGGTGG	514
Ctg284	GAAGAAGAGAAAGGGTTCTTGCTATGGAGCCTTCTTCATATGCTGGTTACGAGGATCCAAGGACTAGATTCAAGCATCAGAGTCTCATGCAAGACTATGAAGAGCTGCAGAAGGATGCAGAGGCCATGAAGAAGAAATTGCAAATGATGAAACAGAAAAAGTCTACCCTCTTGGCCGAAGTAAGATTTTTGAGTAGAAGATACAAATACTTAATGGGGAACCAGTCCATGAACTCTCGACAGAAGCAAGCTGTGGTGAGAACACACAATTTTGAAACCCAGCGCACCAAAATTATGAAGGGAAGGAGTTACAGTAAGAAGGAATCTGCTTTGCGGATTAATCATGCATTAGACTTAAACCAAAAGGAACGGATTAATCATGGAATGGAAGACACCTTGCGAAAATCTGCTCCAAAATTTGACTTAAACCAGAAGGTAAGGGCTCTTAGCAGGAAGGAAGCTACTTTGCAAAAACCAACTCTAAACTTTGACTTAAACCANAAGGAAAGGATACAGATAGTGAAGGAATCATCGACAAAGCGAAAGAGTACTCCAGTTNTTGACTTGAACCAGATTTCG	578
Ctg285	CTTTCTGGCCAGGGACCCCTTTCTTTAATAATATTTGGTTCNTCCATCCAAATTACTGGACAGTTGGGGTTTTTAGGTGGGTTCTACCTCTATTNATCCAAATTCCAAGTCAAGGGGATTTGGAGAGTTGTTTGTCTGTCACGATTGGTTGTCTCCCCACTCGAATTATATTATCTCAGCCTTCAAATATATTATAGTACCCAGGATGTGATTATTTAATCAGCTCACTGATNATATCTTAAAATATTTGGAAAATTATTTAAAATTGNAAACATTTTTTCCCGGCCACTCTTAATTGGTGGGAAGTAGTCACTACGTTAATAATCTATCAATGAATATATTTTTCAGATTTGTATAAACATGTAGATTAAATCACANTCGNACAGGAAAGATGGTTTCTTTAAAGTTCGTATTGGATAATGGGACTCCAAAAAAAAAACATAAATTAATGTAAGCGAGATTTGTGTGTTTTGAACAAATACTTAAAAAATGATATAACAATTGGCTGGTGCTATCATCCGCTCACCCTCTCTTCTATTTAAGTGCAAGGACCTAAGTAGTTTTTTTCAACATCAATTTGCAGTCTAGCACCAAGTACACTCCATCCTCCTATCCTATTATTTACGTTAACTTCATTTTGTGAAAATGTCTAGCAATCATGGTAAGGTAGAGACTGATGTTGAAATCAAGGCTCCTGCTACCAAGTTCCATGAAGTTTTCACACACAGACCACACCACATATCCAATGTCAGCTCTAACAACATTCAGGGTTGTGATTTACATGAAGGTGAATGGGGAACCGTCGGCTCTGTGGTCTACTGGAATTATTTCCATGGTAAGTAAGCCTCCCTATAGCTTCAATTAACATCAATTATATTATATATTATGTTCATGTCGTTTGATGTTAATTTCTTCCTTCAACTAAACTGGTTGATTGTTTCTTTTTTTTGGGTGAAAAAATTTATTAATTGTTATGCAGATGGGAAAGCTAAAGTTGCCAAGGAGTTGATTGAAGCCATAGACGCTGAAAAGAATCTGATCACTTTCAAAGTGATCGAAGGAGATCTGCTGGAGCATTACAAGAGCTTCAAGATCACCATTCACGCCACTCCAAAAGCTYATGGTCARGGCAGCATCGTCCATTGGACTATGGAGTATGAGAAGCATCATGGTGGATATTGAGGACCCACATACCTTGCTCCAGTTTGCAGTKGATGTSTCCAAAGATGTCGATGCTCATCTTACAAGTGCCCAGGCATAATTAATTATAATCGAAGGCTTGATTGAGGCGGGCTTAWAGGATCATCTGTGATTCTGTGTGCTTCCTATATATCTACTATCCATTTGCTTTCTTGCTGCCAGAAATAAACGCCTTCAATCAATGTTTGTATCTTAAGTCTGCGTGGGCACTGGCCAACCTGAAACTTTCATTTACTTGTGTTTGCCGTCCTTATATGATATGGGCTATGTATCTTTTATTARTTCCAAGTTGGGGCTTTACCCATCAAAAAAAAAAAAG	1519
Ctg286	CAATTTCTCTTTTGACTTCAATTATCCAAAATCCACTGTTCAGTTGACAGAGGAGTACCAGCTTCGAATAGCATCCATTAATGGCGGCCTTGAGGAGCTTTCTGAAGAAAAGATCCACTTTGCTCTGCAATGAAGCCGTGAGAAAGAGACTCTTCTCAACCCAAGTGAGCCAACCCATCATTGATTCTCCATCTTTTGCTCAGAGGGTCAGAAACCTTCCTAAGGATCTTCCTGGAACCCACGTCAAAACAGAAGTCTCCCAACTCATTGGTAGAACTCCCATTGTCTATCTCAACAAAGTCACTGAAGGATGTGGAGCTTATATAGCTGTCAAGCAAGAGATGTTTCAACCCACCTCTAGCATCAAAGACAGACCAGCACTTTCAATGATCAACGATGCAGAAAAGAAAGGCTTGATAACTCCTGGCAAGACAGTACTGGTGGAGCCAACATCAGGAAATATGGGAATCAGCATGGCTTTTATGGCAGCCATGAGAGGGTATAAAATGGTTCTCACTATGCCGTCTTACACAAGCTTGGAGAGAAGGGTGTGTATGAGAGCCTTTGGAGCTGAATTAATTCTCACTGATCCAGCCAGGGGGATGGGAGGAACTGTTAAGAAGGCTTATGATCTTCTGGAATCCACACCAAATGCTCATATGCTCCAACAGTTCTCAAATCCTGCCAATACTCGGGTGCATTTCGAAACTACAGGCCCTGAGATATGGGAGGATACCGATGGGCAAGTTGACATCTTCATAATGGGAATTGGTAGCGGAGGCACAGTCTCTGGGGTTGGGCAGTATCTCAAATCCAAAAATCCCAATGTTCAGATATATGGGAGTGGAGCCTGCTGAAAGTAATGTGCTAAACGGTGGCAAACCASGTCCTCATTTGATCACTGGCAACGGGGTTGGATTCAAACCASATATTTTGGACTTGGATGTGATGGATAGAGTTMTTGAGGTTAAAAGTGATGATGCAGTWAAAATGGCMAGACGATTGGCMTTGGARGAGGGACTTATGGTWRGAATWTCATGCSGGAGCCAACACKGKGGCAKCAAGTTGAGCTTGCTAAAAAGCCAGAAAACAAAGGCAAACTTATTGTGACCGTTCACCCAAGTTTCGGGGAGCGATACTTGTCATCTGTCCTGTTTGAAGAGCTGAGGAAGGAAGCTTGAAAACATGCAACCGGTCTCAGTCGACTAARGCCTTARAAGTACTCCAAGGCTCTCCATGTGTGAATTATGAAACCAGTTGTATCAATGTACTCAGTTGATGTCGATTGCAGCAGACATAAGCTCATATTCGTCAGAGATTATAATTTGTGCTTAGAACATTGTCTGCAATAAGGCATTTGTGTTGTAGAAGGCTTGTGATTGAGGCATTTTACCCTTTTTGAGTGTCTTACTTAAGTTATGTTCCGTGTAACTCATCTTGATTGTGCAAAGCATATATGCACACAGAATCACAGATATTACATAAACCCACAATCCTTCCC	1501
Ctg288	ATGGGGCTTACAGAGGATCAAATGCAAAGTTGCTGGCAGTGGACACAGATAAGTTTTGCGCTAAGGTGCAGATAGAGAAGGGTGTGTATGATGGTAGACTTCTTAAAGCTGTTGAGTATGAGGATATTTGTAAACTTGCCTAATGAGTTTGCTTGAAAACCTTTTTAATTGAGACTGAACTATATTTTTTTATGATTGATCATCTGCCTTTCAAATGTGTTACCTTGTTTTGAATGTCTATTTGTTACCCTGTTTTTAAAGTCTATTCTGATACTTTTGCATGTTTCTTCTGTCTCCTTGTATGTTTAGGCCTTGAAAGTTTGAACATTATTTTGTAACGTTTATCACTAAATTTTTTTACTT	363
Ctg291	GAAAGTTCTTGTTAAGGATGAGAGAACCAGTTGTCTGAAGCCTGATCTTCATGTCACCATCAATGTTGATGCACTAGAGAGTGATGGCAAGGCGAAATCTGAAGGTGGTGGGAGTATGCATTTGAGGAAGACGTTCCGCAAACGGCTTGCAGATATTTCAAAATCCCATCCTGAGGATTATGAAATTCCAGAAGAAACTTTGCCTCAGCCATTCGATATTAGGAAGCAAGATATGCAATCAGAWACAGGCAAGCTTCCCTTTTCATCATCTCCTGGTGACATATTGACTGATGTACACACAGTTGAGCAGCCAGCAGTGTCAACAAGCTGCCTTCAGGGTGATGAAGTTCCAGAATCAAACCTCAATACAGTTTGCTCTGTTGGGGAAAGGAGTACTTGTGCTTCATTGTATGGCCAAGTGCCTGTAACTCCAACCAAAGGCATAGACCCCATAGAAAATGACGATAGGTTGCCCACACAAAGTGATAGCATTCAGTCAACTCCAGCAAAGCTTGCTTCAACTCCAGCTAGGTTGATGGCTGACACGCCTGCATTGCACCGACCAAAGCGATGTTATATGAGCCCTGATGATAATTCTACTAGCTCACCAAACAAGTTGGTTAGGCGTCCTCCACGCTCCAGGTCTTTGAAATTTGACACTCCTGTGAAGAATAAAAATGTTGAGGATGAAATTCCTGATATGGGCGGTGCATCAATTGATACTGACAGCCACGATATTCTTCCAGAGGATCTTTTGCAATCG	763
Ctg292	CTGCATTGCACCCACCAAAGCGATGTTATATGAGCCCTGATGATGATTCTATAAGCTCGCCGAACAAGTTGGTTAAGCATCTTCCATGCTCCAGGTCATTGAAATTTAACACTCCTATGAAGAATAAAATGTCAAGCCCAGATGATATTTCTACAAGCTCGCCAAACAAGTTGGTTAGGCATCCTCCATGCTCAAGGTCACTGAAATTTAATACTCCTGTGAAGAATAACATGTTCGAGGAAGAAGCAGTTGTTCTGGATGACGCATCAAGTGATAGTGATGTTTTCGATGTTCTTCCAGAGGATCTTTTGCAATCACTTAGGGATAAGGAGAGGAAGGCCATCTCGCTAGCAAAGAGGCGGCGACAGATGATTTCCAGCCTTCCTGAACTCTTCAATATGATTCATTTCTTATTTCAATCAATGAACTATTCTTTTATGAAAAAAGAGGATCTTGTTGACAAGATCATTTTTAGCCATTCTGATATTATTGATGAAGGGGAAGTTGAAGAGCAGCTTAAGTTGTTGCTTGAACTGGTTCCGGATTGGATTTCTGAAAATTTAGCACCTGGAAGAGATCTTTTGGTCAAGATTAATAAGATTTCAAACCCCGAATCCATACGTGCACAGCTTGAAGACGCAAAGTAGCTGGAGAATG	657
Ctg293	GAGGTGAAGGAGTGAGTTATAGTTGAAATGTCTATAATTCTTGACTTCATCTTCGTATAAGCTCTTTTGAGCATATTCGACAAAGTGAGATATAAGTAATGTAAGTGCGGCTTGGAGTTTTCTGCTGTTCATGTATCTTGACATTCACAAGTTCACCAGGTTTTGTAGGTCAAGTTTTATGAAAGCTTGAATTCAGTCATTCACTATAGGATTGTAGGGCTCCGTTTAAGTTGTGAAGCCCCTTCGTTTAAACCGTTGTGCTAATATGTGCTTCAGCTGTTATGCTATGGGAGCTTATGATCCAATTTGATTCTGGAACTTCTCTTCAATAAACAGAATTTTTCTTCCC	349
Ctg294	CCCGTGAAGCTCCGGAAAAGTTGAGATATTGGGTGAGTTTTTCAATTGCTTGGATATTTCGATTCGGAGGTTGCGGAAGAAGGGTTTGAAGTCAATTTTTACCAATATTTGCCCGGCAATTGAGTATTTAACGGAGAGGAGGTTTACATATGGTCACTTGGCTCAGCTGAAGTTTGTTTTACCTGAGGTGATCGAGATAAAGAAATTGCTTGTGTGGGATGAGCGAACCTGTCGTAGGAAGCCGGATCTTCATGTTAGCATGAATATTGTTGCAGTAGAGAATAATGGCATGTTGAAATCTCAAGGTGGTGGTGCAATTATGCATTTGAGGAAGGCCTTCTGGAAACGGCTTGCGGATATTTCAAAATCTCATCCTGAGGATTATGAAATTCCTGAAGAAACTCTGCCCCATCCATTCAATGCTGCGAAGCAGCATGTGCATTCAGATAGGGTCAAGTTTCCCTCATCTTCATCTCCTGGTGAGGTTGAGCAACCAGCAGTATCAACAATCTGCCTTCGGGGTGATGAAATTCCAGATGAGACGCATCCAATGCCATCTAATCAGTCAAAGGAAGATTTGAATTCTAACATAAACCACACTCCCAAACGGTCACTGGTGATTAAGACATCNAGTGAGTTGCCTAAAAATCAGCAACCAGC	660
Ctg295	TTTTTTTTTGCAGCAAAGTTTCTTTTTATTTTCTTTTTTCAGTCACGGGTGCCCTTTCCTCTTTTTATGAAACCATGCAGTCCATGCACAAATAAAACCAGTTTCAGTCCAGAAGGGAGGACTAGATTCTCCACCCAACTTTTGGGTTTAATGATACAGCAGCATGAAAATCAAATTTCAGGCTTGGGCATCGATGGTTCTCCCTTCAAGTAAGCAACGCTGTCGTTTTACAAATCGGGCACAGATTCTTCTGCATTAGCCACTGCTTGATGCATTTGGTGTGGAAGTCATGCCCACAATCTAGTGTGCCAATATCATCCTCATCATTATATTCCTCCTGACAGACACAGCACGGTTCCATATCTGCTGAGGATTCTGCTGTTACCGAGAGAAATTTTCGCTGTTTCATTAACTTCACAATGGTCTCCTCACTCAGTCCAGTGCTAACGTCTCCTATACGTTCCTCCAGTGCCAACAGTTCCTCGTAAGACATGTTATCAACATCAAAGCGCATGTCTCTGTGCCTGTCGTGCATCTCAACCATGCCATGATATATGAAAG	561
Ctg297	TTCAACCAAAACACCAAAATTTCCTACGTGTCGAAAGCTATTGGCTGGGACACTGAACCCTAAGATTCCTCTATCTAGAATGAATGTGTACAAATGAATCTGAGAGACTGAWMCMCYGAGASYTTGMAGRRCTGAAGAAGCAAGAGATGGCTCGGACGACGTCGTTTTTGCTCTGCACCCTGGTCCTCTTTGGAACCCTAGCTCTCATCCAGGCAAAGAAGTCAAAGGAGGATCTGAAGGAAGTGACCCACAAAGTTTTCTTTGATGTTGAGATTGCTGGCAAGCCTGCTGGTCGGGTTGTAATCGGTCTCTTTGGGAAGACGGTTCCCAAGACTGCAGAAAATTTTCGAGCCCTTTGCACAGGGGAGAAGGGCATTGGAAAGAGTGGAAAACCTCTCCATTTCAAGGGTAGCAAATTTCATAGGATTATACCCAGTTTCATGATTCAGGGAGGTGATTTCACACTTGGTGATGGAAGAGGTGGAGAATCAATTTACGGAGAGAAGTTTGCTGATGAGAATTTCAAGCTGAAGCATACTGGCCCAGGGCTTTTGTCAATGGCAAATGCTGGTTCCGACACCAATGGTTCACAATTCTTCATCACAACTGTGACAACTAACTGGTTGGATGGCAGACATGTTGTATTTGGAAAGGTGCTGTCTGGAATGGATGTGGTTTACAAGATTGAAGCCGAAVGAAATCAGAATGGCACACCCAAGAGCAAAGTTGTGATCGCAGACAGTGGCGAACTTCCTCTCTAGATGTTGCTGTCTTTCTCCACATATTGAGTGATAGTAGTTGTAACTGTTCTATTTAATTTTCCATGTTTGAGATCGCTGAAGATGTTATAACTCATGTACCTATAGATTTCTTAATTTGAAATGGATATTTCAAGCTAAAAAAAAA	906
Ctg298	ACTCCACGGGTGGCGGCCGNTCTAAACTATGGNACCCCCGGCTGCWGCTTCCATTGTTTCCTTTGATCTTGGCTGGTCTTTCTGCAGTTCAGAAACCCATTTGATCCATCTGGGTATTTCATCATCTTAGCTTTCCCATTTTGCTATTAAAGTTGGGATTTTGGGGTCAAAATCCCCAAACCCATCTTGAAATCCGGCTGGTTTCTCCATTTTTTCTCACTTTCTTGACCTCAAATCTCAGAAAGTTTCCAACTTTTATGCTGGGTTGGGTTTTCTGAGACTCTTTCAAATACCCAAATTCACAAACTTTCTCAGGGACTGGTTTTTGTTTCCAGAAGCTTATCTTAATGCATAACATCTGGTTTTTGATGTATGATATTCATGTCTCCAGTTCTGAGTGAAATCCTTATTTTCGAGTGTATGATAAATTCTACATTCAGGCGCAGGACCCATTTAGTTCAATCATTCTCAGTTGTTTTCCTTTACTGGCTTTATTACGTTTCATGATTTAAGCTCTCATCAAACGCTAATAATAAGGCTACTATCTGCAATAATATTATTATTACTTCTATTATCTGCAATATTTAAGTTTATTTTGTTTCTGGGTCCTGCTGTTATCTCTCTCTCTGAGTTGCTCTCAATTACTGTGAAAATCTGCAAACTTTTCTGTGGTTTCAATGGCTTCTTCTAGTGGGACATCCTCAGGTTCTTCCATGCTTCAAAACTCTGGTTCTGAAGAAGACTTGCAGGTTCTGATGGACCAGAGAAAAAGAAAGAGAATGATTTCTAATCGTGAATCTGCAAGGAGGTCTAGGATGAGAAAGCAGAAGCACTTGGATGATTTGATGGCTCAGATGGCTGAGCTGAAGAAGGAGAACAATCAGATCATCACCAGCGTGAACATCACAAGCCAGCATTACATGAACATTGAGGCAGAGAACTCTGTTCTCAGAGCCCAAGCGGATGAGCTTAGCAACAGACTGCAGTCTCTGAATGAGATTGCGAGTTTCTTGAATGCAAGCAATGGGGTTTTTGCTGCTGGGGATTCGAGCAGCTTCAATGAGCCCACTGACAGCTTCTTCAACCCATTGAATCTGTCATATTTAAACCAGCCCATCATGGCTTCTGCTGCAGAGATGTTTCATTACTGATCTCCATGGGATCATCTGGATTTTGGATTGATTAAGTTTTAGGGAGAGCCAGAGAGGTTTCTAGTTCTATTTCAACTTTTGTGTTTTAGTCTAAGTTGTGGAATCTCACTGTTAATTAGATGGTGTCTAATGAATAATTTATGTGTAATGTAAAAGAAATAGTTTTGGTTTTGGGTTCAAAGACTGTAAATGGGGGCTATGATTTGGTTCAAGTGGAGTTTAATAGCTATTTATGTAGTTTGTGTTTCAAGTAATTTTATAATAATATTGACTAAGTTGTCTTCAAAAAAAAA	1444
Ctg299	CTGATGCTGGGATCAAGCACATCCCCAGCAACACTTTCTCATACTACGATCACGTGCTTGACACCACTGCATTGCTCGGGGCTGTTCCACCAAGATATGGATGGAATGGTGGTGAGATTGGATTTGACACATACTTCTCCATGGCCAGAGGAAATGCCTCAGTTCCTGCTATGGAGATGACCAAGTGGTTCGATACCAACTACCATTTCATTGTCCCTGAGTTGGGACCTGATGTCAACTTCTCCTATGCTTCTCACAAGGCCGTCGAGGAATACAAGGAGGCTAAGGCGCTTGGAGTGGACACCATTCCAGTCCTTGTTGGTCCTGTGTCATACTTGTTGCTTTCGAAACCAGCAAAGGGTGTTGAGAAGTCCTTTTCTCTTCTCTCTCTTCTTGGAAAAATCATTCCAATCTACAAGGAAGTTATATCTGAGCTTAAGGCTGCTGGAGCTTCATGGATTCAGTTTGATGAGCCCACGCTTGTTATGGATCTTGATTCTCACAAGTTGCAAGCATTCACTGATGCCTACTCTCACCTGGAATCAACTCTATCTGGCTTGAATGTTCTTATTGAGACCTACTTTGCTGATGTTCCTGCTGAGGCATTCAAGACCCTCACTTCCTTGAAAGGTGTCACCGCATATGGTTTTGATTTAGTTCGTGGTACTAAGACCCTTGATTTGATTAAGGGTGAATTCCCTAAAGGAAAATACCTCTTTGCCGGATTGGTTGATGGAAGGAACATTTGGGCTAATGATCTTTCTGCCTCCCTAAGTACTTTACAGACTCTTGAAGGCATTGTTGGCAAAGATAAACTTGTTGTCTCCACCTCCTGCTCTCTTCTTCACACCGCTGTTGATCTTGTTAATGAGACCAAGCTGGACCAGGAAATAAAATCATGGCTCGCTTTTGCTGCCCAGAAAATTGTTGAAGTTAATGCTTTGGCCAAGGCCTTGGCTGGTCACAAGGATGAGGCATTTTTCTCCGCTAATGCCGCAGCTCAGGCTTCAAGGAAGTCCTCCCCAAGGGTGACCAATGAGGCTGTTCAAAAGGCTGCTGCTGCGTTGAAGGGTTCTGACCACCGCCGTGCCACTAATGTAAGTGCTAGACTTGATGCTCAACAGAAGAAGCTTAACCTTCCAATTCTCCCAACCACCACCATTGGATCATTCCCTCAGACCATTGAACTCAGGAGGGTCCGTCGTGAATACAAGGCCAAGAAGATTTCTGAGGAGGAGTATGTCAAGGCCATTAAGGAGGAAATTAGCAACGTTGTCAAGCTTCAGGAAGAGCTCGACATTGATGTCCTTGTCCATGGGGAGCCTGAGAGGAATGATATGGTTGAGTACTTTGGAGAACAATTATCAGGCTTTGCCTTTACCGTCAATGGCTGGGTGCAATCTTATGGATCTCGATGTGTGAAGCCACCAATCATCTACGGTGATGTGAGCCGCCCCAACCCAATGACCGTGTTCTGGTCATCTGCTGCTCAGAGCATGACTGCCCGCCCAATGAAGGGAATGCTTACAGGCCCTGTCACCATTCTTAACTGGTCCTTTGTTAGAAATGACCAGCCCCGATTTGAGACTACCTACCAGATTGCTTTGGCCATCAAGGATGAAGTGGAGGATCTTGAGAAAGCTGGTATCAACGTTATTCAAATTGATGAGGCTGCTTTGAGAGAGGGGTTGCCCCTAAGGAAGTCTGAGCAAGCTTTCTACTTGGATTGGGCTGTCCACTCCTTCAGGATCACCAACTGCGGTGTGCAGGACACTACTCAGATTCACACTCACATGTGCTATTCCAACTTCAACGACATCATCCACTCAATCATTGACATGGATGCTGATGTGATCACCATTGAGAATTCTCGTTCAGATGAGAAGCTCCTGTCAGTCTTCCGCGAGGGAGTGAAGTATGGTGCTGGCATTGGCCCTGGTGTCTACGACATCCACTCTCCAAGAATACCATCAACTGAGGAGATTGCAGACCGGATCAACAAGATGCTTGCAGTGCTCGAGACAAACATCTTGTGGGTTAACCCTGATTGTGGTCTCAAGACTCGCAAGTACACTGAAGTGAAGCCAGCCCTCAGTAACCTGGTTGCTGCTGCCAAGCTCCTCCGCACCCAGCTCGCCAGTGCCAAGTGAATGATTTGAGAAAGGAAGCTTCAATTCTATTGCATTACAGGAACTTGAAACGGTTCTTTAATCATGTTTTATTGGTTCAAATAACTGTGTGTTGAAATATCKAGTARGCTTTTAATGCGCTTTTGAGAGCATTTTATCTTCTTTTTTGTTTGTTTTTTTCCTTTTGATATTTTGTATTTTTGAGGCCCCGCCTCTTGTCATTTCTAAGGGCACCAAACTGATTGGTGTACATGATGATAAAAGAAGAAATCTCATTACCAA	2411
Ctg300	AATCTACACCGACTTTCTTTCTTTCTTCCATTATTAATCGTCTGTCTCTTCACTCTCTGCCTCCTTRWKTTCATCTGSACGSCTYCWCYGTTCTGCWRYGACTTCTSCATCMTYWGCGAGCCCAAACTCCCAAGTGTTACCATAAAGAATGGCAGATACCGAGGACATTCAGCCTCTTGTCTGTGATAATGGAACTGGAATGGTTAAGGCTGGATTTGCCGGAGATGATGCTCCAAGGGCCGTCTTCCCCAGTATTGTTGGTCGACCTAGACACACGGGTGTTATGGTGGGGATGGGACAGAAAGATGCCTATGTTGGAGATGAGGCCCAGTCCAAAAGAGGTATTCTCACACTAAAATACCCTATTGAACATGGGATTGTTAGCAACTGGGACGACATGGAAAAGATCTGGCATCATACTTTCTACAATGAGCTTCGTGTGGCTCCTGAAGAACATCCTGTACTTCTTACTGAGGCACCCCTGAATCCTAAGGCAAACAGGGAGAAGATGACTCAGATCATGTTTGAGACCTTCAATGTCCCTGCTATGTATGTTGCCATTCAAGCAGTTCTCTCCCTCTATGCTAGTGGGCGTACTACAGGTATTGTGCTGGACTCTGGTGATGGAGTCAGTCACACAGTTCCCATCTACGAAGGTTATGCGCTTCCACATGCCATCCTCCGGCTTGACCTCGCTGGAAGAGATTTAACAGATGCCTTAATGAAGATCCTGACTGAGAGAGGGTACACTTTTACTACAACTGCTGAACGGGAAATTGTACGTGACATTAAGGAGAAACTTGCCTATGTGGCACTTGATTATGAACAGGAACTTGAAACTGCTAAAACCAGCTCATCAATTGAGAAGAGCTATGAACTACCTGATGGTCAGGTAATTACAATTGGAGCAGAGCGATTCCGTTGTCCCGAGGTCCTATTTCAACCATCATTTATTGGAATGGAGTCTCCTGGAATTCACGAGACCACCTACAACTCAATTATGAAGTGTGATGTTGACATCAGAAAAGACTTGTATGGTAACATAGTGCTGAGTGGAGGGTCCACCATGTTCCCAGGAATTGCTGATCGAATGAGCAAGGAGATCACAGCCCTTGCACCAAGCAGCGTGAAGATTAARGTGGTAGCACCTCCAGAGAGAAAATACAGTGTCTGGATTGGAGGGTCTATATTAGCTTCACTGAGCACATTCCAGCAGATGTGGATATCTAAGTCAGAGTACGATGAATCAGGGCCATCCATCGTTCACAGAAAGTGCTTCTAGACATGTGATCGTATTGTCTCTTCCCCTTGGACTATGTGGTTTTGGATTGTTTGTCAGATGTTTTARTGGTGTGAGCTTGGTCTGTTTGTCATCTTGCTTCAGTTTTCTCTGTTTGTCGTGTCATATGTATACTTGATAGTAGCAACACTAGTTCTTGAATCAAATCGGTATTGTAGTTGTTCTGTACACATAGTTCATGTGGATTTTCGCGGTTGTTGAAATAAATAGAATATAATAGCGAGT	1525
Ctg305	ATCCCCCGGNGCTGCAGGGTTAGAAATCATGGnGTCCAAATTATGTTCCTGGAGAGAAGAAGGATTTGTATGTTAAGAACGTGCAGAGGACTGTTATTTGGATGGGAAAGAAACAAGAAACTGTTGAGGATGTTCCTTGTGGTAACACTGTTGCCTTGGTCGGTCTTGATCAGTTTATCACCAAGAATGCTACGTTGACAAATGAGAAGGAAGCGGATGCTCACCCCATTCGTGCTATGAAGTTCTCTGTTTCACCTGTTGTGCGTGTTGCTGTTCAATGCAAGGTGGCTTCTGACCTTCCCAAACTGGTTGAAGGTCTCAAACGTCTGGCCAAGTCTGATCCTATGGTTGTCTGTTCCATTGAGGAATCCGGTGAGCACATTATTGCTGGTGCTGGTGAACTTCATCTTGAGATTTGTTTGAAGGATCTACAAGATGATTTCATGGGTGGAGCTGAGATTATAAAATCTGACCCCGTTGTGTCTTTCCGTGAGACTGTCCTGGAGAAGTCTAGTCGTACTGTGATGAGCAAGTCACCCAACAAGCATAACCGTCTGTATATGGAAGCTCGACCCTTGGAGGAAGGTCTTCCTGAGGCCATTGATGATGGCCGTATTGGCCCAAGAGATGATCCCAAAATTCGTTCCAAGATATTGGCTGAAGAGTTTGGTTGGGACAAGGATCTTGCTAAGAAAATCTGGTGTTTTGGCCCTGAGACCACCGGTCCTAACATGGTGGTGGATATGTGTAAGGGAGTTCAGTACCTGAATGAAATTAAGGACTCTGTTGTTGCTGGTTTCCAGTGGGCTTCAAAGGAAAGTGCATTGGCAGAAGAAAACATGAGGGGTATTTGCTTTGAAGTCTGTGATGTGGTTCTTCATGCTGATGCCATCCACAGAGGAGGTGGTCAGGTCATTCCCACTGCTAAGAGGGTCATCTATGCTTCCCAGCTCACTGCCAAGCCAAGGCTCCTTGAACCTGTATATCTTGTTGAAATCCAAGCTCCAGAGCAGGCTCTTGGTGGTATCTACAGTGTTCTTAATCAGAAACGTGGGCACGTGTTTGAGGAAATGCAGAGGCCTGGTACACCACTCTACAATATCAAGGCATACCTCCCCGTCATTGAATCTTTTGGGTTCTCTGGTCAACTGAGGGCTTMSACTTCWKGGCAGGCCTTCCCACAATGTGTCTTTGATCATTGGGAGATGATGTCGTCTGATCCATTGGAAGCTGGATCCCAGGCTTCACAGCTTGTTACAGATATCCGTAAGAGGAAGGGTTTGAAGGAGCAAATGACCCCACTATCCGAGTTTGAGGACAAACTCTGAGTAATTTCTTTGATTATATCGAACAATTGGATGACTGAGTCACTTTGAGACAGTAGTTCCATTGCACTGCCTATTTTTGGTTTTCAGTTTTTTGTTTTCGTTTAATGTTTGTACCAACCCTGTTGTTGTAGTCAGCATCCTGTGCCAGTAGTAACGTTTTGTGCGTGCTCAGAAGATTATGTAATGTTATGTTCTTACTTTGTTGCTTATGGAACCATTTCTGCCATTGCTGGTACATGCTATTTTGAATTTACTATACA	1588
Ctg306	GTGGNATCCCCCGGNGCTGCAGGTCTCTCACCACTGTTTCTCTTCCATAGAGCTCTGCATCAATGGCATCTTCAATCGCTCAGATCTCTTTCTACCTTCTAATTCTAACCTTTTTCTCAGAAACCCATTTCGGTCTATCCCTCAGAGACCTCAAATCCGATCCTAACCGTCCATCCACCACAGCCCAATCAATTACAGACGTTCATGACCTCCTCCCCAAGTACGGCCTCCCAAAGGGTCTGTTACCAGACAACGTAAATTCCTACACTCTCTCTGAAGATGGCAGCTTTGAGATCTATCTTGAAAGCCCATGTTACGTGCACTTTGATCAGTTGGTGTACTACAACAAGAACATTAAAGGGAAACTGAGTTACGGGTCAGTGTCTGATGTGTCTGGGATTCAAGCGAAGAAGCTTTTCATTTGGGTCTCTGTGACTGGGATTCAGGTTGATCAAGGATCCGACTCCGTTGAGTTTTATGTTGGAGCTTTGTCTGAGAAACTGCCTGCTAAACAGTTTGAGGATATTCCTGTATGTAAAAGCAAGGCCTGCCAAGGAACTTATGTAGACTCAATCTGAGGAGCAAAACGCACAAGGAACTCACTGCATGGAAGAAGAATACAGTCGGCAGATCTTTCGTTCTCTTCTTGCAGTCATTTTATGCTTCTTATTGTTGCTTTTTCAAGTTGCGTCCATACAAGTAGCCAATATAAGCAAATAAATGTGCATATGAATTCTTGTCAGTAGTTAAAACACACAGAGAGAGAGAGAGAGAGAGAGAGAGAGAGAGAGATTGGTGTTATCTCTGTGTCACAACTACGGGCACTGATGTAAACCTTGTGAGTAATGAGTAAATATATAATGTAAATTTCATGCTTGTC	880
Ctg308	CGCATCATCCCGCTCCTCAAAACCCTAAGGACGGTTCTTCTCTTCGTCCACACCTTCTTTCTCTCCCTGCTCCTCTTCATCCTCCCCCGTCGTCGCCGCCGCGTAATATCGGAATCGCTCCTCGACGCTCCGTCGTCGAAGAAGCGGAAGTCGGCGTGGAAGAGAGAGGAGGAGGACACGCTCAGGCGGAGAGCGTTGGCCGAGTGCTATGGCACCGGAGACGAGCACTGCCCCTACCGTTCGGCGACCTTCTTGTTCTTCGGCGGTAGAAACAACACCCTCTTCTGCCGGTCGTGGGTTCCGGTCTMSTGGTAYMCCMMGGRGCWKYWTGWWCATCATACATGGGCTTAATGAGCATAGTGAGAAGATATGCTGATTTTGCAAGGCAACTAACCTCCTGCAACTTTGGGGTATATGCAATGGACTGGATAGGTCATGGTGGCAGCGATGGATTGCATGGATACGTCCCTGCATTAGACTATGTTGTTGCTGATACTGTAGCTTTCTTGGAAAAGATTAGGTTAGAGAACCCTGGAGTACCATGCTTCCTCTTTGGTCACTCAACGGGAGGAGCTGTTGTTTTGAAGGCGGCATATTCCCCTAAAATTGAAGGAATGGTAGAGGGCATTGTGCTGACATCACCAGCTTTGCGTGTTAAGCCAGCACATCCAATTGTTGGGGCTGTGGCTCCAATTGTGTCTTTGGTTGCTCCCAAGTTCCAGTTTAAAGGTGCAAACAAGAGGGGTATTCCAGTCTCAAGGGATCCTGCAGCATTGGTGGCCAAGTATTCTGATCCCCTGGTCTATACTGGGCCGATAAGGGTCCGAACAGGCTATGAGATATTGCGAATCTCCACTCATTTGACACGGAACTTTAAGTTTGTGAGCGTCCCCTTCTTTGTTCTGCATGGAACTGCTGATAGAGTCACTGATCCACTAGCCTCCCAAGATCTCTATAATGAGGCATCATCAGAGTTCAAAGATATAAAGCTCTATGATGGTTTCTTACACGACCTTCTCTTCGAGCCGGRACGTGAAGAGATTGCACAGGATATAATAAATTGGATGGAGAAGAGATTGCACAGGATATAATAAATTGGATGGAGAAGAGATTGAGGGTTGCCGTGGAACATGTTAACGTCACATAATTCTTCACCCACCCCCATTCCATCAGAAGCAGYTAKGCCATATATTACATTTAGATTTCSAAAGTTATTTACTTGTTTGTGGYTTGCTTGTCATCGTCAAAATCTGTATYTAATASACGAATTCAATTTACACCGSKGGCTTGTGATCATTCTCATTCTGGTTATATATTATAGATCAATGTTCATCTTGGCGG	1341
Ctg309	TGAAATCGAAATTTTCATCTTCCTTCCTCCTGTGTGTATTGATAGCCATACAACTCTCTATCTCAAATCCAAAAGCCTCAGCTCGCAAAAACCAATTCTCACCCAAAAATGGCAGCAGTTGGCACAGTACGCGAATCTCAAGGTTCCGAGAACAGCGTCGAAACCGAAAGCCTGGCTCGTTTCGCCGTCGAAGAATACAACAAGAAAGAGAATGCTCTGCTTGAGTTTGTGAGGGTGGTGAATGAGAARGTGCARGTGGTTTCGGGCACTCTGCACTATCTGACGATTGAGGTCACCGACGCGGGGAAGAAGAAGCTCTTTGAAGCCAAGGTCTGGGTGAAGCCTTGGGCCAACTTCAAGGAAGTGCAGGAGTTCAAGCCTGTTGCTGACTCTTAGTTTGTCTTGAGAGGTGATCGAAGATAATGGAAGTGTAACATGCTTCTGAAGGTGGGGGAGGCAAAGAAGATAAGTTTAAAGTTTAAGTGCAAGAATAATGAAGGTAAAGTCTGAATCAGATGGAGCTrCACCACTGDTAATATATGAGTCTGTAsCATGCCAATCTTCTWCAAATKGGGGTGTATMCATGGCTTCCGTKGKAGTWTTTATCTTGKGTCCTAATAATACCCACCCTAATCACTTCGGATTGTTGGGTCCTTATTTTTTCAATTTGAAATGCAATGGTGTTTTAATCTCTATTCCCTAAAAAAAAA	710
Ctg310	TTTTTTTTTCCGATAACTTCTGTAGTTAACTGGGTAATTATATCCATTACACAGCTATTCTTTTKKKWTCATCAAATGCTAGCGTGCCAAGCTGCATGATCGATTCTGAATTCTCTTCAGAGAATGATGGTTCTTTATTACAAATCAACTCAAAACCCAAACGAAAAGAAATAAAAATAACACAACCCAGAAACAGAGCACACAAACAACGCACAAAACAAAACATGCGACACATACCGATAACTATTTCATTTAAACAAGATATATTACGTTCTTTTTTCTGTAATTACTTCAAAAAAAGTTGGATGAGTTTGACTCGAAGAAACACTCCAAAGCGCGACGGGTATAGGCTGATTAGGATTCTCAAAGGCTCAAGGTCTTTTTTGAGTAGCGCACTCTTGACTTTTTCAACTGGTACACTCCGCCATTGTACTGCAGCTGATAATAATATTACCATTATCCTCATGTTTCTATAAAGACCATAATTATAAATGCCTCGAATCAAAGCCAGCAACCCCTTTATTTGTAAAGCTCCTAAACCCAGAAGCCTTTTTCAAGCTGCAAGCTTCAAATGCACAAAGAATGCTTGGTGTAACCGCACATCACCATCCCAACAGGGGTAGTCTTCTGGGATTATAGCTAGTGCCCTACACATCGGGCAAAGGTTGTTCTTCAGAAGCCACTCCTTTATGCAGTCGGAATGATATTCATGAGAGCAGTAATATAAACTTCGCAATCTTGTCTTGGTCCTTATATTCAATCATGCAAATGCTGCAACTATCGGGTTCCCGCACTGTTTCCGATACATGGAGTCTTGTTCTTAAACGGTTCGTAATGGTCGTCTCTGACAACCCAGCTTTCTCCTTGGAAAGCTGTTCCTCCAAGAAACAACGTAGATCCTCATCATTCAAGTTATCGGCCAAATTCAAAACACGGTAATAATTCATCACTTTCTCCATGCTCGACAAACTCAACATGTGAGACACTGTCCACTTTGGCCATTGCATCTTAGATGCTTGTGTTAGTTTTGTACTCGTGTAACTTCCCTTATTTGTCCTATCTGATGATAGGCTGTTGCTTACTCTCTCTACACAGCCACCTTCCCTGAGATTACTCCCTGCAKAACAAGCATCTTSCGAACAATKGGTCYSAWCAKCCTCGTCATCCAATTTTCTCCTCAAATTCCTTTCACTACAACTTGATACACATTATAAATTCTTCCCTCTGCATGAACCATTAGCATCATCCATGAAGCGATCCTTCCTGAAATGATCAGGTTGGTCATGATGATTGCCAATCGATAATATCACTCGGGATTTAGAAGAGCTTGGCATGCTATAAATTTCAGGACAATTAATGAACAGCTGAATTCGAAATTGAACATAAAGTTTCTCAGAGAAAAC	1403
Ctg312	ATCCCCCGGNGCTGCAGGGNAATATTCATATACAAATATTACAAACAGTAACAGAGAATACCATGGCTTTCAAAAATGCGGCTTTCCTCCTCTTGATGACCACAATGTGCCTCATAATGAGTGCAAACAATGCAATTGCCAATGCGAGGAACATGGCTGCTGTGGGGATCAAAACCGGCAGCCAAGGCGGTGAAGGCGGCAGCGGTGGCCAAGGGGGCTTAGGGGAGTGCTGGAATGCGCTTGTGGAGCTGAAATCATGTTCAAATGAAGTGGTTCTGTTTTTCCTCAACGGGCAGGCTGATATTGGGACTGACTGTTGCAAAGCCATTGCCACAATCACGCACCACTGCTGGCCTGCCATGCTGACGTCGCTTGGCTTCACGGCGGAGGAGGGTAACATTTTGCGAGGCCACTGTGATGCCGCTTCCGCTGCTGGTTCTACTGATAATGCTTCTTCCTCCGCCCCGGCTTCGCCTCCAAGTGCAGCTGCTTCCTCCGCCGCTACCCCAGCCATTTAATGCCACTCTTAATTATCTATCTTGGTTTCATATATATTTAGACTTCAGTTTACTGAATAAATATATTATGGTAGAAAGTTAATTGGGTTTTCTTAVATACTCSCAGTGTTATGGTGTCTGCTGCTGTTGKCTAATAAATATAGAARCYWTGCTTAATTCTTCTTCAAAAA	688
Ctg315	TAGTGGNATCCCCCGGNGCTGCAGGGGTAGAAGATATAAATGAGTGGCTGGCAGTAAACACTGTTGATTTTTTCAACCAAGTGAACATTCTGTACGGTACTCTCACTGAGTTCTGCACACCGGTCAATTGTCCGACAATGTCTGCAGGATCGAAGTACGAGTACAGATGGGCTGATGGAGTTAACATTAAGAAACCAATAGAGGTCTCTGCCCCAAAATATGTAGAGTATTTAATGGACTGGATTGAAAATCAGCTTGATGAGGAATCAATCTTTCCTCAAAGATTGGGGGCACCCTTTCCAGCCAACTTCCAAGATGTTGTCAAGACCATTTTTAAGCGATTGTTCCGTGTCTATGCCCATATCTATCACTCTCATTTTCAGAAAATTGTGAGCTTGAAGGAAGAAGCTCATCTCAATACTTGCTTCAAGCATTTTGTTCTCTTCACATGGGAATTCCGCTTGATTGACAAAGGGGAGCTTGCACCTCTTCAGGACCTTGTTGAGTCCATTCTACAGCCCAAGTGATTGTTGAAATTTTGTTCTTTTTTTGGGTACTATTATGGATATGGGTACACATTTTTGCCAGCTTCTGCTTGCCCATGTAATTTTTGTGCAATGAGATGCCTTCTTTTAAGCACCCTCTTCTGTTTCT	654
Ctg316	GTATCCTCACGTTACAATCGGAGCCTTGGCATCATCTGCACCTCTTCTCAATTTCGAGAATATAACGTCTCCATATAGCTTCCGTAACATCGTCACTCAAGATCYYYMRGAGCTGYGAGKGnAAAACTGTTACAAAGTGATCAAGGGCTCATGGGACCAGATCGAAAACACAGCAAACCAACCTGGAGGGCTTGAGCTACTACGAAAATCATTTAAGTTATGCAAAAATAGCGTAGAGTATCTTGAAGATTGGCTTTCCACTGCATACGCTTACACGGCAATGACGGATTATCCTACTCCCTCAAATTTCTTGAGTCCCTTGCCAGCATTTCCAGTGAAAAAGATGTGTGAGGCAATAGATGATCCGGCGACTGGAAATGACACATTTGCGAAATTGTACGGTGCAGCTAATGTATACTATAACTACAGTGGGACAGTCACGTGTTTCGACCTTGATAATAACGCTGATCCTCACGACCTTGGAGGATGGTATTGGCAGGCTTGTACAGAGATGATAATGCCAACCAGTGGRAGCAATAAGGACAGCATATTCCCAGCTTCTGATTGGGATTACAAAGACCAAGCCTCGGTATGCMAAAGCAGATTTGGCATTGAACCTAGGCCCCTTTGGGTCACCACTGAGTTCSGCGGCCATGATATTGAGAAGGTTTTGAAAAGATATGGAAGCAATATTATCTTCTTCAAT	706
Ctg317	ACTAGTGGCATCCCCCGGNGCTGCAGGGTAGATGAGAACTTAATGTGCTCTTTCCAGATTCTTAAGCCAGCCAGAGAAAAAAACAAAGTTCATGATGTCAACAAAAATGTGATGATTGCAATACCACTGCTCCAGTCTTGAACCAGACATTTTTTCCCTTTTTTTGTTGGGCAACTTGGCTGAAAATGAAGGTTGCCAGCCTCAGAACTTTCCTCTATCTCTAGTAGATCCCCCGAGTACGGTGCTTCAAGCTGGGGAGGGGCTATAGAAGCTGGGTGTCGGGACAAATATTCTGGAGTCGCTTGAGGCAGAAGAATTTTATGTTTCCTCGTTCACCTTTCTCTGTAATGCTTTATTCTGCGACATTTGTGTACATATATTGGTCTGGCAACTCATTGTTGTGCTTTCCATTGAGGCCAACAGAAATGGCCGCATTTCACTCCCTAAAGAAGTCTTCAGTTTTCTCAGATTATTAGTAATATTACTCATTGGTGTTGAGCTTATTTTGGTGTTAAGAGATGGTCTCAACTGTTATTARTGGCTATATGTTGCTTCTTATTAAAAAAAAA	569
Ctg318	ATCCCCCGGNGSWGCARRGnAATTCGCGAGGCCCAAACCCCAAACTCGACGCTGTnGAAAAACCTTGAATTCTCTGATTTTCTTTCTCTGAGATCCGCCATGGGTKTCGCTACAGAGCGTGAAAACTTCGTCTACCTTGCCAAGCTCTCTGAGCAGGCAGAGCGATACGATGAGATGGTGGATGCAATGAAGAASGTKGCAAATCTTGATGTTGAATTGACAGTTGAAGASASAAACTTGCTCTSTGTTGGGTACAARAATGTTGTYGGTTCTYGTCGAGCATCMTGGAGGATCCKATCATCAATAGAACAGAAAGAGGAAGCAAAAGGAAATGAGAATCATGTGAAGCAACTCAAGGAGTATAGGCAGAAGGTTGAATCAGAGCTCTCGACCATTTGTGGTGATATCATGACAGTGATCGATGAGCATCTAATTCCTTCAGCTACAGTTGGTGAATCTACTGTTTTCTATTATAAGATGAAAGGAGATTATTATAGGTATCTTGCAGAATTCAAGAGCGGTGATGATAAAAAAGAGGCTGCTGAACAGTCGAAGAAAGCATATGAGAGTGCCACCATTGCTGCTGAAGGTGAGTTGCCAACTACACATCCCATCCGCTTGGGTCTGGCTTTGAATTTCTCAGTCTTCTATTATGAGATCATGAATTCTCCAGAAAGGGCTTGCCACCTTGCAAAGATGGCTTTTGATGAAGCTATTGCTGAGCTTGACTCGCTGAATGAGGAGTCATACAAAGATAGCACCTTAATCATGCAGCTTCTAAGGGACAACCTCACATTGTGGACTTCGGACCTTCCAGAGGATGGAGAAGATTCCCAGAAGGTGAATGGCACTGCCAAGGTTGGTGGGCTGGAAGATGCGGCCTGATGCAAGTAGCACCTTAGAATGCGCTCACTGTGTATTATGGATCAAGGATGGATCTGAGTCTTGTGTACCTTGGTGTCGGACAAAATTAAGGGTTCATTGTCTACCTATGTTCTTATTTTTGTACTGATTTCCTTCTTTTTTATTTATCCATTTGAGTCAAGTCCCGTGTTATGTAGGTG	1064
Ctg319	TGGNGACTCCACCGCGGGTGGCGGGCCGCTTCTAGAAACTAGTGAGATCCCCCGGNGCTGCAGGGNAATTCCAATTTTGGAATCACACCCCTGCCCTGATATATGCTTATGGTTGTCTCGTTGATCGCTCCGATTAGGTGACACCAGTATGCCAAAGAGGCCACCGAAACCGAAGGGGGAACTTTGTTTTTGAAGAATCAAGTAATGTGGAGCTGTTGGTGCTGCAGGCAGCATAATTAGTACTAGCATTTGCCTAGATTCTATTATGTCTCATTTTGATGACCTATGTATTAAACTAGCTTCCTAGCAGCAATGACATTGTTAATGTTCTTCCTTAACACTTCCTGCTTTTTTTGGGTAGTGTGTTCCCTGAATTTTCAATCTCCTCTCTATAAGGTTTCTCTTCCAAGTGTGTTCCCTGAATACAATTATCATGTTTGTAATTTTGGTGATCCAATTAAAGCTTATCTTTTGTTTGCCAAAAAAAAA	489
Ctg320	ANAACTAGTGAGATCCCCCGGNGCTGCAGGGCAAAAAAAAAAACCTCATATTCGGTTTCCCTTTATCTAGTACTAATAATCGCTGGTTCTCATACAATCAGTCACAACCTCGTACTCGATGGCCACTCTTACTTCATGATCATCCTCTGTGCTCTTTTCGTCTACACACTCCAACCTTGTTCCACCTTCTCTCTCTCATCTTCCACGCCTCTCTCTCTCCTCCTCCTCCCACTTCTCTACTCTCTCCTCTTCTCTCTCTATTTCTCATTCTTCTGTCGCATACCCTGCAATTTCCAGGCGCTTCAACCGTTGTTCCTTCAGTATCAAGGCAAGTGCTGGAGAGAAGAAAAAGGTCCTGATAGTGAATACAAATGGTGGTGGGCACGCAGTGATTGGATTCTACTTTGCAAAAGAGCTTCTGGGATCTGGCCATCAAGTCACCGTATTGACTGTTGGTGAAGAGAGCTCAGACAAGATGAAGAAGCCCCCATTTAGCAGATTCTCAGAAATTGTAAGTGCTGGGGGGAAGACAGTGTGGGGAGAACCTGCGGATATTGGAAAGATTTTGGAAGGAACAGCATTTGATGTTGTGTTGGAAAACAATGGCAAAGATTTGGACACTGTGAAGCCTGTGGCAGATTGGGCCAAAAGTTCTGGTGTG	661
Ctg321	GCGGCCGAAAAACTATAGTGGAATCCCCCGGNGCTGTTTTGCCCACCCGNAAATAACCTCTAACGACCTCATTCGTCCAAAAAAATCTCTCCGTACCTAAAATCTTCCCCTTATGCCAAGAGCAAGAATCAAACTTGGGCTCATCAGTTATAGCACTCTCTCTCGCGTGCTTTGTCCATGGCTTTCTCCAGCGATACTCTCCCTCAATTGCTCGTCTGCTGTCGGCGGCCAGGTTGGCGGATTAACTCAGCTTGGGGTTATCAGGGCCCAAATTCTGAATTCTACTTACAGTACAGTGGTGCAAGCTCAAGTATCTAACCAAAGAACTGCTACAGCTATGGTTTCATTGGAGGATCAACACAACCACCAAAGTAACAGTTACTATCCAGAGAAAAATGCTGGAGGCGAGAAAAGGGGCCAAATTGGATGGAATGTTTCTAGAAAGGATAAAGTTAACTTTCTTGCTAGAACTCTTCTTGATCTCAATACCAGTAAGGAGGCTGTTTATGGTACTCTTGATGG	522
Ctg323	ATCCCCCGGNGCTGCAGGGNAAGAAGCTGGCGCAGCAGCAGCAGCGGAAGCTGGACCCCACCATCACAATAGCCACAGGAGGGCCCACTCGGAGGTGAGCTTCCGGTTGCCTCAGGACATGATGGATCTGTCCGCGCCGGATCAGTCCAAGGGCGGATCGTCTACGGCGAGTCTCGAGGAGATGGGATCGGAGGAGGACCTCTTCTCCACCTACATTGACCTCGACAAGCTCGGTGGGTGCAATTGCTCGGATCAGAGCGGTGGTGGTAATAAAGGGCCCAATGGTGGGCCTGATGATGGGTCTGGTGAGCCCAATGTAAATGATGGTGGTGGTGGTGAGGGAGAAGAGAAGAGGTCGTCGAGGCACAGGCATAGCTGCTCGGTGGATGGGTCGTCCACGTCAACCGGTGTGTTTGGGGAGGTCATGGAGGCCAAGAAGGCCATGCCTCCTGATAAGCTCGCTGAGCTCTGGAACCTTGATCCCAAACGCGCCAAAAGGATACTGGCAAATAGGCAGTCTGCTGCTCGCTCAAAAGAAAGGAAAGCTCGCTATATACAAGAACTTGAACGCAAAGTTCAGACCCTTCAAACAGAAGCCACCACTCTTCTCTGCCCAACTCACATTATTCCAGAAGGGATACACAAGTCTG	650
Ctg324	ATCCCCCGGNGCTGCAGGGNATAAAGCAAAGGCGAGACAAACCAAACACAACACAGAGAGCCTCAAAGGTACAAACTTTGATCGCCGAACACCTCTAAGATTCCGGCGATTCCTCACCGGAAGCTTCATATTCCAGCCAAATGGTCGCCAAGAGCTCGCCGGACTGGCTCCCCGCCGGCTGGGCAGTCCAATTTAGAGTGCAGAAGACCGGTCGCAAAATTGAGTTTTATACCAATTTGGAAACTGGGAAGAACTTCTTTTCTAAGGATGATGTTATGCGCCATATCAAAATGGCAAGCACCAACGGTGGAAATCCTCAGCCAACTACTCTGCACAACCAACACCACTCAGAAAAAATTCCTTCTCAACTTGTAGTGAACACAACGGAATATCCTGAATGGTTACCCAAGGGTTGGAAAGTGGAGGTGAGAACGCGAAAGACTGGTGTGCATGTTGGAAAAGAATACAAGTGTTACATTGATCCCTCAACAGAATGTAGTTTCTATTCCAAGCCAGAGGTGTTTCGGTATCTCAAAACTGTAAAGCGCAAGAGCTGCAAGTCCAGAAATCTCANAACTGTAAACCACAAGAGATGCATGATAAAAAAGAAGACTGTTGCGCCCTTGCAGAGTGCAAACAAAGTTG	645
Ctg325	GGAAGCTCCACCGTGGGTGGCGGGCCCGCTCTNAGAAACTAGTGGNATCCCCCCCGGGCTGCATTGTCTACTATCAAANTCCCAGAACCTAAAGCTTTGCTACTCTCTTCGTCTANAGTGGCCTATCAGCACGCATCTGTTCTTTGAATACCTAGCAGCCAGGATTAATTTGGGGGGGAGCATCTCCGGCCTATTGAAATAATGGATTCAAAAGTAGCCAGGTATTTCAACAATGGCATTGGCTGCAATCAGTGGACAACCCTGCAGTGGGAAGTCAATGGCTGCATTCTGCCTACCTGAAGCTCTCAAAGAGGCAAGATGCGACCTAACAGGCAGGCTTATTGATGAAACTTACTGTCATCTATGACCACGACGAGAACCTGTGCCAACATACGGTGCATAGATGAAATTGAAGAGGAGTGCTGAGATCGGAAAGTGATAGNGCGGTGGGCGAAAGACAGTATCATAATAGNAGATTCTTTGAATAGCATCAAAGGTTACAAGTATGAACTGTGGTGTTTGGCTCGTGCTGCAGGAATAAAATACTGAGTTTTATTTTGTGATGCTGATAAACCCATAGATAAAATGAAATAAGAGCCCAGGGAAAGGAGGAAACTGCTTATAGTGGNGAGATATATGAAAATTTATAGAAAAGGTTTGAACTCCNATATATAAAAATGGGGGGATTCTCCATTTGTCTAATTNATCGCCTTATAAAG	719
Ctg326	ATCCCCCGGNGCTGCAGTGNAATTCAACTGGTGTTGGAGGAGGCTACCAGCACTATGGTCCTCCCATTTCTCTTGCGCCCTCACCCGCCTTGCAATCGCCAGTGTGCTTTGCTGTGCCACAGGCGTAACCATGGCCCTCCCTGCACCAATTCCTCATCGCTAGTCATTGAATCCAAAGTGCGTGCATGGCTCCAATTATTCAAACTCGATTCCATCCTCTTCAGCTGCATATGGCTTCTGAATTTTCAACAAACCTTTGGCCTAACCATGGTTCACTTCTCCATCTCTTCCTCTCTCTCGCCATCTAACACACAAATTAGCCCAATTTGCAAATGGCATTTGGGCTAGTTAAGCTCTTGCACACATACAAAGCCTCCCATAGGGGCTACATGAAATCATTCTCCACAATTGGCTGGGGTGCATCTCATACTCATGCATTTTCATTTTCCCTTGCATCTTTTTCAAAACACTTTGGGTTCCCTTGAAGAGAACTAAAGCATCTTTCTACTGATCACCAACTCGGGCTATTGGGTATAGCTAAGTTGGAAAAAAAGTTTTTTCTTTTCCTTTTTTWTAAAATTTTTATAACTTCTTAGCCCTGGAGGGGCTGAAGCAACAAAAGAAAAAAACCAACCTCATGTAACYTTTGGCCCCARGAAGGCTAAAGAAAGACATAAAATGGTTTGCAAATATTGTAAATTCAACACAAATAGCAAGCCCTTCACTTGGGATGTCAGTCCTAAAAAGGCTAATTCCTYCATCTTCARCTAACCAATCACCTCAAARAAAAGAAGTGCAGTTTTAGGAAAGAAAAAAAACATGGCATGGGATGCCCCAATTGGTTTGGCTGTTAACATCTAGTCTTAAGAATTTAGAAACTAACTATGAGCACTCAATCTTTATAAAAGCTTTTCCAGTGTTTT	923
Ctg327	ACGAAGGCCTCTCATTTATAGAGAGGTTGGTGGTGTGGGGTGCCGATCTGTGTCGAATGGTGGTCGCCAGAGATGCTTCACGGGCTCGCATTGTCTGCAAAAAGGCCTGAAGAAACTGAAAGAGTGTGGCAACAATCACCAGTGAAGGTTATATGATGGAGTTTTGCTGAACGTATTCCACTATCAAAAAGTTGAGGTGCGTTTGAGCAATTGCCTTTTGCTTGGGAGATGAAAGGAGGATATAACTTTAGATTGATGGGAAAACCAATCTCTCTCACTCTGGCTGCCTTGGTTTGTACAACCATATTATTTTGGGCTTGGGAGAAAAATCCTTTTGCTGATACTCTACTACTGGCCCGGGMKCWTWTWACTAGTGSCATYCMMTMGRKYTKCWKGGCAAGCACTCTCGCMAATAATTACCYCAAAACCTATGTAAKAAAAATGAAAGTGTTCAAGGGAAGGATTCACATTATGTATCACAGAATGCAAGCATACATAAAGTGGTAGTAAAATTTTGGCACTGCACCAATAGATTCTATAGCCGCATTCTCTCCTGGAATGCAAGAAAGTGATGGGAACATGCAATCTTCTTTCCAGACTGAAGCGTGTWATTATGCCAAGGGTAGATGGGTTGCAGACAGCATGCGGCCATTGTATTCTGGGTTGAAGTGTAAGCAGTGGTTATCAGAAATGTGGGCATGTATACTAACACAACGAACAGATTTTTCTTTTGAGGGATACCGATGGAAGCCAATGAATTGTGAAATGCCAGACTTTGAGCGCTCTACCTTCTTGAGAAGAATGCAGCACAAAACAATTGCTTTTATAGGAGATTCATTGGGTCGACAGCAATTCCAATCTTTGATGTGTATGGCAAGTGGTGGTGAGGACAGCCCASAAGTGCAGAATGTCGGAAAGGAATATGGCCTTGTCAAACGTCGTGGAGCCATCCGTYCTGATGGMTGGGCTTATCKATTCYCAKWCACTAATACCACTATCTYATATTACTGGTCAGCAAGCCTCTGCGATCTGCCCCCCCCTCAACATCTCGGACAAAGCCAGTGATATTGCAATGCATCTGGATCGTCCCCCGGCTATCATGAGACAATTTCTTCATCGCTTTGATGTGCTTGTTCTTAATACTGGGCATCATTGGAACACGGGAAAGATTAATGGA	1177
Ctg328	ATCCCCCGGNGCTGCAGGGGTTTTCAGGGNAATTCTATCAAACAAAAACAAAGCACAGAAAGCTTACATGGATGTATTCACTGGGTACTTGTAACATCAGTGGAAAATTTGAACCCAAAACCATAGAGCTTATTGTGACAACTTATCAGGCATCAGCCCTGCTGCTATTCAATACCTCAGATAGACTGAGTTATTCAGAGATCATGACTCAATTAAACTTGACTGATGACGATGTTGTCAGACTGCTCCATTCCTTGTCATGTGCCAAGTATAAGATCCTTAACAAGGAACCAAATACAAAAACTCTCTCTCCTACTGATTACTTTGAGTTCAACTCTAAGTTTACTGACAAAATGAGGAGGATCAAGATTCCCCTCCCACCTGTGGACGAGAAGAAGAAAGTAATTGAAGATGTTGACAAGGACAGGCGGTATGCCATTGATGCCTCAATTGTGCGTATCATGAAGAGCCGTAAAGTTTTGGGTCATCAGCAGTTGGTTATGGAGTGTGTAGAGCAGCTTGGTCGCATGTTCAAGCCCGACTTCAAAGCAATAAAAAAGCGGATTGAAGATCTAATCACAAGAGACTACTTAGAAAGGGACAAAGATAACCCCAATTTGTTTAGGTACTTGGCA	635
Ctg329	ATCCCCCGGNGCTGCAGGGTTCCTGAACCAATACCANAATCCCAGAGTCCTTGCCTGTAGAGACTTCAAAGTCATACAGAAACTCCTCTTCAAGGAGTTCCTATGCCACAGAAACTGTACCAAAGCCCTTGTCCCAGACCAAGAGCTCAGAACGCCCAGGTAGTCAGGAGTGGCATAGACCAGCAGAAGAAGCAGCTCCAAAACCAATTCCAGAATCCAAGAGGTCCTCACCCGTAGAGACTTCAAATTCATATGGAAACCCCTCTTCGCGAAGTTCCTATGCCACAGAGACTGTACCAAAGCCCTTGTCCCAGACCAAGAGCTCAGAACGCCCAGGAAGTCAGGAGTGGCATAGACCAGCAGAGGAAGCAGCTCCTAAACCAATTCCAGATTCCAAGAGGTCCTCTCCTGTAGAGACTTCAAAGTCATATGGAAACCCCTCTTCAAGGAGTTCTTATGCCACTGAAACTCTACCAAAGCCATCATCCCAAACCAAGGGCTCATAACGCCCAGGAAGTCATGAGTGGCATAGACCAGCAGAAGAAGCAGCTCCTAAACCAATTGCAGAATCCAAGAGGTCCTCACCCATAGAGACTTCAAAGTCATACGGAAACCCCTCTTATGCCACTGAAACTCTACAAAGGCCCTTGTCCCAGACGAAGAGTTCAATG	671
Ctg330	AACTAGTGAGATCCCCCGGNGCTGCAGNGAAAAGAACTATGGTGGGTATTTTCTCAAGGTTCTCTGTCAGCAGAGCTGCTCATCGACGGACCCAGAGTGCCATTGATGAGAGGGAAGTATTGCCCCCAAATTCAGAGGGTACAGGTTCAGCAACTGCCCCCATCACCGCTTCTCATGGGATTGAGGTAGCGGTAGAGTTTAAGCCAGTTGAACATCCAATCGAGCCTCTCAACAATGATAGACCAATCCAGTGCCCGTTACCTGAACCTTCAATTCTTAATGATGGGAGACTATGGAAGGAGCGAGTATCACCAACTGTGCCAAGGAGAGGTGACTTGCCAGTGATGAAGGAAGGGGGATCTATTGATTCTGAAGATTCTGGGACACAACCAAGACAAAAACGAACCAATCGCATGATTTTACCCTCTCTTAGTGCCCCTGAACATAACCTTCTCAATCTCCTAGAATAATGTAATGCATCTGGCATTTAAACTCCGGCTAATTGTTTCATATTCGGACCTTCATGGTCTTAAATCTACCATTTCATTCTCCCTCTTACTGTCCCTACCA	570
Ctg331	ATCCCCCGGNGCTGCAGGCANAAACTAAAATTCGGTTAACTTTTACGTTTTGGCTTTCCTTTTATATTTGCATTGCTGGGTCTTGAAAGACACTGAAGCTTCAATGGCGGAAGAGGGTGATGCTTTTTATGTGGTTCGGAAGGGGGATATCATTGGCGTATATAAAAACTTAAGGGATTGTCAAAACCAAGCCGGTTCTTCGGTATGCATTTTTTTTATAAGTGTGTTCAAAGGCCACGGTTTGCCTAGAGAGGCTGAGGAGTACCTTGTCTCCCATGGGCTTAAGAATGCTTCTTATACTATCTGTGCCAATGATGTGAAAGATGATCTTTTTGGAATAATTGCTGCTTGTCCTTACCAGCAGCCCGATTCTTCTATAGTAGAATCACCTGTCAATGACTCAGCACCAAATAGATCTCGGGAGATGGCCGGGTCTACTTCATTCCCAACCTGTCTGACTCAAAGAATGCATTCTAAATCTGATGATCGTATTGACACTATATC	504
Ctg332	ATCCCCCGGNGCTGCAGTGCTTNCTGCAATATCCCCTTGTGCTCAACTCCTTGCCAGAAGGAAATCATATCTCCTCTTTCCATTGATGCAGTCGTATGCCATGAGGACAAAAAGCAAGAAACCACAACAAAGTTGCCAAAATTGTTGGAGTATGGTTCATGTATGACTCATTTAGCCGTTTTTGGCATTCTTGGGGTGTTAACGAGATATCTGCTGCAAAAGTTGTTTGGCCCCGGAGTTGTTGGTGTAACAAGCAACCAAACCATTCTCTACCTCGACCTTCCTTCTAATATGGTTGGTTCTTTCTTGATGGGGTGGTTTGGTGTTGTTTTCAAAGGAGATATTTCATATATGTCAGATCATTTGGCCATTGGATTATCAACCGGGTACTTGGGAAGCCTTACAACTTTCAGTGGGTGGAACCAGAAAATGCTTGAACTGATTGTTGAACGCCATTGGGTTCTTCGTTCTGCTGGGTTTTTTAATGAGTCT	492
Ctg333	TGGATGTGATTAGAGTCGTACACTGTAATGGCAAAGTCGAAGAGATCAGCGGCACAATCCGGGCCAGCGAGATCATGAAGGCCTACCCTAAGCACTGTCCTCAAGAAGCCCTCCTCATCGCCGTCCGATCACAACGGTGTCGTCCCCAAGATCGTGATTGTTCCACCCGATGCTGAGCTGCAACGCGGAAAGATTTACTTCCTCATGCCAGTGCCTGCTGCTTCTAAGACATCCGAAAAGACATCAGCGAAGACAAGATCGTCGGCAAAGAAGAAAAGGGTTAAGGACACAGAGACCAACACCACCACCAACAACAACGTTGTGATGAACAGCATCGCCATGACCAACCTCTTGATATCTGATCAGTACTTGAGCGAAATACTGTCGGAGAAGCATTCGTCTCAGAGGGATCGGCGGCGAGGACGTGTTGGGGTGTGGAGGCCTCATTTAGAGAGCATATGTGAGTCACCAAGTGATGTGTAATATTGTCGGCTTCTTCTTTTCATCATCTTCTTCTTAGTTCTCATCATTCATTTTGAAGGTTCATATGGCCAATAGGGTTGCTGCCTATTATTCTTTCTTTCTACCTCTTTTCCTTTGTTTTTC	606
Ctg344	CTGGATTTATGGTTGGCTCGAGATCAGAGGCAAATGGTATAGCAAAATCTGGAGCAAAAATGGTGATGGCGGTTTCTTGTGCCAAGGTTCCCAAGGTTACTATCATTGTTGGTGGAAGCTTTGGTGCTGGCAATTATGCAATGTGTGGTCGTGCTTATAGTCCTGATTTCATGTACCTTTGGCCGAATGCCAGAATATCTGTGATGGGTGGTGCTCARGCAGCTGGTGTCCTTGCTCAAATAGAAAGGGGCAACAAGAAAAAGCAAGGAATTGAGTGGGACAAGGAAGAAGAGGAAAAATTCAAGGCAAAGGTAGTGGAGGCATATGAGAGGGAAGGAAACTCCTATTACTCCACGGCAAGGCTGTGGGATGATGGAATTATCGATCCGGCCGACACGAGAAAAGTCATAGGCCTCTCCATCTCTGCTTCTATGAACCGTGACCCAGAAGAWACCAAGTACGGTGTATTCAGAATGTAATGTTGTAGTAATACAATGAATCTCTGTGAAAGAAATAGCAGCCAAAATGCTTGGTCCTTGTTCATTCMMCARAAAAAGCAACCCCTGACTGGCC	573
Ctg345	CGATCTTTCCTATCAAACTAGGGGCAGAAAATCTTAGGGGTGTGAAAAATGAAGAGCTCCTTGTTGCTTGCCACAAGTCAGTTTACATTGTTTACACTGTGCTTGGGGATGTCAGCATCTATGTTGTGGGCAAGGATGAGTATGATGAACTAGCCTTGTCAGAGGTGATCTTTGTGATAACATCAGCTGTGAAGGATGTATGTGGGAAACCTCCAACTGAGCGCCTTTTCCTGGATAAGTATGGAAGAATTTGCTTGTGTCTGGATGAAATTGTTTGGAAGGGGTTGCTGGAGAATACGGAAAAAGACAGAATCAAGAGACTAATAAGGTTAAAGCCTCCTACTGAGTTTTAAATCAAGCTTCCAAGTGAGCGTTGAACCAAAAGCTTCTTGATGTAACAGCGGCACTGCTGAATTCATGCCCAGTATGTTGTCCAGGCTTTGTGACAGCCATTATGTTTTCAAACTTCTAGTGGAGATATTTTCTTGCATTTTCGGTGGGGAGAAGATAATAGGAAAATAGTAAATACCCGCATTTTTCGATATTCTGAACATAATGTTAAGTCAGTTCCTTGTTGTAGCTATAGTAAGGTTTTGCAGCAGAAGCCAAGATGGTTCTTGTGGCAGTTTGCTGACCATATGTTTATGTGT	650
Ctg346	CTGCTCTCTCTCTCTGTCTCTCTCTCTCAGAGTCTCTCACATCAGATAGATCAGACGGTCTCTGTGCTTGGTTTAGTTCTGTAATTAAAGCGAAAATGGAGGGCAAGGAAGAGGATGTCAAGTTGGGAGCCAACAAGTTTTCGGAGAGGCAGCCGATTGGGACGTCGGCTCAGACCCAAGATGAAGGCAAGGACTACAAGGAGCCGCCACCGGCGCCGCTGTTCGAGCCCGGTGAGCTGACGTCATGGTCGTTTTACAGGGCTGGGATCGCCGAGTTCATCGCCACCTTCCTTTTCCTGTACATCACCATTTTGACGGTGATGGGCGTCGTCAAGTCTCCGTCAAAGTGCTCGACGGTCGGGATTCAAGGGATCGCTTGGGCTTTCGGCGGTACCATCTTCGCCCTAGTTTACAGCACAGCCGGCATCTCAGGGGGTCACATAAACCCGGCGGTGACGTTCGGGCTGTTTTTGGCCCGGAAGCTGTCGCTGACAAGGGCGGTTTTCTACATCGTGATGCAGACGCTTGGGGCGATCGCCGGTGCGGCGGTGGTGAAGGGCTTCGAGAAGAGCCGCAACTTCGAGTTGCTTGGTGGCGGGGCCAACTCTGTAGCCCATGGCTACACCAAGGGATCAGGGCTTGGTGCTGAGATCGTTGGCACCTTTGTTCTTGTCTACACAGTTTTCTCGGCCACTGATGCCAAGCGCAGCGCCAGAGACTCCCATGTTCCGATTTTGGCACCTTTGCCTATTGGGTTCGCTGTGTTCTTGGTGCACTTGGCTACCATCCCCATCACTGGAACTGGTATCAACCCAGCTAGGAGTCTTGGTGCTGCCATCATCTACAACAAGAAGCATGCATGGGATGACCATTGGATTTTCTGGGTTGGACCATTCATTGGGGCAGCACTTGCAGCTTTGTACCACGTGGTTGTGATCAGAGCCATCCCCTTCAAGTCCAAGTCTTAAATTTCTGTGTTAATGGTTTATGATGATCGTCAACATGATGCGTACGTGTACTTATCGAGCTCCCTCAAGAAGCCGATCGATCGAGTTTGTTTATTTACTTTTCTGTGTATGGTTGTTAAGTGTATTTGGTGGTATTTTGTACGTATTTCAGCAAGTGTTAATGAGCAGCAAAGCATGTGTTTGATTTGATCTGCTTCAAGAATCAACGGCCCTGGTTTCCTTTCGTTTTTAGGCAAAGGCCCCCATCTGATGTGAGTGCTCATTGTATGTAATTTGGCAGTGAAATGTGTCCTTTTCAATTCAGAAATAACACCGACCATTCCTAMTTTCAA	1300
Ctg349	CACAAAACCCTTGCTTTGAGTGTGTAAAGAGAGCATCTTTGGTTTGCTTTTCAAACAGAGAGAGAAAGAGCTAGAGGAATCTGGTTAGTGAGAGAGTGACTATGGAGGGCAAGGAAGAAGATGTTAAGCTTGGAGCTAACAAGTTCCCAGAGAGGCAGCCTATTGGGACATCAGCTCAGACAGACAAGGACTACAAGGAGCCTCCCCCAGCTCCGTTGTTTGAGCCTGGTGAGCTCACTTCATGGTCTTTTTACAGAGCTGGAATTGCTGAGTTCATTGCCACCTTCTTGTTCCTCTACATCACCATCTTGACTGTGATGGGTGTGAACAGGGCTCCTAGTAAGTGTGCCTCTGTTGGCATCCAAGGAATTGCTTGGGCTTTTGGTGGCACCATCTTTGCCCTTGTCTACTCCACTGCTGGTATCTCAGGTGGACACATCAACCCAGCTGTGACCTTTGGTCTCTTCCTGGCAAGGAAACTCTCCCTTACAAGAGCTGTTTTCTACATAGTCATGCAGACCCTTGGTGCTATTGCTGGTGCTGGTGTTGTGAAGGGCTTCGAAAAGAACAATATGAGCTTTTGGGAGGTGGAGCCAATGTTGTTAACCATGGGTACACCAAGGGTGGTGGCCTTGGGGCTGARATTGTTGGCACTTTTGTCCTTGTTTACACTGTCTTCTCTGCCACTGATGCCAAGAGGAATGCCAGAGACTCTCATGTCCCTATTTTGGCTCCTCTTCCCATTGGGTTTGCAGTTTTCTTGGTTCACTTGGCCACCATCCCCATCACCGGAACTGGCATCAACCCTGCCAGGAGTCTTGGAGCTGCCATTATCTTCAACAAGGACCGCGCTTGGGATGACCATTGGATCTTCTGGGTGGGGCCATTCATTGGTGCTGCTCTTGCTGCTATCTACCACCAGATAGTCATCAGGGCCATTCCTTTCAAGTCCAGGGGCTAATTTTCTTCCCACTCTAGTGGTCACCCATCTCTGCACCCCGTGTCTTCTTCGTCTCCTTTTTCTTGGTGATGTTCTTGAGAAAAATGTGTGTAAATTAAGTATGCAGTACTAGTACTTATGATGTGTATTCGAAGTTTTTGTGACATGTTTTGAATGGAGAATTCTTTTATGGGTTAA	1138
Ctg350	TCCAAAAGCACATACTTCACAAGCCACAACAAGCACATAGATAATTTAATTTTTAGTCACAGAAGAAGCCATGGCTAAAGATGTAGAGGGAGCTGAGCATGGTGAGTTTGCAGCCAAAGACTACCATGACCCTCCTCCAACCCCCTTCTTTGATCCTGAGGAGCTGACCAAATGGTCTTTCTACAGAGCTCTTATTGCTGAGTTCGTTGCCACCCTTCTCTTCCTTTACATCACCGTTTTGACCGTCATTGGCTACAAGTCCCAGAGCAGTGGAGACCAATGCGGCGGCGTTGGCATTCTGGGCATCGCCTGGGCCTTTGGTGGCATGATCTTTGTCCTTGTTTACTGCACCGCCGGTATTTCTGGTGGACACATAAACCCAGCTGTGACCTTTGGACTATTCTTGGCTCGCAAGGTTTCACTGCCGAGGGCAGTTTTGTACATCGTAGCCCAGTCTTTGGGTGCAATCTGCGGTGTTGGGTTGGTGAAAGCCTTCCAAAAGACATACTACGAGGAGTATGGCGGTGGAGCCAACGAGTTGGCTGCTGGGTACAACAAGGGCACTGGCTTGGGACCTGAGATCATTGGTACCTTTGTTCTTGTCTACACTGACTTCTCTGCCCCTGACC	629
Ctg351	CATGGGTTTTACACAGTGAGGAACCTCTAGAGAATCCCAGATCGGCCATCGGAGATCGTGGACCCCACGGAGTTCCGGATCGGCCGGTCTAACAATTTATCGCTTGGCATCAGAGGCCAAACTGAACCACAGGAGGGACCTTCAAGAGGTCCAGCTAGCTCGGACCAGCAGTGAGTGGACCTTTCTTGTTTTAAATGATTTTCTGAATCAGTTTTATTCAGTGTGATTTATTCCTATGAATTTAAAGATTCCTTCTATACATTGCTTAGCTGATTTTGCTAAAGTTATTTGGACAACAGACTTTGAGATTTATGATTCAGAAATATCTAGCTCAGATTTTATCAGAATACAGAGGATGTCAGATTTTATCCAAGATAATTATTTTAGACCACCATGAATTATAGAAAGCAGAGTTTGAGTTTTCTATCAAATAAAAAGGGCAGCACAGTTATAGATTGAATAAAGATTCAGTTATTCATCAGATCTTTCAGAAATATTATGATATTTATATTTGATATTTTCTCAGCAGTTAATATTTTCTTAAACCACTGTGGGTACCCGGTTACAGAAACAGGTGGCCGTCAAATAAGACGATGTCTACNGACATCTAGATTGCCTTCNGTTTATGTTGCCTTCGGATATGATGATGTCTAC	654
Ctg352	CCGGGCTCTCAACTTATAAATCCTCCAAAAGCTAAGAGCCAATCAATTTCCCAAATGGCTTCCAAGGCTCTAGCTTCCACTGCTCTCCTCCTCTCCCTTAACCTCCTCTTCTTCACTTTGGTCACCTCCACCAATGTTGCTTGCCCACCACCTCAGAAAAAGGGTCATAAACACCAGCCCAAGCATGCAAGTCCTGCACTACCCAACCCTAACCCCTCTAAGCCTGCCACGTGCCCCAAAGACACATTGAAATTGGGGGCATGTGCTGACTTGTTGAATGGTTTGGTGCACCTTGTTGTTGGTCCACCAAAGTTCCCTTGCTGCAGCCTCATTGAGGGCCTTGTTGATCTTGATGCTGCTGTGTGCCTTTGCACTGCAATCAAAGCTAATGTCTTGGGGATCCACTTAAACATCCCCGTTTCACTCAGCCTGCTCTTGAACTACTGCGGGAAGCAGGTCCCAAGTGGCTACGAGTGTGCTTAAATTTGAAGTACTATTTATCCGTACTGCTCTCAATTTTTAGCACTTGGGTTTTCATTAATTTCCTTCGTTTCTCATTTTCATCATGGTGTGCCTAAGAGCTTTGTTGGGATGTTTATTGGTATATTCCATTATACATTCTTATTATTAATAATTCTTTCTATATTGTATTGATGGATGGATGGATGGATGGTAGGCTACTTGCCTTCTTCCACATCCTCTATAGCAACTGTATTTTAGTGAAAATATTATTGATTGAGCTGAAATAATGAATTTGTGATGTTTCARAAAGTAATTGAATTTGAGTTCCTTWTTGCNCAAAAAA	805
Ctg354	TAAGGTTCTATATGTGCAAGAATAATACAAGAGCCTGAAAGAGGAAACTGAACAAATATGGCTAAGTTACAAAGCTCCTACTTTGTGTGCTTTGCATTTTCTATATTTGTTAATCTATTATTAGTCTTGAAACTCTATGTGGGTGGAGAGTGGGAGCTGAGTTGGAGCAGAGGAGCAGCAGAAGAAGCTGAGCACGTGGCAGCCGTCTCTTGCTCAGGGCATGGAAGAGCCTACTTGGATGGGCTTATTCTTGATGGGAAGGAACCCGTTTGTGAATGCAATTCTTGCTATGGAGGCCCTGACTGCTCTCAATTTTTAACTGCTTGTGCAGCAAATGCTGATAGTGGAGACCCACTTTTCTTGGAGCCATTTTGGATGCAACATGCAGCCAAAAGTGCAGTTGTAGTAGCAGGCTGGCATCGAATGAGCTATACCTTTGCTGATCAATCTCGCATCTCAGCAAAGCTTGAGAGGCACATTCGCAAACTTCATGCCATTGTTGGAAATGCGGTGACTCAARGAAGATACATTGTTTTTGGTGCTGGCTCAACCCAACTTCTCAACGCTGCACTTCACGCACTCTCTTCCAATAATCTCAGCTCTTNCTCACCTGCAAAGTGTGTGGTTTCGGTTCCTTA	638
Ctg355	TTTTTTTTTGCGATAATTCGACCTTTTTATTACACATCCAGAAAAAATAATCAACAAACACAAAATCTATAAGTGAATCCTATCTTTTGTATAACATCAAGTAAAGAAATGTTCTAAAGAATGCTCCTTTGAGTACTCACACTAACAATTCTACAATCTATTTTCTCTCTGAATTATATTTTTAGTGCCAAAGAAACTCTCACCTCTGCAATCCATCCATCCATCCATCCATCCATCCATCCATCAACAATGTGATCCCAGGTTTACCAAGCTATACATCAAATGGGTTAGAGGGGAAGCCATGTTGAATCATTCCTATGTCATCTAACTCCAGGTTGGAGAATTGGAAAGAAAGTCCAGTCATTACAAGGGTTAAATTCCTTAGCAGCAACATTTTTGTTAGCCCACCACTCTGAGCCAATGTTGGGCTTATTGGGAACTTCAGCCTTCGTGTTGGCAAAATTAAAGTCCTTCGTTGACCCAAGGGTGATGGATCTATGCTTCCGGGAACCTTGATCCTCCCCTTCTCCAGAAACATTTTCAGGAATTCTACTGGAACTTTCCTTAACACTTAACCCCCAGTGATTCCTAGAATCTGAAAATAACGCATCTCTTTCACTTGGGTATTCTGATGCTATAA	640
Ctg356	AAATTAGAAGCACATTGGACAGGCACACTATACTCAAAACCACTCTTGTTGAGCTGGGTAGGACTTTAGGCCTCCAGGAATGTGCTTTGTGGATGCCGTCCAGAACTGGTATGAACCTACAGCTTTCTCATACTCTGAACTATCAAATACAAGTTGGCTCTACTGTGCCAATAAACCTTCCTATAATCAATGAAGTCTTCACTAGTTCTCGAGCAATTCGTATACCATACACCTGCCCACTGGCCAGGATCAGACCGCTTGTCGGGAGATATGTTCCACCTGAGGTTATTGCTCTGCGGGTACCCCTATTAAATCTTTCGAATTTCCAAATCAATGACTGGCCTGATCTCTCTGCCAAAAGCTACGCAATCATGGTTCTGATTCTACCCACAGATAGCACCAGAAAGTGGCGAGACCATGAACTGGAACTGGTTGATGTTGTTGCAGATCAGGTAGCTGTTGCTCTTTCACATGCTGCTATTCTGGAAGAGTCCATGCGAGCCCGTGATCAGCTCATGGAGCAGAACGTTGCTTTAGATTTAGCACGGAGAGAAGCAGAGATGGCAATCCATGCTCGCAACGATTTCCTTGCTGTCATGAACCATGAAATGAGGACACCAATGCATGCAATTATTGCACTGTCTTCTCTTCTGTTAGAGACAGAACTGATTTCAGAACAAAGAGTTATGATAGAGACAGTATTAAGGAGTAGCAACCTTTTGGAAACACTTATTAATGATGTTCTTGATCTTTCTAGACTTGAAGATGGCAGCCTAGAGTTAGACATTAGAAAGTTTAACCTCCATGGAGTTTTCAGAGAGGTAATCAATTTGATACAGCCCATCACATCTGTGAAGAAGTTGTCTATGAGTTTGATTCTATCCCCAGATTTACCCCTGTGTGCTGTTGGAGATGAGAATCGGCTTATGCAAACTATTCTAAATGTTGCTGGTAATGCTGTGAAGTTTACAAAGGAGGGATATATTTCAATTGTAGCATCTGTGGCAAAACCGGAATCTTCAAGAGACTGGCGACCACCTGAATTTTATCCAGCATCCACTGATGGCCACTTTTACCTGCGAGTTCAGGTTAAGGATTCTGGCTGTGGTATTCTCCCACAAGATATTCCTCATCTTTTCACCAAATTTTCTCAGCCCAGAAGTGGATCCAATCGAATAAATGATGGTGCTGGACTTGGACTTGCCATTTGTAGACGGTTTATAAACACCATGGGTGGTCACATCTGGATTGAGAGTGAGGGCATTGACAAAGGGAGCATTGTTGCATTCATTGTCAAGCTTGGGATATGCGACAATCCTTGTGATACAACAGCAGCACACCAAATGGCACCTCAAGCACTACCACAACCACAACCACAACCAAATTATGGCAGTGGAGATCGCATTGCGCACAGACCAACCGTCAGCTTTAGGGATGGTGGTTACACCTCATCAAATCCACGCTATCAAAGAAGCATTTGAAAGCCGATGGCTGTACACGTTTGACACTTTAGCACGTTGGGGATTTAGGATGTTCGTCGAGGTTGTAAAACATTCTGGTTTTTCCTTTTCTTTAATTTGAGCTCAATAGCCCGAAAGGTCGCCCATTATGCCATC	1616
Ctg357	CGCGGTTTGTGGAAGATGACACGTTTTCTTCAAGCTTCAGTGCCTCTGAGTCTGAGCTCTCTGTCCAAAAGACTCAGCCTTTCTTCTTCCACTCGCCTTCAACTTCGATCCTTCTGCTGCAAAATGTCGTCTGACTCGCCACCCTTAACTCACTCTATCACTCTCCCGAGTCAACTCACCGAACCCGTCGAGATCGTCGCTGCCCCCAATATCTCCCATTCCGAGTTCAGGAGTGCTATCGATTCGTCTTTGTTCAAGCAGTGGCTGAAGAACATGGAAAGTGAAAATGGGGTTTTGTACGGCGGTGCATTGTCTCTTAGACGAGTTCTAATTCAGGGTGTGGATATGTTCGGAAAGCGCATTGGGTTTTTGAAATTTGTTGCAGATGTGTTTGATAAAGAAACTGGGAAAAAGGTTCCAGGTATTGTGTTTGCACGAGGACCGGCTGTAGCTGTGCTTATTCTTTTGGACTCGGAGGACAAGACCTATGCTGTTCTTACTGAACAGGTTAGAATCCCTGTCGGAAGGGTCATACTGGAGTTGCCCGCTGGAATGTTGGACGACGACAAGGGCAATTTTCTCGGCACTGCTATTCGTGAGGTTGAAGAGGAAACTGGCATATGCCTAAA	629
Ctg358	GTTATTTTAATGCATAGAGGTTCCCTTTGGACAGCAAATTAAGCTTCTGTAACCTTGTGCCGTATGGAGGGTCCTTAGCTCTCTCTCTCTCACTCTCAGCTTCTTGTCAGCTAAATCAAAGACCTCTTCTTCAATCACAAATTTGCTTGCTTTCTTTTCTGCTTTTCCAGTCGTTTCTCATTTTCTTCAGCCACTGATCCACCCAATCTTTTCAGCTCTCTCTTCCTTTCTTCTGCCCTGGTTTTTGGTAGCTCGGACTTTGAAGGGAAGGAACTGAAGGCTTCAAATATAATTTGGAGGGTTGTTCATTGTGAATTGTGATGTCACCACCGCTGCTTGGTGTTGGGGAGGAGGAAGAGGGTCACAGTGATGTTACATTATTATCTTCCTCGGTTTCTATGGAGAGTGTATGCCACAATAGCTCGGAATTGAAGGAGCGAAATTACATGGGATTATCCGATTGCTCTTCGGTAGACAGTTCAAAAGTCTCTACTGTCTCTGGTGGAAGTAAAAATAGTCTGAATCTGAAGGCTACAGACCTTAGACTTGGGCTTCCTGGATCCCAGTCTCCTGAGAGAGACTCAGAACTGAGGCTAATCTCCACTCAACTTGATGAGAAACCCCTATTCCCGTTGCATCCTATAATGGATGGCAACTACTCTTCATTGCAGAAAACAGTTGTTTCAGGCAACAAGAGAGGTTTCTCTGATGCTATGGATGGGTTCTTGGAGGGGAAATATGCTAATTCAGAGGTAAACTTGTTGCTGTCACCCAGGACTTCTCCAAACTTGGGATTGAAAACTGGTTCTGGACTTGAGAACCTTGCGACTCAACCAGCCAAAACAAAAGAGGTTGCATCAGCAAAGATGGTACAAGAGAGGCCCCATGCTGTCAATGAAACCAGACCGAATCATAATGGATCTGGAAATAGTACTAGCAGTGCACCTGCTACCAAGGCACAGGTTGTGGGTTGGCCACCTATAAGATCATTTAGGAGGCAAACTCTGGCCACTACATCAAAGAACACTGAGGAAGTAGAGGGAAAATCAGGGCCTGGTGCTTTGTTTGTCAAGGTCAGCTTGGATGGTGCTCCTTATTTGAGGAAAGTAGATTTGAAAAATTACTCTGCATACCAGGAACTTTCTTCTGCTCTGGAAAAGATGTTCAGTTGTTTTACCATAGGTCAATATGGATCTCATGGAGCTCCAGGCAGAGAGATTAGCGAAAGCAAGCTGAAAGATTTGCTTCATGGCTCAGAATATGTTCTAACTTACGAGGACAAAGATGGTGACTGGATGCTTGTGGGTGATGTCCCTTGGAACATGTTCATTGATACCTGCAAAAGGATGAGAATTATGAAGAGCTCAGACGCCATTGGCCTAGCTCCAAGGTCCATGGAGAAGTGCAGGAACAGGAACTAGCCAGTAAAATGCATTGTGATGCCTTCCATCTAGCAGTCTATGAATTTGGAATGAAGGCAAGGCCTACAACCGCAGCAACCAGATAATCTGGAGTGCAAGGATTTGTTGAGTGGGGCTGGATGGGACATCACGGGTGGCTGCTTTACTATATTATTACTACAGCTGTGTTTTTTTTTGGTTTTCCATGGATTCATGTTTTTGTGATTTCTATTTCTAACTTGTCGACGTTCTTAAAACTACTGAAACTYAAAACCTTTGTATCTTGGACGTAACCTCTGCAGTTCTATGTGCACAGGTTCCTGTTCCCATACAGGATCCTTAAGTTTGTAAAGTGCCAATTGGTTTGTGAACCTCGTTATGTATGTGCGGGTGAT	1795
Ctg361	ATCCCCCGGNGCTGCATGTCTCAGNATCTTCACACCCATAACCCACTGATAGGTAATCAGACACATTTAGTTGGTGCCCATGGGAACAGTTGTTGATGCTGCTGCTAAGAAGGAGGCTAATGGAAGCTTAGCTGATCTGAACCCTACAGTTGTTTTTGTATTGGGTAAGAAAAAAATATAACTTGAACTAGTAGTATCCTAATCATCCTTGTTTCTCTGAGATTTATAGCTGTTTGCCACCTGAGAGAAGATGTACTAATATTGTTCATGATTTTAATTGCTGTTTTTGCTTTTTTCTTAATAGTTCAAGGAAAACGTGTGCATGATTTAAAGTCCTATTTCAAAGCAATGATCTTTAAGTATGATCGATAGGCATTTTACTTTTCTATTTCAATTCACCCTGGTATGGGAAGACTTATTACTGAAATGATCATTAGGTTAGTACACTACCGGGGTCTTCTTTTTACATTCTCTTTCTGATTCTTCACTATCTCTACTTTAACCCCCAACCACTCCCTTGGCCCCACTCATATTTTTTTTTGAAACACTCCTAGGTGTATATTATCCACCTCTCCCTACCTTTCTGTTAAAAGTGCCCCTTACCCTATTTTTAATGGTAGCATTATCCAGGTTTTAATCCCGCCACGCCTTATTTT	656
Ctg362	TTGTCATATCCCTTTATCCTAGGCTTGCTAGCTCTCTCTTCTCTTTCTCTTCTCTGTTTCTTCATTTCTCTTAAACAGAGATTTCTGGCCGAAAATTGAAGACCCATTTAATATTTTTGATCCCTGTTGGGTTTTCTTCTCATGAAAAACAGAGATTAATTGCAGACATTTAGAGACACACTATACACAGAAGAGAGAAAAGATAGGTAATTCTTTCTGAGATCATGAAGCATAAAGATGGAAAACCAGGACCCCAAGGTACCAGGGTTTTCCCCATGGCAATCTTGTTTGTTGTGCTATGCGGGTTTTCATTCTATCTTGGTGGAATCTTCTGTTCTGAGAGGAACAGAATTGAGCCTTCTGATGTCAAAGATGTCACAAAGGCAGTTCGATCATCCAAGRAGTCACTTGTGGCCCCTCTCCAAATAAAAACTGTTTCCTTTGCTGAATGCAGCAGTGACTATCAAGACTACACCCCATGCACAGATCCAAGGAGGTGGAAAAAATATGGTGTTCATCGGCTTACTTTCATGGAACGCCACTGCCCTCCAGTATTTGAAAGGAAAGAGTGCTTAGTTCCACCTCCAGATGGGTATAAGCTACCAATCAGATGGCCAAATAGCAGGGATGAATGTTGGTACAGGAATGTGCCATATGATTGGATTAACAAGCAGAAATCTAATCAGAATTGGCTAAGAAAAGAAGGGGAGAAGTTTCTCTTTCCTGGTGGAGGAACTATGTTTCCTAGAGGTGTATCTGCATATGTCTATTTGATGCAAGATCTTATTCCAGAAATGAAAGATGGGACTGTTCGAACTGCCATTGATACTGGGTGTGGGGTTGCAAGTTGGGGAGGTGATTTGCTAGATCGGGGGATTTTAACAGTTTCTCTCGCCCCAAGAGATAATCATGAAGCTCAAGTTCAGTTTGCCTTGGAACGTGGAATTCCAGCAATCCTTGGCATCATTTCTACACAGAGGCTTCCTTTCCCCTCAAACTCGTTTGATATGGCTCACTGCTCAAGGTGCCTCATCCCATGGACGGAATTTGGCGGAATTTACCTTCTTGAAATTCATCGTATACTCCGCCCTGGAGGTTTCTGGGTCCTGTCTGGTCCACCTGTCAACTATGAAAACCGCTGGCGTGGATGGAACACAACCATAGAAGAGCAGAAATCAGATTATGACAAGTTGCAAGAACTGCTAACTTCATTGTGCTTCAAATTGTATAACAAAAAGGATGATATCGCTGTTTGGAAGAAATTGTCAGATGATAGTTGCTACAATAAACTTAATGAGCCAGATGTCTATCCTCCGAAGTGTGATGATAGCCTTGAACCAGACTCAGGATGGTACACGCCATTACGCTCTTGTGTTGTCGTTCCTGACCCAAAGCTAAAAAAGTCAGCTTTGAAATCCATCCCTAGATGGCCAGAGCGATTGCATGTTGCACCAGATCGTATTTCCGATGTGCATGGTGGGAGTGCTAGTGCTTTTAAGCATGATGACAGCAAGTGGAGGGTACGATTGAAGCACTACAAGAAGTTGCTCCCAGCAATTGGGACAGATAAGATCAGAAATGTTATGGACATGAACACAGTATATGGAGGTTTTGCTGCGGGGATGATTGATTATCCTTTGTGGGTCATGAATGTGGTCTCTTCCTATGCTGCAAATACACTGCCAGTGGTCTATGATCGGGGCCTTATTGGAACTTACCATGATTGGTGTGAAGCTTTTTCTACATATCCCCGAACTTATGATCTTCTACATCTTGATGGCCTCTTTACTGCAGAAAGCCACAGATGCGAAATGAAATATGTACTCCTAGAGATGGACCGAATCCTGCGCCCCAACGGGTATGCAATAGTTCGAGAATCCAGCTACTTTGTGGATGCTGTTGCGACTATTGCCAAAGGCATGAGATGGGGTTGTCGCAAAGAAGATACTGAGTATGGTATAGGGAAGGAGAAAGTATTGATATGTCAGAAAAAACTCTGGTACTCATCGAATCGGACTTCTAGATGATGAACATAGAAGAAACCCAAACCAAGTTTGATCTCTTGGAGGGCTGGAAATAGGGTTAGAAGCAAGTTCAATACCATTCACAGAGAATTAGTTCACTTCATTCTATAAGAAGCCAAGAATATTCAAATTTTATCATGAAGACTCAGTTACCCAATAAGGTGCTTTCGTTAACATATAGGATTTGCGTATAGATATATTTTTTTTAAGGTGTCAACATGTACTTGGTATAATTTCCCTTTCCTCTTTTTCTTTTTCCATTTTTTTTTTCTTTTCATGCCAAGCTGTAATAGAATGATTTGGAAATTTGTTTGTAAGGGGTTTATATGTACCAAAAAATGAAACAGCAACGGGGTTTAAAAATTAAGACCCTGACAGCTTGTTATTGTTTTAGAATCTTAAAWRAAMWTTGCATTTGTTTTAWRCARARACGCGCTGCAATTTTAGTTCTTTTGTT	2481
Ctg364	TCATGGAAGTTGACCGAGTTCTTAGGCCTGGGGGTTATTGGGTGCTTTCAGGTCCTCCAATCAATTGGAGGAATAATTACAAATCATGGCAGCGTCCGAGGGAGGAGCTTGAGGAGGAACAGAGAAAGATCGAAGAAGTTGCTAAACTTCTTTGCTGGGAGAAGAAGTCTGAGAAGGGTGAAACTGCCATTTGGCAGAAGAGGGTAAATACTGATTCATGTGGAGACAGAAAAGATGACTCCCATGCTACCTTTTGCAAATCTGATGAAGCAGATGCCGTCTGGTATAAGAAAATGGAGGCATGCATAACTCCATATCCTGACAGCAACAATGCAGATGGAGCTGCTGGTGGGGAGCTGGAGCCATTTCCAAAAAGGCTTTATGCTGTACCCCCTAGAATCGCTAGTGGGTCTGTTTCCGGAGTTTCTGTTGAGGCCTACGAGGAGGATAACAACAAATGGAAGAAGCATGTAAATGCATATAGGAGAATCAATAAATTAATTGACTCAGGAAGGTATCGCAACATTATGGATATGAATGCTGGTTTGGGTGGTTTTGCTGCAGCACTTGAATCTCCAAAATTGTGGGTCATGAATGTTGTGCCCACAATAGCTGAGAAAAATACGCTGGGTGTCATATATGAGCGAGGATTGATTGGAATCTATCATGACTGGTGTGAAGGTTTCTCTACTTnACCCATAGACATATGACCTCATTCATGCCCATGGTGTKTTCAGTTTGTACGATGGCAAATGTGATTGGGAAGACATTCTTA	775
Ctg365	CAGAATATAGAAAGTGCCAAATCAAGACTTAGTCTTTGTGCAGAAGACATCAGAGGTCAGTTAGAAACTATGGGTAACACGTCAGAGTTGTGTTCTCAGCTTGGAGCGGTTCTCGGAATGCTTGGCGACTGCAGTCGGGCAACAGGAGATGCTGGTTCAGCAGTCAGTTACTTTGAAGAGAGTGTTGAGTTTCTTTCAAAACTGCCCAGAAACGATCAGGAGATAACACATACACTTTCAATTTCACTTAATAAAATTGGAGATCTTAAATACTACGATGGAGACCTGAAAGCTGCGCGGTCTTACTACTTCCAGTCGTTGAATGTTCGACGTGATGCTGTCAAGGATGATCCAAATGTTCCATCCCAGATTCTGGATCTAGCTGTTTCGTTTGCAAAAGTTGCAGACGTTGACAGGAATCTAGGAGATGAGGATGTTGCAATTGATGAATTTCAAGAAGGCATAAAATTGTTGGAATCTTTGACGTTAAAATCTGAAGACACTGGTCTTGAGCAGCGGCGGCTTTCAGTGCTGGAGTTCCTTAAGAGTCAAATTGTGGAGAAGCAAACCTAATTCAACATCTGGCGTCAGCTCTTCCCCCAAAAGAGTGATCTACTTAAATAAACTAGCTTTGCTTCTAATATCCAAATGAGCTTCTGCTGGCAAGTAATAAGTCATGTTAGCAACTCAGTCTGAGGGAGATTGATTGGTGCAGTGGCATCAAAATGAAGTGCCGGGCGCTATTGCCCTGTATTTCTTCTGCAATTGATGCCTTCATAGACTTAACCACTCAGTTGTATATAGAAGTGTCATCCACTATATAATGCACACGAGCATTTTTTTTGATATCTTTTCTCATCCCCTGTTCACTTTCTCTACATTTGTTATAAATTTCATCCCCACTTTTCTCCAAAAAAAAA	920
Ctg366	ATCCAAACAAGAGTGAACTTGCAATATATGGATTGCACCCAGAAGAACTCTCTGAGGATGCCGAGACCTGGAAAATGGCAGTCCGTAATTATTGGTCTCTTCTGTCACCATTGATATTCTCAGATCATCCAAAGAGACCCGGCGATGAGGATCCTTCACCACCCTATAACATGCTTAGAAACGTACTTGACATGAATGCTCATTTTGGTGGTTTTAATTCTGCATTATTGGAAGCTGGAAAATCTGTGTGGGTCATGAATGTGGTCCCGTCAAATGGACCCAATTATTTGCCCTTGATCCTTGACAGGGGATTTGTCGGTGTTCTGCA	328
Ctg367	ATCCCCCGGNGCTGCATGGNAGATACACATGCAGCACAGGTCCAGTTTGCATTGGAGCGTGGAGTTCCAGCTATGATTGGTGTATTGGCTTCGAAGAGGCTTCCCTACCCGGCGAGGGCTTTTGATATGGCTCACTGTTCCCGCTGCTTGATCCCTTGGCAGAATTATGATGGTTTGTATCTAATTGAAGTGGACAGAGTTCTAAGGCCTGGTGGTTATTGGATTCTTTCTGGGCCCCCTATTCACTGGAAAAAACACTGGAGGGGATGGGAGAGAACCCAAGAGGATTTGAAGCAAGAGCAAGATTCTATTGAGGCTGTTGCCAAGCGTCTGTGCTGGAAGAAAGTGATTGAGAAGAATGACCTTGCAATCTGGCAAAAGCCCATCAATCACATTGAATGCATTAAAAGCAGGAGGGTATATAAGACACCACATATATGCAAATCAGACAATCCAGATATGGCTTGGGAAAGAGACATGGAAAATTGCATTACTCCTCTACCAGAGACAAGCAATCCCGATGATGTTGCTGGTGGGGCATTGGAGAAATGGCCTGACCGTGCATTTGCCGTCCCACCTAGAATTAGCAGTGGTTCAATACCAAGCGTCACCGCTGAGATACTCCGAGCGGATGATCAACT	641
Ctg368	ATCCCCCGGNGCTGCATGGNAAAGCTTTATGGTCAAGAATGTGATGTTTGGAGTGCTGGTGTGATCATTTATATCTTACTCAGTGGAGTGCCCCCATTCTGGGATGAAACGGAGCAAGGTATATTTGAGCAGGTTTTGAAAGGTGAACTTGATTTCATATCAGAACCATGGCCCAGCATATCTGAAAGTGCTAAGGATTTGGTTCGGAGAATGCTTGTGAGGGACCCAAAAAAGCGGCTAACAGCCCATGAAGTTCTTTGCCACCCTTGGGTTCAGGTAGATGGTGTTGCTCCTGATAAACCTCTTGATTCTGCAGTCTTAACTCGCTTGAAGCAATTCTCGGCCATGAACAAACTCAAGAAAATGGCCATCAGAGTCATTGCAGAAAGCCTCTCTGAAGAGGAAATTGCAGGCCTGAGAGAAATGTTCAAGATGATAGACACAGATAATAGTGGGCATATCACCCTTGAGGAACTGAAGACTGGCTTGGAAAGAGTGGGTGCTGATCTCAAGGATTCTGAAATCAGTTGGTTAATGCAAGCGGCGGATGTAGACAACAGTGGTACCATAGACTACGGTGAATTCATAGCAGCAATGCTCCACCTAAACAAGGTCCAGAAGGAGGATCACCTGTATGCAGCATTCTCGT	649
Ctg369	ATCCCCCGGNGCTGCATGTGCCAGCANAACATACACACTATCTGTTGCACATGTATGATTTAATGAGAACAATGTTATGTTTGATGCCAAAGGAATCAGAAAACTTGGACACTCCTTTAGTAGAGGTTTACAAGCGGAGTTATGATATATGCATGCATCTGTATGAGAAAGAGCTTTTGACAGAAAATTCCTATCTCCATATATATGGGTTGCAAGGTGCTGGTTTCAATGCTCAGCAGCTTGCAATTGTTTCCGGTCTTTGTGAGTGGCGGGATGTTGTTGCTCGTGCAGAGGATGAAAGTACTGGCTATATATTACCAAACAAAACTCTTCTTGAAATTGCTAAACAGATGCCTAGCACCACTAGCAAGTTAAAGCGATTGGTGAAATCAAAGCACCCGTATGTTGAGCGCAATCTTGCTTCTGTGGTTAGCATCATTGGGCATTCTATGCAAAATGCTGCTTTTTTTGAGCCTGCGGTCGAACATCTGAAATTGGGACATGCGGGTATGGCAACTGAAGAAATATATTGGCAAATGAAGGATCTGACACCGCCTTACCTGATGAGTCTGGCAGCAATTCAATTAAAGGTGATATATTCTGCAGCTCTACCTGCTTCTCCGCCACATAAAAAGGATGATACTG	645
Ctg371	GCTCTCTCATCACACTCGGTAGCTCTGCAACTCTCAGTGGGTGAAAACGATGGCGTTTAGGGTTCCAAACTCTAGCTTGCTGTCCCTGATCCTCCTCTCTCTCCTAGCTATCGCCTCCGCCAAGGTCTTCTTCGAAGAACGCTTCGAGGACGGATGGGATAAACGTTGGGTTACTTCCGAGTGGAAGAAAGAGGAGAACCTGGCTGGTGAATGGAACTACACCTCTGGAAAATGGAATGGAGACCCTAATGACAAAGGTATCCAAACAAGTGAGGACTACAGGTTCTATGCCATATCAGCTGAGTTCCCTGAATTCAGCAACAAGGATAAGACACTCGTGTTTCAATTTTCTGTGAAGCATGAGCAGAAACTTGACTGTGGTGGTGGCTACATCAAGCTACTCAGTGGTGATGTTGATCAGAAGAAATTTGGCGGTGATACCCCATACAGTATCATGTTTGGGCCAGATATCTGCGGATACAGCACCAAGAAAGTGCATGCAATTCTTAACTACAATAATACAAATAACTTGATCAAGAAGGATGTTCCTTGTGAGACTGACCAACTCACTCATGTCTATACTTTTATCATCCGTCCAGATGCTACCTACACCATCCTTATTGACAATGCTGAGAAACAAACTGGTAGCCTCTACAGCGATTGGGATCTTCTGCCTGCMAAGAAAATCMARGATCCCGAGGCCAAGAAACCTGAAGATTGGGAAGACCAAGAATACATCCCTGACCCTGAAAATANAAGCCACGAGGGTATGATG	775
Ctg373	TTTTATAATTCACTTCCTTGCTTATTTATTTCATCATCGTCATTAAAAACATATATACATAAATATACAGATAAGTATGGCAGAGGAGTACAACAAAAGCCAAGATCGTGGCTATGAAGGGAAGGCTGGTGAATATGAGGAGGGATCAGGCGCGCGCGCAGCTGAATGTGGTGAGATCAAGGATCGGGGCTTGTTTGATTTCCTGGGGAAGAAAGAGGCGGAGAAGCCTCAGGAGGAGGTGATCGTCACTGAGTTTGAGAAGGTCAAAGTGTCTGATCACGAGGCACCTCATCCTCATCATCATGAACCAGAGTCATACAAAGTAGAACAAGAGGAGGATAAGGAGAAGAAGCACGGTAGTCTTTTGGAGAAGCTTCACCGATCCGACAGCAGCTCTAGCTCTTCGAGCGATGAAGAGGAAGGTGAAGGAGGAGAGAAAAAGAAGAAGAAGAAAGAAAAGAAGGGATTGAAGGAGAAGATCTGTGGTGATCATGATCAGAAGGTGGAGGACACAGCCGTCCCAGTGGAGAAGATCTACGAGGAGCCAACTCATGAAGAAAAGAAAGAGGAAGAGAAGAAGGGTTTCCTTGAGAAAATAAAGGAAAAGCTACCAGGGCAGCAGAAGAAGCCAGAAGAGATTCCAGCTTCGTATGATGATCAGCAGTGTCATGCTCAGCATGCTGAGCCCGCTGAGCCTGCAGGTGTAGGTTGCGAGCCCAAGGAGAAGAAGGGTATCTTGGAGAAGATCAAGGAAAAGATTCCTGGTTACCACCCTAAGACGGAGGAAGAGAAGGAGGCCATCAAGGAGAAGGAGAAGGAAAAGGAAACGTCTTCCTATTAAATTTATGAAGAAAAACCACTTATACAAACCTGTGTTTATGTGATTGTGTGTGGCTTTTTCTGATGAGTGGTTTATTTGCTTTTCTTCTTTTGAGTTTGAGAGACAAGTAAGTATGTGTTATATGTGCTTATTGTTTTCATGTTTGTTTAGGACTTCCAAGTCCACGCTACTGTAGCTGCCATTTCCATTTGCTTCTTTAATTTCTATGTGATATTTAAACATTGTTCATTAATAATAATTGCTTCTTCCTTTGTAAAAAAAAAA	1105
Ctg376	CGCCAGCTACATACAAAGAGCACAAAAAGAAACCTCTTGCTTTGCACATGGTGAGTTCACTTTCGCAGGCTTTTTCTGTTAATGTGCAAACAGCAGATAAAATTTTTTCCCACTGCAGATATGTATGCAGCTTTCATTTAAAAGACAATTAACTTGTCTTGTTGTCATTGGAGGACAAAAGGCAGTCGGTACCATGACTGGGTATTTGAGTGAATGCCTTCGTTAACTTTTTCTTCCTTTTCTCTGTCTGCTATCTCTCTGCGGCACAACCCATGTCAAAACCTCAGTTCGTGCTTTCCTTGCAAAGCCACCAGATTTGGTTTTGTGATGGTTAGCCCATCATGATAAGCCATCCTTACAGAGTGCTTGTGAGTTGGATGTTGAGCACATCCTGGAAGCGTCAGAGCGGAGCTGCACCTCGGAGCATATCAGGACTTGACCTCATGATGACTACAATCATCTTGACTGTCAATCCATAGCTGGATGTCCTGGAGGTGTTTGATCCTTGGAGAGATTACTGACCCTTTTTATGATGATAGAAATCATCATGGGCAGGAACTCTTGAGTTGAACAGAACCTGAAATCTTGAGCAAAGATCAGAAAATTGTGCCATGAAACTAGTATTTTTACCTTGAAATGGCTCTTCTCTGCCTTCCTTTTTCTTTTTCTCTCCTCCCACCGTTCTCTTCTCTGCCTTCCTTTCCGTCCCCCGTTTTTTTCTTCGTGTCATGCCTCTTATAGAGGCTATCTTATGATGAGTTTGAATTCAAGCCTATGACCACTTCTTAACTGAGATACTTATCTCTTGGTGTTTCAAAACCACCGAAATACATCTATTTTATTTTTATATTTTTTTTCTTGATAAGGTTGCAGGGACAAAACAAATTCAATTCTAAACCAAGTCAAATTCTTGGCTAAATGCTTTTGTGAAAATTTTCCGTTCAACAGTATGAGTATCTTGAAAGAGGTAGCTTGGCCACAATGTTGAGCAAAGATGAAGAAGCTAAAGAGTTGGGGTGGAGTAAAAGGGTGAATATTGTTAAAGGCTTAGCTCATGCCTTGTCTTACATGCACCACGATTGCTTGCCACCGATTGTACATCGTGACATCTCAAGCAAGAACATTTTGTTGGATTCTGAATATGAGGCTTGTGTTTCAGACTTTGGCACTGCTAAGTATTTAAATCCAAACTCAACTAATTGGACTGCCGCTGCAAGCACATATGGCTACATGGCACCAGAGCTTGCATATTCAATGGAAGTGAACGAGAAGTGCGATG	1279
Ctg377	CTTTATCGGGATTCTGATGTAGAGTCTATGAGTGATGGTCACAATAACATGACTGCTTATGGATTTAATGATGTGTTTGATGAACCTTCTATGGGTTGGGCTCGCTATGCTCATACAATGAGGATATGGGTATATAACTCTGGTTTCTTTTACATAAGACCTACACTTCCTTCAATTGAGCTTTTGGATCGTGTGGCTGGACGGCTCTCTAAGGAAAAAGCATGGGACCAAGCAGTGTTCAATGAGGAACTCTTTTTCCCTTCACATCCGGGGTACGATGGGCTTCATGCTTCCAAGAGAACTATGGATTTCTATCTCTTTATGAACAGCAAGGTCCTCTTCAAGACAGTCAGGAAAGATGCTAATTTGAAAAAATTGAAACCAGTAATCCTTCATGTAAATTACCACCCAGATAAACTTCCAAGGATGAAGGCAATTATGGAGTTCTATGTTAACGGCAAGCAAGATGCACTAGAACCTTTCCCTGAGGGTTCTCAATGGTAGTAGTGATAGTTCTACAGACCCATGGATGGGCTAAACAGTACACACGCTCTGTAATTCAACTGATACAGGTAGAGGCGAAATCGATTGCATCTTCTGAGGCCAATTCAAAGTCTCTTTTTTTCTTCTTCTTCTTTTCACCCGAGTTTCCTTTCAAATTTTG	664
Ctg378	TTTTTTTTACTATAAAGCAAACCATAAGACAAGAAAGGATAATGATTTCAAATAGATTGTACATTGCTCCTGGAGAACAATAAAGAAGTTTACATAGGTTyAAAAGACAGAATTTGACTGCCCTTGGGGGGGGGATGATATTTGGACCAATGGTTCTAGGGARTTCATRATATYATCACTTGTCTGCTTCATAAAAGCTCAGCCTAGAAGCAGYTTCAGSATTTGAGAAGGTTTGCTTTCACCAYAAGATGTGAGTTGATTCCATGGATGAGCAGTGGTAGCCTCTTCTTCATCCCAACTCAGYGAGTTCTGAAATGTGGATGCTTTGGATATGATCATATCCAAATTCTTTCATCTTGGCTCAGTGAGCTCTGAAATGAGGATGGTTTGGATAGATTGGATGACCGATTCGTGTACACTCACACACTTAAGCGGGAAGTGAGATCAAGGAAGGTGTTTTCACTGCAGGGGATTGTGATACCTCCCATGGGATGATCATATCCGAATTCTTCTTCAGCTTGACTCAGCAAATCCAGGAATAAAGGCTCATTCAAATATGATATCGGAATCACAAACCGCTTCTTCTGGCTCTCCCCAACATAGACTGCAAAGTAGCCTTTTGGGAWATCTAAAGTCTTTGAATCTGCTGTCTGGCTTGAACTAGATAGAGATCGAATGAGACTTCTCTTTGCGTTAACAATTGCAGGCAACCGGAAACCCATGATCTTATATATTCTCAAAGGACAAAAGAAGAGAGGGAATTCAAAGGACTTGGATTTGGAAAGCAGAGAAAGCTTTGGTGCTTGAGAAGGTGAAG	817
Ctg384	TTAATTTGAATAACATAGAACACACCTCACCATCCCCACCCCCCCCAAAAAAAAGTAAGATTTACAATAGAAAGTTTACAGGGCTAAGGAACCGCGTACACACTGTATCTACACCCACTGGCCAATGCATGACCTCCACGTGGCTCCTCAGCAATAGAGCATCTGTATATATAACCACTCAGATTCTTCCAGTTTCTGTCACAACACAAAAGCAGTCTTCTTCTTGCACTGTAAACTCTCACAAAGTTCTCATTTTTCCTTAAAGAAGAAGAAAAAAGGGTCCTCCACATCTACAGCCATGCCGAGTGAAGGAACAGCAAACTTCATAGACATCCTCATAGCCATCCTCTTGCCTCCTCTTGGCGTCTTCCTCAAGTTTGGCTGCCATGTTGAATTCTGGATCTGTCTGTTGCTGACTATTTTTGGTTACATCCCTGGGATTATCTATGCTGTCTATGCCATAACTAAATGAGACTTCAATTTCTGTACGTAGAGATGTGAAGGGCACATATGTCTTTTGGTTTCTGAATTATGGGATTGTTTTCAACGGTTTGATGGATAGTACTTTATCTGGTGTATCCAGATGGACGGTTGATACATCATGTAGTGTGGTTTTGTCCATTGTTCATTTATTTTTCTTTTCTTCCTTTTGATTTTATCCTCCTTCCACCTCCTTATCAATCTGTTGTAAAGGGTGGATGGTAGGTCTGGTGATTCATGTCCCTTAAAACATTAGTTATTTATTTTTCAATGTGACTTGTGTTCTAATCCCACCCTATTGGGTTTGGAGGTWTCAAAAAA	801
Ctg387	TAAACAACAAAACCTAAATGCTGACAACCTCTGGTGATTTTTCTGATATAATTCCAGCAAAGCACAGCAAGGTCACCAAGAAAAGCAGTGTAGTGCCGGTGGAATCGAAACCATTTCTTCGCAAAGGTTCTAGAACTAGCCCTGGTGTCGGTCCTATTGTTAACAAGACGAAAAGTTCTTCTCAATCAGAGGAATCTTTGAGAAACAGCAGAAATCTGGTTGAAACTCAAGAAGTTGAGGTAATTGGTAGTGCTTCTGGCCCTGTGACTGCTAGTCAGCCTGAAGAGCCAGATATTATGCCAGTCAACTTTTCAAATGATGCTGTAGAATCAGAAGCTCTGATAAATGATAACCTGACGTGTAGTGAGACACAGCATATTGACCCAGTTTCTGCTGATAGTAATGATGACTTAAAATATGTTGCAGAATCCTCATTGCAAATTCAAGCTGAAGAAGAATCAACTATCTCCCCAAGTGCGTGGGTAGAAATAGAGGAGCATCAGCCCATTTCCCCATGTAACGACAGCTCATCTCAACTTACCACTTCAACTAATGTTGCACCAGCTGGATTGTCAAGTCCTCGTGTCCGTCATTCTTTGTCCCAGATGCTGCAAGAAGAAAGTAATGAACCAGATACTATTGAGTGGGGAAATGCTGAAAATCCTCCATCCATTGTGTTTCAGAAGGATGCACCAAAAGGACTGAAGAGGCTTNTTAAAGTTGCTCGGAAGAGCAAAGGAGATGGAAATACTGCTGGTTGGTCTAGCCCATCAGTTTTCTCTGAAGGAGAAGATGATGC	799
Ctg388	CACACTTTTTACTAGTTTCTCAAATTCTCAACAATTCTCTTCAGCAGGCCCTCTCTCCTTTTTTCCCAGGGAGGTACAGGGTTCTGCGTTCGAGATCCGATCTCAGACCCCTCAAAGGCTCAAACCCAGTTGATCTCTGTTCCCATTCATGCGCTGAGGGAATTCAAATCGCACACAAACATGGGCATTTTGTTTACTAAAATGTTCGCTTCCTTGTTTGGGAACAAGGAAGCTCGGATCCTTGTCCTTGGATTGGACAATGCTGGGAAAACTACTATTCTCTATCGGCTCCAGATGGGGGAGGTTGTCTCCACGATCCCAACCATTGGATTTAATGTTGAGACAGTGCAATATAACAACATCAAATTCCAAGTCTGGGATCTCGGTGGACAGACAAGTATCAGGCCATATTGGAGATGCTATTTTCCAAATACTCAGGCCATAATCTATGTTGTTGATTCTAGCGACACTGACAGGCTGGTAATAGCGAAAGATGAGTTTCATGCAATATTAGAGGAGGAAGAGTTGAAAGGTGCGGTTGTCCTCATTTTTGCTAATAAGCAGGATCTACCTGGTGCGCTTGATGATGCTGCAATAACTGAGGCTTTAGAGTTGCACAAGATAAAAAACCGTCAGTGGGCTATTTTTAAAACTTCTGCCATAAAAGGGGAAGGTCTATTTGAGGGCTTAGACTGGTTGAGTAACACACTCAAGTCTGGAGGAGGCTAATTCATTGATTTTGGGAAATCTAAAAGCTTATTTCTGCCTAGCCAGGTCAGAATGGGGG	787
Ctg389	TGTTAAGGCTGTGGTGCCTCAAAAACATATAAAACTACTTAACAACNATACGGAAGATCAAGGGAACGGNAAAGAGTGGAAACTGGGTTCTAACTCGGAGGAAGCTAGATCTCAAGTTTCCAAAGCAACTGCATCCAGGCTGAGCAGGTGGAATCATACGAAAGTATTTTCTGATTTTGATGATGAAGAAACTGAGAATAGTGATACAGATTATATGGATGCCAAAACAGTTGCGGGCAGACGTGGCAAGGCTTCTTCCCAGCTAAAATCCAAAGCATCCTCATTACGAAGAACAAATAAGAACTTGCTTGATCAACTAGAAGATGAACCACTTGACTTGCTTGACCGGCAGAAAACAAGGTCAGCGCTTAAATCATTTGAGAATTTAAAGCGAAAAATGGAGTGGGATGATGGGCCACAAATAGACTCTGATGGG	436
Ctg390	GGAAGAAGCAGAGAAGAAAAAAGAATTTCGTTGACATATGGCTATGACTAAGCCTCATTTCCAAGCAGAGCAAAATGCAATAATCGAGCAGAAGCAAGGTCGCCATAGCTACACCATCAAACCACGAGGGCTTACCATTGTATGGGGAAATGATGAGCGCTATTGGAAATTACCAAAGATAGAGAGTGATTATACGAACTCGAATGAGCCCGTGGAGCTGCTTCAGGTTTCTTGGCTGGAAGTGACGGCCACAGTTGGCTTAAATCCCGGGAGGGAGTATGAAATTAGCTTTCAAGTAGAACTGGCACCAGATGCATTTGGTTGGAGAGACATACAAGCTTTCTTGATGGCCAAGGTAGGGAAAAAGGGCAAGTACACATGGACAAAAGTTAAACTAGCGCAGGATTCAAATGTAGGCAGATTCACAATTCCTGATACAAACGGAAACGGCCGGCCATTTAGAATTAAAAGTCTTGACATGAAGGATGCCGACAACACGCTTCATTTTGGTCTGTATGAAGTTCTGGAGTGGAAAATGGGAAGGGAGGCTTGAAAATTTATGAAGCAAATGTCGAAGATGTAACTTGGAAAATGAGCCTCAGTTCACTCAGTCTTTTCCTATTACATGTATGCATATGTATTGAAATACATATTTTCTACTTTGAGTTTTATGTATCTGATGACTAATATTAATAATGAGAACGGAACTCATGTAGGTTGATTTGAGAAGGATCATTTTCCTGGCATGAAATATTTAATATCT	763
Ctg391	GCGAGGGATTCAGTACATCACGGATCGAGGATCGCAACAGTTATCTGTTGACATTGAGTATCTAAGTAATGTTCTTTCTGCCTTGTCAATGCCAATTCCTCCGGTCCTTGCTACATTTCACACCTGCCTTTCAACCCCAAGAGACCAGCTCAAAGATCTTCTCAAGTCAGATTCAGGAAATCAGCTTGATCTTCCAACTGCAAACCTTGTATGTAAGATGCGGCGTTTGAATCTAGAATAGTCATCTTTGTCTGGGAATTTTTTTTGATTTCTTTCATTTTGTACCTATTATACTCGTCCTTCACAAAAACTACACGCCATGGTGAAAAAAAAAAGTGGGATACTTTTACGTGCCATGGAAATTTTACCTTATCTATTTGAAATCATTTGAATTTATGTTGTTTGCATCAGAAGTGATAATTAAAGCATCCATCAT	436
Ctg392	ATCCTTTTATCAAAATGGAATGAGATACTCAACCTCTGTGCCTAATGACTCCGACACACATGACGATTTTAAACCCGCTRATAAGTTCGACGGTTCTGGCCTTARTTTGAAGGAACTTGTTGAACAGGATGTGAARGACAACCCTGTAATGCTTTATATGAAAGGAGTGCCTGASGTTCCCCAATGTGGATTCAKCTCACTTGCASTAAGGGTGTTAAAACAATATGCTGTTCCTTTGAGTGCTARGAATATTYTGGAASATCCTGAGCTCAAAACTGCTGTTAAAGCTTTTAGCCACTGGCCAACATTTCCACAGATATTCATSAAGGGGGAGTTCATTGGAGGGTCASACATAATTCTCAATATGCACCAGTCTGGTGAGCTCAAGGAAAAGCTCAAGGATATSGCGGTCAATCAAGAGAAGTCTGCATWAGWAAAATTRTKASASGGTAGGTTAAATGTTATYTGYGTAATCTTYTGTTGATAAAAGATGACTARATATGTGGTTMTCCKTGTTTCCTTCAAAGTTKATTAACCTAATTTGCAWTAAAAA	553
Ctg393	TGAGGGTTCGTCACTTGTCTCAATGATTTATCTGGAAGCTGGAATAATGGAATACACCTATGCAAGAGTTGATTCATGCAGGCTACATTTTGAATCAGCTGAAGCAGCAGCTGGTCTTCAGCTTTCTGTTACAGGTGTTCTTGGATTCCGTACTGTACATCAGGTAGAACCAAAGGCACAAATGGTACTTTTAGCAAACCCAACTTCTTCGAACAGTAGTGGTAGCTGCTTCGCAGAAAGCCCTGGCTCCCAGACAAACAATTCTAGCATTGGCAATCTGCATCCATCTGAAACCTATGAGGCCTCTGACATATTAATGACCCCAAAATTGTTAGGGAATGATAGCAATTCTGGAATTCTTTCAGAAGGCATTCGCGGTGGTACTGCTGCTGTTCCTTTGAGTGCAGTCCATCAGGCAGTGATCCTGGCTAAATGCCTTCTAATTGAGAAGGGTACACGACTTGATGAAATGCAAAGATGGGAAATGGCTCCTTACATAGAGGCAATTAATTCTCAGCAGTCGTCATACTTTATNATACGATATTTCTTGTGACATCCTTGCGGATCCGGTGGGAAGTCAACGCGTAGTCACCAAGGGAACCGTGCCCTTGATGATGATGGGAAAA	626
Ctg394	CTTCCATTTCACTCCTTGGTAGCCGCTCCTCAGAAACCCTAGGAGGACAAAGAGACAGAGACTCATGACGACGAGGTTCAAAAAGAATCGCAAGAAGCGTGGCCACGTCAGCGCCGGGCATGGGCGTATCGGCAAGCACCGCAAGCATCCAGGCGGTCGCGGAAACGCCGGAGGTATGCACCACCATCGGATCCTCTTCGACAAGTACCATCCGGGGTATTTTGGTAAAGTCGGTATGAGGTACTTCCACAGGCTGCGCAACAAGTTCCACTGCCCCATCGTCAACCTCGACAAGCTGTGGTCACTTGTACCCCAGGATGTGAAGGACAAGGCCGCCAAAGGAAACGAGGCCCCATTGCTTGACGTCACCCAGTTCGGCTACTTCAAGGTGTTGGGTAAGGGCGTGTTGCCTAGCTCTCAGCCGTTGGTTGTGAAGGCCAAGCTGATTTCTAAGACCGCCGAGAAGAAGATCAAGGAGGCTGGCGGAGCCGTCGTGCTCACCGCTTAGGTTCTCATCCATTTTGATTTTCTAATCATTTTAAAGCATTTCCATTATCTTATAATATGCTACTTTTATTATTACTGAGATATGTTATTAGACTCTATGCTTATTAGATGTTT	621
Ctg395	CGTTGCTGTTGAGTTCGTTCGGGGAAAAAAAAGAAGAAGAAGAAGAATGGCTTTGAGGGCAACCAACAATTGGAGATCTATGCTGGTTCGGTTGGGAGAGAACCGAGCTTTTGCAACCTCAACCGCTCCCAAGATGAAACCCATTACACAAAACCTTCATGCAAGTGAACCTACTGGGTCTACCTTCCGCCGTATCAGGAAATTTCTTACAAAGCCAGAGAATGCACCGATTGCCATAGTGCTAGGGTTTATTACGGTGCCTATTATTATTGGGTTGCACAGCCTCAAACAGCAGCTGATGCATGCCCCGAGCGTCGTCTTCGATAAGAAGAAGAGGGAATCCATGTTCGAGGTCGAGCAACCAGATGTTGCCGTGAGCTCATCCGACAGGTTTATCAACAAATCTTTCCTCAGGAAGGTGGGTCGTATCCAGGATCCTGGCAACCCCACCATGCCTGATCCAGTCCAGCGTGACGCTTTCACTAGGCCTCGCACTGCGGAGACGCTCAAGACTGCTGGAGTGGACCCAAGCCGTCGCTAAGAAGAAGTTTYCATCTCAACAATCGGATTGTGTCTCTAATTAAGATCCAAAAACATCTATTTCTATGCTTGGTCCCGTTARRATATATGGTCACCATGGGTGGTGTGACATTGTAAATAGAATTNTCGACATCTGTTTTTCCTTTTTTCCCCTTTTTATTTTTATTTTATGTTCATAGCCTTTTTGTTTTAATGCACAAAATATGTCGTATGGGTTATGTGGGCCCNCCTTACTANTACATTAATCAAAAGGGTGAAGAGCCTCCAATTTA	812
Ctg396	TCTCTGTGAANACAGGTTCTACTTTGAGGAGGTTGGTTTCTCTGCGAACAGGAAAATTTAAAAAAAATGGAGCACAACGAGACAGGGTGTCAAGCTCCTCCTGAAGCTCCCAAGCTCTGTGCCAACAACTGCGGATTCTTTGGAAGTGCAGCAACAATGAATTTGTGTTCCAAATGCCACAAGGACTTGATATTGAAGCAAGAACAGGCTAAAGTTGCTGCAGCATCCATTGATTGTGCTGTGAATGGCAATCCCAATGACAGAGGGAAGGAGCCTATTGCTACTGTTGATGTAGATGTACAAGCTGGGTCCGCAGATTTGATGCTCATCTCAACACAGGCTTCCTCTACTCCATCTTTGGACATTAAGAGTGAGGAGAAGGTGAAAGAGACTCCAAACAGGTGCGGAACTTGTAAGAAACGTGTTGGTCTAACCGGCTTCAATTGCCGTTGTGGAAATCTCTTTTGTTCACTCCATCGTTACTCGGATAAACACAACTGCCCCTATGATTACCGAAGTGCTGCTCAGGATGCTATAGCAAAAGCCAACCCGGTTGTGAAGGCAGAAAAGCTGGACAAAATCTGATAAATGTCTCGGAATGAGGGTTCATCTTTTTATCTATTGCACACATGCTCTCATTTCTACCCATGTGGCTTCTGCTTATGTTAAGTTGATCTTGTTATGTTAGGTCTCGTGTTATARATGGTTGGAAGCTGTTGTGGGAGTATTTCAAATGTCASGAACGATTGTGTGTAATAATCCCASCAGTTGGTGAGGGCCARGAAGCTGTCACCTGGCTTTGCTATGGATGATGNTTTGGATCTTGTTTANTTTGCTTGTTGAGTATTTAATTTAAGCCAAAAAAAAA	868
Ctg398	TCTTTTCCTGTTTGGTTCTCGCGAATCTCCAATCAGACAAGACAAAGGGTCGACCCGTTAAATGAGTTGCTCTGATATGTGTTTCCCTTCATCCTGGTTTTGGACATCAAATAAAATCTGAGGTTTCTGTTACTTCTTCTTCTACTTCACCATTTATTTTCGCAGAATCTTGTGGATTTCCAGAAGGTTTGGGAATTTAATTTTATTAAGTTAAAATGTCGTCTCCAAGCAAGAGGAGAGAGATGGATGTCATGAAGTTGATGATGAGTGACTATAATGTGGAGACAATAAACGATGGGCTAAATGAATTCAATGTGGAATTCCATGGTCCAAAAGAAAGCCTTTATGAAGGCGGGGTTTGGAAAATCCGCGTGGAGCTTCCCGATGCGTATCCATATAAATCTCCTTCTATTGGCTTCATTAACAAGATTTTCCACCCTAATGTTGATGAGCTATCTGGTTCTGTCTGCTTAGATGTAATTAACCAATCATGGAGTCCAATGTTCGACCTTTTAAATGTTTTTGAAGTTTTCCTTCCACAACTGTTGCTCTATCCAAATCCTTCARATCCGCTCAATGGCGATGCAGCATCATTGATGATGAAGGACCGAAAACTCTACGATCAGAARGTGAAAGAGTACTGCGAGCGATATGCAAAGAAGGAGCATATTACCAATTCAACTCCAGATGAGGAGAGTGGAGATGAAAACATTANTGATGAGGAAAGTGATTCAAGCGACGATGA	745
Ctg399	CAATAAGTCAGAGGAACACATTTGGAAGCATATCAATGGCAAACGGTTCCTCAACAAGCTAGAAGAAAAGGAAGAACAGAAGCTAAAGCCGGATGGGATGGTAGAAAAGCTGGATGATCAGAACCCTGAAATAGTACCTGAGCCGGACACAGATGGTGTCAGAAAGAAAAAGAAGAAGAAGACGAAGAAGAAGAAAAAGAAGAAGGAAAATGGAGTTGATGAGACTGTCTCTGACATAAGGAAGTCTTCTGATGAGGAAAGTGATTTAGAAGAAACTGACTTTTGGATGCCTCCAGTGGGAGAACGTTGGGACTCTGATGAGGGAGGCGACTGATGGGGTTCCGGTTCTNATTCTGAGAACGAGGATGACGAAGTTGTTGGAGCTGTCTCAAATGGTGTTGTTGATCATGG	411
Ctg400	GTGAAATATTTGNGAAAATTCCAAATACGCGTGTGCTTGTGTCACTTATTCGTGCTTACGACAGTTGTCCATCGTAATCTTCTTCTTCGTCTTCCAAGAGAAAAGTAGCAATTAGTAATCAATTCCTGAATTTCGTGAACGATCCAATATCGATTGACTCCTCTCTGAGAAATCTGTTGTGATATAGAAGCAAGAACCTCTTATCTTTCTATGATTGTCTGAGAAATGAGTAAGAAGTCAGAAGAAACAGAAGCTTCAGCTTCCCGCATCACTAGAGGAACCAGCTTCCTTGACAAGATAAAGAGTGCTACATGCCTTAATTCGTCGTCTTCAGACTCAGGAAAAGGGAGAAGCAAGTCCTCTTCTATCAGAGTGGCCCATGGGTTCCATTTAGTCCAAGGAAAATCTGGTCATGATATGGAGGACTACCATGTTGCTGAGTACAGAAAAAGAAAAAACCACGTCCTTGGATTGTTTGCTATCTTCGATGGTCATTTAGGCGATCGCGTCCCTACTTATTTGAAAGAAAACCTTTTCAACAACATAATTGAAGAGCCCAGTTTCTGGAAAGACCCCGAGACAGCAATAAGGAATGCTTACTGCTCCACAGATAAGTTTATTTTAGATCATTCCATGCAATTAGGGCCAGGTGGGTCGACTGCAGTAACTGCAATAGTCATTGACGGCAAAGACTTATGGGTCGCAAATGTTGGTGACTCAAGAGCTGTTGTGTGTGAGAGGGGTTCTGCAACCCAACTTACTGTGGACCATGAGCCACACAGTGAGCGAAGAAGGATTGAGAAGCAGGGTGGTTTTGTGACTACTCTTCCGGGAGATGTACCTAGAGTTAATGGTCAAYTTGCAGTTGCACGTGCTTTTGGGGATCAAAGCCTTAAAGCACATTTGAGTTCAGAGCCTGATGTAAGACATGTGCCCGTAGGCTCCACTATTGAATTTGTTATATTAGCAAGTGACGGATTATGGAAGGTTATGAAGAATCAAGAGGCAGTAGATTTGGTGAAACCCATAAAAGATCCACAAGTAGCAGCAAAGCGTCTAACAACTGAAGCACTAGCAAGAAAGAGTAAAGATGATATATCATGCATTGTGATCCGTTTTGGATGATACCGTTTGTGGTTGTCCTTCATAGATTATGTCTTGTGGCCTTTCATTGTGATGAAAGTCGTTTGGGGCTAATTGAGTCTTGTAATGGTTTTTGTTTTTTGGTTACCCAGGAAATAGATTTTTCACTTATAGTTAATCCTCGTGCCACCCCTTTATATAGGTGCGCATATACARAAGTTCACTGGGGGTGAAGTACAGGTAATGGGTGCAGTACTCTAGTTATTGTGCGCAATATTGTTGACATGAATAAGMTCAGGAGTGTAGCTTCACATGTRASAKATGCAATTACTTGTCAWGTKATATGTKGCTWYTAAAARMAAA	1446
Ctg402	CTCTCTTCCGAATCATCGCCTCCTGCTTGTCTCCCCGTTCTTCCCGCAATTCTTAATTCGTATCCAAACACCAGCTTCTCTTTCCATTTTTTTCGAAATTCTCGTCGGGATTTTCTCGGGAAAGTAAGGGTTAGGGTTTGGGAGGGAAGCGAGATGAGCTTTCGGGATCTGGAAGCAGGAAGGGGCTTGGGTTTTTCAAGGCGTGACATCGTCAATGGCAAGCAGGACCCGACCCAAGCCGTGGCCTCAGGCATTTTCCAGATCAACACCGCCGTATCCACCTTTCAGAGGCTCGTCAACACCATCGGTACCCCCAAGGACACGCCCGAGCTCCGCGAAAAGCTGCACAAGACAAGACTACATATTGGTCAATTGGTGAAGAATACTTCAGAAAAACTTAAACAAGTTAGTGAAAGAGATCATCATACTGAAGTCAATGCGAGCAAGAAGATTACAGATGCTAAGCTTGCAAAAGATTTTCAAGCAGTGCTGAGAGAATTTCAGAAGGCTCAACGGCTTGCAGCTGAGAGAGAAACAGCATATGCTCCTTTTGTTCCCCAAGCAGTTCTTCCGTCCAGCTACACTGCTAGTGAGATAGATATAAGCTCAGATAAGAGTCCTGAACAGCGTGCTCTCCTTGTGGAATCTAGAAGACAGGAGGTCGTGCTATTGGACAATGAGATTTCCTTCAATGAGGCTATCATCGAGGAAAGAGAACAAGGAATACAAGAAATCCAGCAGCAAATTGGTGAAGTGAATGAGATTTTTAAAGATCTTGCTATATTGGTTCATGAGCAAGGAACCATGATTGATGATATAGGCTCCAATATTGAGGGTGCCCACGCTGCTACTGGCCAGGCAAAGTCCCAACTTGTTAAGGCCTCAAAGACCCAAAGATCAAATTCATCTCTGACTTGCTTGCTCTTGGTAATATTTGGAATCGTGCTTCTCATTGTGATAGTAGTACTTGCCGCTTAATCGTTGGAACAAGTCAAGATGTGCTCTCAGGATCCCGTATGATAATTTCTCTAATGGGTTTTCTCTTGGGATATAATGCCTAACTTGAGTTTTGCGCTGTATTATAAGTTGGTATATAGGTGGTGGGTAGCCTTAACAATATATCTGGTTGTTTTGGTTGGTTTTGGTTATGTGGGATGTGTTTTTTTTCTTCTTATTCTGTAAGTTGGTGTTTGGGGCTTGTGATGGTGTTCCTTATCTAATAATATAAA	1229
Ctg403	GGAGCTAGCCTTATTCGTCTTCATTTCCACGATTGCTTTGTCAACGGATGTGATGCTTCAATCTTGCTAGACAAGGGTGGGAGCATACAGCTGAGTGAGAAAGATGCAGCCCCAAACACCAACTCCACTCGAGGCTTTGATGTTGTTGACAACATCAAGACTGCTGTGGAAAATTCTTGCCCTGCTGTAGTATCTTGTGCTGACATTCTGGCCCTTGCTGCTGAAGCTTCTGTTTCTTTGTCAGGAGGTATTTCATGGAATGTATTACTGGGGAGAAGAGACAGTCTAACTGCAAACCAAGCTGGAGCCAACACCTCTATTCCCTCTCCTTTTGAAGGCTTAGCCAACATTACCTCCAAGTTTTCTGCTGTTGGCCTAAACACCAACGATCTTGTTGCATTATCTGGTGCACATACATTTGGGCGAGCTCAATGTCAAAGATTTAGCAACCGATTGTACAATTTCAATGGCACTGGCAATCCTGACCCAACTTTGAACTCTTCCTACTTGACCACTCTCCAGCAAACATGTCCACAGAATGGGAGTGGAACAGCTNTGGCCAACTTAGACCCCACAACTCCGGATAGCTNTGACAATAGCTACTTCAGCAAC	612
Ctg404	TAGTGGCATCCCCNCGGGCTGCATCGCGAGGAGAGACCCTTCCCTATATCTTCTCCTCCTGCTTCGTCGCCAACAAAACCCGAACAAAGAGAAAAGATGGCCAACGCAGCATCTGGTATGGCTGTGCATGATGATTGCAAATTGAAGTTTTTGGAGCTTAAGGCCAAGAGGACCTACCGCTCAATTGTTTTCAAGATTGAGGAGAAGCAAAAGCAAGTTGTGGTGGAATCTGTTGGTGAACCAACAGAGACCTATGAGCAGTTCGCAGGAAAACTTCCCGCTGATGAATGCCGTTATGCTGTTTTTGATTTTGATTTCCTTACACCAGAAGGTGTACAGAAGAGCCGCATATTCTTCATTGCATGGTCTCCTGATACATCGAGGGTGAGAAGCAAGATGATCTATGCAAGCTCGAAAGACAGATTTAAGAGAGAGCTTGATGGAATCCAGATTGAGTTGCAAGCGACTGATCCGACTGAGATTGGTCTTGATGTCATTAAAAGCCGTGCCAGCTAGATAATCATAGGCTATTTGGTTGGGAGTGTTCTTCCCTTCAGCCTTTTGTTACTTGCGTGGAATGTTTATACATTGTGGGATGGCAACTTGGCTAATGATGGCATGAATTTCCAAGTTTCGCCATTGTTTCTTATTCGTTTTGAACAAGTGTCTGTGGTTTCCGGTATATCATATGATATGTTTATTTGATAGAACCTATTTGTTGAGTGGCTGCCTTAGTAGCCGCATGTCAACAAACTAATATGTAGCTGTTTGTGGTGGGTTTAGACGACACCTTACTCTTTTCAAGTGTTGTATATGACCCTTGTCATTTTACTTTGGAGCAGTATAAAGGAGCTTGCTTTWTGACCAAAAAAATTGCTGATTTCTTGGCTTGTTTTGTATTCACCGATATGGATTTTTGATCTATCTAATGGGCTGTTTCTCATGAAGTGGTTCAATGAACCATTTGAGTGTGGTTTTACGC	982
Ctg405	GAGGCCACAAACATAATAAAACCCCCAAAAACTCTCCCATTCTGGTCACTCCACTTTCTCGAAGCCTAGAAACCATAAGAAACAATGGCGAAGAAAACCATGGATGTGGTGAAGGGTCTGGATTTGCAGAGGTACATGGGGCGCTGGTACGAGATAGCCTCATTTCCGTCAAGGTTTCAGCCCAAGAACGGAGAGAACACGAGGGCTACCTACACTCTGAGAGATGATGGGACTGTGAACGTGCTCAATGAGACTTGGTCTGATGGAAAAAGAAGCTCCATAGAGGGCACTGCATACAAGGCCGACCCCTCCAGCGAAGAGGCCAAACTCAAAGTGAAATTCTACGTTCCTCCATTTTTGCCCATCATCCCTGTTGTTGGTGATTACTGGGTTTTGTTTATTGATGAGGATTATCAGTATGCTTTGATTGGCCAGCCTAGCAGGAATTACCTTTGGATATTAAGCAGGCAGCCTCGTCTTGATGATGAAATTTACAACCAGCTAGTTCAAAGGGCCAAGGATGAGGAATATGATGTTAGCAAACTCCACAAGACACCGCAGAGTGAGACTCCACCGGAAGGAGAAGAAGGCCCCAAAGACACCAAGGGCATCTGGTGGTTCAAATCCCTCCTGGGAAAGTAGACAGTTTCTGATAGCAATAGCATATTTGGGGTTTGAGGATGTGTAAGTTTTTGTACTAAKAAAACACCTAAACCCCATT	721
Ctg407	TCGTATAATGAGCTATTATGGGGATTCCCCTAGAGGAATGGTTGAATCTGCATTCGAGTTTGCAAGGATTTGCCAGAAGTTGGACTACCATAATTTTCTTTTTTCAATGAAAGCAAGCAACCCAGTTATCATGGTCCAGGCATATCGTTTGCTTGTGGCTGAAATGTATGTTCAAGGATGGGATTATCCATTGCACTTGGGAGTTACTGAAGCTGGAGAAGGTGAGGATGGGAGAATGAAATCTGCAATTGGTATTGGAACCCTTCTTCAGGATGGTTTGGGTGATACAATTAGGGTTTCACTTACTGAAGCACCAGAGGAGGAGATAGATCCCTGCAGGAGATTGGCCAACCTTGGTAAGAGAGCAGCTGATATTCAGCAAGGAGTGGCTCCATTTGAAGAGAAGCACCGACATTATTTTGACTTTCAGCGTCGATCTGGTCAACTGCCAATGCAAAAGGAGGGTGAGGAGGTGGATTATAGAGGTGTCCTGCACCGTGATGGCTCTGTTCTCATGTCAGTATCCCTTAATCAGTTGAAGACACCAGAGCTCCTCTACAAGTCACTAGCAGCAAAACTTGTTGTGGGCATGCCGTTTAAGGATCTTGCAACAGTTGACTCAATCTTATTGAGACAACTTCCACCAGTTGATGATAATGATTCTCGGCTAGCTCTCAAAAGGTTGATAGATGTCAGTATGGGTGTTATAACACCATTGTCAGAGCAGCTAACAAAGCCATTGCCCAATGCTATGGTTCTGGTAAATTTGAAGGAATTATCAACTGGGGCATACAAGCTTTTGCCAGAAGGTACACGCTTGGTTGTCTCGGTACGTGGCGATGAACCTTATGAAGTGCTGGATATTCTCAAAGGCATTGATGCTACAATGCTTCTCCATGATCTTCCCTTCAGTGAAGATAAAGTAAGCCGAGTGCATGCTGCAAGAAGGCTGTTTGAGTATCTGGGGGACAATTCTCTGAACTTTCCGGTCATACACCATATTCAGTTTCCAAGTGGAATTCATAGGGATGACTTGGTTATTGCTGCTGGTACCAATGTGGGGGCCCTTTTAGTAGATGGACTTGGAGATGGTCTCCTATTAGAAGCCCCAGACAAGGATTTTGATTTCCTTACAAACACATCTTTCAATTTACTACAAGGTTGTAGAATGCGGAATACAAAGACGGAAGTACGTTCATGCCCATCATGTGGCAGAACTTTGTTTGATCTTCAAGAAATACTGCAC	1246
Ctg408	GATGATTAGTTGTGTATATGATAAGCCATAGAAGCTTCAGAGAATTCTCAACCTTTGTTTTGTCCCTTAAAATTCTCTTATTCCCCGCAATTTTCTGAGCTCCTTCTCATGGCTCCCCAAAAATAAGGATCTATCCGTCTGCTATACTCTGCATCTCTCTCGTTCTGTTCCTCTTTCTTCTTCTTCTTCATTTCGCACTACACAGTCCCTGTCTCTTTTTGGACAACAAAATGGCGGCGTCTGGCATGGCTGTGAGTGATGAATGCAAACTCAAGTTCTTGGAGCTAAAAGCGAAGAGAAACCATCGATACATTATATTCAAGATTGAGATTCAACAAGTGGTGGTAGAGAAGGTTGGTACCAAAGAAGAAACATATGACGACTTTGCGGCATCCCTGCCTGCCGATGAGTGTCGCTATGCTGTCTTTGATTTTGATTTCACCACTGTCGAGAACTGCCAGAAAAGCAAGATTTTCTTCATTGCATGGTCCCCTGATACATCAAAGGTGAGAATGAAGATGGTGTACGCAAGCTCCAAAGATAGATTCAAGAGGGAATTGGATGGCACTCAAGTTGAGTTGCAGGCAACTGATC	594
Ctg409	CAAAAAATGCAAGACAAAAACTCAGAGTCGGCCAACAGAAACCCTAAGAAGGCCAATCTCTTAGATCATCACTCCATCAAACACATCCTCGACGAGTCTGTTACTGAGATCGTGACGAGCCGTGGATATGTGGAAGACGTGAGGATGAGCAATATAAGATTGTTTCTCGGAACAATTATAATCGTAATTGCTCTCTTCGCTCAGTTTTACAAGAAGAAGTTCCCTGAGAACCGAGACTTTCTCATCCTCTGCATCGTCTTGTATATAGTCTTCAATGGACTATTGCAGCTTATCATATACACAAAAGAGAAGAATGCCATCCTCTTTACGTATCCTCCAGCGGATTCCTTCACAAGCACTGGATTGGTGGTCTCTTCCCAATTGCCAAGATTCTCTGATATGTACACACTTGTGATAGCAAGTGCAGACCCCAAATCTATTTCCTCAAATCAACCAGTAAAGTTTACCAAGAGTGTTACTCAGTGGTTCACCAAGGATGGGATTTTGGTGGAGGGCCTCTTCTGGAAAGATGTTGAAGCTTTAATAAATGAATACCAGAAAGAACCAAAGAAGAGCAAGTGACAGGAAAACTGCTGAATAGCACATTTGATGGGGACGCTGATTGGAAGAGAGGTTTCATTTANAGCTGTCATGTGATCATAGATGTTGCTCTTTGACAATGTGACTTTTTGC	693
Ctg410	CACAAGACTAAAGACCTAGTTCATCCATGGCCTGCACAATCGATTTCCGCCGCCTAGACGAAGGCTTCGGCGGCAAAACCTACAAGCGCAAGAGAAACCCCGAACCCACCGCCAACGAAGATGCTTTAGTCTTTGGCCCTGTCGGTGCTGCAATGGAAATCGACGACACGTGTTTACCTCCGTCAAAGCGGTCGGCGGTACCCTCGTCAGACAATCCCGACAAGCCGAGCTTCGGGAAGCCGAGCTACGACGGCGTGATCGCCGGGAGAGTCTCCGGCCGGAAGTGGAAGCAGCCGAGGAAGCAGAGGGCGTCGGCGACGCAGGTTAGCCATAAGGGGACGACTTTCGAGGAGAGAGCGAAGGAGAAGGAGATAAAGCGGGCGTACAGAGAGAGAATGGCGGAGCTGAAGGGCGACATCAAGAAGAACAAGGAGGAGAAGAGGAAGAAGAAAGAGGAGAGGGATAAGAAGAAGCAGGAGAACATCTTGAGGTCCGGGACCAAGCTGCAGGTGATTTCGAATCCGAAGACGCTGAAGAAGATTGCCAAGAGCAAGGACCGGAAGCTGCTCAAGGTTGTTCCTGATGATTTGATCAACAAGAACAAAAAGAAGAAGAAGAACCACCACGACGACTAGAATAGTCAGTTTTTAAATTCTTTTTGCTTTTTAC	669
Ctg411	GAAACATTTATATTGCAGACACAATGAATATGGCAATCAGGAAGATAAGTGATGCTGGGGTTACAACAATTGCTGGAGGGAAACAGGGAAGTGGGGGAAGCCATGTGGATGGACCAAGTGAGGATGCAAAGTTTTCTGATGACTTTGATGTTGTTTACATTGGAAGCAGCTGCTCCTTACTCGTCATAGACAGAGGAAATCAAGCAATCAGGGAGATCCAACTCCATTTTGATGACTGTGCTTATCAGTATGGAAGTGGTTTCCCCCTTGGGATTGCAATGCTTGTGGGCGCTGGCTTCTTTGGTTACATGCTAGCATTGCTACAACGCAGAGTTGGTACAATTGTCTCTTCCCAAAATGACCAAGGCCCAATGAAGACGAGCATTCCTCCAAGTCCATACCAGAAGCCTCTGAAATCAGTCASGCCACCTTTGATTCCAACTGAAGATGAGCAGGAGAAGCAAGAAGAAGGCTTCTTTGGATCGATTGGGAAGCTTTTGGTCAATGCTGGGGCATGTGGTGCTGAAATTCTGGGAGCAATATTTCCTGGTTTCAGAAAAAAGCATCTAAACTATCAAGACCAAATTCAGCAGCAGCAGCAGAARCWTTCAAATTCTTGGCCTGTG	626
Ctg412	CAAGGGGATGGTGCTATGAGCAGCCTCTTGCTGTGCTCAAAGGCTGGATCTTCCTCCTCTGATCTGAGCCGTGCTTTTTCTCTAAGTTTCCGTGAGCAGAGGAAGCTCAACAAGTTTGCGGTTTCCGCGTCAACCGAGACGAAGACAGCGACGCTGACTGGGGYGGYCGYTYKAKMCGTKTGAAGAGGTCMMSAGCGMTGCWKTTGTTGTTCCTGTGTCCCCTCTGCTATCTCTTGCTCGTCAGCGTTACGCAGATGACTCTGAAGCTGCAATCAACGAGCAGATCAATGTGGAATACAATGTGTCTTATGTGTACCATGCCCTGTTTGCATACTTTGACAGAGACAATATTGCTCTCAAGGGCCTTGCCAAGTTTTTCAAGGAATCAAGTGAGGAAGAAAGAGAGCATGCTGAAAAGTTCATGACATATCASAACAAACGAGGTGGAAGAGTAAAACTACACTCTATAATAGAGCCCCCTTCAGAGTTTGATCATGCAGAGAAGGGAGATGCATTGTATGCTATGGAGTTAGCATTGTCTTTGGAGAAGCTGACAAATGAAAAGCTCTTAAACTTGCATAAGGTGGCAGAGCATAACAATGATGCCCAATTGACAGATTTTGTCGAGACCGAGTTYCTGGCTGAGCAGGTTGAAGCCATAAAGAAGATAGCTGATTACGTCACTCAATTGAGGAKGGTTGGAAAAGGCCAYGGAGTGTGGCACTWTGATCCAAACGCTCCTTCATGAKGGAGCTTAAATTGYYTTGGAGTGATCTCCTCTCCASAATTATGYATMATTATTTMGGAAGCTGATMAGAGTGCGAACTCAGATAKCTGYCTTMSACATGTCAGAACAAAYTTACTKYTGCGCAAAATCGCTGATTGAAGGGATCGATTGCTTCAAACTTGTCTAGTGGAAAGGTTCATTGCCAGGTGTGATATTTGATAGTAAAAGCGACTTGGATTAGGCAAACTTCTTGACCTCCTATCATGTCAAAGGCTTTTGTAGTTCAGAATTTAGCAATCCCTATGGGTTATGTATACAAAATTATGTTCTATTATGAATTAAGTGGGATGTTGCCAAATGCTT	1090
Ctg413	TCAAGCCCCGATTCTCTCTCACCCACACTAATTTCCTATCTCTATCACACAATCCGTGTGTTTTCCTCTCTGCAACCAACCATGCTTCTCAAAGGTTCTCCAGCCTCCTCTCACTTGATCACTCGCGGGGAGAACTTGGGTCCTCTGTTTTCCTCTGCTCCATCTTTATCTTCGTCCAAGCTTTCGTATTCGTTCTCTCCTCTGAACTCGTTCACATCTCTGAATTCGATTCTTCGGTTCCCTCCGACGAGAAATGAAGGTGGGGTTGTGGTCTGTGCGTCCAAGAATGCGAATAATCGGCCACTTACCGGTGTGGTTTTCGAGCCATTTGAAGAGGTGAAGAAGGAGCTAGAACTCGTACCTACTCTTCCACAAGTCTCTCTTGCTCGCCAGAAGTTTACCAATGAAAGCGAGGCAGCTATTAACGAACAGATCAATGTGGAATACAACGTCTCCTACGTTTACCATGCCATGTATGCCTATTTCGACAGGGACAATGTAGCGCTCAAGGGTCTTGCCAAGTTTTTCAAGGAATCGAGTGAGGAAGAGAGGGACCATGCTGAGAAGCTTATGGAATACCAGAATAAACGCGGTGGAAGAGTGAAATTGCAGTCTATTTTGATGCCTGTTTCTGAGTTTGATCATGCAAAGAAAGGAGAGCTTTTTTTTGCATGGAGCTTGCCTTGTCTCTGGAGAAACTGCCAAAGAAAAACTGCTCACCTTCCCCATGTTGCTGGAAGAAAAAA	746
Ctg414	TTTTGACCACTGTCCTAAACGCGTCTCAACTTTATCTTCGACTACGTCTCCGTCTCCTGCATACATCTCTCTCTCTCTCTCTCTCTCTCTCTCTCTCTCTCACCCAATTTGCTCAGAGAAAATGGACGCCATAGATTCAGTAGTGGATCCGCTCAGAGAGTTCTCTAAGGACAGCATTCGGCTCGTCAAGCGGTGCCACAAGCCAGATCGCAAAGAGTTCACGAAGGTCGCGCTCCGTACAGCGATCGGGTTCGTAGTGATGGGATTCGTTGGGTTCTTCGTGAAGCTGATCTTCATCCCCATCAACAACATCATTGTTGGATCTGTTTAGGTCATGTGCyTGAAGTTAGAAAGATGATAGGTGCAGCAACTTGAATTCACTAAGAAAGCAGTAGCTTTTTAGTTCTCATTTGGTTCCTTTTGAGATACGTTTGCTTTATTTTTGTAAAACCATGATACTTGCACTTTCTAGTTTTCCATAATTGAGACCTCATCTTTTTTCTTTCAATWTAAATTTTGATGCCATGGATTTGGTTTACCAACTTTTCGTGGTGCTCTTTAACCAATAAAGAGCACCCCGGATGATAATGATAATGAAAAGCTGA	605
Ctg415	AAGGAACCAGATTATTGAAGAAGCTGAGGAGTACAAACGTGCATTCTATGAGAAAAGGAAGCTTAATGTTGAGACCAACAAGGTTGAGAACAGAGAAAAGGAGAAGTTATTCTTGGCCAATCAAGAGAATTTCCATAAAAACGCTGACAAGCAAAGTTGGAAAGCAATAGCAGAGCTCATTCCTCATGAGGTTCCCAACATTGAGAAGAAGAGAGGCAAGAAGGATCAGGACAAGAAACCATCGATCACAGTCGTTCAGGGCCCGAAGCCTGGAAAACCCACTGATCTTTCAAGGCTGCGGCAAATACTTTTGAAGCTGAAGCATAAAACTCCACCTCATATGATTCCACCCCCACCTGCACCTGCTAAAGATGCCAAAGATGCCAAAGATGGAAAGGCTCCAGCTAAAGATCCCAAAGATGGGAAGGATGCCAAAAATGCCCAGAATGTAAAGGATGCAGCATCTAAAACTAATGGGTCCTCAGAAGCCGAGGTGCCTGCTTCACAAGCCAAGGATGCCACCTCTAACGGTTCTTCGGATGCACCCGAACAAAGCACTCCTTCTATCGAGGACCTCTCTGCTTAACTCAAACACTTTCATATTTTATTCATCAATTTTATTATTTTGAGATTCAAATTGATCATCGGCTGCCTTATCACTGGCTTCTGTTGCTACTGATTATCGGAATATTGTAATATTTGGTCTCCATTAGCCCTAGCTTTCAGTGTGGAGGTCTTTATATATTTTGATGTTGGATGTGTTGTGTTTGGGATTTGAGACTGTCATTGTTTACACACATTTTATGAATATTACTTTTCTTTTTATCAGCAAGTCTTTTTTCGGGT	846
Ctg416	GGCAGTTATGTATCTCAGTTTGAGCATACCATTTTGCTTCGGCCAACCTGCAAAGAGGTCATATCCAGAGGTGATGACTACTGATATGGGCGACGATAACTTTGCCATGAAAACCTGCATGGGTGGTTTTACCATGTTTTTTGAGTACAAACAGGGAATAAGTTTATTTTTTGTGTTTTCCGCATTTATCTCTGTTATCTTTAACTGCAATGAAATTTTTTCTCAGTATTTTGCTTGTCCGTATGTGACATGTCTATTGAAAAGACCACTGGGTTCCATAGAAACATTTTGAATTTTCAAATTGAAAAAATTTCGGTGACCGAAG	325
Ctg418	GGCACTAGCTTATTCGTTAGACAAGCGAGGAAGTGGATGAAGACAGCAACTGATTCCGGCCCTGGTTACGCTCACTATAAACATAGACATGGGATGCTACGGTATCGGCCTCACAACAAAACGGTGAAGAAGAAAGGTCTTACCCATTACACCCTGGAGTGCAAGGCTTCTTTATTACTTGTGATGGTGGCACAGGAACGCCAAGCCTCTTATGAGGCCATTAACGTTATTGACTCTTTTTATGAAGAGCTCGATCCATGGGCAAAGGTTCAAGATTAAAGCTTTCTGAGGAACACAAACCTTCAAATAAGAAGATTAAATTCTCATATTCTGATTCTTCTAGTGGTGATGATGATGATGATCACGAAAACAAACACGCGGGAGAGGACACGGCCGAAGAAAAACACTAAAATGGGGTGGATGAACAGAATAAATCTGGTCCTCGTGGAGATGATGGTTGTCATGATAATCCTACAACTGAGAAATCGCATCACCAGAAAAAATATGATGCTCTTTCTGATAAT	524
Ctg419	AACCCCATAACCCAAAAACAGATCAACCCCCGGGTTTCAAAACAGAGCAATCCTCTGCTTTCAAGGTTTACTGCCCCACACCAAGTGTGCGTTTACCGCCTCTGCCTCACAATCCCCATCATGAAAACCACGCCTGTTGTGTTGACAAAGAGTGTTGGGTGCGCTGAGAGAAAGCTGGATGCTCCTACCACCATCAATTTCTCACCCTCACCTTCGATTTCCGCTGCCAATTCATATATGTCTTCTTTAACCACTGGGGATGCTGAGGGTTCTGTGCAGCATTCAATGTCTTCTGGGTTTCAGTTCACAAACATGTCACAGTCGTCCTCGGGCAAGCCTCCTCTTTCCTCTTCTTCGTTGAAGAGGAAGTGCAATTCCATGGACGATGTTGCAGCTCTCAGGTGCGGCTCATCTTCTGGGCGCTGCCACTGTTCCAAGAAAAGGAAATCAAAAGTGAAAAGAGTGGTCAGAGTCCCTGCAATTAGTATGAAAATGGCTGATATTCCACCGGATGATTATTCATGGAGAAAGTACGGTCAAAAACCCATCAAGGGTTCCCCTCATCCAAGAAGATATTACAAGTGCAGTAGCCAGAGAAGCTGCCTTGCCGCAAGCACGTGGAGCGGGCTCTAGACGATCCAACCATGCTG	650
Ctg420	CTCCTCACTCCTTCAACTCATTAACCTCTCTCTCTCTCTCTCTCTCTCTCTCTCTCTCTCTCATCCGCAAATGGCGAACCGTAGAAGCCTCTTTTCTCTCTCACTTATCTTTGTGTTCATGATCAACTCAGCCATAGCCACTCCAGTCACATACAATGTGGCCAGTTTAGGAGCCAAAGCAGATGGCAAGACTGACTCCACAAAAGCCTTCCTCTCTGCATGGGCTAAAGCTTGTGCCTCGATGAATCCCGGTGTCATTTATGTGCCGGCAGGAACGTTCTTTCTTCGCGATGTGGTGTTCAGTGGGCCTTGCAAGAACAATGCCATCACCTTCCGCATTGCCGGAACCCTTGTGGCCCCGTCGGATTACCGGGTCATCGGTAATGCAGCTAACTGGATTTTCTTTCACCATGTAAACGGGGTTACCATATCAGGTGGAATTCTTGACGGCCAAGGCACGGCCTTGTGGGCTTGCAAGGCCTCTCATGGCGAGAGTTGTCCCAGCGGAGCAACGACTTTGGGTTTTTCCGACTCAAACAACATCGTGGTGAGTGGATTGGCATCCCTAAACAGCCAAATGTTCCATATAGTCATCAACGACTGCCAAAATGTGCAAATGCAAGGTGTCAGGGTTTCTGCTTCCGGTAATAGCCCTAACACCGATGGCATTCATGTCCAAATGTCATCTGGTGTCACAATCCTCAACTCCAAGATTGCAACCGGTGACGATTGTGTCTCAATTGGCCCCGGAACCTCAAATTTGTGGATAGAAGGCGTTGCTTGTGGACCTGGCCATGGAATTAGCATTGGAAGTCTAGGCAAGGAGCAAGAAGAGGCCGGTGTACAAAATGTAACAGTTAAAACGGTTACCTTTAGTGGTACTCAGAATGGTCTAAGAATCAAGTCATGGGGGAGGCCAAGCACTGGGTTTGCTAGAAATATTCTTTTCCAACATGCTACAATGGTCAATGTCGAAAATCCTATTGTCATAGATCAACATTATTGCCCCGACAACAAAGGGTGCCCTGGTCAGGTTTCCGGAGTTCAAATTAGCGATGTGACATACGAAGACATACACGGTACATCAGCAACAGAAGTTGCAGTAAAATTTGATTGCAGTCCCAAGCACCCTTGCAGCGAGATCAAATTGGAGGATGTGAAGCTTACTTACAAGAACCAAGCAGCTGAGTCTTCATGTAGCCATGCAGATGGAACAACTGAGGGTGTGGTTCAGCCTACAAGTTGTTTGTAGAGTGGAAAAATATGAACTGCTTGTAGAAGTATTGAAATCCAAAAGTTTGCCCTCCAGTACTAAGGACAAATGAAAAGTGAATTATACGATTTATAGGAAGAATAAGCTTGTGGCGTTGGCAGCCTATTTCGGCTCCCTTGATCCTGGCCGTTCAATTAGTTTAGTTTGTTCAAACTCGTCCACTTCGATGGGTGTTTATGTTATATGAACTGTTGTAAGATTATGTCCGGAAGACGTTAAATTTACAAGATTAAATTTTAAAAAAAAAAAAAAAAAA	1529
Ctg423	ATGTATACGACTCACTATAGGGCGAAATTGGGTACCGGGCCCCCCCTCGAGTTTTTTTTTTTTTTTTTTTTTTTTATGTAATGAAATAAAAACATATATTTAAAAACTATTGGCCTTAAGTCATAATTTCAGTGTTGAAAACTGTACAATACTTTTATTGAATACTTAAAAGAGAAAACGAAGATAAAGAAACACAGATGGTGAAGCAACATCCTTCAAGCGCTAAACCAATCAACGAGCATGGAAATTGAAGCCTCAGAATGGCGAGTCAAAAGCGAGTTGGCACCCACGACTCGGCCGAAAAACGGAGCTAAGACAGTTGAGTTGATCCCTCCATTTGCTTGCACCTCCTGGCTAGACCCAGCATCAGTTGAGCCCGAGGCATTAGAGGCAAGGGTTTGATCCTTTCGGGTCCGCTTGTTCATCTCACTACTCCATATACTTGCCACTGCAGACATGACTGAATATCTTCAACCTTGAAATGCTTGTGAAATTAGAAAGAGGGAGCCTCGTGCCGAATTCCTGCAGCCCGGGGGATCCACTAGTTCTAGAGCGGCCGCCACCGCGGTGGAGCTCCAGCTTTTGTTCCCTTTAGTGAGGGTTAATTTCGAGCTTGGCGTAATCATGGKCCATAGGCTGTTTTCCNGGGGGAAATTGNTATCCGCTCACAATTCC	675
Ctg428	CGACTCACTATAGGGCGAATTGGGTACCGGGCCCCCCCTCGAGTTTTTTTTTTTTTTTTTTAAAAGATAGTTGATAAACATAACTATAGAATATCACCAATACACAATTAAATTGGCCCAAAGCAAAGCAAAACAAAAGAACCCATAACGTTACAAATCCCAACCCAAGTAAACTTTTCACAAGTAAATGTCATATAGAATAGAATAGATTTATAGATATATCATTCGTCTTGAGAGAAGAATTGGTTGATGGTAGGCATGATCTCAGGCGGGCGGGTGCGGAGGAACTTGCGCAGCCCATGCTCTGCATACTTCTCTCCCTCTTCTTTGTTTTCCAGCACTCCCATTCCACGCTTAGCTTTGTCGATTCTGACATCCGGGTTGAGGAACACGTTCCTTGTAAGCTGAAATGCACACAAGCTTGTCACAAATGTCATCGCAGCCATTAGAGGGTACACCTCAGGCCTAACCCAACGCCCCATCAGAAATAAAGATCTCCTTGTCTAGCTTTGTTGCTCTAATGAGAATGAGATGATCGGCAACCAACAGACAGAGAAACAGGCTATCTTCTCCTCGTGCCGAATTCCTGCAGCCCGGGGGATCCACTAGTTCTAGAGCGGCCGCCACCGCGGTGGAGCTCCNGCTTTTGTTCCCTTTAGTGAGGGTTAATTTCGAGCTTGGCGGAATCATGGGCANAANCTGTTTCC	707
Ctg429	TGANACGACTCACTATAGGGCGAATTGGGTACCGGGCCCCCCCTCGAGTTTTTTTTTTTTTTTTTTTAAACAGAGGAAATAGAATAAATTATCCTGAAAAAAAAAATTTGTATGAAATACATGACCCAATTGAACACCTCATCTTTTAAGGAAGATAGTTCAAAGTAGTTCAAAGTTGGTCCAAACACACGTAATATTATTGTTGAGAGGTGATACATTTTACTAAAACTTAAAAAAGAAATCACGCTCTTGTATATAGTTTATATGAAAACTATTCAAATCACTCCCTCTTCTTGTTTAATTTCATCTTTGATTCTACGTCNCCGCTGTAAGGNGCAACATGGTATGCATATTGCTGGAGAACAGAAAACACCACCATCTCCAGACATATCAAGACATTCTGAATAGCTTCCTCAATGTGCTCCACATCTAACCAGAAATGATGAGATCCCTCGTGCCGAATTCCTGCAGCCCGGGGGATCCACTAGTTCTAGAGCGGCCGCCACCGCGGTGGAGCTCCAGCTTTTGTTCCCTTTAGTGAGGGTTAATTTCGAGCTTGGCGNAATCNTGG	571
Ctg430	CTCNTTAGGGCACCCCCNGGCTTTTACACTTTTATGCTTCCGGCTCGTATGTTGTGGGGAATTGTGAGCGGATANCAATTTCACACAGGAAACAGCTATGACCATGATTACGCCAAGCTCGAAATTAACCCTCANTAAAGGGAACAAAAGCTGGAGCTCCACCGCGGTGGCGGCCGCTCTAGAACTAGTGGATCCCCCGGGCTGCAGGAATTCGGCACGAGGCAGAGGATATAGTATTCAGTATGCCATGCAGATNTAAAGGAGACGGTGATTATGAACTTGTGAAGGACATACAATTTGATGACTATCTTCTCAAGCGAATAAAGAAGACTGAAGCTGAGTTACTAGCTGAGAAAAGATGTGTCGGTCACCTTACTGGGCAGGGTATTCCTGTTTGTGATTTACCCGAGGATACGATGCTTCCTGGAGAGATGTAATCCTAAGCAGATACCTNTACGTCTCGAGAACATTTAATTGAGCAGATGAGGCAAATTATACAAAAATTATTTATGTAGTGTAAGCATGAGAATAAATCAGAGGGAATAATGTAACTCATTAAATTTTGTGATTGTAATAAGTTTCTGTTGTGGACCCTGGATCTTGAACATTGATGCCTACTTCTGCTTGTTGAGTTGTAGCCTAGATGTAATGCAAGTAGTGGCAAATAACTGTNTAAAAAAAAAAAAAAAAAACTCGAGGGGGGGCCCGGTACCCAATTCGCCCTATAGNGAGTC	734
Ctg437	CGACTCCTATAGGGCGAATTGGGTACCGGGCCCCCCCTCGAGTTTTTTTTTTTTTTTTTTAACTAATATTGGGGATCAAATTCCATTGCATAACATACTATCCTCAAACACAAAAGACCAAGCAGTCCAAAAGGAACAAATAAAAGACAGCTAGACATACTGCATGAATCCATCAAAACTGAAGTAGATTGAGGTTGCTAAACTAGAGGGTATTTGAAAATGTAAAACAAAATGCGCAAACATGATATCCAAACAACATCCAAGAATGACGATAAAAATTCTTCAACGCTTCTTGGAGACACCAACAGTCTTCCCCCTGCGGCCAGTGGTCTTGGTGTGCTGTCCACGCACACGAAGACCCCAGTAGTGTCGAAGACCACGGTGATTCCTGATCTTCTTCAAGCGCTCAAGGTCATCCCTGAGCTTCATGTCCAGAGCATTGGAGACGACCTGAGAATATTTACCATCCTTGTAGTCCTTCTTTCTGTTCAGAAACCAGTCAGGGATCTTGAACTGGCGTGGGTTGGCCACGATGGTCATCAGGTTGTCGAGCTCAGCGGCAGATAGCTCACCAGCCCTTTTGTTCATGTCTACGTCGGCCTTCTTGCANACGATGTTGGCGAAACGTCTCCCAATACCCTTGATGGAGGTGAGAGCGAACATGATCTTCTGCTTTCCCCTCGTGCCGATTCCTGCAGCCCGGGGGATCCACTAGTTCTAGAGCGGCCGCCACCGCGGTGGAGCTCCAGCTTTTGTTCCCTTTAGTGAGGGTTAATTTCNAGCTTGGCGTAATCATGGTCCATAGCTGNTTTCTGTGGGAAATTGTTATCCGCTCACAATTCCACNCAANATACGAAGCCG	861
Ctg438	CCCAGGAANCAGCTATGNCCATGATTACGCCAAGCTCGAAATTAACCCTCNCTAAAGGGNANCAAAAGCTGGAGCTCCNCCGCGGTGGCGGCCGCTCTAGAACTAGTGGATCCCCCGGGCTGCAGGAATTCGGCACGAGGAGAGGCTGCTGTGGGCCTCAACCAGCGTCAAGAATCCTGCCTACTCTGATACTTTATATGTTGCTCCTCTCATTGGCCCTGACACGGTTTCAACCATGCCAGACCAAGCTCTCCAAGCATTTATCGATCACGGTACTGTTTCAAGGACAATCGACTCCAATGTCTCAGAGGCTGAAGGCATTTACAGTGCACTAGAGAAGTTAGGAATCGACTGGAGCTACGTTGGGAACCAACTCGAAATTGAAGGAGTGGATTCCTTCAAGAAGAGTTTTGACAGCCTGCTTGATACTCTGCAAGAGAAGGCCAACTCTCTTAAATTGATTAGTCTTTAAGATGTAAGATTGTGAGAACTACTTGTATGAGTTGAATAAAGCTGCTGGGTGGGGCCTTGTCTTCCTGTAAATTTAGGCTGAGTGCTTTGTAAGACGTTAATTACGTTTGATGAGTTCATACCAGCTTCAAGTTGAGTGAGAGAGATTACATTTTGCTCCTGCTTTGGTGTTTGGCATTGTTTTTCTCCCCATCCTATGAAAAAGCTATTCAGACAGTTACCTACATAAATGTACATCTAATGCACACTGCCTTACTGGTTTGCTATTTATTCAGTGGCCAGATGAATAACATGGGATATGTGGACCGACCCGACCCACGAGTACTTTTTAAAAAAAAAAAAAAAAAACTCGAGGGGGGGCCCGGTACCCAATTCGCCCTATAGTGAGTCGTATACATC	870
Ctg439	CGACTCCTATAGGGCGAATTGGGTACCGGGCCCCCCCTCGAGTTTTTTTTTTTTTTTTTTAATAGTTGATCAATTGTGATATTTGTCTGTGAGGGATTATAACGGAAGAACATTGTTACGATGGCGGCGAGTTATCAAATGAGTCTTTTAAGCCACTAATAACAGTCAAATCATGCCCAAAACCCATGAGGTCAAGCAAATTCAATACTACATTGATAATTATTTTGCAGTCACCAATCATTTTAGCAACTTCAAAGTCACAGAACTAACTCATTAATCGCCATATGCAGCTTCATTTATATCTCCTCAACTGATACTAAGAAGTTTCTGAAGTTGACCACTCAGAACTGCAGCTTTGAGGTCATCAGAGCCGCCAATGTGCTTTCCATTCACAAATATTTGCGGGACAGTGGTTCGGCCTACTATATCTAGCAGAACACTCTGAATTTGGGCTCCATCATCTCGAAGATCAAGTTCGACGACAAAAGGTTGCTCATGCAATTCACTGAATATGCGCTTGGCACGCAAGCAATACGGGCAATAGGATTTGGAGAAGATGGCAATCTTGTTGGAGTAGATGACATTTTCCTCGTGCCGAATTCCTGCAGCCCGGGGGATCCACTAGTTCTAGAGCGGCCGCCACCGCGGTGGAGCTCCAGCTTTTGTTCCCTTTANTGAGGGTTAATTTCNAGCTTGGCG	699
Ctg440	TGTANACGACTCACTATAGGGCGAATTGGGTACCGGGCCCCCCCTCGAGTTTTTTTTTTTTTTTTTTAAACATAATAATCAATTACTCTGTTACAAACTCGGGAAATAAAAGTACAAATGCGTTAGGATAAGAGGGGTGCATCACATAGATCATCTTGGCTGTCCCCATTTTCAAGGATGTTAACTAAAATGTGCACTATATATGATTAAACAAAATATAAAAACTACTTGGCACTGGCTCAAAATGTTCCATAGTGATCATAGAGCTGCACTGGGATCTAATTGGAGACGTCTTCATGAACTGGGAAAAGACTAGACATAGCAAAAACAATTACACAACATTTCAGTGCTCAAATAGCCCCCTTCTTCAGCCACCACGAGCTTCCCTTCTGGTGGCATCATGCAGCAGTTCAACGTCCACTCCCTCTGGGGGTAGTTGCACATATCTCACGACTGATCCCCTAATAAAACAGTTCCTCACTGACAACATGTGCGGGTACTTCTCTTGGTCGACGACCCTTGTGTTCTCTAGCTTTATGTTGAGGTACTGATCCACTGAGTGCAGTGTTCCTCTGATTGCAAGATCATTCTTCAGCTCCACTGTCACTTCTCTGCCCACCAACTCCTTGAAATACGAGAAGAACAACATTTTTATGCACGAGATGAGCCTCGTGCCGAATTCCTGCAGCCCGGGGGATCCACTAGTTCTAGAGCGGCCGCCACCGCGGTGGAGCTCCAGCNTTTTGTCCCNTTTA	755
Ctg441	CATATACTTGTAAGTTCTATTAGTTCTACTAGTGTGCTAACTTCAAGTACAAAAACTGAAAAAAGAAAAAGAAAAACACTTCTAGGGTTTGATCAGAAATGGCTTCCAAAACAACTGCCTCCCTTAGTCTCTTCCTTGCACTCAATCTCCTCTTCTTTGCTCTTGTAAGTTCTTGCGGCACGTGCCCCGGTCCTAACCCTAGACCAAGGCCAAACCCAAGGCCAAGCCCCACCCCTTCCACACCTTCTACACCTTCCACACCTTCCACAGGTACCAGATGCCCTAGAGATACCCTCAAATTAGGGGTTTGTGCTAATGTTCTCAATGGGTTGCTTAACATCACCATTGGTAAACCTCCTGTAGCGCCTTGCTGCAGTCTCATCCAAGGCCTTGCTGATGTTGAAGCTGCTGTGTGCCTCTGCACTGCGATCAAAGCCAACATTTTGGGAATCAACCTCAACATTCCAATTTCTCTGAGCTTGCTTCTTAATGTTTGCGGCAATAAGGTTCCTAAAGATTTCCAATGTGCCTAAAACGACAATAGCCATTTGTTCGATCATCTTTGTGCTTTATATTTCTCTTTGTTATTATCTTCTGGCTTGAAATTGTTTGTATTGTGTGAGTGTAAGTGGGAATTTCTCGTTTCCTTTGTTATGGCGGTTTCCACATGGGGTGATTATTATGAATAAGTTTAAGTTAATGATGTTTCTATTTATGTAATCTTTTTGGAAACTAATATAATTTAATTTGCTTAAMWWWWMATTTTGAAAAAAAAA	776
Ctg443	CGACTCACTATAGGGCGAATTGGGTACCGGGCCCCCCCTCGAGTTTTTTTTTTTTTTTTTTTTTTTTTTTTTTAAGGAGGAATGTTTCTATGGTCATCCTCATTTTGATCGTCTCATATCCCTTTACATCAAGCAAAAAAGTTCTTACATAAAATTACCTAAGCGGATAAATATCCGAAAAAGCAATACAAGTATAAACAAATTCAAGCTACCTTGGCATCTTCACGGCCTGAGTAGCAACCATGGCAGTAAAAGCATGGTTGCCTTGGCTTGATGATAGAGCTATGGTCCTATGGTANAATGATTGCCTCCGCTTCTTTACATAATCGCCACATCCAAGTAATCTCCAATCGCAAAGCCAAGTTCAGCCAAAACTTTGGCATCATCTAATCTTCCATTTCCATAANAAAGCGTCCTCCCCACCTCTTTGACCACGAAATGGCCATGCCTATCTGGATATACAATAGCAAAGGACAGTTTCGCATTTCTCCTTCTAGCTGCAGGAGCAACCTCTTTCACCAGANCAGTTAACTCGCGAANATTAGCATCTTTCCCTCGNGCCGAATTCCTGCNGCCCGGGGGATCCACTAGTTCTAGAGCGGCCGCCACCGCGGTGGNAGCTCCAGCTTTTGTTCCCTTTAGNGGGGGTTAAATTCGAGCTTGGGGNAATCA	672
Ctg450	GACCTCNCTATAGGGCGAATTGGGTACCGGGCCCCCCCTCGAGTTTTTTTTTTTTTTTTTTAAAAAATCAAAATATCCTCAGATTTGATCAAACATGGACCAGTAGTACAGTACTATATTCGGCTATTTCTTTTTCCGACTGGTTTTTGATTTTACATCATCGGGGATACAAGATGACCAATATAGAGGCAACAGTGTGAGAAGTGCCTGTATTAGTAGGGCAAGTGGAAACCCTGAAAAATCATTTCCTGTGACCCCAACATACGACGCAAGCACAACGCCAAGATATCCACTGACTATGAATGCAACCGCTATTGCAGACATTACAAATGCCATTAGAGATCCCTCGCATCCCCGTGGGCAGAGCTTGGCTATAAGAATGCTGAAGGGCAGAATCTTAATAAAGAAGAGAACCTCCGAAAGGCCAGAAAACATCACAACGTANAAATTGTCTGGCACCCCCATGTAATTTCGATAAATCCTATTCACAAACAACACATCAGAAACCATAAATACAGCCATTGTAACCTGAATGGCAGAAATCAGTTTTCTTGGTGTGACTGACTTCAAGTGACGATTATAGATGACACTCCATAGAAGCATTGCCACTTGGCCAAACACCTTTGAGACCTCGTGCCGAATTCCTGCAGCCCGGGGGATCCACTAGTTCTAGAGCGGCCNCCACCGCGGTGGANCTCCAGC	702
Ctg451	TCCNATAGGGCGAATTGGGTACCGGGCCCCCCCTCGAGTTTTTTTTTTTTTTTTTTTTTAATTACNACCAAGTTTGATCATTGAGCTAAGCAATTTCAATTTTACCCGAGTAAATTTACAATATAATGTCAGAGAGATACATACATCCATGAAGAAGCTTATATCCCTTTATGTGCATTAAAGGTTGAAAATCCTGATTCTATGCTATATCGATTTGCATCGCCTGGTACCTTCGTTCGTCTACTGTCTATTATGGACATGAATACGAACCATCTGAAGTGTCCAGAGCTGAGCTGAGTGAGTGCAGAGACTGAAGCCAAAACCACCTTCTTCCCTCTGTTCCCCAAACTCTGCTTCTGGATTTGTCCCAAAATGAATATCTGAGAGTGAAAGAACTTCGTCCTCTTCACCCCATGATCCTACATTTTCTAACAAACTTGTTTGAAGAATTTACATGCTTATTCCATAAGCCCCGTACCTCTGGAAAGCCAATCTCAAGCCACGGCTTTGCTGGGCCACTGAAATGAATAACGGAAGCAGCCTCCAATATGTCCCTGGGAACTTCTGGGGACCGGGAACCTAACCCGGCGACATGCCATAATGGGTCAATATGATGCACATGACCCTCAAATGCAATTAANGNAGGTGGAATCCTCGTGCCGAATTCCTGCAGCCCGGGGGATCCACTANTTCTANAGGGGCCCGCCACCGCGGTGGAGCTCCNGCTTTTGTTCCCTTTAGTGAGGGTTAANTTC	755
Ctg455	GATGTANCGACTCCTATAGGGCGAATTGGGTACCGGGCCCCCCCTCGAGTTTTTTTTTTTTTTTTTGAAGATCCAAATAATATACATAAAATAAATACACATGAGAGGATTACAAATGGACTACATCGGATGAACCAATCACTCTCTGCTGTAAACTAAAAGAATGTACGAACATACATCTTTTTACAACACAATCACCATCCGCGTCCCCCTTCTTATGTATGTACATCAACCCAGAGCTCACTGAACACCCCTCGTGCCGAATTCGATATCAAGCTTATCGATACCGTCGACCTCGAGTTTTTTTTTTTTTTTTTTTTAAAATGTCACTTCATTGATACCAAAAACTAAACACATAAGCAGAACATAATGACAATTGTGACAACTTCACAACATGAAGATGTATACTTTTGTACTACACAGCAAAAGGAAGAGAGATAGTTGAAGATGGATGAACGGCTCTTTGTCTTTCTCTCTCTCTCTCTCTCTCTCTCTCTCTCTCTCTCTCTCTCTCTCTCTCTCTCTCTCTCNCTNT	535
Ctg457	TGTATNCGACTCCTATAGGGCGAATTGGGTACCGGGCCCCCCCTCGAGTTTTTTTTTTTTTTTTTTAATCTGAATAAATGCTGCAACTGAATCAAGATGAAAACTAAAAATCTGTGAATATACAAGACAGCAACCATCTAACATTGGTAATTGTCGCATAAATTTGCATCCTGGCCTTCTAGATTTGTCAAATCCTCCGCCGTGCTAGTTGACCAAGCAGATGAATGTCAAAAATAAAAGAGCACAAGCAAACCCTGGCCAGACTAACACTGTCTAAAAATAAATTCAGGGTTTCCTTGATCCCTTAAGATTGTATTCGTGCTTGATAAGATTCACCCTAAGCAGCATTGACTTAACATCCCGATCAAACTCATCACCCGTCTGAAGCACCCGTTGGAAAGTTGCATTCCTTTGATCCGCATGTCGTGCATATAGAATTTTGTTGTGTGAGTCAATTCGAGCCTGAACTTGGCCTCGTGCCGAATTCGGCACGAGGCTCTCTCTCTCTCTCTCTCTCTCTCTCTCTCTCTCTCTCTCTCTCTCTCTCTCTNN	552
Ctg458	GAGGTTAATATATCCAAGAGAGTAAAGAAAGAGTACATAAACAAGGAGATTTACTTTCTTTCGCTGCTGCGGGAAGTGACGGTTTTGTGCTAAGCTTTCTGCAGCGGTGTTAAGAAATCTCTCTCTAAGTCCTCCATAACAAAAACAATGGCTCCGTTCTTTCTCCAACGCTAAGCTTCTCTCTGCTCTCGCCGCCGATGGATTCTCTAGCACAATCACCAGACGTGGATATGCGGCGGGTTCTCAAGGAGTTGCGTCGAGCGTGGTTAGAGGAGGAGGTGCTACTAATCCTACAAGTGTAAACGTGGTTAAGAATTCCGGGGAAGACAAGGTGAGCTCCGCTTCAAAGGTCTCGTGGGTCCCCAACCCGAAAACCGGGTTTTACGGACCCGAGAATGGCGCCGAAGAGATCGACGCGGCCGAGCTACGTGCGGCGCTCTTGAAGAAGCACTAAGGAAAGAAAAATTCTTGGTAGTTTTTTTCGGAAACAGCAAAAGGGGAAAATTGTACGAGGAATGGGCTGTCGGCGTGTTTGGGTTTGAATTCTTCGGAGTTCGGGCTTCGCCGGAATATATTTGTGATTGTTGTAATAGCTGGTTCCTCCGTCCTCTGCCTTAGGGACTATATAATATAAAGCATGTACCCTATTTATTAATTTTTGCAATAAAATGATTTTAATTCGTTGAATTTAAAAAAAAAAAAAAAAACTCGAGGGGGGGCCCGGTACCCAATTCGCCCTATAGTGAGTCG	750
Ctg459	TTTTTATTAGTTTGAAGACATAGNTGCGCNCTGTGGTAGCATTCATGTGAAAATTGCTTGTTNTTTTTTNAAAAAAAAAAAAAAAAAAAAAAAAAAATCTCGAGGAGAACGGAACATACAGACAAAGGGACACTGATCAAGGCACACGTCCCACTACGGTATGCGAGGCTGCTAACACCATTGAGGCAACTGTGCATATCATGATCTCAATTTTCTTCAATGACACAGAGAAATGTGTGTAATTATTCTGTTGTAGATATATATATATATATATATATGTATAATTTTTCTGTTGGGTGTAAGGTGCTTATTAGAAACTAGATACAGACCACAGATGTAACCAACTGCATTTCTTGTCAGATAAATTTCTGACATCTTAAACTCAGCCTTTCTCCAAAAAAAAAAAAAAAAAAACTCGAGGGGGGGCCCGGTACCCAATTCGCCCTATAGTGAGTCGNTC	460
Ctg460	GGTTGTATCGACTCACTATAGGGCGAATTGGGTACCGGGCCCCCCCTCGAGTTTTTTTTTTTTTTTTTTTTTANATTTTGTTGCCTCCTCCTTTGCCATTATTCAAAACGCAGTTACATAGAATACAATGACTTAATACATAATCTCCTTCCGTAAATCAATTTCATTTATTGTCTGTTACGTTACAACAACACGTATGACTATTACCCCACAAGACTTTTCACTTCTCATGCCTACTTCTTGCCTATAAACTCTCCCTACATGCGATCTTGCATATGCTCATTACTCAAGTACCACCAACGGGTTTCTTTCTACGCATACCCGCAGAGCTCTTGCTCCAGAGAACCTGACCATCAATAGCAGTGAGGTGCTGATCATCAAGGCGCTTCCAAGTTTTGATTGACTTGACTGCTCCCCAACCTCCCTTTTCGGATTTCTCTAAGCTCGCTACCACCACCCTTGATCTCCTATCCCATCCAGCCTTCCCATAAGCGTGATATCCAAAACCCCCAGCATAACAAAGGTTTATACCAGATAGCTCCCCACAGAAGTCATTGAGGTGATCATGGCCTATGAAAGCTGCCTTCACATCTCCTGCTGCGACCATGGTTGTGAAGAAGCCAGAGTTCACAGAAGCAGAGCTAATTCCTTCCTGCCTCACTCCTGTAAAGNTTGATGAGTCAAAACTAGCAAATTCTGGGNAATGGTATGTGAAANAATGNGAGCCCCTGGCGCAGGNGCTTTCTGGGCCTGGGGCTTGCTCGNGNATGCTTTCCGAAGCTTTGCAGAAGTTCGTTTCGAACCAAATATTGGCTGGGGAGGGNTTTGATCCCANCC	837
Ctg461	TTTCCGACATAATCNCGATACCTGGANTGGTAAATGTGGATTTTGCAGATGTAAAGGCAGTTATGAAAAACTCAGGAACTGCAATGCTNGGAGTAGGGGTTTCCTCCAGCAAAAACCGTGCAGAAGAAGCAGCTGAACAGGCGACTTTGGCTCCTCTGATTGGATCTTCAATTCAATCAGCTACNGGNGTAGTGTATAATATCACTGGAGGAAAGGACATAACCCTGCAGGAAGTCAACAGAGTGTCTCAGGTTGTGACAAGTTTGGCAGATCCTGCTGCTAACATAATATTTGGAGCTGTTGTGGATGACCGCTACAATGGAGAGATCCATGTGACTATTATTGCAACAGGCTTTTCACAGTCGTTTCAGAAGACACTGCTAACAGACCCCAAGGCAGCAAAGCTGTTGGACAAAGTAGCAGGGGGTCAAGAAAGCAGGGGAATTCCCCTTCCCCTGAAGTCCTCAACCTCGCCACCCAGCAGTTCATCAAAGCCATCTCCCAGAAAGCTTTTCTTTTAAATCAGTTTGTTGTTTTTTAGTCTCTTGTGCATTTTACCTTGTAATGATATTGAAGCTCCGATTTATGAAATGTCATTACTTTTTAAAAAAAAAAAAAAAAAAACTCGAGGGGGGGCCCGGTACCCAATTCGCCCTATAGTGAGTCGNTACA	672
Ctg462	TGANCGACTCACTATAGGGCGAATTGGGTACCGGGCCCCCCCTCGAGTTTTTTTTTTTTTTTTTTTTTTAAATGAACCAAGACTTGCAATTTGTTTTGAAGATCATGAAACAGGCCAAATATCTCAGTTTCAGTTACAGGCATTATTTAGAACCAGCATATCAAACACAGAAATCAAAAACAAATCTGAAACACACAATTACAATCAGAAACCGCTGGATGTACCTACGGTTCTCCACCGAGCTCCACTCGAAGATTGTCGTATGGGTACACTTTTGGAGCAAATGGGATCTTANACGCCTTGTCGTTCCACACGGCCAATCATGCATTGCCATATACGAAACGGATAATTTACACAACTGGTACGGATCCAACACAACAAAATGTGACACACTACAATTATGCAATTACATTTTTCTTCCTTTTTGTCCAGTTAAATGATTGCATGTTACATTTTACGCAACAAACCAAAGCTTGCACTCGATCAAAACCTCTATATACCCCCCTAATTATTGTTCTTCAGCAGTAAAATCAGGCTCCGCTGGCTTCTGAANTAGCATGGCTGGNAATCTCTCTGGCACCCTTGCCTTCCGNCGTGCCACTACGCCG	608
Ctg463	TGANCGACTCACTATAGGGCGAATTGGGTACCGGGCCCCCCCTCGAGTTTTTTTTTTTTTTTTTTAATCAAAATCCTCCATTCTCATCAAATTACAAATAAAGTCTGTATTTTGGCCAATAGTTATATATAAGATAAAACTTCCCAAAAAGAATTCGCACTGTTAGCAAAGCCAGCAGATGTTCCTCCCCAGAGCAGAGGAGAGAGCAGCTTCAGGTGCCACCATCCTTCAAAATAATAACAAGTCCCGCATCATTCACTGAGATCCTCAGCAGAAACATCCGTTTCATCATCATCGTCAGCTTCCTGAATTTTCGCAATCTCCACTTGTGCTCTCTCAAGAATCTGCTTCTTCTGAAATTCCAACTCCTTATGGAAATCTTTCCTCATCTTCTCCAATTCCCTCATCTGCTGCCTCTTACTACTCTCAATCTTCTCATAAATCTCCCCAAACTTGTGAATAGAATCCGCCAACAAATCTATACGAAGACCCTTCCTCCCCCCTATCCACTCCACGCATCCCCATTCGTGGCGGAAAGGCATCCNGATCATCATTCCCATCCNCA	565
Ctg464	GATGTATCGACTCCTATAGGGCGAATTGGGTACCGGGCCCCCCCTCGAGTTTTTTTTTTTTTTTTTTTAACTAGTGCCAWYWWWTTKTYTAMCAAAAATTTCTCAAACAAAACTTCTTCATGTCTCATATTCTTATCCAACAATTCACAAAAATCCAACACTACATGTAAATTGAAAAAGGAAACTAGTAAGATTACGACATAATATATAATCCGGAAACGACTTGAATTATGACTAGATTAATCAAAGAGAGAGAATCCCATGTCATCATCACTTTCCTCCTTTTCTTCCTTCTTCTCCTCGGCTGGGGGAGCCTCTGCAGCTGCCGCACCACCTCCAGGAGCTGCAGCAGCTCCGCCTCCAATAAAGGCACCACCACCACCGCCACCACCAACGATCACCTGGAAGACGGCTGATGTGGGAGTGACTGGAGAGTAGGAGGTCTGGACCCCACCGGAAGAGTCGGTAGAGAGAGCGGTGTGGACGAGCTTCCTCTGGAGCTCGAATGTGGAGGCAGCAGAGGCCTCAAGGTCTCCATTGTGCTGTTTCGCGCTCCACTCTCCTCCTGAGGTCCTCAACACGAAAGTGAACACTCCCATAGCGAATCGAAACCCTAACCCTAAGTTTCAGATGTCAGTGCTTTTGAGACTCGGGAGACACCCTCGTGCCGAATTCGGCACGAGGGTCTCGAGGNNC	696
Ctg465	TGANCGACTCACTATAGGGCGAATTGGGTACCGGGCCCCCCCTCGAGTTTTTTTTTTTTTTTTTTTTAAGAAACCAATTTCAGCCTGTCCAACTTTATTCATCTCCAGTTTTAAAGATGGGAAACCATTCTATGCTGAAAACTCTGCCCATTTAAGTAACCGAACATTTCACGTCCTCATCAAACAATTAGAAAGCAACATACAGATGACTGAACCAGAACAAAAACAATGGAAAACTCTGCTAGGTCTTGTATGAGGAAGCAGTAGCGAAGCAACATATCGGCAACTTTATAACAAACAAAATTCCGAACTCAATGGTATGAATCAATGACTTTATGCGTCTGCATCTAAGTTTTCCGCATTAGGAATCTTTGTCCTTGGGTGCATTTCTCGGAAGTCTGTTGAAAACACCCTCATCCACGATTTTATAATGCTTTGAAAATTGTCGGTGGATCTTTCCGTAACACCTGTCCACAGTCTCTTCATATTTGCTGTACAAGGCAGGAAGTGTTACCGATATGATTGAACTTATTTCTGAAAACAGCATAGTTGGCTCGAAGAAATAACAGTACAACCAAAATCAGCAAGACATCTGAACAAATGGGATAAGAATGATAATCCAGACCGCTCAAAGAGGAGCCAAGAAAATTGTAGCNACAACGATGGCNCCCAAGGAAA	678
Ctg466	GATGTATCGACTCnCTATAGGGCGAATTGGGTACCGGGCCCCCCCTCGAGTTTTTTTTTTTTTTTTTTTTTTTTTTTTTAAGCACGCAATCACGAACAAGCCATTATCCAGATATTAGGTACTACTAATGAAAAGATTCAAAATACTCACAAGCCTCACAATTGGAGATAAGTTAAGCTATATACATACAATAGAGTTGTCTTTCTTCAACCTTTTCATTTCATCTCCTTTTAACTAAACCATAATTACTTCCCAAAGCCGGCAGAGTTGTTTCTTTAGCTCCCTCCACAAATCCCATAATATTACTGTCTATCATACCTTCTATTCTTCCATGAGAACCAGATAACACATCACTCCTCCCATCATTACTATCTTCTTGCTTCCTGCTACACAACTCCATGCTTCCATCAACACCTACCAAATCCTTCAACTGATCCACATACTTGGACGAATCTGTTATCTCTGTTACCTTGAAACTACTATCGCTATGAAAATCACAATCAATCAAAGACACACATTCCTTAGGCGAAACTCGGGACCCTACATGGTTGGTTCTAAACATAAGAGAAAGATGAGAGATGCACAACAAAAACAACCGCCTCAGCAGCGACACAGCTGGGGTGGAGCTAGCAGTTGCGCTTTTGATGGCGAAGCAAAGAGTCTGTACTTGCTTCCCCAGATTGATTTGGCAGCGCCTCCATGTCGCGCTGAATCCGAGCCTGTTGCGGCCCTCCTGTATTGCGGATAATATAAGGCCGAATCACAATTCCAACAAGCAGCCCGAAAAGACATGACAATCCGAGACCCAAAAGCCAAATCGAANCTGCTCCAAGTGCCGACGGANAANACCTAGCACAGTCTTCCGGCTTGAGATTAATCAACCCTCGTGCCGANTCCTGCAGCCCGGGGGANCCACTA	918
Ctg467	CGACTCACTATAGGGCGAATTGGGTACCGGGCCCCCCCTCGAGTTTTTTTTTTTTTTTTTTAAACAACGGAACCAGGTTGACAATTGCCAATGCCTTCTCTTTATTAATACAATACAAGCATTGAACACGTGTAAACCACAAACAATCTGACCACGCGTGACTTATGTTCTGTAGTAATCTGTCATCAGTGAAAATTTGGACATGGCATGGAAAGTTCTGTAGTTCCATCTCAGTTTTGAAACTGCATCTAATTAAATACTCATCAAGACTTATCAATACCAAAAATAACTTCACCCGGTGACCATGATACTTACTCTCAAACATCGATGCTTCTTCTGTACATACATACTCCAGGTAGCCTGAGAAAGTGGCATGTCCTCTGATACGATTGACTACAAACTTTATACATTGAGTGCCAGAAAAACAACTATCATAGATTCGATATTCACATACAAATCTATTCATAAAGGTTTCAAAACAGCAACGATCAGTTCCCCTGTCAATCTAAGCCTTAGATTCATCTTCAGAACCCCAAAGCATGAGTGTCAATGTCAATCTCAGTATCAACCCCTCGTGNCGAATTCGATATCAAGCTTATCGATACCGNCGACCTCGAG	618
Ctg468	GCGGCTTTAAGGGCCCAGGTNCAAGCCCAGAGGTTGGAGATNTCATAGTGGGGCGTGTTTTGAGGTTGCTCCAAAGCGTTGGAGAGTGGAGATAAACTATAGGCCATGATGCAGTGTTGATGCTTTNTTCAATGAACTTACCTGACGGCATCCAGAGGCGACGAACTGCTCTGGATGAACTCAACATGCGCAGCATTTTTGAGGAGAATGATGTCATTTGTGCTGAAGTTCGTGGTTTTCAACATGATGGTTTACATCTCCAAGCAAGAAGTCAGAAGTATGGAAAGCTTGGAAGGGGTCAATTGCTGACAGTCCCTCCTTATCTGGTGAAAAGACGCAAGCAGCACTTCCATCATTTAGAAAACTATGGTATTGACCTGATAATTGGCTGTAATGGATTCATCTGGGTTGGGGAACATGTTCAAGTGACAGACGATATGGTAGTGGATCAAGTGAACAAGTCTGAACAAGATGATGCCAAACCTGATGAAAATTCCATTAGTCCCGAAGATCAAGGGAAAAACTACACTCGGCAAGAGACAAGAGAGAACATATGCAGGGCTGCAAATGCTATCCGCGTATTGTCTACTTTAGGCTTCAATATTACTGTAGAAGTAATCACGGAGACGGTTGATTTGAGCACTTCTATAAATGTTGCTATACATGAAATGCTGGGTTCAGAGTTCTATGTTTTGGTTGCAGAGAAGGAGTCTGTAAGGCGAAGCATGACAAAAAAAAAGTGATGACTGTGTGTCCACTTTTGAGTTCTGTTATAAGAGAGTTGTTCGTCCTTAAAAAAAAAAAAAAAAAAAAACTCGAGGGGGGGCCCGGTACCCAATTCGCCCTATAGTGAGTCGATCA	861
Ctg470	TGTATCGACTCCTATAGGGCGAATTGGGTACCGGGCCCCCCCTCGAGTTTTTTTTTTTTTTTTTTTAAATCAAGTATTCATATCTTATTTAACAATCTAAGATATTTACTTTATCTAAGGACATATTACCTCTGGATTTATTTTTGCAAGTTGAACGCATAAATTTGTTAGGAGCTGAAATACTAGCTAAATATGCAGCTCCAACTCTTCATACATAGAAAATCTTATTCACACAGGTAGCAAGGTATGGCCTCGTATATGTGAGGCACTTTAGCCAATCTTATGGCGGTTGACACATACATAACTACTTATACTGAACATTGTCTTGAAACATGCAATCTTTTTATGAAGCGCATTCATTTATAGGATACTCCCCATCGATGGTGTTGCTGGAAGCTCCATGACCACACTTGATGAAGATCGCGGTTGGCTGACAATGAAAGAAAATCTCCACATTACCAGTGAATTCGTACAGCCATTTACTAGAAACCTATTAAAATATTAATTAGCATGGGAGAGATAAAGGAAGGAATTACCCTTATCAAATTATGCGACACATATTTGTTCACAGAGAGGCTTCAGCCTTCATAGCTCCATGTGTCGGACCATTGTTAGATGCGTTTTCTGAGGTGTCCATCAAAGGACTTTTTTTAAACAGGTCCGAAGAATGGGGCTCACCCAATGGGCAATAAATTTGTAGATCCTTGACGAGGAAAACATTGTTTGGTCCTTCNAACTGTCTGGCAAGCATTCATTCGACATGTTCACTAAACCTGCTTTTGGGTTCCCATGTCCAACNTTAGAAGAAACANGG	814
Ctg471	CNTTGTACAGAAAGGTGAGAGACCAGNGAATTAGGATCGCTTTTGGGCGACGATTGGATCCGAAAACACACTGCGAAAGTCCGGCAGTACCATGTGAATTACCAGAGAAGCTCATGGAGTAAGGTGTTGGGAGTGTTGAAGCTTGAGAGTGGNTCATTGGCACCCAATGTTGCTGTCAAGTCCATGAAAGAGAAGCTCAAATTGTTCAACATATACTTCGATGAGATCTGTAAAACTCAATCCAATTGGGTCGTTTTCGATGATCAGCTCAGGGACGAATTGAGAATTGCCCTAGCGAAAATCTTGTTGCCGGCGTATCAGAACTTTATCGGAAGGTTTCAGAATGTGCCAGAAATCGGGAGGCATGACAAGTACATTAAGTATGCTAATGAGGACATCGAGGCTAAGATTAACGACTTGTTTCGGGGCAGTCGAGGATCCGCCGGCGCTGGCCGGAAGTGAAGAAGCTTAAGCTGCTAGTAATGGTTGTCTGTATGTACTCAAAAAAGGAAGTTTACAAGAAAATTTTTGTTTATGTATTATCGAATGGTCCGAAAGAACTTGTGACCNCCTTGTACTCTAGATGTTTGCTTGTGTGTAGTACAGTTTTTCCTTTTCCCCCTCCCCTCTTATTTGTGAATGCCATAGATTGGTGCTGTCATCAATCTCATAAGTTTTGGTTTTAAAAAAAAAAAAAAAAAAAACTCGAGGGGGGGCCCGGTACCCAATTCGCCCTATAGGAGTCG	746
Ctg472	NCGACTCCTATAGGGCGAATTGGGTACCGGGCCCCCCCTCGAGTTTTTTTTTTTTTTTTTTTAAACTGAAAAACTGATTGTGAATTAGCAATCTCGCTTCACACTTGATGATAATTTTCTTGTAATGTTAATAACTGTACAGAAGTACAAACATGAAGAAACTACAAACAGAGCCACTTTGTGGGATTAAATTGATTGAATTTTTTTTCTTCCTATTAAATAGTAACCCTGAAGTGAACAACAGGACTCGGAAACCGTCACATGATTATGCTCGTTGTGAGTTCAAGATGACTGCTAGAATAATGTTGTGGAAATCGTCTCCTGCTGCCTATTATGTCTGTTCCTTGTTGGATGCCGCTTTTAGTTTCTCCAATTGTTTCCTTATATATGCCTGTTTTAACTTCTCACGACGAGCCCCTGCTTGCTCTTCCCTGCGCTGTTTGAGCTCANATGCCTTCTCTCTCGCTACATTTGCTTCTTCGTGTACTTCCCTCACAAAACTCTTGTAAACATCATTGTCCATTGTTGCTGCTGCTCGCCCAAGCCCCAACGGTTTCATGCTAAACAGCANGGAAGCATCACTCTCACCATCTTGATTCTCCNAA	605
Ctg473	CGACTCCTATAGGGCGAATTGGGTACCGGGCCCCCCCTCGAGTTTTTTTTTTTTTTTTTTAAATAATGGGTGCCAGTATCATATTTACACGGCAAACTTGAGTAACATAATGAACAGACGATTGACTACATCTTTAAGACGTTTTGAAAATTACCCCAATAGGGGTCGAGCCCATGCACGCAGCTGTTCTGACTTCTGAGACAACACCCTCCCTGGTACAGTTGTACAGTTGTACAGTTGTACCTTGTCCCTTCTACCATTTTAGTTACATAATAATCATGGTAACCCACCAATTGAGTCAAAAGAATGATGGATTGGATTGAAATTTGGATGTAGTAGTAGCTCTCTTTGGCTGTTTAACTACTACTCCAGAAGCTTATTGCAGGTGCTAACGCCAACAGCTGCAGCGAGATGCCAGGCAGCATGAAGGAAGGGAGTCTGAGGGAACATGTCATCAGCAATAAAAAGCACACCTCCCACTAGTGATGACATCTTATGTACATTGNGGGCCGTCCTTAGCTCTGGATCTTTCAATGCTCTTTTCGCAAATGCTACCTCCATTATTCCAGTGTGAACGGCTGAAACCATCANAGGCTGGATCGGTAGAAATAATGCAGAAGCTGCCATCAGCAATTTTGGGTTTTCATTTCTGAGGGCTCTTGAGANACATACTGTTGN	678
Ctg474	CGACTCCTATAGGGCGAATTGGGTACCGGGCCCCCCCTCGAGTTTTTTTTTTTTTTTTTTTTTTTTTTTTTTTTTAATGAAACATGATATTTCATTGATGGTACAGAAAACACTAAACATTATTTGGATGGCTTTAGTGTCCTTCAAAAGAAAGAAATAATCNCAAGCAGAAAGGGTAGCTTATTATACGTGCGATATTTTTGAGCTTTTGGTGATTTTAANAACTCGTATGGCGGCNGGCATGAGCTCTAAGTCATATGCTTTCAACTTTGAGCAGTCTAAGGTTTTGAAACCGAGCTCCCAAGCCTTCTAAAACTCTTCTGAATACNCTGAAANANTTTTTTGGTTTGGGGAGGGGATACATGAAACCCAATGGCATCTAGGTACCATCCATTTCTTCCCTTTAATCCAACAATTTTGCCNCCCTCCNCTGANAAAGTAAAGGGNGNGCCTTCNTCAATTCCATATGGNCCAAATGTTCTTCTATTGCNCTGAAATTTGAGTGACCGGATTATCGGGCCNCC	524
Ctg475	TAGTGGATCCCCCCGGGNTGCANGAATTCGGCACGAGGTTTTTTTTTTTGAAGTAAAAAACNCTNTATTANTGCTCAAAATGAATNCATAACGTCAATTCCAGAAATTCTACTGATCACTCTCNCATTATAGTTCATGTCGAAGTTCAAGTCAAAACCAGACATGCCTTGCAAAATAAAATTAAAAATAATAATAATAATAACAGTTAAACAAAAGCTCCAAATCTTTCTCTTGGCATACTAATCCTCACTGAAGGTAGTCTTNTTCCCTGTTCCAGGAGCAGCTAGATTTGGCTTGTTCGATCCTCCACGTCCTCCTCTACCGAGGATTTCAGCTTNTTNTCGGAGAAGACTGCTGCTGCAATCTTTGTTGTTGGGATAAAGAATGAGACTNTGAAATCAGACCGAGACTTGCACTCNCCCTACTTTTTTATCGATGAGGAGGCTCTTCCAATAGGAGCAGCACTTCATACTGCAGCTGCAATNTCATACTTGGATGGCCATGATGATGTTAACACTCAGTAGGAACATGGTTCGCTCTACAATTCTAATTTCTAGAATTAAGAACGATAAAGATNTTATAAAATAAAATAAAAAATTAAGAAATGAATGATGCAAATCCCGTCTTACTAAAGCACAAATGCAGTACTCATATCACTTGGTGATTGTGCTAGNGTAGCCATACTTGGATAGCCATGGTGCTAAGACAGGGTAGGAGCATTGTTCTATTTTCCCTTAAAAAAAAAAAAAAAAAAAAAAAAAAAAAACTCGAGGGGGGGCCCGGTACCCAATTCGCCCTATAGGA	804
Ctg476	TCCTATAGGGCGAATTGGGTACCGGGCCCCCCCTCGAGTTTTTTTTTTTTTTTTTTTTTTAACAATTTATTGGGCCATTACATAAAGACAGTACCAAATTCAGTACACGTACACTATACAAACATAGAATTCAGATTGTTTTGAATTTCACTCGTCCTGAAAAATTGAGTTCAAGAGGATCAAATGATAGTTCAGCATAGAAACAAACATTATTTATTGTATGGTTACATAATAAGCCTATGTCCGCTACCTATATACCTAAATCAAATACAAGCACAATAGATGACACAATTTACATACAAGTTCCTGGATAGACCAAATCTGCTTGCCACACTAAAAGCTGAGTCAACAAGTCCCGCAGAAAAAAGATGCATTTCTTGCTCTGATCAAGACTGTGACAAGCTGCTGAAGATGCGCTTCAAACTTGGGTATGCCAAACGTAATCTCCCCATGCTCATAGGACATAGCTTGGGACAAAAACGGACATCAAGAGTCTCCAGCATGCTACATTTTGATATGGCAGCTTCCACTGCTGCTTCATCAATGTTACAAGACTGGANGAAAGAGACTAGNCAATTTAGGACAATCAAGCTTCAAAACTTCCAAAGNAACAACAATTGCTCAAGTTAAAGAAAAGCAGAGNTTGAAACAAGCAACATCGACATCCCTTTAAANTTTGCAGACAGGAGAAAGGTTTAATGACGACAAGNGGGAAA	716
Ctg477	CCCNATAGGGCGAATTGGGTACCGGGCCCCCCCTCGAGTTTTTTTTTTTTTTTTTTAATATAAACCCATTGCCTTATTGGTCCCATACTGGGTGGAACGATGACAAACGAAGAGAAACATTACAGACCATTTTTCCCCCAAAAAAAAAGAAAAAGAAAAAAGAAATTCGACTGAACTTTCACATGCTATAGATAAAATGCATTAAGCTGCGGCACTGTCAGGCAGTTGCTTCAAGAAAATATATATTTCCTGCAAGATGAAACGCAGTTTTCAAACGTTACAATGGAAGATCGGCCAAACATAATAGAGGAACAAGCATTTCACCAGATTCAGTGAGAAAACAGTCGAAATCCATCCACTAGTTAAATTATGTGTCAGGCAATGCGAATGCTGCAAAAGACAAGACAGCCTTCACAATATCATATCAATGACTACTGGTTAAAATTATGCGAAGAAATGAAACAATATGTATCACTGTGAATGCCTATAACCAACAAAGNTTCATTCATTTGCAATTCNAAACTACTTGTGATGCATATGTTTGCCNCATTATAAAAAACATACTGGGCCNTGTTA	576
Ctg478	TCCNATAGGGCGAATTGGGTACCGGGCCCCCCCTCGAGTTTTTTTTTTTTTTTTTTTAAGAAAACGATGGGTAATATAGCTAAAATGTTTCTCAAAAGCCAACCAGCTATATTCGAGTCAACACTGTTACAAATTCATGGTTCCAATAACTGTAGAAACACATTAAAGTTCAACTTAGCTCCTAGTTGGCTGTTTCATGTTCAGAACCCATGCCTGTATTCAACTACCATGATCCTTCAGCACCCAATGTTGGATTTTCAAAAGCAGAGAAACCCCAGAAAGTCTTCAAAGAGTAGGGCTGAGAGATGGTTACACCTTCTTCAGTGATTTTGGAAATCTGAAGCTTGTTGACAGCAGACCGATCCCTCGTGCCGAATTCGGCACGAGGTGCTTTCTCTCCTCTCCAACAGCTCTTTCTCAAACGTACGAATTTCTGGGAGGATAGGAGATGCTATTTGTATGGTGAATGAGGTTTATGGGATTCTGTGAGGCCTTTCCTACTTTGTTCGATTGCTTTGTGACTCATTTGTCTCCCTTTAGTTTCAAGGATGTACTTGTTGTTGCTTGCTAGTTTGCAAATTTAATTATTAGATCTTTTTGTGTCCAATAATTTTCTCATCAGAATTGCTAGACATGTTTATTAATTTGTATGGCTAGACAACCCTAAATCATTTGGTATGAAAAGGTACTTTCTTTTCTACCNTN	705
Ctg479	TCCNATAGGGCGAATTGGGTACCGGGCCCCCCCTCGAGTTTTTTTTTTTTTTTTTTTAAAAAAACCTATCAGGATTTATTTCCTCTTTGGAAGACAACACAAATACAATTAAGAAAGGGAAACTCATACAACTAGTTGTGTGTATTTAAAAAGCTTCAGCAAGCAATATACTGACAACCTACCAATGTGTTGGTACAACATATTATTGAACCTGTTCCTATCCTCCATGATGCCAACCTTTAAAATTTCTCATGTCACTAAAAATGGGGGAAGACAAATTCCATCGGAGGAAAATCAATAGAAGTTTGAAAATGAAACTGAAAAAAGGAAAAAAAAAAAAACATTACTCAAGATTTCATTCCAAGAAAACATTCACTTGAATCTTGAGTAAAATCCAAAATTCTTCCCCATTCTCCCCCACCCCAAAAGGGATTTAACAATCCAAAAAGAAAGGGGGGGGGGGGGGGNNT	470
Ctg480	TCCNATAGGGCGAATTGGGTACCGGGCCCCCCCTCGAGTTTTTTTTTTTTTTTTTTTTTAAATTCAAATATTCTGTTTATATTTTATATGTTGATATTATCATTAGAATCATAATTGACCATATGCTGTTTATATTTTATATTAAGTAAACTCTAGAGTGAGGCCATAAGCACGGTATCAAGACAACGTATGGTAGATGATCCTCTCTCTAATTAAAATAAGAAATCATTGTTTCACTTCCATTTTTCATGCTTTTCACTCATTGTAGATTCCATGAATGCATACGAAACCAACTCTTACTTAAGAGCAGGCTGCTCTGTTCCAAGAGCAAAAGAACCAAGTCTGCCTAATGCTCATTTAACTCCACGCCTACCATCTCCAATAAAATATTACAGTGCCTGAAAGCAGCAGAGCTCAAACCAAACATCTTCAACCTTTAAGGAGCATACCTATTTTATCTCTGAGAGTCACAATATTGGGAAAATTCACATTGGCAAGGGCTTGCTCTGACCTTACGAAATGTGAAAGATACTCTTCTTGAGGCTCTTCTGATCACACTGNCTTTCACCATGTCAATCTTATGATGTGGAATGTAATGATTCCNAGCATAGCGTGCCTCTCCAGATAACAGTAGCAAAGATCGAGGAGGAAGATAGATGGCCCTCCTTAAGAAATTTGAATTGTTTTCAGAACTTTCTATTTCAATATCAGAACTTGAGGAAGCTCTAGGAGTCAACCCCTCGTCAAGAAATCTTCTGAACTCCCTNAATGCAAGGCCCTGCTAACNAAAGG	792
Ctg481	CNATAGGGCGAATTGGGTACCGGGCCCCCCCTCGAGTTTTTTTTTTTTTTTTTTAATGAAGGACAACTATATTCTGAATAATAGTAATAACTTTAAAAACAAAGGCAATTCGAAGCTCAACTCAAATTCAATTTTCACCTCAAGTAAAGTACTTCTGAATAATAGCAATAAGTCTAAAAACAAAGGCAATGCGAAGCTCAACTCAATTCAATTTTCACCTCAAGATTTCCAGAAAGTGATTGCAGACTAACAAAACTTGAACCTTCCCGCGACCAAACAGCTTGTAATTGAGAAGAGTCTTGATTGGTTTATAAACGAGTAGAAACATTCAGGCTTCATTGAGGAAATTGCTTCCAGCAGCCATACTCCTACAAACCATCTATAATGGGAATACAATCCATTGCTAGAGGCAATATCAGCCAAAAGCAAGTATAATTACATATTATTACAAAGGATCTATAAATTTTGAGATCCCAGAATATACCACAATTTAAAGTGCATACCCATAAAATTATAAATAGGAAAACTCAACCACCACACAATCTCATTTCAGCTCAAACAAGAATTGTAGTAAAATAAAGACNAGAATTGGAGCAGATGTATTGGCATTTGGTTTTATAAGTATGGATTGCGAAATATTGCATGATGAANTGAATAAGTGAATGGTGGGGGATGTGAGGATTTGGGCGCGCATAGGACCTTGGTTTTATAGCNCATGGANAGNCNTATAAAAATGGATTACTGGTAAACAAAAATGAAACNTTCCCCCCCAATANTTATG	781
Ctg482	ATGTANMSRMYYCACTATAGGGCGAATTGGGTACCGKKTCCCCCCCTCGAGTTTTTTTTTTTTTTTTTTTTTTTTAATAAAGAAAGGCCTTGTGACTGTTACATAACCTCAAATTCATATTTAAAGAATATGTATGGTAGCATAGATTTTGTAGTTACATGTCACAACTATCAGTATCCCCTGTTTTCCATTTTCGATCATGAACATGAAAAACTGTTCTCCTGAATATGTCAATCCACTTCAATCTAATTAACAAAGCAACAGCGCCCTTTGATTGAATAAATCAGTGATACAAATTCATCCATCAATTCGAATGAATAATCAATTTCTTTGCCACCAACCTAATGCCTGCACTCTGCTGATAGTCATATGGATCCAAGGAGAAGAAAGCATCCATAAATCTCCCCTGTTTGAACAAGGTACTAAGTTCTGAAGCATCAAACTTAGTGAAGACTAGCCTCTCCTCAGTGCCAGAAGGCTCTTTTTTATATATCTCTGTGGCATAGATCGCAACATCCCCCCATACTGCTGTCTGTATATGCAATCTCACTGTARGGTAGTTGTARAAGCCCTCTTTCCGGATCACAACARGTCTCCATTCGGAGTTGCTTCCAGAATCCACAGAMAACTTCTGTGCAATGCCATCACAAGCATCAAGAACTTCACATAAATTTGGKGATGCATCGGGCAACAATATTCAAATCTTGGGCGNNCCAGGCAGGATCAAAAAAC	732
Ctg483	CCCCCCNCGAGTTTTTTTTTTTTTTTTTTTTTAAAAATCAGAAATCTGCACACATTTATTTGAGCATCGTGCTCTGTTATAGTGTATATATAATATGTTGTACAGAGAAGCCAAGAAAAGCAAATACGCATTTATCCATCGATGCTAACGTCAAAAATATGTTGAAGTGGAGCCAGAGCATAGCTCATACAGCAACTCAACTGCAATTACTGAAGCGGAAACCTACTCTACCTAATTATAGTAAAAGGACTTTTGACGACCTGCTTTTGCTCAAGTTCCTCGCTGGCCTCGAGAGGCTTGCACCATCCATGCTCTCCAGAACCTCGACTCTTCTATGTCTGATGCTGTGTTTTCCAGCACCTGTTTCAAAAGGATTTTCATGTACAAACTTCAGGAGCCATGTCGTGCAGCAGATTGGTCAACCACGATCAAACACCAGCGGCAGCCTTAACATCANAATCTGTCTTCCCCTGAGATGGAGGGTTTTTCCGAATCTTCCGAGTGGGAGTCCTCATTGTGACGAACTCTCCTCGTGCCGAATTCCTGCAGCCCGGGGGATCCACTAGTTCTAGAGCGGCCGCCACCGCGGTGGAGCTCCAGCTTTTGNTCCCTTTANTGAGGGTTAATTTCGAGCTTGG	638
Ctg484	GTATCGACTCACTATAGGGCGAATTGGGTACCGGGCCCCCCCTCGAGNTTTTTTTTTTTTTTTTTTTTTTTTTTTTTAACACAAACATAACAGATGTATTAATAATAACAGATGTTACATGGAACATGACCAATTCCCCATCTGGAAATACAAAACCACATAAAGAGCCAACTGCCAATCCAAGTTTGACTTATATTAGTGCCAATTAACCGCGAACAGGTAAAGGTAAAATATAACATCCAAATAGAGTTGATCCTGGAACCTCTATATCTTATCAATATCTTCATCCTCAAACTCAATATAGTCATCAGCACCGCCTTCTTCCTCGTCTTCAAGACCCCCGGCAATACCCTCATTAAGACGTGTGTTCTCTGGAAGCTCTCCATATGCCTTCAGAAGCCTAGCCTCATCAGGCATGTACTTGAGGATCACATCAGCTTTGTCGTCCTGATAATCACGAAGACCAACAAGAATGATATCACCGGCTGCAATCCAAACCTTCTTGTGCATCTTACCACGGATGTGNCAAAGTCGCTTCGTCCCATCAATGCACATGGCTTCACAGCGACCGTTACCCAGCATACGAAGCACTTGGGGCANACTCCTGGTCCATCTTTCCTTTAAAANACAAGTTCCACGCTTTTTTCATCNATCGGGCTTC	661
Ctg486	GAATGTATACGACTCACTATAGGGCGAAATTGGGTACCGGNCCCCCCCTCGAGTTTTTTTTTTTTTTTTTTTAATGGAAAGGTTGTGGCATTTACCTTTGTTATACACAGTGGCAACTCGAACCGGCAACCAACCCTGGTTTTGTAACAAAATTAGATGGTAATAACCATGCATAACTTAGACTACAAGATGTTCTGGCCAAAAAGAGAAATGACCAAGATATGGGTTTCTCTAGCTTATGCTGTCCTAATCACCATATATCTTTGGAGCCCTCTGATGGTCTAACACATAATTCCGCAGAAACCTTGGCCTTCAACTGCTTAGGTGAGGTTCCCTTGAGCAGAATTAACAGAACACTTCTGCAGTGAGAGAAGTTGAACCTGATATGTGAAAATCTAATGATTTCCCTTCTTTACAATCAACCTATCAATCATAATGAAGATGGTGTTTCCTCCTACTGCACCTATTGACATACCAACTGGCATGTTTCTGGAGGCCCATGCCTATCAACACCTTGAGGCTTGTCAGCATAACATAGGTCATGGCAAACAGGACAAGAATCCAAAAGAGTTTCCACGGAAGGGGGCTGTAGGGAAGGCGAGCAGCATATACTGGAGTAAGCACTCGGATGACCACACAAGCTGGTGCCAGAAGGAATGAAAGTGAGATTTTTCTTTGAAGCCTCTGTTTGTATATTTNAAAGTCTAAAGGATAAGAAAAACAGANGGGTCAGCTTTTTAGAAACACAATATTCCNGAAAGGGGAAATAGTATTCAGTGNTTATAA	786
Ctg487	CTGCTGCTTAATCCATAAGCTTCTCAAACCATCCTCTTTCTCTGCTTTTCTGTCTTTTGAACTTTCACACGCCACAACTGTGTCATCTTGTCCGATCAGAATAACCCAAGTGGTGCAGGAGAGAGAGAGAGAGAGAGAAACATCAGAATGGGAAAGGATAGGAAGATTGGCGTTGCCATGGACTTCTCAAAGAGCAGCAAGAACGCGCTGGAATGGGCTGTGGACAATTTGCTTGACAAGGGTGACACCCTTTACATCATCCACATCAACCCCAACTCGCTCGACGAGTCTCGTACCCAACTCTGGGCCCAATCTGGTTCTCCTCTGATTCCATTGACAGAGTTCAGAGAGCCCGAGATCATGAAGAAGTATGATGTGCGAACTGATATTGAAGTTCTTGATACACTTGACACTGCTTCCAGGCAGAAAGAGGTGAACATTGTGACAAAACTGTACTGGGGAGATGCAAGGGAGAAGCTTCTTCAAGCGATTGAAGATCTGAAGCTGGACTCTTTGGTCATGGGAAGCAGAGGCCTTGGTACCATCAAAAGGATCCTGCTGGGGAGTGTGAGCAACTATGTGCTGACAAATGCTCCAATCCCTGTGACCATTGTCAAGGACCCAAGCTTGCAACACCATTGAATCATGGACAGTTGGAAACTTTGGATTTGGTTTTTCAATAATGTTTCATCACCTTGGACATGGGCATTGCTTGATGATTTTTATGTTTTACTTGATCGTGGTTTACTAGAACATTTCAAGTTATGATGTCGAACGGATGGAAATGTACTCTGTTTTGAATAGCAATGAATTTGGTTGGGCTCCATTGGTTCCGGCTGTGTGTGTATTAAAAAAAAAAAAAAAAAAAACTCGAG	875
Ctg488	GGATGTATCGACTCACTATAGGGCGAATTGGGTACCGTCCCCCCCCCTCGAGTTNTTTTTTTTTTTTTTCCCTTTTTTTTTTTTTTTAAAAAACAATCTGTTATAAGAGTGGGGAAAAAAGGACAATTATTTCCCAAACTCTAATTGTTCACCAGAAATTCAACTTGAATCACTACTACTCACCATCTAACTGACCCAAGAAACTAAAAAATAAAAATAAAAATAAAAACTAAACACGCACACCAGCTAGATAGAAAACCAGGATAGAAAACTATAACATAGACTGAAAAACAAAAACAAAAAAGAGAACCAAGGAAGAAACAAAATCTCTAGACCTAAGGNGCTTTGACTAACTCACAAAATGCCTAAAGTGCAGACAAGGAATGTATATGCAGTCCTTAACCCATTCCTCATATCCATCATGGGCAACCATTGAGGGAAAGATTTTTGGTGAGTGAAATGAGAGATGCTCGATCGGAAGCCATCCTTATTCCAGCTGATTCATCATCAACGTTTCTCCCTCCTGAATTTATATGTTTAGTAATATCATTATTGTCATAAGTTTCCATCTTCAAAGNTGCAGGCTTACTGCTCCTCTTGGCTTTCAGAGACTTTTCTCGATCCTCATAGAAAAANAAAATCATCTAANAATGATGTTTTAGCTGTGTAGCTTTTAAATATGTTCAGCANTTCCAAACCTTGCTTCAGTCCAATCTCTTGAGTGNCCCGGGTAAAANTTA	740
Ctg489	TCGAGCGGCCGCCCGGGCAGGTATAGCTTGCTTGCAAACCTCACTTAAAATTCCACTAATATTATTCTTGTGTGTGAGTATTCTTTGGAACCAAGAAAATGGGCTCCTCATCAGCAACTTCGAACCGGTTGTTACTCTCCAAGATTGCAACCAGCGAGGGCCATGGTGAGAACCCACCCTACTTCGATGGGTGGAAGGCGTACGATAGAAACCCATTCCACCCAACGAAAAACCCCGAGGGGGTTATTCAGATGGGTCTTGGCRGARAACCAGCTTTCCTTCGACTTGATCGAAGACTGGATTAAGAAAAAACCCCAAAGCCTCCATCTGCACTCCCGAGGGAGTTGAGGAGYTCAAGAACGTGGCCATCTTTCAAGACTATCATGGCTTTCCCGAGTTCAGAAAGGCTGTGGCTATGTTCATGTCGAAAGCGAGAGGTGGTAGAGTCACATTTGATCCGAACCGGGTTGTGATGARCGGTGGAGCCACCGGAGCGAACGAGCTGGTCATGTTCTGTCTGGCCGACCCCGGCGACGCCTTCCTCGTCCCCTCTCCTTACTATCCAGCATTTTACTCGAGACTTGGGATGGAGAACTGGTGTCCAAATCGTCCCGGTTGATTGCGATAGCTCCAACAATTTCCAAATAACCAAGGAAGCACTTGCAGCCGCCTATGAAAAAGCCCAAAAGAACAACATCARCGTGAAGGGCTTGATCATAACAAACCCATCAAACCCATTGGGCACCACCTTGGACAGAGACACACTCGAAAGCCTTGTGGAATTCATCAACCAAAAGAACATCCACTTGGTGTGTGACGAAATCTATGCAGCTACAGTGTTCAGCTCCCCGACTTTCACATGCATCTCCGAGGTCATACAAAACATGAATTGCAACCCCAATTTAATCCACATTGTCTATAGTTTGTCCAAGGACATGGGGCTCCCGGGCTTGAGGGTCGGCATAGTTTACTCATACAATGATGATGTGGTGAACATCGGCCGCAAGATGTCAAGTTTCGGGCTGGTTTCGTCCCAAACTCAACACRTGCTCGCGTCGATGCTCTTGGATGAAGAGTTTGTGGCAAGGTTCCTGGAGACAAGCTCCAAGAGGCTCGCGAAGCGGCATGGGGTTTTCACAAAGGGGCTAGAGGAAGTGGGAATCAACTGCTTGARGAGCAATGCCGGCCTTTTTTGCTGGATGGACTTAAGGAGGCTGTTGAAAGATCAAACATTTGATGGTGAGATGGTGCTTTGGCGTGTGATTGTGAATGAAGTGGGGCTCAATGTCTCCCCAGGGTCTTCTTTTAAGTGCGTGGAGCCTGGTTGGTTTAGGGTTTGTTTTGCAAACATGGATGACGAGACTGTGGAAGTTGCACTCAAAAGGATCAGAACATTTGTACGCCAAGGGAAGAAAGCTCAAGATCAAGCAGTACAAGTTAAAAGCCCTAAGCGTTGGAAAAGCAATCTGAGGCTTAGCTTTTCATCATCATCAACCAGAAGATTTGATCAAGACAGTGTTAATGTTTTGTCACCACACATGATGTCTCCTCACTCTCCTCTCGTTCGAGCCAAGACTTAAAAAGTATAAGGGTGGTCAGTTTAAATGAGAGAATACGTATTCTTAAAAGTTTATTTAGAAAGGTCAAAACATTTTATTTTTTTAAAAGCAATTACTTTGGAAAGTATCAAATTATGATAATTATAATTGTTGTACTTTTAWAAWAAAWWAWARWAWWWWAAWAAAAAAA	1749
Ctg490	GTTGGTGTTTATTTGGTTAATAGCAACTTAATCTTAAATTTCAGTTGTGATTTTTTATCTCATTCTAAAAATGTCGTCGTGCTGTGGAGGCAAATGTGGTTGCGGGGCTGGCTGCAAGTGCGGCAGCGGCTGTGGAGGGTGCGGGATGTACCCTGATATTTCCATGGAACAGAGCACCACAACTGAGACCCTTATAATGGGGGTTGCACCTCAAACCTCTCATTTTGAGGCTTCTGAGATGGGTGTTGTTGCTGAGAATGGATGCAAGTGTGGAGACAACTGCACCTGCAACCCCTGCAAGTGTGGAAAGTGAAAGAAAAATGACAGCTTTTGAAGAAGAGGATGATGGACTTCTAATATAGTAGCAAGTAATCTATGCGTGTGTGGTTTTTATGATCCAAAATACCAAGTTTGTGTGTTTTARGAACCGAGTTAGGAACTAAGTTTTAGAATAAAGTGGTCATGGCCCGGCTCTTTGCAGATCCTTCTAGGCTAGGATCTGATAAGGGTGATCCTAGGCATGCCTGCTTGTGTCTGTTTTCATTGCACAAAAGTAGTATCTATATATGTATGTGGGTTTGTGAGGTGTTTGTTGATTGGTGGATCATATTTTATGTAATTGTGAGAGGGGATAAAGAGTTTTTAATGTTATGAATGAAAACTAGCTCCTTTATTTTACTTTAAAAAAAAAAAAAAAAAAAAAAAAA	707
Ctg491	GTTTCTTGATGGGTTTGCAGATGCTCCATCGTTCGAGGTTCCTACTACCAATGATTTTGATGGCTTTCAGAAAGAAGCTATTCAAATGGTGAAGCCTGCGAAGGGGACAACCACACTTGCGTTTATCTTCAAGGATGGCGTCATGGTTGCCGSWGATTCYCGAGCTAGCATGGGAGGATATATATCCTCACAATCTGTGRAGAAAATTATTGAAATCAATCCTTACATGCTTGGTACAATGGCTGGAGGAGCCGCTGACTGCCAGTTTTGGCATAGAAATCTGGGGATTAAGTGCCGGTTGCATGAATTGGCAAACAAGCGCAGAATTTCAGTTACAGGGGCATCAAAGCTGTTGGCAAACATTCTGTACTCTTACCGTGGCATGGGTCTCTCTGTTGGGACCATGATAGCTGGATGGGATGAAACGGGTCCTGGACTTTATTATGTGGACAGTGAGGGAGGAAGATTGAAAGGCATGCGGTTTTCAGTTGGATCTGGTTCACCATATGCTTATGGTGTTCTCGATGATGGGTACCGGTACGATATGTCTGTTGAAGAAGCTGCTGAGTTGGCTAGAAGGGCTATATATCATGCAACATTCCGTGATGGAGCCAGTGGTGGAGTTGCAAGCGTTTATCACGTGGGACCAAATGGATGGAAGAAGCTTTCTGGCGACGATGTTGGGGAGCTTCACTATCACTATTATCCTGTAGTCGAAGGTGCAGTTGAACAGGAAATGGTTGAAGTAGCTGCGGCCTAAGAATCTTGCGCAACCTGGACCGGGTTTGAAGTGTTGTTCCCCCCCTTCATGTATCTGATGGCAGATGGAAATGCAAGACTAGAGGATTTCATGACCTATTTCGGTTGATATGTTGTTAGAATCGGGATTTTAAGTTTGATGTCATAGAACTTTCTGAAAATCATCATCATCTTTCCATTGCGGATTTCATTTAAAAAAAAAAAAAAAAA	969
Ctg493	CTTTCTGGCTAAGAAACCTTCAACCCTCAAGTTGTGGATATCAAGGGTTTGATCTCTCATGCAACAACCAAACCATTCTCACTCTCCCATCTTCCGGGGACTTCTTCGTCAAGACCATCAGCTACAAGGACCAAATCGTATGGCTCAGCGACCCCGATAACTGCCTCCCTAAGCGGTTCCTTGACGATGACGTCAGTCTTCAAGGTACACCCTTCTTATTTGCTCAGGACCTTGAGACATACACTTTCCTCAACTGCTCAGCATCCCAAGCAACAGAGTCTTCAGCCATCCCTTGCCTCAGTAGTGACTCATACGACGTCATTATCGTAGCATCGGGTTGGTCAACGTCGTTGTCAACGGCTAATCATGCATCGTCATCATCTCTCTGCTCTGTGATTTCGACAGCTCTGGTTCCACCAAGTTTGGTTGAGGGATATCTTAGCTCTAGTCTCCAGTTGGCTTGGAGTGTGCCTGATTGTAGTTCTTGTGAAGCAAACGGTATAATTTGTGAGTTGGACAATGCTACAAGTTCACAAACTATATGTCCTCGTTCAAAATCARGTCCGTCAGGTCTTTCAAGCGCTGCAAAGAACGGCATAATGATAGGTGTGGGAATTCCAGCGCTATTTTGCGTCATTGGGCTTTCTTTTTATTTTCACAACAGAATGAGGGCTCYTGATCAGCTCCGCCAACCCGTATYTGYTGATGTACCCAATGGGCAACCTCCGGTGCTCGCAATATCGGGTYTAGATGGTCCGACCATCCAGTCATATCCCACAAYTGAGCTTGGTGAAACTTGGGAACTGCCATATCCCAATGACAACACTTGCCCAATATGTTTGGCTGAGTACCAGGCCAAGGAAACATTGAGGGCTATGCCAGAATGCAACCATTATTTTCATGCTAGTTGTATAGACGAATGGCTCAAAATGAATGCGACGTGCCCACTTTGTCGAAATCCACCCAGAGGCCAGCAAAATAATAAGTCCTGTGATTGAGACATGATTGTTCTGTATTTCTAAAAACCTTCAATTAGACATGATTGTTCTGTATTTCTTTTTCCTTTGTTAAGTAATCACCAACTTAAATATTTTTTTTATTACATCATCCCCTTAATATTATTGAATAAAGTTTTTTTTTTTTTTTTTAAAAAAAAA	1157
Ctg494	GCAGAAAAAGAAAAAGCACAGAACCCAAAAGAGAAAAAGATTCTGATCGACCCTTTTATCTTTCTCACTCTCACACTGCACGACACCAAAAAAGAGTGCACGACGCACGACGCACACGACAGTTCGTCATGACGGCCTCCGTCCAGAACCGCCAATTCACCCGTCTCGACGCCCCCATAAACGGCGTCGTCCGCTCCTTCAACTTCTCGGATCTCACTCGCCCGAAAACCACGGCAAACTTCGTCGAAATCGATGACGCTTCTTACTTTTCTTCTTCCGACGACGATGACGAAAATGACAACCCCGGCGGCGAGTACGGGGATTTAATCCGCAAGGGCAACAGCGAACTAGAGCCGTCGATCTTGGACCCCAGAGATGAGGCCACGTCGGACAGCTGGGTGCACCGAAACCCATCCATGGTCCGCCTCACCGGAAAACACCCCTTCAACTGCGAAGCCCCGTTGGCCCGCCTCATGCACCACGGCTTCATCACACCGGTGCCGCTCCACTACGTCCGCAACCATGGCGTGGTCCCCAAGGGCACGTGGCAGGACTGGACCGTGGAGGTCACCGGCCTGGTCCGCCGCCCAGCCCGGTTCACCATGGAGCAGCTCGTCCGCGAGTTCAAGTCACGTGAGTTCCCCGTGACCCTGGTCTGCGCGGGAAACCGCCGGAAGGAGCAGAACATGGTGAAGCAGACCATCGGCTTCAACTGGGGCCCCGCCGGAGTCTCCAACTCTGTGTGGCGCGGCGTGCCGCTTTGCGACGTGCTCAAGCGGTGCGGGATCTACGGGCGCAAGAGCGGGGCCCTCAACGTGTGCTTCGAGGGAGCCGAGGACCTGCCAGGTGGCGGCGGCAGCAAGTACGGCACGAGCGTGAAGAAAGAGGTGGCGATGGACCCGTCGAGGGATATAATTGTGGCGTACATGCAGAACGGCGAGCAGCTGATGCCGGATCACGGGTTTCCGGTTCGGGTCATCATACCCGGGTTCATCGGCGGCCGGATGGTGAAGTGGCTGAAACGCATCGTCGTAACGACGCGGGAATCGGATAATTATTATCATTATAAGGACAACAGAGTGCTGCCGTCGCATGTCAATGCGGAGCTTGCTAACGCTGAAGCGTGGTGGTACAAGCCGGAGTATATAATTAACGAGCTGAATATAAACTCGGTCATAACGACGCCGTGTCATGAGGAGATTCTGCCTATAAACTCGTGGACCAGTCAGAGGCCGTATACCATGAAAGGCTACGCGTACTCAGGGGGCGGGAAGAAAGTGACACGAGTAGAGGTGACAATGGACGGAGGGGACACGTGGCAGGTGTGCACACTAGACCACCAGGAAAAACCAAACAAGTATGGAAAGTACTGGTGCTGGTGCTTTTGGTCACTGGAGGTGGAGGTCCTCAGCCTGCTTGTAGCTAAAGAGATTGCAGTGAGGGCTTGGGACGAGACCCAAAACACCCAGCCTGAGAAACTCATTTGGAATGTCATGGGAATGATGAACAATTGTTGGTTTCGAGTTAGAAGCAATGTGTGTAAGCGACACAAAGGAGAGATTGGGATCGTGTTCGAGCACCCAACTCAACCTGGAAACCAATCGGGCGGTTGGATGGCCAAAGAAAAACACTTGGATTCTGAATCCAACACAACCCTCAAGAAGAGTGTCTCCACACCTTTCATGAACACCACTTCCTCCAAAACCTACTCACTGTCCGAAGTCGAGAAGCATAACTCTCCTCAGTCCGCCTGGATCATCATTCAAGGCCACATCTATGACTGCACTCGCTTCCTCAATGACCATCCTGGTGGCGCTGACAGCATCCTCATCAACGCCGGCACAGATTGCACCGAAGAGTTTGATGCCATCCACTCGGACAAGGCCAAGAAAATGCTTGAGGACTATAGAATAGGCGAGTTGGTAACCACAACTTACGCTTCTGACTCCACATCCAATTCCCCTAACATATCTGTGCATGGGCCACATAGAACATCATCAGAAGATATTTCATTTCTCGTAACCCCATTAGCCCCGATCAAAGAAATCACGCCGGTTAAAAGCGTCGCGCTTACTCCACGCGAGAAGATCCCATGCAAGCTCGTGGCCAAGACATCCATTTCTCATGACGTGAGGCTCTTTAGGTTTGCGTTGCCTTCAGAAGACCAAGTTCTGGGATTGCCGGTAGGCAAGCACATTTTTGTGTGTGCCACAATTGAGGGCAAGCTTTGCATGCGGGCTTACACACCAAGTAGCTCAATTGATGAAGTTGGCTACTTTGATTTGGTGGTCAAGATTTACTTCAAAAATGTTCACCCTAAATTCCCCGATGGGGGGCTCATGTCACAGCACTTGGACTCTCTGCCAATAGGTGCAGCCATAGACATAAAGGGTCCATTGGGGCACATAGAGTACACTGGCCCGTGGTCMCTTTTTGGTCAACGGCAAGCCCAAGTTTGCAAAGAAGCTTGCCATGCTGGCAGGTGGGACCGGGATCACGCCCATTTACCAAGTGGCTCAAGCCATATTGAAGGACCCAGAAGACGAGACTGAAATGTATGTGGTCTATGCGAACCGTACAGWAGACGACATTTTGCTGAGGGARGAGCTTGATGCTTGGGCTAAGAAGTATGAGAGGTTCAAGGTTTGGTATGTGGTGGAGAATGGCAGGGAAGGGTGGGAATACAGCGTGGGCTTCATCACCGATACTATAATGAGGGAGCACCTTCCAGATGGATCGGACGGTTCTCTTGCATTGGCATGTGGGCCCCCACCGATGATCAAGTTTGCTGTGCAGCCCAATTTGTTGAAGATGAACTATGATACCACAGATTCGTTGCTGGTGTTTTGAAGGGTATTTGTAGTGGTTGAACTTTATATGTGTACATATTYATATCAGTGTTCCTCCTCAATGAGGTGTATCTGTTCAAATTTTTGTATTATTTTCCTTCTATTTTTCCCACTTTGGAAAAAACAGGGGGACTTTTCTTTTGGTATTTCTCGTGTTGAGAAATATGTCAAGGCCATTCTATATATAGTTTTGTAGCCAAGTCTTTGGCTTCCCTTGCTCAATAWAAWAWAAMAAMAARMWAWAWRWRRWAWRCTYKASGSGGRKYYMRRWAMMMAAWWMRMMMWAWARWRARWMRWAWAMAWM	3153
Ctg496	ATACGTTGATCTATCCTGCTCATGATTACAAGGGATTCAGTGTTAGCACCGTTGGTGAGGAGATGCTTTATAATCCTCGACTCACTAAAGATGAGGAAACATTTCAAAATATCATGGAAAATCTAAAACTCTCATATCCGAAAATGATTGACATAGCTGTACCTGCGAATATGGTTTGTGGATTGCAAGATTTGTCTGAAAGGCCTGTTGAGTCTGTGTCAAACTAGACATAGTTGCTGCTACGATTTGCATTTCAGACGAGAACATCGAAAGGGAGACGGCTTAACCACGTGAATCAATTGGCTACAATTTGACTGTACTGAGACCTTGAAAGTATACTGATAATGCCAAGAAAGCAGCTCTATATCCTATGACATCTCTCTCCTCTTCATTTCAAGAGATGACTTGTATTAGCTCTTTTTGTTGGACAGTAAATTTAAAAAAAAAAAAAAAATCTCTGGATGACTGACCGAGCTGGCTGTGGCTTTTGTATTAGAATGACTACATAAAMCCTCCAATTTMCT	524
Ctg497	AGCCTGTAAATGTTCACTGGGAACCCTCTTGACATATCCATTTGTGAGAGAAGGGGTGGTGACCAAGACACTAAGCCTGAACGGCGGATACTACGATTTCGTCAACGGTAGCTTCCAGCTTTGGGATCTTGACTTCAAAATTACACCCCATTTGTCTGTCTGAGCAGCAAACGTTGTCCAGAAGCCTTGGTATAATTTCCTATGTTCTGCATTTCCCTTTGGAACAAGTTTTTGCAAAATAATGGCCTTTATGGCTTTGTGTCATAATGAAATAATGTAGTTTGGTCCATTTCTCTCTCTTTTTGTCGCCGTATGTAAAAAAAAATACTCCTTTCTAGGCTTCAAACAGTGTTAAAATTTTCTATACAGTGATTGTACTTCTAGGCAATGCCTTTATTCTGGTTTAAAAAAAAAAAAAAAAA	422
Ctg498	GATATAATTCACTAACACTTTTGGCCTAAAGGAGAGCAACCAAATTAGAAATATTAAATAGTGCAGCTTGTGCAGAGCTCCAAACTATGAGTAATTGTACCCTCCCAGAAACACAAGAGAAATTGACCCTCCCGGATGCCTGGGACTTCAAGGGCCGCCCCGCTGAGCGGTCCAAGACTGGCGGCTGGACGGCGGCCGCCATGATTCTAGGTGGAGAGGCTTGTGAGAGGCTAACAACGCTAGGAATTGCTGTTAACTTGGTGACTTATTTGACTGGAACCATGCACTTGGGCAATGCTACCTCTGCTAATACCGTCACCAATTTTCTTGGTACTTCCTTCATGCTCTGCTTGCTCGGCGGTTTTGTGGCCGATACCTTTCTTGGCAGATACCTAACCATCGCTATATTTGCCACCTTCCAAGCAATGGGTGTGACAATATTGACAATCTCAACCACAATCCCCAGCCTCCGACCCCCAAAATGCACCTCCGACACCAGCACACCTTGCATCCCGGCAAGCGGCAAGCAACTCATGGTTCTCTACATAGCCCTCTACCTGACAGCCCTGGGCACCGGCGGCCTAAAATCGAGCGTTTCAGGCTTCGGCTCAGACCAATTTGATGAGTCAGACAAACAAGAAAGAAGACAAATGACAAACTTCTTCAACTGGTTCTTCTTCTTCATAAGCATAGGCTCACTTGCCGCAGTCACCGTTCTTGTCTACATACAAGACAACTTGGGGAGGCAATGGGGCTATGGCATATGTGTCTGTGCAATTGTGCTTGGCCTCATTGTGTTCTTGTCAGGAACAAGACGGTACCGTTTCAAGAAACTGGTGGGCAGCCCTTTGACTCAGATATCGGGGGTGTGTGTGGCGGCGTGGAGGAAGAGGAACATGGAGTTGCCCTCCGACATGTCGTTTTTGTACAACGTTGATGACATTGATGATGGACTCAAGAAGAAGAAGAAGCAGAAGTTGCCTCATAGCAAGCAGTTCCGTTTCTTGGATAAGGCAGCAATCAAGGAACCCAAAACGACAAGCGGTACAGCCATGATCATAAACAAGTGGAGCTTATCAACCCTAACCGATGTTGAGGAAGTAAAATTGATTATCAGAATGTTGCCAATTTGGGCCACCACAATCATGTTTTGGACTGTCTACGCTCAAATGACCACATTCTCAGTGTCACAAGCAACCTCCATGGACCGCCACATTGGAAAATCATTTCAAATCCCACCTGCCTCTCTCACAGCTTTCTTTGTAGGCAGCATTCTCTTGACAGTCCCAGTATACGACCGGCTCATTGTCCCCATGGCAAGAAAAGCCCTAGAAAACCCACAAGGTCTAACCCCATTGCAACGCATGGGGGTTGGCCTAGTTTTCTCAATCTTTGCAATGGTAGCAGCAGCTCTCACAGAAGTCAAGCGCTTGAACATCGCACGATCACATGGCTTGACCGACAATCCAACGGCTGAGATCCCACTGAGTGTTTTCTGGCTGGTCCCACAGTTTTTCTTTGTGGGGTCCGGGGAGGCCTTCACATATATTGGGCAGCTTGACTTCTTCCTCAGGGAGTGCCCTAAGGGGATGAAGACCATGAGCACAGGCTTGTTCTTGAGCACTCTTTCATTGGGGTTCTTCTTTAGCTCTCTATTGGTCACTATTGTGCATAAGACTACAGGGCACAATAAGCCATGGCTGGCAGACAATCTCAACCAAGGGAAGCTTTATGATTTCTATTGGCTTTTGGCACTTCTGAGTGCTTTGAATTTGGTGATCTATTTGTTTTGTGCCAATTGGTATGTTTACAAGGACAAGAGGCTTGCTGAGGAGGGCATAGAATTGGAGGAACCAGAGATTTGTGCCCATGCATAATTATCTGGTTTTTTCTCCTTTTTTTTTGTTCTTCATTTTTTCTTTAACCTAAGCTTGTAATCTTTTATGTACAAAAGGAAAGAAAATAAGAAATGAAGAATCATTAAAGCTTGTTAAAAAAAAAAMAWAAAAAAAAAAAMCMAAAAAAAAAAAAAAAAAAAAAAAAAAAAAAAAAAAAAAAAAAAAAAAAAAAAAAAAAAAAAAAAAAAnAAAAAAAAAAAAAAAAAACTCGAGGGGGGGGCCCGGTACCCAATTCGCCCTATAGTGAGTCGTATACATCC	2158
Ctg499	TCAAAACCGCCGTGCTCGTTGGAAGACCAAGCAATTGGAACGTGACTTTGGCGTTCTCAAGGCCAATTATGACTCTCTCAAGCTCAATTATGATAACCTCCAACATGAGAATGAAGCTCTTGTGAAGGAGATAAAGCAATTGAAATCAAAGTTGCAAGAGGAAAACACAGAGAGCAATAATCTGTCGGTGAAAGAAGAGCAAATGGTTGCAAAAGATCAATCCAATTACAAAGTGGTTGATCATGAGCTGAGCAAATCCCCACCACCACCACCTCTTGGTTCCTCTGTTCCAGCAACAGAGTCCAAAGAGCTCAACTTTGAGAGCTTCAACAACACCAACAATGGAGCAGTGGGCTTAGAAGCTGTCTCATTGTTCCCAGATTTCAAAGACGGGTCATCAGACAGTGACTCAAGTGCAATCTTGAACGAAGACAACAGTCCAAACTTGACCATTTCTTCATCTGGGATGCTCCAAAACCACCAGCTCATGAAGTCTCCAGCTTCCACTTCACTCAAATTCAACTGCTGCTCCTCCTCCTCACCTTCCTCATCATCCATGAATTGCTTCCAGTTCCAGAAGACCTATCATCCTCAGTTTGTGAAGATAGAGGAGCACAATTTC	622
Ctg501	CGGCCGCATACTAGCCGTAGTGGAATCCCCCGGGCTGCATGCTTCCACAGCAATGATAACCATGTTCTTGCCGGTGCATTGTTAGGGGTTGGGATTGTCAATTGCAGTATCAAGAATGATTGTGATCCTGCGCTGGCACTTCTGGGTGAATATATTGATAAAGAAGATCCATCTATCCGAATTGGTGCAATAATGGGCCTGGGGATTGCATATGCTGGTGCTCAGAACGAGCAGATACGTAGTAAGCTGACTCCTATACTTAATGATGCAAAAGCTCCCCTTGATGTTGTGGCATTCACTGCAATCTCGTTGGGGCTGATATATGTTGGTTCCTGCAATGAAGAGGTTGCTCAGGCAATCATATTTGCATTAATGGACCGAAGTGACTCATAGTTGGGGGAGCCCCTTGCTCGGCTCATTCCCCTCAGTCTTGGACTTCTGTACCTTGGGAAGCTGGAAAACGTTGTATTCTCTGCTGGTGTTTCTTAGACGTTTCCTGTTTCGTTTCAATCCTTTGCGATCTGCCTCTGTTTTTTTGTGCTTATGCCTGAACATGCTTTGTTCTTCACGTTCCTCACCTTTCCCGTCCTTGCTCTTCGCCCTCTCTGGCCCTTCTGCCCCCTCTCCCAGGGACTTGCCTGGTGCCTGGGTTTTTCTTTTCTCTTGTAATGGCTTGTTACTTTGTCGTTGTCCTGGCTCTTCTTCGTTCTATCATCTCTCTTTCTTGGGATCTCATTCCTCCTCGCCTGCTCTCGCTCTTGCTTCCTGCTTCCCCCTCTGTTCTCCTTTTTCTCTGTTTCCCCCTCCTCTACAAGTTCTCCTCACACTCCACCCCCCCTCCCCACTCCCCTCC	853
Ctg502	GATTATTATGGAGGAGAGTGTGCATCACTTAATCTTGTCCAGCTATGGAAGAGGTTCAGGGGAGATGATAAGCCCCCAGCACATTTGGGCTCAAGTAGGGATTATAATGTGGACATGGTCCCTAAGTTTATGATGGCCAATGGCACTCTGGTGCGTGTCCTAATTCACACAGATGTCACCAAGTATTTGTACTTCAAAGCTGTGGATGGCAGTTTTGTGTATAATAAAGGAAAGGTTCACAAGGTTCCAGCAACTGACATGGAGGCACTTAAATCTCCACTCATGGGCCTGTTCGAAAAGCGCCGTGCCCGCAAGTGCTTCATATATGTTCAAGATTATAATGAAACTGATCCCAAAACACACGAGGGAATGGACTTAAGAAGAGTGACTACTANAGACTTGATTGCAAAATATGGTCTTGATGACAACACTGTTGACTTCATTGGGCATGCATTGGCACTTCATATAGATGACCGCTACCTGNAGGAACCTGCTCTGGAGACTGTGAAGAGAATGAAGCTATATG	526
Ctg503	TACAGGCAGTACCACCGACASATGCAAGTGGTAATTTCATCTTTCGAGCAMSCAGCTGGAATTGGTTCAGCTAGAACTTACACTGCTCTGGCCCTACAAACCATCTCAAAGCAATTCAGGTGCTTGAAAAGATGCCATAACAAACCAAWTCTYKWKCAGCAAACAAKAGCTTAKGAGAAGAAGATTGTGCWKYWGGCWWKATTGAAGGGTCAAGGCTCAAATATGTGGACCATCASCTGAGGCARCAAAGGGCTCTCCAACAGYYGGGAATGATCCAKCACAATGCTTGGASACCCCAGAGAGGCTTGCCCGAAAGATCTGTTTCCGTACTTCGTGCTTGGCTTTTCKAACACTTCCTYCACCCCTACCCAAAGGATTCASACWAKCACATGCTTGCMAAACAGACARGGCTTACTAGGAGCCAGGTTTCTAATTGGTTCATAAATGCTCGAGTCCGGCTGTGGAAGCCAATGGTGGAGGAAATGTACTTGGAGGAGGTCAAGGAGCATGAACAGAATGGATCATCAGAGAAAATGAGTAAGAGCAATGAGGACTCTGCATCAAAGTCCACAGCTCCACAAGACACTGAGAATAATCAAACAACAAGCACTTTCAATTCCAAACAGGAGAACTCAACANATCATAAC	647
Ctg504	CGGAGTTGCAGGCGAGAATTCTAGTTTGGATGGCAGTTTTGTGGGAGTGCAGAAGAAAGAGGAGGTGAAAAAGTGGGTGCTTGAGAAGCTCCATACATGTTTTGGTGGTTTGGATGAGGGTTATGCTATGAGGTTGGATGGGGTGTCAAATGTTGAAATGTTTTACCTCACTTCAATGTATTATGCATTCTAACTTGATTCACACATTGGTCCTGGGGAGGCTTACAAGTCCAGTGAATCACTTTGGGTTTCACATGTTGGTGGTTGACTCACCGTCACCCATCACGATCGTTTTTGACAACATTGGCCGGGTTCCAAACAGAGGCGTGTGTTCCTTTAAAATAAAGAGTACTCTAGCTCCGCATCAGTGGCTGCGGCTCCAATACAACACATTCTAGTTAATATGGTCATAGATTTTTTGTGTGAATCTAGTACTGTGCACGCTAAGGCATGGACTATGATGTCTGGAAGCGAGCTCAATCTTGGTGGCCAACAATCACAATCTATCAATGTGTCCTTTTACACCTAACATAGAGGAAGATTCTACATTTCCTCCACCATTATCTGTATCTCAATTAGTAGGTACTTCAGATGGCTGTCAAGATCAAGATGGGGAATTCAAAC	624
Ctg505	GGCTTACAATTTTGGGGATAATCAGGTGTTGCAGATGTATGGGTTCACCCATAAATCTCTGGGTAGTAGGAGAGTGAAGAGGGTTAGGAATGAGAGTAGCAACCCACTTGAAGTGAAGGATGAGCCTTGGCTTGCTTCACCCTGCTTTCAAAGCTTTCAAGCCATCATCATCATCTTCTTGATCCTTTTTTTTATCCCACTTTTTTTTCTCTCTCTCTTTTTTATTTATTTTATTAAAGGTAATAATACATGTCAATTTGTATCTTCTTGCTTTTCTGATTTGTTGTTTTGATGTATTTTTGTGTTAGAAATGACTTTAAACTTCAGATAC	331
Ctg506	GTATCGACTCACTATAGGGCGAATTGGGTACCGGGCCCCCCCTCGAGTTTTTTTTTTTTTTTTTTTTTTTTAGATTAACTTCTAATTCTTCATAACAAACCAATGTCATACTTCAAAGTTCAACAACCAAACAGATATCATATGAACAATCGAGTATTGAGTGCTTAAATCATCAGTAACATGCCCTTCAATGTTCTAACAAAATAAAGCTAGTTCCCAAACTAACAAGTTCCTTTTCTTTCTTTTTTTTCACAAAAGACTTGCTAAGCCAATCATATCAACCATTGTCCTCAGTTCCTTTCATTGCTTTAGGGCTATTTCTTTCTCTTAGCTATAGACTTGCGATCTTGAACTTCCTGGGGAGAAAGAGCATCATCACCTATTGCTTGAGATGAGACATTTACAACTCTTTCAGTAGCTTTTGATAAAGCTGAGACCAAAATCACATCCTTCATTTTATCCATCACTCCAGAAAATGCACAAGTCCCTTTCTCATACCCTTCAAGTTTGCCAAGAGCTACTTCCAACTTCAAAGAAAGCTCATGGTTTTCATTTTTCAAAGCCTCAATCTTCATTTGGGAGTTTATATACAAGCTTTTGCATCCTATCTCTGGAGATTTAGAAAAGACGGGGCTTCTCTTCTTTGCCTTTGAGTTCTGNGTTTCCACTAATTGTATAAGANAATCAATTTTTTCTTCCATGGTTTTCTCACCCAAGGGTGGNTGTTCCTCCAAAANAGGGTGCCCCCCTTTCCATCTCAC	761
Ctg507	GACTCCTATAGGGCGAATTGGGTACCGGGCCCCCCCTCGAGTTTTTTTTTTTTTTTTTTTATGAAATTCTAGCACCAGGGTCTAAGCATTCTGCTGTGGAATAAAACAGACTCATTTCAGACCAAAAACATTGACTAATCCAGCTGCACCTATTGCCTAACTAAATAAATAAGCCTACTCCTTCAACTAGAGACTACATTATTCAACATGATTAAACACAAATATACCCCCCATCTCTGCCTCTTGTAATTTATTACGACTCTCACCATCCCAACTTATTTGTCTAAGTACACTGACCGTGAAAGAATTCCCCGATTCGGCTTGGGGGATGAATTAACCCATAATCACTGTAAATTAGAAACAATTTTCCTCCAATGGGGTTTTGGAATGATAACATGACATGCACCTTTATCCTTCCCATTATCTTTCAACTTCCCGAATGCAGCAGCAGCCGCAACGAACTTGGTGGCATCAACTGTCTCATTTTGTAATCATCAGCTCTTGCTGTTGCCTTTGAATCAAAGGTTCTTAGCCATGACATCAGAATCAAAAATCTGGTATGCCACTAGACCTTGATGAATATTCNGTTACCAATTTTAGAAACATGGGANGA	613
Ctg508	CTTGTAGTACTTGGTCTTTCTGCTACTARCTCCTCTTCTTCTTCTTCTCCTCCTCCTCCTTTTGATCTACTTCTTCTCCTTCTTTTTCCTCCTCTCGAGTACTTTTTCCTCACAAATTGGCTCTTGCGTACGTGGCCACTTACCTCTTTTAGGTTAATATTTCTCCTTCCCAGCTAGCTATATATGTATATATATTAATATTAATATATAAAGCCCCGTAGCCAGTCTGATCATCGATCTCTTTATATATATATATATAACCAGCTGTAGCTAACAGTGTAGATATATAGCTAGAGATCATGTCTAGCAGAAGGTCGAGGCAGTCTGGAACTCCAACGATCAAAGATGACCAAATCATTGAACTTGTCTCCAAATTGCGCCAACTGGTTCCTGAGATTCGTGATAGGCGCTCCGACAAGGTATCAGCATCTAAGGTCCTACAAGAGACTTGCAGCTACATCAGAAACTTACACAGAGAGGTTGACGACCTAAGTGAGCGGCTCTCTCAACTACTCTCGACAATTGATGCTGATAGCCCGGAGGCCGCCATAATTAGGAGCTTGATTACGCAGTAGATGATCAGCTAGATGATGATCATCAGACCCTTAATTATATATTTATATATAATTGTGCTTTGATGATGAATTTATATAGTTAAATTGTGTTCATCTAGGTTATCTGGTCACCCGATTATTAAACAAGGCCAGTTAGCTAGGGTACTCAGCAGTATTGTATGTATTTAAAGATGTCCTTTCCTGTCCTGTCCTGTGTTGTTAATTAGAGCGAGGCCCTAGTAATATATATGTATTCAAGTTTGTTTAATAAATTAARGAGGACTTGGACTACTATAGCAAGTCTTTATGCACTTGCTAGGCTAAAAAAAAA	885
Ctg509	GGTTACAATTTTGCCTCTTTTGTCTCAGGTTAAGCCTCCATGCTCTTTCACCCCAAAAGAAGTTGATTACCTAACAGATCGCATTCAGAATGGTGGAACTGAGGTTGTTGAGGCCAAAGCTGGAGCTGGTTCTGCAACATTATCAATGGCATATGCTGCTGTTAAATTTGCAGATGCATGCCTCCGTGGCTTGCGAGGAGATGCCAGCGTTGTCGAATGTGCATTCGTGGCTTCTCAGGTGACTGAACTTCCCTTCTTTGCATCCAAGGTACGGCTTGGCCGGACTGGAGTTGAGGAAATATACCCTCTTGGCCCCCTGAATGAGTACGAGAGGGCTGGCTTGGAGAGGGCAAAGAAAGAATTAGAATCAAGCATTCAGAAGGGGGTTTCTTTCGTCAGAAAATGAAGAGGTGCTGGTGACAACTTTATGTTGGAGATAAAGCCATGTTAGATGGTCCATTAATTTCTCAGGATCACAGAGATTAAAAAAAATAAACGGTGGGTAACCAGATGCAAGCTGGGGCTCTTTACAACTCCTTGATGTAGGGCATGACACAAGGTTCTTGAGTTGTGTGGCATAGCTTGTATGGTTCTGGAATTTATTTTATTTTCATTTTAATTTAC	624
Ctg510	CATACGTACAAACAGAGAGAGAGAGAGAGAGAGATTGAGAAAGAGAGAGAGAGAGAGAGTGTGAGTGTGTAGGTGGTGAAAGAAGAAGAAGAAGAAGATGCCAAGAAGCAGTTTCTCAGGGATGATATCAGGGCCAAGGGTTGACGTGATAATCGACTTGGGGAACCCCTTGCTCAACCATACCGTCGATGGCTTCTTGAAGATCGGAACCGTCGCTGCTACAAGAGCTGCTGCAGAGGATGCTTACTCGATGGTCAAGAAAGGGAGCATTTCCACTCACGATGCTGAGCACACTTTGAAGAAGATGTGTAAAGAAGGTGCATATTGGGGAACTGTAGCCGGAGTGTATGTGGGAGCAGAGTATGGTTTAGAAAGGGTCCGTGGCACCAGAGACTGGAAGAATGCCATGATGGGGGGTGCTTTGACAGGGGCTCTAGTATCTGCAGCCACCAATAAGGGCAAGGATAAAGTTATTGTGGATGCAATTACAGGAGGTGCCATTGCAACCGCTGTGGAATTCATCAACTATCTCACCTGAACATGGAAGTATTAAATATTCTAACCGATCTCTCTGCAGATCCAGAAGAACTATGTAGTAGGTTTCTTGTGTC	611
Ctg511	CGAAGACTTCGATTTTTCAATTCTTCCGTTGGCTCTTTCTTCTTCAGATCACCACTTCTTCTTCTCCTTATTATAATTAGCAGAGCCGGCGGCCTCGCGGAAGTCGCTGCTCTTGCTCTTCTTCTTCTTCTTCGTCTCCTTCAATTTCTCTGTGAGTTGTGTACGGAACAGTAACAGCAGCAGCCATGCCGTCGCAGGAGTACATGGACAAGATGCAGGGGCGCCAGAACTATCGAAATCTCTGGCACTCTGACCTCATGAGCACCATTCAGGCTGACACTCCCTATTGCTGCTTTGCGGCTTTTTGTGCGCCATGTGCATCATACTTGCTCCGCAAACGGGCTCTCTATAATGACATGTCAAGATATGTATGCTGTGCTGGTTATATGCCCTGTAGCGGTAGGTGTGGGGAAAGTAAATGCCCTGAATTTTGCCTAGCGACCGAGGTTTTCCTGTGCTTTGGGAATTCAGTGGCCTCAACCCGCTTTTTGTTGCAAGATGAATTTAATATACAGACAACGCAATGTGATAATTGCATTATTGGTTTCATGTTCTGTCTACAACAAATTGCGTGCATTTTTTCCATTGTTGCAATGATTGTTGGAAGTGAAGAAATCTCAGAGGCATCTCASTTACTGAACTGTTTGGCTGACCTGGTGTATTGCACGGTCTGTGCATGTATGCAGACCCAAC	693
Ctg512	TTTTTTAATATGTTTCACTTAGATTACAATCCCTTTATTATTCCGTCAACCTAAAAACACACCATAGAAACAATAAAAAAGAGGAGCCATCATCCATCAAATCACCATTTTGTCACTACTGGACTTGTCACTGTTGCAGAAAAGGAAAACACGTGTTCTGTATCAATCACGAGGACAGAATCTTTCTTTTTTCTTCTTCTTCTTCTTCTTTTCCAAGGTTTTGCAAGAGAGTTTTTATTTATATTTATTTTTCTTCTATAGACCAGGTAAATTACAAACACCTTTCCCACCAACCAARGACAAATCACTATATAATTTTTCTTTAAGTGCTAGCTAGCTAGAAATGAAGTAWATTCCACCAGAAGCAGAAAATCCGGATATGTCTAGGACTTTCTATTGTGAATGGGTGGCTTCCTGTGAGGTTGTGCATAATCCATAACACCTACGACCTCAATAGCTTCATCTTCCTTCGAATCTTTGTCTTCCTCCATGTTATGTGTTGCAGATCCCAGTAATGTCCGTGCCTGCCTCTGCATTTCAATCAATTTCTTCAGCTCAACCTGGGAAGATAATGTAATAATATCATATCCTGAGGCTGGTCCATTGGCATGCCCTTGTTTCCTCAAAAGAGCCGTCGGGATACTTTCATGGGTGAATGTTTCAGCGTTTATTTGTTGTGCTTGGTATTCAACTGAGATGGTAGGCATCATCGATGACTTTAAAGTCTCACTTAAGACTTTCGCTACATCCTCAACAGAATGGTAGGATTTACTGCCACTTTGCTTATCAACAAGGCCTAGAAGTCGGGAATTGCATGCATGGATAGAAAGACAAAGAAAAAAGAGAAGAACAATGGAAGACATATTATGAGAGAGACAAAAGAAATTGGAGATTATGATCTGAAGGATTTGAAGACTTGAAGTCACACACAGACGATGAGAATATGTAATGGAAATAACTGAAAGTCTTGTATATGTGAGTGGGTTAAGTGTTAGGTTTTGCAGAGTATTTGWCAAAGCAGTCCCGG	1027
Ctg513	ATTTGTTTTCTTCTCCCTCAAATTCCTTTCCAACTTCTCTCCTACTCAAAGAAATACTAAAAAAAACAAAAATAAAATTATCACTGGCTATGATGTCCACCAACAAGGGGAAAGATGTAGCAGAAGGATCGTCGTCTGCTTCTGCTGCTGCTGCTGATCAGCAACAACTGAAGCAGGCGCAGCCGGCTCAACTGAGCCGGTACGAATCACAGAAGAGGAGAGATTGGAACACTTTTGGGCAGTACTTGAGGAACCAGAGGCCTCCAGTTGCTCTTTCACAGAGTAACTCAAACCATGTCCTGGATTTCCTTCGGTACTTGGACCAATTCGGAAAGACCAAGGTGCACTTACAAGGGTGCGTGTTTTTTGGGCAGCCAGAGCCTCCTGGCCCTTGCACTTGTCCACTTAGGCAAGCTTGGGGGAGCCTTGATGCACTGATCGGACGGCTGAGAGCTGCTTATGAAGAGAATGGTGGTTTGCCAGAAACAAACCCATTTGCAAGTGGTGCTATAAGAGTGTATCTGCGTGAAGTCAGGGATTCTCAAGCCAAGGCTCGGGGAATTCCTTACAAGAAGAAGAAGAAGAAGAGGAATCTATTGAAGGCCAATCTCGACCACAATCCCAACTTCACCATGCACCAAATCTTGAATCTTGATCACCTGTCTCTCTCAACAAAATGGCGCCAATTTGATTTCCAACCCAAATGCACCATGAAGGTTTGGAGCTGCACCAGCTGGGTGGTGCAAACACTCAACTCCATGTCACCATTGATGGTCATTGTCTATTTTCTTTCGCATTTATATATTATTTTATCGAGAAATCAAAACACAAAGTAAGTGAAGACGAAGCTGAATCGAGATTATGAGTAAGTTCCCTCTACCACTTTCTTTGTAGGTTAATCAGTACAATGTCTCATAGATATATGGKTYAAGTATTACTACGTACCATAAACAAGTCTCTCTCCTTCTCTTTYTCTCTCTCTCTCTCTCTCTCTCTCTCTCTCTCTCTCTTTCTCTCTTCATGCAAGAGTATTGTGTTTCGGTTGTTCCTATAATTTTGGATAAATGCTGGTTAAGATTACATGTGTAATTATTGTGGGGTTCCATGAATTTCTATATATACAAGCAGGCTACTTTATAATGATCAAAAAAAAA	1154
Ctg514	CTGTGTTTCCCTTCTCCATGTTTTCCATCTTTTTTTATTAGGCCAATACAAATAATACCCTATTTATATATACAATATATATATATATATATATATATATAGTCTTTGTTTGTGTGCTGGAGCAGCAGTGTCCTCTTTTTACCCTAGTTGTTGAACACCTCAACTTTCCCACCCCTTTTGCTTACTGCCGATTCCACTACTTGCTACTTTCCTTGTTCAAGTTCTTGAAGATTTCAATCTCCATCTTGGAAAGGGTTTGATTTGTTTTGGTAGAGGCTGGATAGGCTGCAAGAGCCTCTGCTTCGTCATAATCAACAAGAAGAAGAAGAAGAAGAGCAGAACAGAGACAGAGCCATGGTGAGTTCAATACCAATAGGGCGATTTGGGAACGAACTGGACGCGATGAGCCCGCCGTGGTTAAAGCCAATGCTGACTGCAAACTACTTCAGGCAATGTGAAATTCACGGGAGGGCCAATAAGAGCGAATGCAACATGTTCTGCTTGGATTGCATGGAAGATGCTATGTGCCCTTACTGTTTAATTCATCACAAAGATCACCGCGTTGTTCAGATAAAGCGGTCCTCATACCATGATGTGGTGAGAGTGAATGAGATTCAAAAGTTCTTGGTATATCGCACGTGCAGACGTACGTCATCAACAGCGCAAAAGTTGTGTTT	677
Ctg515	TTACCCTCTTCTTCTTCTTCTTCTGATAATAATAATAATAATGTTAATAATGCTGCWWASNMYCTTCATAGTCCAAGTCCAGCCAAGCTCCAAACCCTCCATTTTCCCAACCCACCAAGACTGGTACTCTTCCTCTCTCTCCTCTCTTTCTTCTGATAAAGCCACTGCCCCCACCGTCCTCCACACTTACTCTACTGTCTTCCATGGCTTCTCTGCCAAGCTTTCCCCATCCCAAGCCCAGACACTTCAGTCCCTTGACCACGTCACCGCCATTATCCCCGAGCAAGTCCGCCAACTCCACACCACCCGCTCCCCCGAGTTCCTCGGCCTCCGCTCCACCGACGCCGYCGGTACCCTCCTCAGGGAGTCTGATTTCGGGTCTGACCTTGYCATCGGAGTCATCGACACCGGCATCTGGCCCGAACGCAAGTCATTCCACGACCGAGACCTGGGCCCCACCCCCTCCAAGTGGAAAGGCCAGTGTGTCGCCCGGCAAAGACTTCCCG	506
Ctg516	GCTGCATGTCTANNTTGTCCAAGAAAAAAACACGATCGAAAGAAAGGGAAGCAAATGTACGGAGGGTTATTGAAAGGAAATCTCTTCTTCCTCGGATGATTTATCTGTCCATACAAAGCGCTTCAGCTTCACTCAAGGAAAATCTCGAGGTGAATGGAACAAGATCTGACCCTAAAGTCCCCTCAGAACTGAAGCTTTTGCTTGAGTGCTATGCAAAAATGTTGGGATTCTCATTAAACGATGCAATAGAAGTGGTTTTGGGGGTCTCGAGTGGCCTAAAGTCTTTTGAGGTCTTTGGTTTGGACTTGATCGACTGGATAAATTTTTCTGTGTTTCTGAATGCATGGAACTTGAGTTCCCATGAAATTGGGATGGCAAATGGAGAGGGAGGTCTGTCTCAAGCATGGCACTGTGTGGATTCTCTGCTGGAAAAGTATGTTTCGGCGAAAGTTAGCTCCATGGAGACTCTAATTAGCTCTCCCTGTGTTGATCTCCCAGTTTTGGTGCAGTTGATTACAGAACCCTTGGCCTGGCATGGTCTTGTAATTCAATCTTGCTTTCGGTCATGCCTTCCAACTGGAAAGAAGAAGAAGAAGACTGGTGTTGCAGATCASTCCAGTCTGTCTCATTTACGTGATTCAATCCAGTCTCTATGTGATACTCTGGAAAAAGTTATGAAATGGTTAAGAGAACAGATCAACAACCCACAGGATGAAAATTTGGAGACTCTACTTTCTGCTTTGCATAAGAAAGGACACAATGAGGGCCCTACGCAGGTATTCCAGATAATAGAAACTTTTTTGTCATCCAAAGATGATACAGAGCTTGGTGATAGAATTTCCCACGCATTAAAGTCTTGGAGTTCTGTTGATGTCNGACGGAAGAT	886
Ctg517	CAATTATCGAAAAGCTCTGCCTCTCACTCTGAANAATAAAGCCATGGCCTTTACTTGCATCAGAGCTTCTTCTTCTTCTTCTTTCACTGCCACGCGTCTTTTAGTGTCTGTTTTCATATTGGGTTGGGCTTCTCGGACCTGTTCCGGGTTCGGGTCATACGGGTTCGATATCCACCACCGATTCTCGGATCCCGTCAAGGCAATTCTGGGTTCCGATGAGCTGCCGGAGAAGGGGAGTGCCGAATACTATGCTGCTATGGCGCACAGAGATCGCTTGATTCGAGGGCGTCATCTCTCCACCGCCGACGAAACGACGCCGCTTACTTTCGTTTATGGCAACGAAACTTATCAGATTGGTGCTTTTGGACATTTGCATTATGCGAATGTTTCTGTGGGGACACCAAGCACATCATACCTTGTGGCCTTACACACGGGCAGTGATTTGCTCTGGTTGCCATGTGATTGTACCAGCCGCGTGCGTGGCTTAAAGTTCTCAAATGGAGTTGTTAAAAAATTTGAAATCTACAGCCCTAATA	536
Ctg518	CCATTCTCGAAAACTCTGCCTCTCACTCTGAATCATAAAGCCATGGCCTTTACTTGCATCAGAGCTTCTTCTTCTTCTTCTTTCACTGCCACGCGTCTTTTAGTGTCTGTTTTCATATCGGGTTGGGCTTCTCGGACCTGTTCCGGGTTCGGGTCATACTGGTTCGATATCCACCACCGATTCTGGGATCCCGTCTAGGCAGTTCTGGGTTCCTATGAGCTGCCGGAGAAAGGGAGTGCCGAATACTATGCTGCTATGGCGCACAGAGATCTCTGGATTCGAGGGCGTCATCACTACCCGCCTACGAAACAACTCCGCTTACTTTCGTCATATGGCCCCGAAACCTATCAGATTGGTGCTCTTGGACATCTCCATTATGCGAATGTTCATGCTGGGATCCCAAGCCCCTTCCACCCTGTAGCCTTATACACCCCCCGCACGCGTCCCTCGCTGCCCCTTATAGCCCCACTTATGATCTCTCCCATTCATTCCGCCCGGCCCTGTCCACATGTCTCGGCTCTACCCCTTCCCCCT	534
Ctg519	CACTCTACACACTAGTGTGTGTTTGTCTCTCTCTGCGCTGGAGCCAAAAAGAGAAAGCAGAGCAAGATATGAAAATGGCGAGCCTCTCACTCTCCTCCACGTCACCACAGACTTTCTCTCTTTACAGCATCAGGAGCAGCACCAAGTTCTCCGTCTCTCAACCAAGGCCGGCCAAGCTCTCTAGTCTTCTTCTTGCTCGCACCTCCAGCTCACTCCACTATAACCCTCTCAGAGTTTCGATTGGTGGAAATAATGATCTCGGGGTGCTGAAGAAGAAGAAGAAGAGCATGGGATCGGGTGCGGTATGTTACGCTGCACCTCTCACTGTTCATACCCTCCAGTGGATCTCCACCATTTCTTCTGCGGTTCTACTGCTTGCAAAAGGCACTGCTGTTCAAAAATCATTTCTTGTTCCATTGTTTGTTCTACAAGCACCATCCGCTGTAATCTCATGGTTTAAGGGCGAATATGGTATCTGGACTGCATTCTTAGCACTTCTTGTTCGTCTCTTCTTCTTTATTCCTGCCGAACTTGAGTTGCCATTGGTAGCATTACTCCTGGTGATTGTGGCTCCTTACCAAGTTACGAACATAAGGGGGAAGACAAGAAGGTGCTATTATTTCACTGGTTATTGCAGCGTATTTGGCTT	649
Ctg520	CTCTCACAGTATGTTTATCCTCTCTGGTTCGCCATCCACCACATTCTTCAGGCCTAGGGTTTCGTCTTCGTCTCTCTCCTCCTCTTCTTCTTCTTCTTCTTCATTATCATCCTCTTCTAGGCTGTGTTTGGTCTCTGTGAGATCGAGTGCGCGAAAGAGCTCTGCTTGTCCTTGCCTGTTTTACTCCTTGTTAGTGAGTGCTATGGCAGAGCTGGTGAAGGACACGGAATCGCCTTTATCGCCCATTCAGAATGCGCAGAGGAGGGAGACTAACCATTCTCGTACGTTTCTCAATACCACCACTGAAGAAGAGCTGCTGTCTGCAATAAGGAAGGAAACAGAAGCTGGAAGGCTTCCCTCAAACGTTGCTTCGGGAATGGAAGAATTATATCGGAATTATAAAAATGCTATTCTCCAAAGTGGAAATCCCAAGGCAGATGAGATTGTGTTGTCCAATATGACTGCTGTATTAGATCGTGTATTCTTGGATATAGAGGACCCATTTGTCTTCTCCCCATATCACAAAGCAATGCGAGAGCCTTTTGACTACTACATGTTTGGTCAAAACTATATTCGTCCTTTAGTTGA	588
Ctg521	GGTCTTTTGAGGACATGTGTGCTCAGATGTATTATAGAGGCAAGATGTTCGGGTTTGTTCATCTTTACAATGGCCAAGAAGCTGTGTCAACTGGGTTTATCAAGCTTACAAAGAAGGAAGATTCAGTGGTGAGCACTTATCGTGATCACGTACACTCCTTGAGTAAGGGTGTACCTGCTCGTGAGGTGATGAGTGAGCTCTTTGGAAAGGCCACTGGTTGTTGCCGAGGCCAAGGTGGTTCAATGCACATGTTTTCAAAAGAGTACAATGTGCTTGGTGGGTTTGCATTTATTGGTGAAGGGATACCAGTAGCAACAGGTGCAGCATTCTCCTCTAGATACAGGAGGGAAGTGCTGAAACAAGCAGACTGTGATCACGTGACATTGGCCTTTTTCGGAGATGGGACTGCTAATAATGGCCAGTTCTTTGAGTGTTTGAACATGGCAGCATTGTGGAAATTGCCAATTGTTTTTGTTGTGGAGAACAATTTGTGGGCTATTGGAATGTCACATTTGAGGGCTACTTCTGATCCAGAAATTTGGAAGAAGGGCCCTGCATTTGGTATGCCTGGTGTTCATGTGGATGGGATGGGATGTTTTGAAGGTGAGGGGAGGTGG	617
Ctg522	GACTTCTGTGGTGGTTCTGAGGTGCTTGAACAATGTGCTTGGTGGGGTTTCGTTTGTGGTGTTGGCGAGGTTGACGGGTTCTCAGAGTGTCGGTGAAGCGAAATCGGTGGACGGAGGAGGGGAGGTTGGATCAGCTGCAKAGAAGGAGAAATTGGTGGAGGAGAGTGAGGATTTGCAGAGCAATCAGTCGACTTACAAGTGATTTGGTTTTTCTTCTTGTTTTTTTTGTCTTGCTATCAGTTTTGTTCATAACTTTGAACTCTGTGGAGAATGTGGTGTTTTGTAGCTATAATAATAAGAAAATCCTAGGCTTGATGGAGTTTTAGGCGTTGTTAAAAGTTCATCTGGAAATGAAATGCTGGCCCAACTTGAATGAATGTGTTTACAGTTTACAATAAGCTTCATATTATATTTT	415
Ctg523	TCACTCTTTGAGAGGGTAAGCTGTCTGGTATCCCTTTCTGTCGCTTTACGAACATTATCCTAAATCTGGACCCTCAAGTCATAAATGGGGATTGCTTAATGCAAGGGCCTACAAGATGTTGTGACACAATCCCTTGACACTCCTTACCACAGTACAATGTGCTTGGACTCGGAACCAATGAACTTTATAACGTTCGCAACACCACATCTTGGTTCAAGGGGAAATAAACACCTCCCATTTCTCTGTGGTCTTCCTTTTCTTGAGAGAAGAGCTTCTCAAACTGCGCACTTTATTAGTTGGGAGATCCAGGAAGCCTCTCTTTCTAACATATGATGACGATGGCATACCTCCTCTTCTTCTTCTAATGGTTCATGACTGTCGAGACCTTAAATATATATCATCGTTACCTTCCTTTAAACACCGTGTGGCATATTCTAATGCATATTACGATCCTATGGCTGGGTTGAGAACATGTCTGATCCGGCTTCCACATGAACGCCCTAAGTCCAGTCTCCTTTGCACCAATG	527
Ctg524	ATTCCTCCTCCTCTTCTTCTTCCTTCTCTCCTCTATTTCCTTCTCCCACGCCACCACAGCCTACCCTTCTATTCCCGGCACCACCTCTGTAGAATACGGCGCCGACACCGACCCTCTGATTCCTCCTCGCCGCGAAGTGTATGGCAATGGCCGAATCTTCGACATCAGCCACCGCTACAGCACCAACATGCCCGCCTTTGAGAGCAACGACGGGGTTGGCGAGTTCCTGTGGCTACCCAACAGCATGAAGAACGGCTCCATCGCCAACAACTCAGAGTTTAAGCTGCCCACTCACACTGGTACCCATGTCGATGCCCCTGGCCACGTCTTCGATCACTACTTYGATGCCGGCTTCGACGTCGATACGCTTGACTTGGAAGWGCTTAATGGTCCTGCATTGTTAGTTGACGTTCCSAGGGATAAGAACATAACTGCTGRAGTTATGAARWMCTTACATATTCCCMASGGGGTACGTCGCTGWGCTGTTTWKRACATTRAACACTKAMMGACGGCTTATGTTCCAMCAAGRAGKKTGACACCMSCYMCSCTGSGATTTATGAAAGATGGAGCACAGTGGTTGGTGGACAACACTGACATTAAACTTGTTGGAATTGATTACTTATCTGTTGCTGCATAT	637
Ctg525	CGTCTTAATAAACGCCTTCGACTTTCTTCTTCGTGAGAGTCTCTTCTTCTTCTTCTTGTTTTTTCGTCGCGTTTAATCGATCAAAATGAGAGAGTGCATTTCGATCCACATCGGTCAGGCTGGTATCCAGGTTGGCAATGCCTGCTGGGAGCTTTACTGCCTTGAGCATGGCATCCAGCCTGATGGCCAAATGCCTAGTGACAAGACCGTTGGTGGAGGAGATGATGCCTTCAACACCTTCTTCAGTGAAACCGGAGCTGGCAAGCATGTGCCTCGTGCAGTCTTTGTTGATCTTGAGCCCACTGTCATCGATGAAGTGAGGACTGGAACTTACCGCCAGCTCTTCCACCCTGAGCAGCTCATTAGTGGCAAGGAAGATGCTGCCAACAACTTTGCCCGTGGCCACTACACCATTGGCAAAGAGATCGTTGATCTCTGCTTGGACCGTATCCGTAAGCTTGCTGACAACTGCACTGGGCTTCAAGGTTTCCTTGTGTTCAATGCTGTTGGTGGAGGCACTGGCTCTGGTCTCGGGTCTCTTCTTTTGGAGCGTTTGTCTGTTGACCTATGGAAAGAAGTCAAAGCTTGGGTTCACTGTGTATCCCTCTCCACAGGTCTCTACATCTGTGGGTTGAGCCCTACAACAGTGTCCTCTCCACCCACTCTCTCCTGGAGCACACAGATGTTGCTGTGCTACTCGACAATGAGGCCATCTATGATATCTGCAGGCGTTCTCTTGACATTGAGCGACCCACCTACACCAACCTCAACCGTCTTGTGTCTCAGGTCATTTCCTCTTTGACTGCCTCTCTGAGGTTTGATGGTGCTCTGAATGTGGATGTGACTGAATTCCAGACCAACTTGGTGCCATACCCCAGAATCCACTTTATGCTTTCCTCTTATGCACCAGTCATCTCTGCTGAGAAGGCTTACCATGAACAACTCTCAGTGGCTGAAATCACCAACAGTGCATTTGAGCCCTCGTCTATGATGGCCAAGTGTGACCCTCGCCACGGCAAATACATGGCTTGCTGCCTCATGTACCGTGGTGATGTTGTGCCCAAGGATGTGAATGCTGCTGTTGCCACCATCAAGACCAAGCGCACCATTCAGTTTGTAGACTGGTGCCCTACCGGATTCAAGTGCGGTATCAACTACCAGCCACCCACTGTTGTCCCAGGAGGTGACCTCGCCAAGGTTCAGAGGGCTGTGTGCATGATCTCCAACTCGACCAGCGTTGCTGAGGTGTTCTCCAGAATTGACCACAAGTTTGACCTGATGTATGCCAAGCGTGCCTTTGTGCACTGGTATGTGGGTGAGGGTATKGSACGAAAGGAGAGTTCTYTGAARCCCGTGAGGATCTCGCTGCCCTTGAGAAGGATTATGAAGAAGTCGGTGCCGAGTCTGCCGAGGGTGAGGATGATGAAGGGGATGATTACTAAGAAGTCACAGATTGAAGTTTCAACTATCCTTTGTTGTTATGCTTTGTATGTCGTTTTCTGTCATGTGGTGATGAAACCTGTAAGACTTGTGTGTTAATGGTTTTCATTCTAAACGCAATGTGATGATATGGTTTAGACTGAAAAAAAAA	1591
Ctg526	CTTTGCTTCTTTCTTATTTTCCCCCTTGTCATTTCCCCATTTCTTGCCAAAAAACACAGGAATTCCGCCACCACCACCACAAATATCATCAAATCATGTCTGCACCTCATCATGATTACAGTCGACGAAAAGATTCCAACTCCATAGAGGGCTCCTCCTCCTCCTCCCGACCCAATCAACAACAAGCACCTCAACCTCTTAGCCGATATGAGTCTCAGAAACGCCGAGACTGGAACACTTTTGGCCAGTACTTGAAGAACCAAACACCCCCAGTCTCTCTCTCTCAATGCAACTGTAACCATGTCCTCGATTTCCTTCGCTACTTGGACCAGTTCGGGAAGACTAAGGTTCACTTACACGGGTGTGTCTTCTTCGGGCAGCCTGACCCTCCTGCCCCGTGCACGTGCCCGCTTAAGCAGGCATGGGGCAGCCTGGACGCGCTGATCGGCCGCCTCCGTGCGGCGTATGAAGAGCACGGAGGGTCGCCTGAGACGAACCCTTTTGGGAATGGAGCTATTCGGGTTTACTTACGTGAAGTGAAGGAGTGTCAGGCTAAGGCAAGAGGGATTCCCTNCAAGAAGAAGAAGAAGAAGAGAAACGGTCAGCTTAAAGCAATTAAC	620
Ctg527	TGCAAATTGCAATCGGAAAGAACCTCAACAGAGATCAGTCGTAGTGGGAGTTTCGCCATGGCCGAAAGCTCTTGCAAGCTTGAAAATCATCTGGAAACGATGCGAGCAGAAGAGAACATTTCAGATCCAGCCCCAATGGTTGTGAAGAATGCTGCCGCTGCGGCTTCCCTAAGTGTCAGTCCTGACATTAATAAGATGAAGAAGAAGAAGAAGAGGAAACCGACAGTAGTAATATCTCCGGTTAGAGCTTTTCTTTTAGACACTTGGAATATGAGGCACGTGTGGAAGAATGCGAATGGTACAAGTAGTACTGAAAAACATATAGACCCTTGGCTTTTGAGGGAGACGGACCCAGATTGGGTACCAGTGGCTGTGGAGAAGGATGCAAGGAGTGATATTGCTGAGATTGACGTGAAGAAGTACCTTGTCCCTAAGGATGCACTTCTTGGAGATTTTATTGCTTATGTTCGGATGTGGATCTTTCTAAAGAAAAGAAAACCTATATTTGTCTTCTTCAAAAACACTGTACCTCCAAAGGGTGCCACTTTGGGTGCAATTGATGAGGAAAATAAGGATGATGATGGATNTCTTCACATGACCTACAGTGGGAATGATACCTTCAGCTACA	628
Ctg528	GTATGTAAATATGCGGCAGATCCACATGTCTCTGTGGTTGTTGTCATGCGTTATTTGTTAGGCTATGCGCTCTAATGGTAGAGGCTGTACAGCTAAAACGTAATGTCGTTAGGTTTGTAAGACTTTGCTTCATCTTCTTCTTCTTCTTTTCATCGAATCTGTCTGTCTGTTACCATCTCTGACTGTGACTGTGGGTGTTTGATTAGCACGCGCTCCAGGAGCCCGTAGGACCTGCAATTAGGCTGCGCAACTGCAACAATCAACATGTTGAGCTTATCCATGTATTCTTTCTTCTAAATCTAATTTTTATTAAAGTGGCATTATTTTTGTGAGAGAGTACTATGGGCACTGTACTCTGGGCGCCCTGACACATCCGAAAAAAACTAAACAATATTTCAAAAAAGGCCTTCTTTTGTAAGGGGGGCCCGGAACCACAATTNCCCCCACAGGGAGAACTCTGTCTATACAATGGCCCTCTTCACCAACCCTCCTTATTACAAA	501
Ctg529	GGGAAAAGATTGCAAAAAATTCAAACAAGGAAAAGAGAAGGCCTGCGAGGGAATGGTGGAAGGAGGAGTATTGTGATGAACTTGCAAAGAAGAAGAAGAAAAAGAAGGACAAGAAGCAACCAAAAGGAATGAGCTTTGTTTAGAATGAGGATCACTATTGGCCGGACGACTAAGAATTGTATGTGGAGAGTAAGAAGAAGAAGAGTAGGAGCAAGAGTTGGGGCAGTATGAGTAGTATTGATTGGTGGTTGGATGGAATGAGACGAAATAATAGCCATGATTCTGGGGAAATTCCCAAGAGTGGTGGCATTAGTAGTACTCCGAGCATGAGAGGGACAGTGTGTTATGTTGCCCCGGAATATGGTTATGGTGGTGATCCTTCTGAGAAGTGTGATGTTTATAGTTTTGGGGTCTTATTATTGGTTGTTATAGCCGGAAGGCGGCCACTGCAGGTAAGCAATTCGCCTCTATCCGAGTTCCAAAAGGCGAATTTGTTGTCGTGGGCTCGCCATCTTGCCCGTGCAGGGAAGCTTGTTGATCTTGTAGATAAGTGCATTCATTCTTTGGTTCGAGAAGAAGCGATCCTTTGCATCACTGTGGCATTGGTTTGCTTGCAAAAGGTGCCTTCTCGCCCGCCCTCAATGAAAGAGGTTGTGGGGATGCTGACGGGTGAGTTGGAACCACCCAAACTACCGCCTGAATTAACCACTTCAGCTAAGTCCGCTT	726
Ctg530	GTTGCTGTGGATATGGATGGATCGAGGCATCCCCTACCTCTTACCACAGTTTATCATCATCTGCATCCTGTTAATCCTTCTCCGTACACATTCCTGGAGGCACTTTTTGGCCATCGGTATCCGGTTGGTTTGCTAGATGAAGAGAAGATTCTTCCATTGGGAAAGGAAATTAGTGCTGTTGGTCTCTGCWKTGTTAAAGACGGAGTACTGGAAATCAAGTCTTGCAAAGATTTTCCCTATTTTCTCTCTGASATGTCTAAGGATCAGATGGTTGTAGATCTTACATCACGCACAAATGTACTATTCTGGAGTGGGATTTTTCTTGGTTCAGTGTCAATTGGAGTCCTTGCCTATGCTGTTTCCAGGAATTGGAATAGATGGAAAGTGTGGAGGCAGCAAAGGGAGTTACAGCGATCAATCCGTGCCAGCAATGCTGAAGCCCAAATTCAAGAGGAAGAAGAAGAAGAGGATGCAGGAGATGTTCCAGATGGACAGTTGTGTGTCATATGTCTGATGAGGAGAAGGCGATCAGCATTCATTCCTTGCGGGCATCTAGTTTGTTGCCAACTCTGCAGCATATCAATCGAACGGGATGTAGCACCAAAGTGCCCTGTTTGT	618
Ctg532	AGTGGATCCAAAGAATTCGGCACGAGAATTTACTGGTAATTCTCCTTCGTTCTAGTAATACACCCATAGATCTGAGCGCACCGAATCACAGTACCATCAGTTCAACACTGGGTTACTGAAAAGAAAACCCTACCGACCTCTCTGTTATTACCATATAGATGAACTCACACCTTTTGTTACCTAATACTACCCTAAATATAGAGGCAACGGGGATTCAGGACAGGCACGCAGAAGCGTCAGCGGTGGTGGAGGCT	254
Ctg533	TAGTTTACAGGTCTTATTAGGCTCTCTTGCTCTTCTTGCTCTTCTTGATTTAAGGGCTGAGGCTCTGTTTGTTTGGTTTTCTATTTTTAGCTCAAGGGCTCTGCTGCTGTTGGGTTGGTTTCAGGAAATTCATTCTGATTTTTGGCTGCTGGTTTTTCTGTTACTCTTGTTGGGTTAGGTTCCTCTTTGGGGCTTCCATTTCTGGGTATTTTGTTTTCTGTTCAAGAATTTTGGGTAGTTGGATTCTGTACCAAAAACCCATATATTATGTTCAATTAATCCTTTGAAATTGAAGCCAAATTTAGTTTTGTCTTTGCTCTCAAAAAATTGATCTTGATGCTGAACATTTTGTTCTTAATGTTTGAGATTCATGTCTCCAGTTCTCAGTGAAATCCTCCGTTCCGGGTTTATGGTCGATTCCTCCCTCAGGCGCAGGACCCATTTAGTTCAATCTTTCTCTGTTGTCTTCCTCTACTGGTTTTATGTGTTTTCATAAATCAGCTCCCATCACTCCCTCAGATATATCTATATAATATAATATAATATAATCACCTTATATATATATATATATATATATAAAGTTTCTGTTGATCTTAAATAGTTTGGTCCTCTGTGTCTCTGTTATGGCTTCCTCTAGTGGGAATTCCTCTGGTTCCACTCAGCTTCAGAACTCCGGTTCTGAAGGGGACTTGCAGCATCTGATGGATCAGAGAAAAAGGAAAAGAATGCAATCAAACCGCGAATCGGCGAGGCGGTCCCGGATGCGAAAGCAGCAGCACTTGGATGATCTGATGGGCCAAGTGACGCAGCTGAGGAAGGAAAACAACCAAATCTTGACCAGCATAAACATCACGACCCAGCACTTGATGAATGT	874
Ctg534	ACCAACAAATTACTGTCTCTTGATTTTGGCAATTTAGCGGATGCTATTGGTGATGCCGTTGGAGAGGGATCAGGTTCCTTGTCTGTTTCCCTTGGGATTGCTGCAGCAACTGGATTGGGTTTATTGGCTGGTACTGAGTTAGAAACAATCCTCCAACTCTTAGGCTCAGCTGCACTACTTCAGTTTGCTTTCTTTAAACTCCTTTTTGCTGAGGATCGAAAAGCAACTCTACAAGAAGTTGATAAGTTCTTAACCACCAAGGTTGCCCCTAAGGAGCTTGTTGATGACATAAAGCAAATCGGCACAGCTCTTCTGCCAGTGTCTGTGACTAGCAAAGGTCTTCCTGCACCGGCAGAAGCAACCCCAGAGCCTACTGCTGCTAATGATACTGTACAAAAAGCACAAGCTGCTGTGGAGCTTAAAGTAGAAGCAGCTGCACAAGCTGCTCCTGAAATAAATTCACTCCCCACACCATATATTAAATCCCCAATCCCTCCCGGGATTTCCAAACCACTTCCTCCATTCCCTTATTATCCCGATTTTCAGCCCCCCACTTCTCCCCCCCCTTTCAGTCCTCAAGACCTTTTTTAAATCTGTCACCCGTCCTTCTC	611
Ctg535	GAATGTATACGACTCACTATAGGGCGAATTGGGTACCGGGCCCCCCCTCGAGTTTTTTTTTTTTTTTGAATTGGGTTTTCTTGATGTTATGTGTTTGTGCGCATGTTTAACTGGATGTGATCATGTGAGTATTGCTTTGCGCTTGTTTGTGGCTTGCAACTTACAAAATTGAGCGTTTGAATCTTTTCAAAATTGGATAGCACACTGTTTTGTTTTGTGGATGACAGAATGATGGAGGAGTTGAAGCTTATAGAGAGCAGAAACAGGATGATAATGACAGATAATGCATATTGCGTTATATATTAGGAGTACATCTCAATCTAATAAAAGGCTTGTCTTCTTACAATTCATACTTATATAAAATGCAATTTTTAGTAATAAAATGGCAGGTATGTTAACCAAACATGCTATTGAGCTGAAGAGGTCAGAACTTGTAGGCAATGAGTTAGTCTTCACTTCCAAAATCAGACTCAATCACAAATCCCAAACAAACAAACAAACAAACCAAGATCATATATGAATCCTTCCAATGTTATGTGGAGAAAAAAAAAATGACAAAGAANAATAAAATGGAAGAATGAATTTAACAGAAGGGGCAAAACACCACCATGAACTATTTATAATTTAATTTTTAGTGCTCTTTTGTTAAGGAAAAAATNAANGNAGAAAAAAGAAAAAGAAAACAGCTGCCCCTACTCACTGTACTTCTAACTGGACCCACNAAAACANCCCTGGGGAACATTGAAGTGGGACCTTGGGNCATGAAAAAGAAGGAAANAACCTGGCATCAAAGAGACCCTTNAACGGGTTCCCNCCNTGCCCGAAATTCCTGNCANGCCCNGGGGGANCCCCNANTTTCNAGAGNCGNCCCCCCNCCCCGGGTGGAACCCCCNGCCTTTTGTTTCCCTTTTAAGGGNGGGTTAAATT	927
Ctg537	TTTTTTTCTTTTTTCTTTTTCTTTTTGTAATTTCAGCTACCCACCTCAGGAGCAGCCCCAAGCTCTCTCCTTTTCTCTATCCGAGTTTCTCTTTGGCTAGTTAACTGTAATTCTGACCATCAAAGACAACTGTAATTTATGTGAATAAGGTTCTCTCTCCTTTGCGCGTGTCCCGTTCTCTTCTCCAATCCTCCACATACACAAATCTACCTGAGATTCTTCTTTTCTAACCCAAAGAAGTATATCCATACACATTAGTAAAATGGAGGTCAAGCTGGCGAATGACAAGCGTGAAAGAGAAATGTATGATAGTTTTGCTGAACTTTACGCCATTATAAAGACCACCGAGAAGCTTGAAAAGGCATATATTCGTGATGTGATCTCTTCGTCAGCGTATGAGACTGAATGCCAAAAGCTCATTGCCCACTTTAAGACTTTGGCTTCCACGCTTAAAGACACCATCCCAAGCATCGAGCRATTTGCAGAAACATACAAGATGGACTGCCCAGCAGCTATAAACCGCCTTGTGACCTCAAGGGTGCCTGCCACAGTGGAGCATMCGGCTGCT	568
Ctg538	TTCCTTCCTTCCCAATTCGACAGAATTTTCTCAGATAAAGGGAAAAGGGTGAGCTCAAACAGAGACAACGAGAGAGAGAACGAGGATGATGACATACGCAGCCTCAGCTTCAAGGCCACTGTGTCCTATTAATGGTGCTTCACAAACCCAAGTACCGATTTCAACCATTGTGAAGAGCAGTGGTCTTAATAGCAGTAGCACTAGTATTAGTTGTCGTAGAAGGAGCAAAGGCGTGTGTGTAATTAAGGCCTTAAAAAGCTCGTCGCCCACAAGACAGACCTTGTCGAGCAATTGGGATTTTCAGACAGCAACTACGTCATCTCCACGGCTGCCCAGATTCGAAGAGCTGGATACTACCAATATGCTTCTCCGTCAGAGAATCATCTTTCTGGGTTCTCAGGTAGATGACATGACAGCAGATTTGATTATAAGCCAGCTTCTATTTCTAGATGCTGAGGACCCAAAAAAGGACATTAAAATGTTTATCAATTCACCTGGTGGTTCTGTTACCGCTGGAATGGGAATATATGATGCAATGAAATTGTGCAAGGCAGATGTTTCAACAGTTTGTCTGGGGCTTGCTGCTTCTATGGGGGCATTTCTCCTTGCTGCTGGTACAAAAGGAAAAAGATTCTGCATGCCCAATGCAAGAGTGATGATCCATCAACCTCTTGGAACTGCAGGGGGCAAAGCAACAGACATGGGTATACGAATTAGAGAAATGGTGTACCACAAGATTAAATTGAACAAAATATTTTCAAGAATCACAGGGAAGCCTTTGGAGCAGATTGAAGAGGACACGGACCGTGATAATTTCATGAATCCTTGGGAAGCCAAGGACTATGGGTTGATTGATGTAGTTATTGATGATGGAAAGCCAGGCTTAGTTGCCCCAATTGGAGATTCCATAACTCCGCCCAGAACACGAGTTTGGGATCAGTGGAAAGTTGAAGGGACCAGGAAAGCCAGAAAGAATTTGCCCTCAGAGCAAAGGATTTCGGATAATGGATATAAAGAGACTGAAGGAAGTGACAATGAGAAAGGAGCCGAGAGGGAAAAGGAAGAACCTGCCGCTATATGATGCATGATAGTGGACATGTCTTATGCGTTTTACCTCTGGTTTATTTTGATTATGTTGTAATGTTCACCTCTCATAGTAATCTTGTTATGTAAATTGTTTGTCCAGATAGTGAAAGTAGATTATTAAACATTCGTTAGGTGATTGAAACATTTCTCATTGTACCTGTTGGAAAGGGCACATTTAGATGTTCAAAAAAAAA	1280
Ctg541	AGCTACAGTCATTGTATGATAACATAAAAGAAAGAAAAAAGTTTGATTTCTACAGGATTGAAGAAGTATAGACCGAAGATTGTTAGTTGAGGTGCTGATCATGCTTGTGGAGAAACTCAAACAGGAACAGCTTGCATTTGCCTTTCAAACTATCAAATTACTGCTGCAAAATGAAAAGCAAGTTAAAGTTGTTCATGATTTAACTTACCCAGAAGTTTTGCTCTTGAATGAGCAGGGGCAGTTCTTTTGGGCTCTGGAATAATTACTTGTGACTGCAGCCCATTCTGATGGTACATGATGGGAGGGGTACTGAGCTCATTTGCACTATCAAATTGGAGCCAACTAGTTTCATTTTTCATCGATAAACTTACCTTTGAAGGCAATTGTTAGAAAGCAACTAGATGAAAAAGATACTAGGTGCATCGTATTTACATGCTTTAACATATATCTTGTCTTGTATTGACTTCTTGACCCAGAGTTGAATGGTGCCGGCGTAACCGGCGTTCCGNTGGTGTTATATATTTTCTAAATTATGTAAAGAGGGGGGGGTATTTTTAAGTTTTTGCCTGGTTAGATGTTTTTAANTGATGTAGGAGGACAGAAATTGTATTGAACAAAATATTTTGTGAATCTGTGACATGGTGGAATGAAGTTTCACCATTATTATTTGAGGCC	675
Ctg542	TGGAGTTCTTGCAATGGCTGAAGCGCTACTGTGATTCTGTAAATGGTGGCATAATGAATGAAAACTATAACCCCGTGGAGCGAAGGTGCAAGGGTGGGAAGGATCGGTATCCCAAGGGTTCTCAGAAATTCTCAAAATCTTTGCAAACAAACAATTTACATAACCCTGGCTCTGGCGATACAGTTGGTCTCAGTAAAACCTCTGGACCAAAGCAAGGGAAGCCTTATGCAGCGGCTGGGGGTGCTAATTCTTCAGGAGAGGTTCAGGCTTTGTCCAAGGAGATTACAGATCTCAAGCTCTCCGTGGACCTTTTGGAAAAAGAAAGGGATTTTTACTTTGCAAAATTAAGGGATATTGAAATTCTCTGTCAGACGTCTGAATTGGAGGAACTTCCGATGGCAGTAGCAATAAAGAAAATATTATATGCTGCCGATGCAAAAGAATCACCACTTGCTGAAGCCCAGGAGTACCTCTACCAATCCATGAATGCTGATGAGAAAGAAGCTGAAACCGAAGAAACTGATCCCTAAATTTGATTTTTGGGACCAACAATGAAGGCTATTGTTGCGCCTAAACAAGCCCATGAATCAGTGATCTGTCTGTTAATTGAAGAACTTATTCCTCCTTGTATGTGTTGATCATATGACTATGAATTG	656
Ctg543	CTTTGTTAGTGCTGTAAGCTATAACACACCCGTCTGCTCCTCCTCACTTTCTCACTCTCTCGCTTTCAGAACCTGACACAGAAACCGACAGAGAAAAACCCTAGCTTATTCTAGAAGCTTCAGTTTGAGCTCTGTATCAGAGAGAGAGTGAGTGATAGAAACATACATTGAGAAATCAAAGATGGGATCTGGTGCCGGCAGCTTCCTCAAAGTGCTTCTTAAGAACTTCGACGTTCTTGCTGGGCCTGTGGTTAGCCTTGTTTATCCACTATATGCCTCGATTAGGGCGATTGAGACACAGTCTCCTGCTGACGATCGCCAATGGCTCACGTATTGGATTCTGTATTCTATGATTACTTTGTTTGAGCTCACCTTTGCCAAAGCCATTGAGTGGATTCCGATCTGGTCATACGCAAAGCTAATTCTTACTTGTTGGTTGGTGATCCCATACTTCTGTGGTGCTGCATATGTGTATGAACAGTATATCAGACCTTTCTTTCTCAACCCACAGAGAGTTAACATTTGGTATGTTCCAAGGAAGAAGGATGTGAGTAAGCCGGATGACATTCTAATTGCTGCAGAGAAGTACATTGCAGAGAACGGGACTGAAGCCTTTGAGCAGATCATTCACA	632
Ctg544	AAGATGGGCTGTGGGTCCCTGCTCCGTCTGACCCCACTGCATTTTGGGTTRAYGTGGGTGACCATGTTTGCAGGCCATGACAAATGGAAGATTTGTGAGCAGTGAGGCACAGTAGCTTTAAACAACTCCTCGCATACTCCAAGTCAAGAATGTCCATGGSGATATTTTGCAACTCCACCCCTAAATGCATGCATCAATGCTCTTCCAGCAAATGGTCACACCAGAGAAGCCTCGTCTCTACAAACCCTTCACTTGGGGTGAGTACAAGAGCACTCTTTACTCTCTCCGCCTCGGCGACACTCGGCTTAACCTCTTCAGAGCCTCGACAAGCGATGAACTTGCTTCGTAAATTAAGGGGGCAGCARTGGAAAGYAAAAGAAAATAACATAAAGGCAGTGAAAATATGAAAGCAGCTTCTGGTCAAGTWAGGTTTTTTMTTTTTCTTTTTTGGGTTTTTCGAGTTGCAGTTTTACCTAAAGTCTTTCATACTCAATAGTTGAAGTCATAGACTTTGTACTTAGAAATGGGAAAATGTCGTACTTAAATCATCAATGAAAATAAGAAAAGTTTTTCTCTTTAAAAAAAAA	587
Ctg545	ATCAAAGAGAAGCAAACCAGTTTCACAGAGAGAGACCCGAAAACCCGAATCGAACCCGGAAAAAATGGGCAAGGATCTGAGCGACGACCAAGTATCGTCAATGAAGGAGGCGTTCACTCTCTTCGACACCGACAACGACGGCAAGATCGCTCCTTCGGAACTGGGGATCCTAATGCGATCGCTCGGAGGCAACCCGACCCAGGCCCAACTCAAATCCATAGTCGCCGAGGAGAATCTCACGGCCCCCTTCGACTTCCCTCGCTTCCTCGCCCTCATGGGCAAGCACATGAAGCCCGAGCCCTTCGATCGCCAGCTCCGCGACGCCTTCAAGGTCCTCGACAAGGACTCCACCGGCTTCGTCTCGGTCTCGGAGCTCCGGCATATCCTCACCAGCATCGGCGAGAAATTGGAACCATCCGAGTTCGACGAGTGGATCCGGGAGGTCGATGTCGGGTCCGATGGGAAGATCAAATACGAGGACTTCATTGCCAGAATGGTGGCCAAGTGAGAATCGAAACGGTGTGTTTTGACTGATTAAGTGGTTTGTGGAAGTAATTTGGAGCTAATGTATGTTTTTCTTTTTCTTTTTTTGGTGATATGATTTTAGGGTTTGTTTGTTTTGGTTTTTGTTTGTGATGAATTGAATTGTCTC	652
Ctg546	GCTTTCAGATTCTTCCCTTCGTTTCCCTTCCCTGAGCTCCCTATTATTATCACCTTCTAATCCCATCTCCATTCACCACCCAAAGTTAGGGTTTTTCTTTTTCTTTTTCTTTTTCTTTCCAAAGTGCTTGAAATCCCATGGATTTCCAGAAGAAAAGAATCCAATTAGTGGCCTTCATAGCTGGCATCATCGTTCTCAGTATCACAGCTGAAAAATGTCGGCAGTTGGTTGGGGAAAAATATGCATCTCGGAGTGGACAGTTTACATTCTTGAACTGCTTTGATATGAGTTCTGGAACACTAGCTTGTTCTGTGAAAGAGGGAGTGAAGCTCTATGTTAACAACATCAGAGCTTCCCATGTTGAGAGAATAAGGTATAAAGCACTTGAAAGTGCATTGGCTGATGCATTGTCACAGGGGATACCTGCTAAAGATGCAGCCAAACAAGCACAGAAAGCAGGAGCAAAGGCCGCGAAACTGGCAACTCGGCAAGCCAAGCGGATAATAGGTCCTATTATCTCTTCTGGATGGGACTTTTCTGAAGCTTATATTATGGTGGTGCANTAACAAAAAGGACTGTTAGGGGCACTGGCNACCTTGT	600
Ctg547	AAAGAGTCTATAAAGTTAAGTTAATTATGTATACATTTCTTTTGATAAAGAACAAAAAATAAAAAATAATGTATACATTTACAATGGAGGTAAAAGTAAAAGATGAGGGTTTTTGGTGTGTGTGAAAAGGTGGGGTCAGGTAAGTTCAGTTCTCTCATTAGATTTTTCTTTTTCTTTTTTGATACCTGATATGATTATGTTTCTCATGAATCATGATTGATCAGTAAAATCTTTTGATGGGAATTCGT	248
Ctg548	TTATGTAAAGGATGGTCTGATTTTATAATGGAGATTTGTGCTCCGATCGCGCATCCAGATTTCTGTGTGGCTTCATTATTAAACCGAATGTATATAAAGGTGGCATAAATCAAACAGTCCCCTTTGAAACTTGTATTCTGCTTTTTTCAGAGTTTTCTCTTTCTTTTCTTTTTCTTTTTCTTTTTAACTTATCTTTGAACATTTATTCAATGTTCTGTCAGGCCTGAATCAGTAGCTTGTTCTATTATGTGATATTACCAAGTGAATAATATGAGATGATCTTGGAGCCTAAAAAAAAA	299
Ctg549	CGACGCAGCCTCTTAAGGAAGAGTGAAAAAACCAAAAACCCAGATCCCTCTGAGCAAACTCTCCTGCCCCGAAGTGAAGAAGAAGAGCAACTGGGAGTCACAGAGGAACTGATCGACCATGTCAAGTCTTTCACTTTAGACACTTTCAAGAATTTCCCTCTCCCAGATGATGAGGGAGCTGAAAATTCTCCGACAACTTCGAGCAACACTCAAAAAGATCTATCTGAATGGCAGGAAAAACATGCCACTCTTGTGCTCTCAAAAGTGAAGGAACTTTCCCATCTGAGATATAAACTATGCCCGGGATACTTGAAGGAGCATCAATTTTGGAGAATATACTTTCTGCTTGTAAAGAAACAAGTGGCTGACATGATAAGGAGTTATCCCAACAAACATTCATGACTGAGTTTGTTCCTTAACAAAAAATTCATTCAAGAATTAACGTGATAAGAAGACTGCTTTGGAATAATGAAAGTTGCTTACTCATACAACTAACTTTGATACGAGCTGCGTGCCATACAACTAGCAAGGCTGAAAGAAATGGCAGTGGAGAATGAGAAGTCTACAAATTCCATTGTACATGAAGTTGAAATGTCAGAGGCAAAGCAGGGAGCAAGCTTAGCCCTTCCAACTCCATAGCTNTATGCATTTCTTTTTAGGAGTAGGAATGTATTGGCTAGTCGACTGACTGATCCACTGAACAGAAACGTATTGGAAAAATGTAGAATCGNCTATGCCATTCCTTTTCTTTTTCTTTTTTTAACTGTGCAGACCAAATATTAGTTTCTAAACGGCTTTCTATTAAAAGCTTCC	813
Ctg550	AGGAGATACTGTGGGTGACCCGTTCAAAGACACAGCTGGACCTTCGCTTCATGTTCTCATTAAGATGCTCGCAACAATAACGCTGGTTATGGCTCCTGTCTTCCTCTGAGAGTTGTTTATAACAATTGCGGTTGTGCCAGTTTACTGCACCCCCTTTCCTTCATCTTGAATACTTAGCGGCAAAAATACAGATAGGATTTTTTTGGATGTATATTGAGGGTGCCTGATTCATAGTCTTACCAAATTATCGCTTTTACGATTGGACCTTGAATAATTAATGTTAATTGGCTGCTCATTCTAGTTCAATGTAGCGTCTATGACGTATTATTCTCTACGACATTGATCCCAATACATAATTCATCCTCTGTTTCGAGGCTTTCTGTATTTTTCTTTTTCTTTTTAATGAAACAATAAATTGAAGTGAC	425
Ctg551	GGATCAAGGTTTGTTTGATCTTCCTAACACCGTTGATCAAGCATATTGGAGTCAGAGTCAATGGACTGATCAAGACCACCCTACGCTCTACCTCCCGTAAAAATCTCTCACTCTAATTAACCATCCATTCCCTTTGAAAAAAAAAATGGAGAATCTCAAAAGAAATTGGAATTTGAGAGGAGTTTTTATAAAATTATGAATATATATGACTGCTCTGCTCTTGTATGTATGTAAATTTCATATAATTTTTTCTTTTGGGGGGGTTTAATTAATGTGATGTTTTGGAAGGKGTTTTTTTTGCTGGGTTTGCTCTTTCCTCTTGAGGGTCATTTGCAACTAACCTTCATGTTAGTTTYCATTTTTAATCTTTTTATTWATTWATTTTTCTTTTTCTTTTTKGGGGTTCTTTTGGTATTTGGCCTTGAATGAATCAAATATATAGAGAG	446
Ctg552	CTGGAATTAATGARGGATYCTGTTRTTGTGGCCACRGRTCASACGTACGAGAGATCTTACATACAGAGATGGATTGACTGTGGGAACACAACATGCCCCAAAACTCAKCAAAAGCTCCTATATTTGACACTAACTCCRAATTATGTTTTGAGAAGCCTGATTGCTCGGTGGTGTACTAACAACATTGAGCACCCCACCGGGTTTAGAAACGGGAAGATCAAGAAGAGTGATGGATCCTTCCRAGACATTAKTGGAGACATAGCAACCATTCAAGCCTTGGTTCGCAAGCTCTYCAGTGGATCAACTGAKGASCGTAKAGCTGCTGCAACAGAAATTASATCGCTGTCCAAMAKAAGTMCGGATAACAGAATATTATTAGCASAAGCASGTGCCATAYCAGYTCTGGTCMACCTYATYACAWCAGAAKATKGATTWAYACAAGAGAATGCSGTAACCTCCATWCTYAAYCTSTCMATATWTGASAACAACAAGGGGCTTATAATGCTTGCTGGTGCTGTTCCTTCAATTGTCCAAGTCCTCAAAGCCGGAAGCATGGAAGTGAAAGAGAATGCAGCGGCAACCCTTTTTAGTTTGTCACTTGCCGATG	607
Ctg553	GCTAATGTCCTTCAAAATGATTCGCGAACTAAGTCATCGGAAGTAGTGACGTCTGCCGACAATAGAGAGCCCATGTCAGTTGATGAGATATGTGAAGAGAATATACAACTTTTCATGAGGTGTGAGGCACAGGTGCAGAAGGAGACTGAGTTGAGGCAGACGATTGAAAACCTAGAGAAGGAATTGGAGATGGCCAAAAGGAAGAGCGCTCAACTTGCTTCATATTTAGAGACAAAGAGGAAGCAAAAGATAATGAAACAACCTACCGAAACGGTTTGATAAAATCTTAGAACTACATTCTGAACCGGTCACTGCAACTAGACCAACGTTGAAGAGATCCACCTGCTGACACTTCTTCTGAATTTGTATAGACCGTAGCTATAGATCACATGTTTTTGTGCTTTTGGACAGCGCTTCACAGGCCTACTCCACCCTTAGTTCGGGATATAATTTGAAGAATGCTTAATACTACGAAAGAATGTACATTGAACCGTATGTAATGAAATGTGAAAAAATGAATGCAACTCTTTGGAAGCCTCATTTGTTACAGTGCTAGCTCATTTACACAATTTGTTGCCCTAGTTTTCTCCCTCGAGATTACTGCAGATTAATGTCATGGGTGCCAAGTGGCGGATACACTGTCCTAATCCTTTTAGTACTATAATAATATAGACTATGACTGGATTATAATTT	693
Ctg554	CTGCGGCTCAGAAACTCAGAAATCAAATTTTAAAAAGAAAAAAAGAAAAAAAGAAAGATTGAAGAGAATGGGTGATCATATTGCTAGGGCGGAGGAATTCGAAAAGAAAGCAGAGAAGAAACTGAGTAGCTGGGGATTTTTCGGTTCCAAACATGAAGACGCCGCAGAACTCTTCGATAAATCTGCCAATTCTTACAAGCTCGGCAAATCCTGGGACAAAGCTGGAGCAACATATGTCAAGTTGGCAAACTGTCATTTGAAGTCTGACAGCAAACATGAAGCAGCCACAGCTTATGTTGATGCTGCACATTGCTACAAGAAATCATCTGTAAATGAGGCCATTTCTTGCTTAGAGCAGGCTGTAAATTTACTGTGTGATATTGGAAGGCTTAATATGGCTGCAAGATATTATAAGGAAATTGCCGAACTATATGAATCTGAACAAAACATTGAGAAGGCTATTGAGTTCTTTGAAAGGGCAGCTGATTTCTTCCAAAATGAAGAAGTAACAACTTCGGCCAATCAGTGCAAGCAGAAAGTTGCTCAATTTGCTGCTCAGATTGAACAGTATCCAAAGTCAATTGAAATCTATGAAGAAATTGCTCGGCACTCACTCAACAATAACTTGCTCAAGTATGGAGTTAAAGGGCATCTTCTCAATGCTGGAATATGCCAACTNTGTAAAGGAGATTCTGTTGNCATCACCAATG	710
Ctg555	GAAAAAAAAGTGGGCAAGAAAGCAAATGAGTCATCAGTTTCAGACTTCTTCTTACTTTCTCTCTCTTTAAGCTCTGAAACAAATGTAGAGAATTTATACCCTCAAAATTGTCACTCACCTTCCGCACGGTCTTGAAAAGGCGTTATGATGAGGGAGATGAGCAAAGAACACCCACCAGAGCCTCTTGATTTCTTCATTTGGACTGTTGAGGATGTCGGTTTGTGGTTGGAAGAGATAAACCTCGGCAGTTACCGGCAAACTTTTAAGGAAAATGGAGTCAATGGAGAATACCTGGAAGGCATGTCAATGTTTACTACTGAGCAGATTCTTCGGTTTATAAGACGGTGCCACATGAAATGGGGAGACTTTATCACGCTGTGTAAGGAACTAAGGCGAATTAAAGTGGCTTGCCTGAAAGGGGAGCAAAAGGTCCGCAGGCCATGGTGGGCTCCATCTTGCCTCTCAGTAGTATTTGTCAAGGTGGCAAAGCGTAACAGACAATCACGGGTTGTTTCCTTGAAGCTGGAACCATAAAGGATGATCTTATATGTACCTACATATATTTTCTTTATTTCTTTTTCTTTTTTTTGCCTAGAGAACAGAGTAGGAAAGTACTTTTYTCCTTTCTTTTTTTTCTCTCGAGTCTGTCAAATTACATTGTTCGTTCTTCTTTGGAGAACTCTGTT	686
Ctg556	CCCACTCTCCTAAGCCCTCTCTCTCTCTCTCGCTACGAGAAATGGTGGTAGCATCAGCTTTCTCAGCGCCACTGAGCTTCTCATTCGCTTCTTGCCACAGAACCTCTTCTCTTCATTTGTTTTCTCTCAGAAACCCATCGTCAAAGTCCACAGTCTCTGCCTTGCAGAGTCCGTACGGCGATTCGTTAACAACTGGATTATCTAGTAGAACTCGTGGGTCACCTCTAAAGTTTGACGTGAAGGATTTTGGTGATACTAGTACAAGTTATGGTGCAATAGAAGCCAGAAAAGGGAATCCACCCATACTTCCAGCTGTGATGACCCCTGGTGGACCTTTGGACCTCTCATCTGTATTGTTCARGAATCGCATAATCTTCATTGGGCAGCCAGTCAACTCATTGGTGGCTCAACGAGTCATATCCCAACTTGTTACTTTGGCTACTGTTGATGAGAATGCGGATATTCTGGTGTATTTGAACTGCCCTGGTGGGAGTACATACTCTGTGTTGGCAATTTATGACTGCATGTCTTGGRGTCAWRYSKAAGATGTGAGGMRCCAAGTGWRTKWWGSAGTATCARACWMGCCAYARAGTCGACAATATSTWCGTTGCTTTTACTGGCCAGTCTCTAGAGAAAGTGCAACAGTACACTGAGAGGGATCGTTTCTTATCCGTTTCTGAGGCAATGGAATTTGGGCTTATTGATGGCGTGTTGGAAACAGAATATTGAATTCAAAGTTTTACCATTTCATGTTTGCTGTAAAATTGATTAAGTGGGCTGCATTTACAAATTATGATCGGCAATTTGTTGTTCCATTAGTTTTGAATGCTATTCTATGAAGTTGTGACTGTCCATTAAAAGGAAAAANAGAANAAGAAGTGATTTTGGATGATAGATTCTTTAAGAGGAGTTTGGCTCCAAAAGTATGGCCAGAAGTAAAAAAAAA	946
Ctg558	CCCCGGCTGCTGAGAAACCCTABATGCTCTTTCCTCTCTTCCAATTTCCTTAATTATCCACGCTTCCTATAATATAAATACCCACTTTCCCAAATCCCTCTCTTCCGCTTCTCGTCTCTCCCTTGATCCTCTCTTCACTCCTTCTCTGTCTCTCTCAGCGCTCAGAACTAGCCATGTCGGACGAGGAGCACCACTTCGAATCCAAGGCTGACGCCGGAGCTTCCAAGACCTATCCTCAGCAAGCTGGCACCATCCGCAAGAACGGTTACATTGTCATCAAGGGCAGGCCCTGCAAGGTTGTGGAGGTTTCCACTTCCAAGACTGGAAAGCACGGACATGCCAAGTGTCACTTTGTTGGTATTGATATCTTCACTGCCAAGAAGCTTGAGGATATTGTTCCCTCGTCCCACAATTGTGATGTTCCCCATGTCAACCGTACTGACTACCAGCTGATTGATATCTCTGAGGATGGATTTGTGAGTCTGCTGACTGAGAATGGTAACACCAAGGATGACCTGAGGCTTCCAACCGATGACAGTCTGCTTACGCAGATCAAGGATGGCTTTGGTGAGGGGAAGGATCTGGTTGTTTCTGTCATGTCTGCTATGGGAGAGGAGCAGATTTGTGCTCTCAAGGACATTGGTCCAAAATAGTCACGCTATGGTTCTTCTGGAACACTTTTAGTTTTCAAATTGAAACTGGGACGGTTAATAGTATGTTTGGAGGTCACCATTCAGGAGCTTTTCTTGATTAGAGGTGGCCCTGGCTTATAAGTGGATGTTGCCATTAATTAGCTTGTCATTATCAATATTTTTGTTCTGTTTACTGTCTGAAGAACCATGCCCAATTTCATGGTATTGGTGAGTTATATTGGAGACTGTATAGTACCTTTACTTGTTTTAGACTTGCAATTTCATGGTTTGGTTTTTGCCCGC	935
Ctg559	TACTAGTGATAGTTAATCCTGAAACAGATATGGCTTGTGGCCTTGGCAGTTTGCTAGCCTGAGCCTTCGAGCACAGCAACCTGCACCCAAAAAAAAAAGAAGAGGAAAGAAAGAWTGCAAGTGACTAGTAGAAAGGCCAAGGTAGTGATGATTCTCCCTCACTCTTTCACTCCATCTCTGTCTCTATTATAGATGKGAAAGGAAAAACAGATTATTATTCTAATGAAATGAAAGGCGACTGGTTTTGCTATTTC	254
Ctg560	CAATTTCNCCCRGGAAACAGCTATGNCCCATGWTTACGCCAAGCTCGAAATTAACCCTCACTAAAGGGAACAAAAGCTGGAGCTCCACCGCGGTGGCGGCCGCTCTAGAACTAGTGGATCCCCCGGGCTGCAGGAATTCGGCACGAGGGTCAAGAAAATTCAAGAAATTCAAGAAAGCAATAAATCAACGGTCACGATGCGTCCTCACTGCCTCCTCGCACTCGTTGCCCTCGTCCTTCCTCTGGTTGCCGCTGCAGCCACAGGCCACAGGGACGCCTTGGTCGGCGGTTATCAGCCCATAAAGAACATCAGCGACCCTCATGTGAAAGAGATTGCAGAGTTCGCGGTGTCGGAATACAACAAGCAGGCCCAAGGCAAGAACAAGTTGGTGTTTCAGAGCGTGATCCGCGGCGAGACCCAGGTGGTGGCCGGCATAAAGTATCGCCTTGTCATTTCGGCCAAGAATGAGTCGTCGGCGGTGTCCAACCCCACAGCCGCAGCGGCTGCAGGAGACAATTATCAGGCTGTTGTCCTGGAAAAGAGTTGGGAGCATTTTAGGCAATTGATCTCCTTCCGTAAATTGGCATAGACTAGGTCATTTTCAGGAGAATGATCCTTTCGTGTTTTAATTATTATCTTCTGCAAATATGTACTCTGGAGTCTGGACTCTATGAATTATAATAAATAAATTTGAATAGTTGTCTGGGTAAAAAAAAAAAAAAAAAAAAAAAACTCGAGGGGGGGCCCGGTACCCAATTCGCCCTATAGKGAGTCGTATACATNC	784
Ctg569	TGTANACGACTCACTATAGGGCGAATTGGGTACCGGGCCCCCCCTCGAGTTTTTTTTTTTTTTTTTGACAAGAGAAATCTTGAGAACTCTTCATTTGTAAATGGTGAGGTGAGGCATTGCCTGCTTGAGCTATGTACAAAAAGGACAATTTGATCCTCAGTTCCATTATATACAAAGAACAACCATTTAGGTTGCAAAGGGATTTGGATTTAACCCATCTATTGATTAATTACATTTCTTCTTTAAATATAAGGATTAATGTGAGATGTGTAGTCCCTGATTCCAGCTCCTTCCCATCCCATCCATTCCTCCCACATGTCCCAATCCGGATCGTTCATTCCTCTCATCGGCTCATCAACTCCTTCATCGTACGTCTCATACATCGGAGATGGAGTGGATTCTCCTCTCAAATTGCTCATAACAATATCATAAGCTTCATTGATCTGGTGAAACTGAACTCCACAATTGTTTCCTCTGCATACGTCTGGATGATACTTCAAGGCAAGTTGTCTGAAAGCCTTCCTGACCTCAGATTCAGAGGCACCAGGTTGGATCTTCAAAGTCTGGTAAGGATCCATCACAGAAGAATAAACACAAGACACCATAACCTTATTCACCCCTCGTGCCGAATTCCTGCAGCCCGGGGGATCCACTAGTTCTAGAGCGGCCGCCACCGCGGTGGAGCTCCAGCTTTTGTTCCCTTTAGTGAGGGTTAATTTCGAGCTTGGCGTAATCATGGNCANA	744
Ctg572	TGTANCGACTCCTATAGGGCGAATTGGGTACCGGGCCCCCCCTCGAGTTTTTTTTTTTTTTTTTGACTACAAAACTTAGTCCAGAAGATGTAGAAAACTTTTAAGGAAAACCAATCTGAATATAACCACTGTCTAGTGTAGTATCAATAATTAGTTTAGAGCTCAAAAAGTGCTTGTTCACACCACAAGTTACAAACCAAGTGATGAGCAAACCAAGTGTGTTTGCATTGTGGTTGCGCCGGCTATTCGATGATCATATTCGAACCACAGAATTATAGTGCTCACCAAGCCCAAATGCATGCTTATGGTATGACAACATAATACTCGAATCAGAAGAATCCGTACTGCTGCTATCTGATTTGTACTCCTTGCCCATCTCCACATCAGGGAAGGATCCTGAGTATATCATGATATGCTTTTTAAGGCAGTGAGTTAAAGCACCAAGCTCTAGCTGCCCTCCCCATGCCGCTGTTGACTCTACTTCTTTACAGTAATTCTCAAACCTCTCTGCAAGTGAATCCTCAGAATCTCCATCTACCGGATTCTCTGACAAAAAAAATGGGAGAAAATCAGATGCATGCTTCCTCATATAAGCAGCCCTCGTGCCGAATTCGGCACGAGGCCTCGTGCCGAATTCCTGCAGCCCGGGGGATCCACTAGTTCTAGAGCGGCCGCCACCGCGGTGGAGCTCCAGCTTTTGTTCCCTTTAGTGAGGGTTAATTTCGAGCTTGGCGTAATCATGGNCATAGCTGTTTCCTGGGNG	763
Ctg579	GTANCGACTCACTATAGGGCGAATTGGGTACCGGGCCCCCCCTCGAGTTTTTTTTTTTTTTTTTGAAAAAAGATCTGCTATTCAATTGTAGTCAAAATTACCCTGATGCTCAGCACATTGTTCATAAGACCAAATGAAATATACTTCAATGCAGAGCAAAAAAAATGAGGTTCATAATTTTAAAGGTAATGAATAAAACAAGTATGTACAAACTTTGAACATACGAAGAAAGTGATACCACTAAAGCAAAGTGTTGTCACTGGAAATGAGAGCGTTGCACTGCGTTCCATATGCAGCCTCAGCATGCCAACTGAACTGTAGAAGACAAAAACATCATTGTTGCATCCAATTTGGTGGCTCTTTTTTATTTGCATTGGCTTTCAAGTCAAACCTTCACTTCCAATCAAGCATGTCTAATAGCCACAAAACCTCTTCCTTCGAGTTTGCAGCATCCATGAAATCCATTTCAATCCCAAAGACATCAACAACTCCTTCATTTCCGCTGTCCATGAAAAGCAAAGAGATCCATGCCCGGATACCCGTAGTGAATGGGTAGACCGGTGAGAAGTCAAGGTAGTCATTTGCCATGGCTCTATATGCTGTTCGATCAATGTAGTCAAACATAGATTTATTAAGTATACAAGCAACCTTATTAGAATCCTTGCGCCCCACAAGCACTGAAACATTCACGGTCTCCTCGTGCCGAATTCCTGCAGCCCGGGGGATCCACTAGTTCTAGAGCGGCCGCCACCGCGGTGGAGCTCCCGCTTTTGTTCCCTTTAGTGAGGGTTAATTTCGAGCTTGGCGTAATCANGGNCATANCTGTTTCCTGNGTGAAATTGTTATCCGCTCACAATTCCCCNCAACATACAAGCC	876
Ctg581	NCGACTCACTATAGGGCGAATTGGGTACCGGGCCCCCCCTCGAGTTTTTTTTTTTTTTTTTTTTTTTTTTTTTAGTCAAACCATGGAAAATAGAATTACTTGCACAACATAGATGAAGGAGGAAGAGGCAAGATACATAAATTTTTGGAAAAAAAGAAGAGGAAATATAGAAGAAAACTACGCTATACATATTTACAATATCCCATATGGTGGCAGGTAGGCAGGGCAGTATTGCCAACGGCAAAAACAATTTGCAACAAATGGAATCAAAACCCACTTCTTTCTGTGTTCTCTCCATTTGACTGCTCAAGTCAAGAAGGGTAGCTCCCTTGGCTCTTAGTCGACATCCGCTTGANAAACTCATAGGTAGTGACCATGGTTGTAGCANACATTGACATTGAAGCCCACCTAGGCCCTAGGCCTCTGTAACAAGCAGCAAACCCACCTTCCCTCACCAAATTCCTCACAGTCTGCAGTATGGTCAGTGGTCTTCTTCGCCCATTTTCTTCTGCATCCAAAACTTGCAGCCGGGTCTTGACGGTATCCAGTGGCATGGTGATCAAAGCANAAACCCCACTAGCCATGGCTGCGCTCAACCCCTGCACTGCCAGCATTGCCCTGCAATCAGGCCTATTGGCTGAGCCACTCTCATCCTTCTCCTCGTGCCGAATTCCTGCAGCCCGGGGGATCCACTAGTTCTAGAGCGGCCGCCACCGCGGTGGAGCTCCAGCTTTTGTTCCCNTTAGTGAGGGTTAATTTCGAGCTTGGCGTAATCATGGGCANAGCTGNTTCCTG	795
Ctg585	GACTCNCTATAGGGCGAATTGGGTACCGGGCCCCCCCTCGAGTTTTTTTTTTTTTTTTTTTTAGCGATTTAAGCTGCTACTCTTAGCATGTACAACTTGGAATCAAATATTATCATGAACTACTTAAAGTCTTTACATGGTTTTGCATAGAAAGCACACACGATCTGGATTTGTAAACGATGTGTAATAGTCAAATAGGCTTATGATGATCTACAAAGAATATGTAAAGTTTAGTGTTCGACCGATGCAGGGTAAAAAAATGGTACCCCGCCATTCCATCGGTAACTTTCTGTTGCCTAGGTTGTTGTCCCAAGCACGGCAGCTGGTCCTTCACAAATAGCATCTGCCTGAAAGTTGCTGCTTGTGCTAGCAGTTTCAATTTGAAGTATGAGGGGAATCTTTAAGTACCAGGAAAGTTGCTGCTTGTGCTAGAAAGAATTATGAATGCACAAACAACAGAGAGTGAGAAGACAGACACCCAAGTGTTCTCTGTGTACATCTCCNTTGCATCCGTAAAGTAAAAACGCGTGCGGTTTTCAGCCCAGTTCCGAAGTCGGTCTGCTTCTGCTGCATATAATGCCTTGCCCTGGTCATCAAACCATCGCCTCGTGCCGAATTCCTGCAGCCCGGGGGATCCACTAGTTCTAGAGCGGCCGCCACCGCGGTGGAGCTCCNGCTTTTGTTCCCTTTANTGAGGGTTAATTTC	706
Ctg590	TGTATNCGACTCACTATAGGGCGAATTGGGTACCGGGCCCCCCCTCGAGTTTTTTTTTTTTTTTTTGNTTTTTAAACTGTTGATTGGACTGTGACCCATCAACAATATGAACATTGGTTGCCTGATATTTTTGGGGAAAAGGTTTTTATGGCGGGGACACCGACCCAATTTTTCACATGGTGGCTTCAGTCAACCAACCGTCCTAATATTATAATTGAAGCTGCTACTTCTGTTCTGTTCAGTGAGAAAAACATGGACAACGGACCCAAATGCTGACCAAATCAATCTTGGAAACCAAATGGTTCAATTCAGCCGCACGTGGTCCATGCAATTGTTCTCTATGAATTTCTCCCACTTGTTGAGTCGTTACTCGTTTTGGTCGGAAGAATCTTTCTTTTAAATGACACTAAATGTGCCACCATTTACGGTTTTCCATTCTTTTGGCGAGTTCTTTTGCCATTGATGCGAAGTCCTCTGCTCCGCTTCGCAGTTCTTCTGAGTTTTGGCTGAGCTTCTCAAGTTTCTCTTGACGTTCTGCAAGCTTATCTCTTGCATGNGCTCCCGTGCCGATTCCTGCAGCCCGGGGGATCCACTAGTTCTAGAGCGGCCGCCACCGCGGNGGANCTCCAGCCTTTTGTTCCCTTTAGTGAGGGTTAATTTCGAGCNTGGCGNAA	674
Ctg592	GACTCCTATAGGGCGAATTGGGTACCGGGCCCCCCCTCGAGTTTTTTTTTTTTTTTTTGAAGTCATCAACATTGAGTGTTACATGTAAGTAAGTATTCAAAGTGACTACAAATGATCTTGATAAGTTAGTTCCCTTGATCTGGAAAAGTATGGAACCAGTTTCAACAAAACAAAACCAAAACTTTGATAGGATTCTTTTCTAGCAGCTAACCTCTCGGTGGAACAAACCACTGCGCAACATAAAATTCGGCATCGTAATACAGGGGGAAAAGTAGTATGTATATAACTGCAGAAGAAAAAGTCAAGGAAATAAGTACGAAGTGGAACTAGAGGAGCTTCTTCCTCTCAAAGAACATCTTGAGATGCCATAGTTGCAAACCGGCCACTGACAGGCAAACCAGAAGGGAAAGGAAGCTAAAAGTCGCCATCTTGGAGTTAGTTGATCTGTTAAGTTGTTGCATTTCTTCCTCCCTTTCACGAAGAAAAAACATCTCATCATGAATGGATGACACAGTATCATATAATTTTGTCAGCCCTGTGCCGAATTCCTGCAGCCCGGGGGATCCACTAGTTCTAGAGCGGCCGCCACCGCGGTGGAGCTCCAGCTTTTGNTCCCTTTAGNG	623
Ctg593	NGGAATAACCAATTTCACACAGGAAAACNGCTATGACCATGATTTACGCCAAGCTCGAAATTNACCCTCACTAAAAGGGAACAAAAGCTGGAGCTCCACCGCGGTGGCGGCCGCTCCTAGAACTAGTGGATCCCCCGGGCTGCAGGAATTCGGCACGAGGCTGGGGTCATGATGCATGGATATGGTATTGTGAAAAAACTCTGTTCTGAGCTTCAGGATTTTATGAAACTACACAATTTCTCATCTATAGAAGATTTCAGGGGGGTTTCCCTTGAATATTTTACAACACATACTGATTTAGTACGAAGGCAACAAGAAGCAATACAACAGAGGAAAGCTGTCCGGAAAGGTTTGCAATCGGACAAGGAGTGGACAGGAGACGGCTTCGTCAAAGAGACTGAAAGCATGGTTTCCAACTAAATTACACAACCATACAAGCATTGCCGGCATATGATTGAAATATATGGGATGTTCATCTCTTTTCTGGTGTAGAGTTGAGCCCAAATTTCTTTTAATTTGGAGACATGAACTGCGTGTATGAACATCTCAGTTGATGTAATAACTTGTTAAGATACATACTTTCCAATCCATCCAATCAAGNTAANGAAAAAAAAAAAAAAAAAACTCGAGGGGGGGCCCGGTACCCAATTCGCCCTATAGGAGTCGTATACAT	673
Ctg594	GTANACGACTCCTATAGGGCGAATTGGGTACCGGGCCCCCCCTCGAGTTTTTTTTTTTTTTTTTGATATTTTTCAAAAGTTGCTGCCATATAATCAAAAAATTCTACATGTACATGAATTGAGAGAAACAATTAAAAAATATGGTGGAAAGAAAATAAGCTGGAAACAAGATTATTGTAATGCGCTATTTAGAAACCATGACTTGCTTCCATGTAGAAGACTCCTACTCCAAAAGCTCCTTTTGGCAGGACTTAAAGTCAAACAGTGGAACAGAAATTTCACCTGAATTACATAAACCACAGCATTAATAGTAAAGAAGCTTGGCCTCAGTCCATCTGTAGAAACAGCACGTGCCTGATAGTAAATTTCTGCCCAGAACAGAACCAAGAGTGCGTAAGTTGTGAAGAAAGCAAGACTTGGCATATCAAGCAAGATATGTTTGACAATCTCTGGATGCAGCTTCTGCACTTGCCGGCGGAAAATAAACACTGCTGCTCGAACTGCATTGACAACAAAATTGAGAAAGTGGAAGACCTTCTGTGTGGTCCAACCGTACTCCGGCACTCTCAATTGTATACGAATCAATTGAACCAGGGCCTCGTGCCGAATTCCTGCAGCCCGGGGGATCCACTANTTCTAGAGCGGCCGCCACCGCGGTGGAGCTCCNGCTTTTGTTCCCTTTAGNG	686
Ctg596	CTCTAGTTGCTGCGTCGCTCTCTCCTCTCAAATCCCTAGTAAATCTTGTTGGGGCGATCCGAGAGAAAGACTCTGCTGCAAACATGTTGGTTTACCAAGACCTCCTCACTGGTGATGAGCTTCTCTCGGACTCGTTTCCATACAAGGAAGTCCATAATGGAGTGTTGTGGGAAGTTGATGGAAAGTGGGTTGTGCAAGGAGCAGTTGATGTAGACATTGGTGCAAATCCCTCTGCTGAAGGTGGTGGGGAAGATGAGGGTGTTGATGATCAAACCGTGAAGGTGGTTGACATCGTTGACACATTTAGGCTTCAGGAGCAACCTCCTTTCGACAAGAAGCAGTTTGTCACATGGGTGAAGAGGTACATCAAACTGTTGACACCCAAGCTGGAGGGGGAGAAACAAGAGGAATTCAAGAAGAACATTGAGGGAGCAACCAAGTTTCTGCTTTCGAAGCTCAGTGACCTCCAATTCTTTGTTGGGGAGAGCATGCATGATGATGGCGGTTTGGTGTTTGCCTACTACAAGGAGGGTGCCACTGACCCAACATTTATCTACTTTGCGCATGGTTTGAGGGAGGTCAAGTGCTAAGTATTGGCACAGCTGGCTTCAAGCAGAATGCTTGTTGTAATCCTAGTCTATATTGTTGCTTTTTTTTTTTTCTTCTCTAAATTGGGGAATCAGGAGTCTATTTTTGCTTGTTTTCTTTAGAATGTTTTGCATTTGGTGACTTGAGGCTTTATGCCACCTTCTATCTCGGTTTTTAATGGTATTTTCGAATTTCGACTTGGATTTCTAATTTATTTGGCTCTATGTTTTGATTGAGAAATAASAATAATATTGTATTCTWGAAAAAAAAA	859
Ctg605	GGTACGGACCCGATGTGGTGGCGTGCTTTCAGATGGCGGATCAGGACGGCAGTGGCTTCATCGACGACAAGGAGTTGCAGAGAGCTCTGTCGTCATACAATCAGAGCTTCAGCTTGAGGACTGTTCATCTTCTCATGTACCTCTTCACCCAAACCAACACCAGGAAGATCGGGCCTAAGGAATTCACTGCAGTGTTCTACAGTCTTCAGAGTTGGAGGGGAATATTTGAGAGGTTCGACAGGGATAGAAGTGGGCACATTGATGCAACTGAGCTGAGAGATGCACTGCTGAGTCTGGGTTTTTCCGTGTCACCTACGGTTTTGGATCTGCTGGTCTCTAAATTCGACAAGACCGGAGGCAAACACAGGGCCATTGAATATGACAATTTCATCGAGTGCTGTCTTACTGTTAAGGGTTTAACCGAAAAATTTAAGGAGAAGGACAAAGCGTACACCGGTACTGGAACTTTCAGCTATGAGGACTTCATGTTGACTGTGCTGCCTTTCCTCATTGCATAGGATGTCAACAGATTTTCTGGAATTCTGGGTTTAGAGGTTAATGTAATATCTAGTTCTTTATGCATGTTTTCTAGTGGACTGGTGTGGTATAGCTGTATTTGCTCGCTACATATAGCTTTTG	639
Ctg607	GACTCCTATAGGGCGAATTGGGTACCGGGCCCCCCCTCGAGTTTTTTTTTTTTTTTTTTTTTTCAAACCAAAAATACAGTACTCATTATAATTTAAACAAAGAAATCAAAGTCAACAAAAACAAAAGGGAACATAAAATCATTTGCAAGAAATGTCTTAATTAAAGTTCTGCTAATGCTTCCTCCGCTACAAAAGTCTCTGATAGAGCTTAAGAACTTAGTAGATACGGATTGCTTTCCCCATGGTACTTTTCAGGTTCAAGGACCTCACATTCTGCCAATTCTTCTTCAATAGTGAAACTAANAAATTGACACTGAGTTGTACATTCTGAAAAATCTGCTTCTCCTCCATAGCCAAATTCCCCACAGCAACACCCATGCAAAGAACCTTCTTAAGTTGGAACTTCACCATTGCTTTGGTTTCATTCACTTTTGCCTCCAAAGATTCCTGGNGACTCACCAATGTTGGAAACTTACCTGCCTTATTAAGACCAGGGCCTANAAGACGAGGAATTTGCTTAATGACAGCTTCAGAAGCTAAAAAGGCATGGTATTTCTTGGCAAGCTTCTTGACCAGTTTCTTGTTTTTGTTAAGCTTTTTCAAGCTTTCCACATCCATGTAGTCCAAACCCATCCTCGTGCCGAATTCCTGCAGCCCGGGGGATCCACTAGTTCTAGAGNGGCCCGCCACCGCGGGGGAGCTCCAGCTTTTGGTTCCCTTTAGTGAGGGTTNAATTTCCGAGCTTGGCGTAATCATGGTCATAGNCTGTTTCCTG	775
Ctg608	GACTCCTATAGGGCGAATTGGGTACCGGGCCCCCCCTCGAGTTTTTTTTTTTTTTTTTTACATCAAGCACCCATTTTATATAGAAAAACGCAAATACTTCACTAATATTCACTGTTACACAGGATTTCCCTCCAACAACACATGTGACAATGGGGGATTGGACTGTTGTACAAATTATTTTCTCTCCAGTTACTCATTTCCACGTTCCAGCAGACCCCAGGAACCCCAACGCAGCCTCACTCAGAGTCTTCACCATGCTCACCCAGACTTACTCTTTTACAATATCGAACATGAACACATATTTTTTCTTGGGGCCTCATCAACTTTCTTTTCTGTTTTTGCTTTTGTTACAGAAGGCTGAACAACAACATGCATGGTGATAATTCCTCTTGGAAGCTCTCCAAATGGTGCTCTACACTGACCAACAGTCTTGTTGTTTTCCAAAATCTTCCCAGCATTTATCAATTTTATGTCGTTGGCTCCTTTTGGTGCAATTTTTTTATCTTTCGGCCACTCAGCCACGATTCTCTCCTTGAGCATTGCCACTGTGGATGCGGGTGCCTCGTGCCAATTCCTGCAGCCCGGGGGATCCACTAGTTCTAGAGCGGCCGCCACCGCGGTGGAGCTCCANCTTTTGTTCCCNTTA	646
Ctg609	CGATTTTTTTTTTTATAAAAATATTTTGGTTTATCTGAAATGTAACTTTAAACAACTCCTTCCAGAAAACATTTCCATCTAATATTAAAAAACGTTCATTTAAAGCACCAATATAATTGGACAAACAGTTAAGGGCTTCCAAATTTTGATTCTTCTTAATTTCTATAATTACCATGCAATAGTTTTCAGCCGGCAGCACCCAAAACACGATTAATTTAAGATTGAATTTTAATGGAATCTTCTTGTGGTTTAGGCACTGCAAGGTGGCCCTTCTCCTGCAAGCTCTTGACAGTGTCATATAGGCACTGTTTCACTGGGGTGAACTCCAAGCCCAAGTCTTGTAGCTTCTGGTTCGAGAACTTGTACGGTTTTACTCTGGGTTTGACTTCATCTGAGCACTTGGTGGGAATTGGGTACTCTGGGAAGAACTTGGCTAGGATTTCCACCACATCTCCACGATGAAGCACACTCTCAGCACAAAGGTACCTTCCAGAGGCAGATGGAATTTCATACACCAGAATGTGGGCCAGAGCCACGTCCCTAACATGCACATAGGCCTGCAGAGAATTGGCATAAGTCTTGGCTGAGCCTGTGAGGTACTTGAGGACGTGGATGATGCTGGCGTTGATGGTTGGTTGCAGAAGTGGTCCAAGCACCAAAACTGGGTTCACCACCACCAAATCCACCCCTTTCGCCTTGGCCTCTTCCCATGCTGCCTGCTCTGCCACTGCTTTYCCATAGCAGTACCAGTTCTTGGKnGTTCTTGCAGAATTCCCTCGGGCCGAATTCCTGCAGCCCGGGGGATCCACTAGTTCTANANNGGCCGCCCCCNCGGGGGAGCTCCAGCTTTTGGTTCCCTTTAGGGNGGGGTAANTTTCGAGCT	883
Ctg613	GGAGCTCCNNCCGCGGTGGCGGCCGCTCTAGAACTTAGTGGATCCCCCGGGCTGCAGGAATTCGGCACGAGGGTCATCCATGCGATTATGCATGATGTGGACACAGACAAGGATGGGCGCATAAGTTACGAGGAGTTTGCTGCTATGATGAAGGCTGGTACAGATTGGAGAAAAGCATCCAGGCAATNTTCACGGGAAAGATTTAACAGCATAAGCTTGAAGTTGATGAGGGAAGGGTCTTTACAGTTAGCCACTGAGGGTAGATGAACCAACATTCTTTTGTTCTTTTTACTTTTTACTTTTTTGAACCAATATTTATTTGAAATTAAATTATGTCTAAAAAGTTAAAAATTCCTTTGTTTGTTGGCGGGCTTATGAATTCTCTTCTTTTCTGTTTCCCCATTCTTTTTCCTTTTTCTTAAGAAAACTTGTAATGTGGAGAGAATCAGAGTGAGGATCTTAGCGTCTTTTTCAATAGCTATGATTAGGATTTTTCTTTTCTTGAGGTAATTGCGGGAAAAAGGAAAAATTAGTTGTAGTGGGAAGTTGGTGAAACTTATTGTCAACCTCAAATTCAATAGATGGTTGTAAATATGTGAATTAAGGCTTTTCCACTAAAAAAAAAAAAAAAAAAAACTCGAGGGGGGGCCCGGTACCCAATTCGCCCTATAGGAGTCGTAT	681
Ctg614	CGACTCNCTATAGGGCGAATTGGGTACCGGGCCCCCCCTCGAGTTTTTTTTTTTTTTTTGTTAAAAGGGTCTTTAATATTTGTCAGAAACTACTTTGCAGCGTTTAGTCTTAAGAGAAAGACCAAACCAAAATGAACAATAATACATGGAATTCATCTTTTAAGCCTCAAGGTTTTTGTCCAACTCTATATTCCAGAACATCATAATAAACTCTAAAAAGAGATCAAAAGATCCAAGGCTATGAAAGCCGAGGACAAGTATAGATAAAAGCAGAACGACCAGAGGCACGGAGAACATCTTTACATAAGTTGTATGTGTATTTAAATATATTTCCAACCGGAACCGTAAATCAGTCTGGTATGCCAAAGATGACTCAATGTATGGGAAGGCGAGGAGAGCGTGGACGAACGGGTGTCTTTGATGGACTTACCCTGATTGGCAATGATCCCAAAACCACACCACTACAGTTGAGAGCAGCAATTGCACTTTCAGCCATCACAAACTCAACAAAGGCAATGCGAGTAGAGTGGTGATAGTCCCCTAGTAGCCTCAGACGATAAACCTCTCCACAGACAGATTCAAAAAAGAGTTTGACATCAGCTTGGGGCAACCTTTTTGTCAATATTTGTACAATAGATAGTTCGTGCACACATCTCACGTTCATCTTCAGTGCGAGGCAAGAATGTAGGGTTAACAGGTGCACCTCGTGNCGATTCCTGCAGCCCGGGGGATCCCCTAGTTCTAGAGCGGCCGCCACCGCGGGGGAGCTCCNGCTTTTGNTCCCTTTAGNGAGGGGTTAAATTCCGAGCTTGGCGTAATCATGGNCATANCTGNTTCCCTGGGGGAAAATTGTTATCCGCTCCCAATTCCCCACAACATACNAGCCNGGAA	891
Ctg616	GTATCGACTCCTATAGGGCGAATTGGGTACCGGGCCCCCCCTCGAGTTTTTTTTTTTTTTTTTTGCAAATCAAATCACATTAGTGAGCTTGATCTTCATTTCAATCTGGTGATTCAAACATATTTGCTAACATGATGAGTCTGTCTGACCACTAAAAAGAAAAATCGTTTGTTCATATTTTGAAATTTCATTTTTGGGTTACAATACATGGGTATACTGAAACTGAAAAGAAATGATTGCCTTACAGAAGTATAATTCTAAACTGAGCGTGTGATGTTCATGTGCAAAACTTAGTATGGATACTGCAAAACAACGTAAATCTATAACTCACGTTGGCTTTGAAATACCTACAATCTGAACTGAAACTCTACAACTCAAACAAATTATCACTGTGCTATGCTGGCAAAACGATATTCTTTTCTGCAGAGATATCACTAAACTTTAGTCAACCATAATTTTATCTAAATGGAGTCTGTCTGAAATTTCACCATTCACAAGCATCCTAAGACCAGTTTTTAGCTCTGGCACTCCTTCCTCCAAAACAGCACATACAGGGAATATAGAAACATCTTGCACCCTTCTTTTCAATTCTTCATACACTTCTTCAGCACCGTCTTCATCTATTTTATTTGCTACTATCAAGGATGGCCGATTTGATAAACCCTCTAGATGGTACTCAAGCTCTAAAACTAAATCCCTAAGCTGTTCCCAAGGCGGGGTTCCCTTTCTACCATCCAATGCAGAAGCCAAGTCTACCACATAAGCTATAACTTTTGNTCGNTCTATGCCTCGNGNCGAATTCCTGCAGCCCGGGGGATCCACTAGTTCTAGAGCGGNCCGCCNCCGCGGG	850
Ctg617	CNATAGGGCGAATTGGGTACCGGGCCCCCCCTCGAGTTTTTTTTTTTTTTTTTGAACATTATGAAGATTTATGGTGTGTGATTGAGAATTCAAACATTTATAAAAACACAAGATAAGGGACATGTAACCGTGACACAGACATCATGGAAGGCTCATCACAGCCACAGCCCAGATTACATGTTAGCCAAACAAGGCCAAAACAGAATTGCTCTGCACTTACCAAGTCCCCCACTATGCAAATCTCTCTAAAAGCAAAATCACTTGTTATGAACTAGAAGACGTCAATGGCAACTCTGCTGCACCATTTTCCTGTGCACCAACATCATCTGTCCTCTTTTTCTTCAACCACAGTGAGAAACAATTGAATGGCTTCNCAACAACAGCAGAGTCTTCTTCATCAACTGAATTCAATCGCAGTTGAGGACTCTTAGCTCGCTTGAGACATGGAAGCACAGCAAGGCAGAGAATGAAAGCAGCAAAGAGAACAACCACAACAACCATCATGACCTCCCCATGCAAGGCAAAGTGCCTATCACTCAAGAAGGGAATCCCATCTTGTTCTTGGTCTTGGTTGGGAGCCATGGCAGGTGACATGCTAAGCAATTTGTGAAGTGCCCATGTTGCTGTTGATGTCGGTTTCTTCGTCATCTCCNGATTTCTAATCNCCCTGCAGCCCGGGGGATCCACTAGTTCTAGAGCGGCCGCCNCCGCGGNGGAGCTCCAGCTTTTG	730
Ctg618	TGAGCGGATAANCANTTTCACCCCAGGAAACAGCTATGACCATGATTACGCCAAGCTCGAAATTAACCCTCACTAAAGGGAACAAAAGCTGGAGCTCCACCCGCGGTGGCGGCCGCTCTAGAACTAGTGGATCCCCCGGGCTGCAGGAATTCGGCACGAGGCCCGAACAGAAGGGGTTCCCGGGTTTGGCTTGGAACCTTTGATACTGCCATTGAAGCTGCCAAAGCTTATGACCTTGCTGCTTTTAAGCTGCGTGGAAGCAAAGCCATTCTCAACTTCCCTCTGGAAGCTGGGAAAACAGCAGAAACAGAGCAGCCTCCGCAGACAACTGTTGGTGGCAGCAGAAAGAGGAGGAGAGAGAGCAGCGAACAGAGCACAGATAGTCAAGAGAGACAGAGCACAGACAGTCAAGAGAGACAGAGCAGCGAGGAGATTAGCAATAAAGAGATGAAGAAGGAAAATCAAGAGATGGTTTCTTCAAGTTCAAGTAACAGTGGAGTTTGTCCATTAACACCGTCGAGTTGGACGGCAGTTTGGGATATTAGCAAAGAAAATGAACAGGGGATTTTCAGTGTGCCCCCTCTGTCTCCCTTATCTCCGCACACTTCTTTCCTGGGATTTCCTCAGCTTATGGTTACATAAAATTGTTAATGATCCATGTACAAAACAGAAGAGTGATGGATGATTAGCTGGGTGGTTATTGTAAATAGTTTAGCTAAGCTAAGCTTAAGCTACCTCTGTTTCAGTTCAATTATATGATTGAAGAATTCATATTGTGTTTTANAAAAAAAAAAAAAAAACTCGAGGGGGGGGNCGGTACCCAATTCGCCCTATNGGA	838
Ctg620	CGACTCNCTATAGGGCGAATTGGGTACCGGGCCCCCCCTCGAGTTTTTTTTTTTTTTTTTTTAGATCTGTATGAAATCTTTAGTAAATTCATAAGTTTCATTCGAAAATGCTTCATACACCACTCCCGTTCATTGGCTGAACCACAGAAGAAAACAAAATCATGCAACTTAAGAATTTGTGAAAATATGAACCAAGTGATGATTAGCATATCCGCTTTGAAGAAAAAAAATGTCGCCAGAATACGTGATAACAAAAAAAATTCTACGACAATGCTCGGTTTCTGTTGCGAGGCACGAGCTCAGCCTTTTGCAGACACTTTCCCATCTTGTTGAAGCATGTAGTCTCTCTTCATTTCCTCCAAGACGTCATCGTTAGTGAATTGGTGAAGGCACTCGTTTAATTCCTTAGCTTGNTGCCGACACTGCCAAACCACAGAAATGGTTCTCCCATAAGAGCATTCCGCATACTTGGACGCCAAATCCTTGCATTCCTGCAACGCCTTCTGCTTCATTTTGCTCCGCAATGCTTCTTCTACCTTCTTTTTCACGTGATTCTCACGTGCTTGCTGNATGTATCCCATTCAGCACTCTCTCTGATTCTCCCNCGNGCCGAATTCCGGGCAGCCCGGGGGATCCACTAGTTC	644
Ctg622	GNATGTATACGACTCACTATAGGGCGAATTGGGTACCGGGCCCCCCCTCGAGTTTTTTTTTTTTTTTTTTTTTTTTTTTTTTTTTATGGCTAAAGTAATAAGCAGTCTGAATCTGTCAAATTACACGTACTTCAAAGTGCAAAAGAATCATTGCTACGTATACATTCCCAATCTGGCTGTTTACAATCCATGGTCGACATGAATAACAGATACAACATTAACACAAGCATAACAGACAGCTTTCCAAAAGAGAAAACAAAAAGGACATGACTTCTCACTGAGCTTCGCTCTGAGGTTGCAACTAAAGAAGGAATTCAAAACTTGTGAGAATTAGTAGATAGTGACAGACAGTAGCTGCGGCTCACCCACGAACGAACTTGGAGCAGTGAAGATGGTTTGGTTATCTATAAGCCAAAATTGCACATCTGAACAAATTCCATATCGTTGTCCAGATAATACGTCCAGAGTTTCTTGTATTGGTTCATAGCAATGTCCAGCCAAGGTTTCATGTTTCCATTATAGTGAATGACTGCAGCATTTCTAATCTCATCCATGCTAATACTGGGATTGTACCCCAGCCCTAGGACATGCCAAGATTTGTCCAACGACTTTGTCGTTGAGTAGAACGTAATCAGCCCCGGTGGAAGAGTCCCCAACTTCCAGAGAGTCCGGTCCTCATTCAAGTTCTGCCAGTAATGGTACTGCTCTGTGCATTTCTCCTGCCTCCAAGCGTCAAGATCAAAAAYATKCAKCCCRTATGSSSAWSCACWAGWYCTRGGAKYGRACCKCYCYCKMRKARGAGSKYSWGMWWWWGTTCMMMTWTWGGGCGTATCGATGGAAGGACCCAAAGCAGGTCTCAACAGCTCCATTTCACNTTCCCATCCAAATNAATCTTCCATAATCCTG	906
Ctg624	ATGTATACGACTCACTATAGGGCGAATTGGGTACCGGCCCCCCCCTCGAGTTTTTTTTTTTTTTTTCNTTTTTTTTTTGAAAGGCAACATTCCACCTAACGTCTTTATCAAACTGTGTAGAACTATGTTACATGGTAAAGAACAAAATAATGAAATGAAGCTCTCTACAACCAGCATATCTTAAATCAAACACTGTACCAGGCGCGCAGAGAGAGGGAGAGAGAGAGAGAGGAATGTGGAGAACAATAACTACTGAAAGGCATTCATCCAATCCTAGCAACTCGTCTCAGTAACTTGNGGTCCTAAGTACGGAATTTTATCCATTTCTGAGTTCTCAGGCATTTCAATCTCTTCCAACCACCCATAACAATCACCATTCCCTTCAGTTACTGATGCCTCTCCATTTGAATAAGCAGCATAGGGATGATCTTTGTAATATGAGCAGTCCCGGTCATCTTCTTTANAGTAAGGAGGTCCAAGCACATCCAGCACAGCACATGGGGTAATGGCTGTGAAGGCATGGATGTTGCCACCTTCTGNTGGATATAGAACAGATGTATTGCAAGGGGACGTGAAAGACNCTATCAGCTTTCAACTTTGNCAGTCTCAATTGAGCCTCCGTGCCNAATTCCTGCAGCCCGGGGGATCCANTAGTTTCTAGAG	663
Ctg625	CCNATAGGGCGAATTGGGTACCGGNCCCCCCCTCGAGTTTTTTTTTTTTTTTTTTTTTTTTCGAAAGTCTTACACAATTTTTAATGCAAAATATCTGAAAACCAAAAAAGTATTTACAAGCTGATACAAAATCCGCTTACAACTTTAAAAACATACACTCAAATCTCCACGCAGCAACCGGACTGCACGAACCCAGAGAACTCATCAGGAGCTTCCACATTCTTCAATTTACCATTTTGCCCTTCAACCAAAAATGACCCTTGCGCCCCGCCTTGGTAAGCCGATCCTGATACCAACGCCCACGGGCCCAACTCAACCGCGCTGGTACCGACCCCTCGNGCCGAATTCCNGCAGCCCGGGGGATCCACTAGTTCTAGAGCGGCCGCCCACCGCGGNGGAAGCTCCAGCTTTTGTTCCCCTTTAGNGGAGGGTNAATTTCGAGCNTGGGCGTAAATCATGGGNCAATAGNCTGTTTTCCNGGGGGNAAAATTGGTTTATCCGGCTCACAAGTTNCCAGCNCAACATNACGGNGCCGGAANGCATAAAAGGTGTNAANGGCCTTGGGGGNGCCNTAAANGAGGGGGGGCTTAACCTTCGNCATTTAAAATTGGGGGTTGGCGCC	622
Ctg626	TGGGTNCTCCGGCGCGGTGGTCGGGGCTCTGTWCTCAAWGSAAAAGCAAAAGCAAAAGCAAAGCACCCAAGTTTCAGTTAGAACTTCTCCTTTTCTTTGCTTGTTTTATAATCTTATTAATTAAGATAAGCAGCAGTGCAGCAGCGCCATAGACTTCATTGTGTTTTCTTTATTTGGATGCCAAAAAGATTGGAGCCAACAGAGAGAGTGGGTGTCTAAAGAAAACCCAAGTCTCTTGACTACAGAGATGGGTACTTTGACTGCTGCTTCCTCTGTGCTTCCTTCGGATTTCAAACCTTCACTCTCTCTATCTGATCACAGAGGCTCTCTCCTGCACTGTACAAAAATACCCAAGAAACGAAACAGGGCCATGGTTCCTGTTGCAAGGCTATTTGGGCCAGCCATATTTGAAGCATCAAAGCTGAAGGTTCTGTTTTTAGGAGTGGATGAGAAGAAGCACCCAGGGAAGCTTCCAAGAACTTACACCCTTACTCACAGTGATATCACCTCAAAACTCACTCTGGCAGTTTCACAGACAATAGACAACTCTCAGTTGCAAGGGTGGTACAACAAGTTACAGAGAGATGAAGTTGTGGCTGAGTGGAAGAAAGTTAAGGACAAGATGTCTCTTCATGTTCACTGCCATATAAGTGGAGGTCATTTCCTTCTAGATCTGTTTGCAAGGCTGAGATTCTTCATCTTCTGCAAAGAACTTCCTGTTGTTTTGAAGGCCTTTGTTCATGGGGATGGCAATCTGTTCAGCAAGTACCCAGAATTGCAGGARGCTTCGGTTTGGGTTTACTTCCACTCTAGCATTCCAGAATTCAACAAGGTGGAATGTTTGGGGTCCACTCAGTGATGCAGCAGCACCTTGTAGAAGCGAACCAGGTGGGGTCCACCAGGAAAACAGGAAGGAAACTTCTCCAAGCAACTGGGACTTGCCAGAGCCATGCCAAGAAGAGTGTAGCTGTTGCTTCCCACCATTGAGTTTGGTTCCGTGGCCCCAAGAGCTTCCCCATGTAAGTGAAACTAGATATGGGCCCCAGCAGCGCTTTGAGGGCCAAACCCAAGAAACAAACTAAAACAAATTCCTTAGTTTGTTTGATTTGATGTAAATAGAAACATATTTGTTCCTTTTGGCTTTC	1145
Ctg627	TAGGGCGAATTGGGTACCGGGCCCCCCCTTGTAATGCAAAGAAACAAGTTCCGTTGAGACTATATATTATGAAATTAAATAAATAAATAAACTTGCACACATTTATAACTCAAGTTTCCTAATCAAAATCTGCCAACTACAACTACAGAGGAAAAGAGTATCCACGGAGGTGTTTGGAATCCACACCTGACTCACGCACCAGCGCAATTCGTCCAGTGCGTGCCACCTCACAAATGCCATAGGGCTCTAACAACCTCTGCAGTGCAACCATCTTGTTCAGGTCTCCCGTAAGCTCAAGGGTTATTGTGTGGTCAGAGACGTCAACAGCCTTGGCCCTAAAAATGTTGCCAATATCAAGCACATCTCTTCGAGCAACAGCATTTGCAGCAATTTTTATCAACATCAATTCCCGCTCAGCAAATGGCAAGTTGGTAAGATCTTGAACATCATGAATATCGGCAAGTTTATAAAGCTGCTGCACCAACTTGCTAATTGATTCGTCTGTACCAGGAACAACAGTAGTAATGCGAGAGAGCCCCTCAACTTCTGCATGGCCAACAGCTAAACTCTGAATGTTATAACCCCTTCGAGCCTCGTGCCGAATTCCTGCAGCCCGGGGGATCCACTANTTCTAGAGNGGCCGCCACCGCGGGTGGAGCTCCCGCTTTTG	670
Ctg628	CCTCGAGTTTTTTTTTTTTTTTTNCCCTNAAATAAAATTACTCTTATAAGTTGCAAAAAAACAAATTGCAGGATACAATATAATAAGGTTCCATAACTGCAAGATTATCCTAGGGCAAAACATAATTTCAGGAAACTGTCCCAACAGAAACCCTTCATCAAGACAGTTTGAACATGAACCAACACTAGTACATCTGAGATTTGTCGATAGATATGTAGCTTATCGCTTCTTGGAGACACCAACAGTTTTTCCGCGCCTGCCAGTGGTCTTGGTGTGCTGGCCACGGACACGGAGGCCCCAGTAGTGACGCAGACCACGGTGGTTCCTGATCTTCTTGAGCCTCTCGAGGTCGTCCCTGAGCTTCATGTCGAGGGCGTTGGAGACGACCTGTGAGAACCTTCCGTCCTTGTAATCCTTCTTCCTGTTGAGGAACCAGTCCGGCACCTTGAACTGCCTAGGGTTCGCCACGACCGTCATCAGGCGCTCCAGCTCTTCAGGCGTCAGCTTCACCGGCCCTCTTGTTCATGTCGATGTCGGCCTTCTTGCAGACNATGTTGGAGAAACGGCGCCCAANACCCCCCTCGTGCCNAATTCCTGCAGCCCGGGGGATCCACTAGTTCTAGAGNCGGCCNGCCACCGCGGTGGGAGCTNCAGCTTTTGTTCCCCTTTAAGTGAGGGGTTTAATTTNCGAGCNTTGGGGGTAATCATGGGCCAAAAAGTGGTTTTCCTGGGGTGAAAATTGTNATNC	748
Ctg629	TGGGAGGCGTTTGATCCAGTGAGCAAGAAATGGATGACATTGCCTAAGATGCCTTGTGATGAGTGTTTTAACCATGCCGATAAGGAGTCTTTGGCTGTGGGAAGTCAGTTGTTGGTTTTTGGTCGTGAGCTGTTGGATTTTGCTATTTGGAAGTACAGTGCAATACATCGTAGTTGGGTAAAATGTCAGGGAAKGAWCCAGCCTCGSTGCTTGYWTGGGTCTGGTAGCCTTGGTTCAATTTCTATTGTTGCGGGTGGGAGTGATAAAAATGGAAATGTGTTGAAATCAGCAGAGATATATGATTCTGAATCAGGCAGGTGGGAAATGCTACCTAACATGCACACACCTCGTAGATTGTGCACTGGTTTTTTCTTGGACAGCAAATTCTACGTCATTGGTGGGATGTCAAGTCCTACTGAATCACTGACTTGTGGGGAGGAATATGATCTTGAGACGGGGAAATGGAGGAAAATTGAGGGTATGTTTCCATATGTCAATAGGGCTGCACAGGCTCCTCCTCTTGTGGCAGYTGTTGATAATCAATTATATGCAGTTGAGTATTTAACCAACATGGTGAAKAAGTWTGACAAGGASAASAACACCTGGGATGTTTTAAGAAGACTTCCAGTGAGGGCTGACTCTTCAAATGGCTGGGGCCTGGCTTTTAAGGCTTGTGGAAAGGAGCTTCTGGTTGTTGGTGGGCAAAGAGGTCCAGAAGGCGAAGGTATTGTCCTCAACTCTTGGTCTCCAAAGTCAAGAGTCAAAAATGGCACCTTGGATTGGAAAGTTATTGGTGTGAAAGAACATGTTGGGGTGT	817
Ctg630	GGATCCCCCGGGCTGCAGGGTAGATGCTTCTATTATGAAAACTGCCACCCTTTGTGATGAGTATTATGATGAGGATGCTTTTATATTCCGGGCTGTTCACTTCACCACACTGCCAGTTGTGAACACGGCAACTGAGCCTCTAAATCCAAGTGAGTTGCCAAAAATGGTGGTGGGTCTTAAAAAGATCAACAAGAGTTATCCACTTGCAATCNCCGTGGGTGAGGAGTCTGGGGAGCACACAATCTTAGGCGGAAGAAAGGTGTATTTGGCCCCCCCAATGAAGGACCTTAGAGAGCTCTATTCTGAAGTAAAAGTTAAGGTCGACAAATACAAAAGAAAACATTTTGAGAAACAGGGGTGGAGTCCTCATCAATGAAATGTTTTGCTGACACACCCAACAAGAAGAATAAAATCACTGTGATTGCAGAGCCATTGGAAAGAGGACTCGCGGAAGACATAGACAATGGTGTTGTAACCATAGATTGGTCTCGGAAGGATATAGGCAATTTCTCCCACACTAAATATGAGTGGGATGTTCTCTCTGCACGGCCCATATGGGCATTTGGCCCTGATAACCGGGCCCCTAACATTCTG	594
Ctg631	GAAGAGCAAGCTTATAGGATTTGATTTTGTTTTCATGCATTCATTTTATTGAGTGAAACACTTAACCCAAACTTAGAGCGTTTTCGTCGTGAGTGACATTCTTGGTGAAGTTTGGAGTTGAAGCTTTGATTTGCATATACCTATCCGGGTTGAGTGAGTTGTATTGATATTGGCTATTTCACACACTACACTTGAGAATGTTATGTACGGTTTTGTTAACTTTTGAATCATGCTTGTGGTTTATATGATGCTTATTTGATTCTTTAGAGTTATATACCTTGTGCGATTTATTGAGACTAATATGTGGAGGCATARKACTCACTCYYTGKKYTGYWTTGTTTTGCATGAGGGCAAGCAAAGTCTAAGTTTGGGGGTATTTGAAATAACCATTATTTCGTGCATTTTTATTATKTTTCTCTTAGATTCTTGCTATGTTCTTAAATAAGTTTAGTCCATTTTTACTTAGTTTTGTGTTTTACTARGTTTGAAGAGTWAAGATGGAAAAGCAAGCMAAATGAGCATTTTTGGGATTGAAAGATGTTTTGCAAAAATGTCCTGTGCAGATCAGTGAAMYTGACAGAATATACTGTACTTSCTCAGAGTGAACCAKATGTTGAGCCTTATCGTTGGAAAGATACGAATGTTAGCTTTCTGTATAATTTTGCGGTTTGTGATTTAGACGTGTGTGGAAAGAGTTGTGGCCCTTTTAATACAGACTGTGAGGGCAGAATGCGTTTTGCGGGTTTTGCAAAATAATCCTTTTGAAGTTCAATCCTTGGAGTCTAATTTATGTCTATTGTATATGGGAAGTGCCT	815
Ctg632	CTCACATGGGACTATTTGATGTATATAGATGCGGTTTGACCATTATTATTTTTCTTTGTTTTCCTTCTTTTAATGCGATTTTCTTTTTGATTTGGTTTTTTATGCTTGAGGAGATAAACGGCCGTTTGTTGTGAGGCATGATCCTAGAGACATAAACACTTCCATTATTCGACCCTGCCCTGGGAGGCAACCTACGACCCACACCTCCATTGCAGGAGCTAAGCTAGAAACCACTTTTTCTTTTCTTTTCTTTTTTCCTTTTATAAAACAAGGCCATTACCCTTGTTTTACATTCCGTTTATTATTGGAACCCCACAAAAAAAAA	325
Ctg633	GGCACGAGGTAAAGGGGAAAACTTTCATTGTTGGTTTTTGAAAAATTTGCCCTTCATTGTTGTTCACTGACCTGTTTCCAATACAACAATCTTGGGAAATAATTATGATGCATTTTGAAATATTATATGTTTGGAAAGGATCCAATCTGTTGTTTGTTGTCGTCGCATTGAAAGGGTGAATAGAGAAAAAAAGAAAAGAAAAATGCCACTGGCATGGTTGGAAATTATATGGACCGGGCTTCTGCTCATTTTAATAAAATTTGGTGGTTA	270
Ctg634	AGGCAAAAAGCGTGGAATTCTCACAGGAGCGAGTAGTGAGGTTTAGCACACCAGAAGACATTGTTGATGGCAATGCTGCTGATGCAGCAAAAACAGTTGAAAATACTGAGTTGAGTGGGGAAGATAATGGAACACCAGGAGTCTGGTAGTGGCAACAACACAGTTGGTGAGAGCGACGATGATTACGATGACGAGGAACGTCCTGGGGAGGCGTCAATAAGAAAGAAGATTTGGAATTTCCTTACAACATGATGAGCAAAAATACTCTTTCAACGTCATTTTAATAACTCTGTAATGACTAGCTTCAGTTGGCAGGATTTCCTAGCATTTTTTGTTGTCACCTTATTTGCCTTGTAGTTCCGGGAAAATATGGCGATTCTTTTTCTTTTCTTTTTTCTCGGTTGTGGGACAGAAGATGTTTATGTCCAGGACATGGCTGAAGATACCAGCTGTTGTACGTGCTAATTTGTATTATGTGGAAGTATAATTGATGGTGCGATTTTGATAC	508
Ctg635	GATGTATCGACTCCTATAGGGCGAATTGGGTACCGGGCCCCCCCTCGAGTTTTTTTTTTTTTTTTTTTTTTTTTTTTNCAAGNCGGGAAATTTTATTTATAGATTTCCATCTAAAGTTTGNGTACTTGATAGATATGGATACAGACCAGTACATTCATCTCATTCTTTGCNGGAGGCTAAACTACACTAGTACAGTCTCATGNGGCTGATCTACACTAAGAGATTTTCTTCTGTTTCTTCTCGCACCACTCTTTGAGGTTGGNGTCTATCTTTTCTTTCACACTTGCATGAAACCCGGGATAAGGTTCATAGCCGAACGCTGTTTGAAGAACCTCAAGCAGCACGAAGAAAGGCGCCATTAGAAATGCTTGAACGAGGTTGTCCAAAANAGCTGGTGCTCGTTTCTCAAACACCCCATGGCCTATGAACTGTCCAGTCCAACANAACAACTGAGCAGCCAGTACAACCTTCCATGCCAAAGAAAATCCAAGGCGAGCAGCAAGCAAACTGGCTCCAACCCAACAGAGAACACAGAGCCCTCGNGCCGAATTCGGCACGNGGGTCTCTCTCTCTCTCTCTCTCTCTCCCTCGGGCGGAATTCCTGCAGCCCGGGGGGATCCACTANTTTCTAGAGNGGCCGCCCCCGCGGNGGGNNCCTCCAGCTTTTTGNNCCCCTTTAAGGGGGGGGGTAAATTTTCGGAGCTTTGGGGGNAAATCATTGGGN	724
Ctg636	TCATTCAGAMWGYACTCATCGTTTGTCTTTCTTACCTTCAGGCCTTCACACACCCGTTCTCTCTCTCTCTTTGTTTTTCAAGTTCTTCTCTTTCCTTCAAGTTCTTCTCTTTCTTTCAATTTCTTGCCTTTCAAACGCCCAGATTCCCTCGTTTCTCTTCTCTTTTCTTTCAACCACAAAACAGAGCAAGTAAAAAATGGGCAAGGGAGGGATGTCTTCTCAGGGAGGGGCTCTAGAAGCCCATGTTGAACAAGAAAACATGGCTGCTTGGCTGGTGGGTGTGAACACCCTCAGGATTCAACCTTTCAAGCTCCCTACTGTTGGTCCCAATGATGTCAGAGTCAAGATAAAGGCTGTTGGGATATGCGGAAGTGATGTCCACTACCTTAAGACCATGAAATGTGCAGACTTTGTTGTTCAAGAGCCAATGGTAATTGGGCATGAATGTGCTGGGATCGTTGACGAAGTTGGTAGCTTGGTGAAGAATCTGGTGCCCGGAGATCGCGTGGCTCTAGAGCCCGGCATCAGCTGCTGGAGATGTGAGCAGTGCAAGGGCGGGCGATACAATCTCTGCCCTGACATGAAGTTCTTCGCCACCCCACCAGTCCACGGCTCATTGGCAAATCAGATTGTGCACCCTGCAGATCTGTGCTTCAAGCTCCCGGAGAATGTGAGTTTGGAAGAAGGCGCCATGTGCGAGCCTCTGAGTGTTGGTGTTCATGCCTGTCGGCGAGCCAACATCGGCCCAGAAACAAATGTCCTGGTGATCGGAGCARGGCCAATCGGGCTTGTGTCGGTGCTCTCTGCTCCGTGCTTTTGGGGCGGCCAGAATTGTCATTGTGGATGTGGATGATGAGCGCTTATCCATTGCAAAGTCTCTCGGCGCCGACGACGCCGTCAAAGTCTCCACAAACCCTCAGGATTTAGAAGATGAAGTTTCTAAGATAAGTAAGGCCATGAAAGGTGGAGTAGATGTGAGCTTTGACTGCGTGGGTTTTAATAAAACTATGTCAACGGCCCTCAGCGCCACCCGTCCGGGCGGCAAAGTTTGCCTCGTGGGCATGGGTCACGGCGTCATGACTGTCCCCCTCACACCTGCCGCTGCCAGGGAAGTTGATGTGGTTGGAATATTCCGGTACAAGAACACATGGCCGCTGTGCCTCGAGTTTTTGAGAACCGGTAAGATCGATGTGAAGCCCCTCATAACGCACCGTTTCGGATTCTCCCAGAAGGAGATTGAAGAAGCCTTCGAAACCAGCGCGCGTGGCGGAAATGCCATAAAAGTCATGTTTAATTTGTAAAGTTGAGAGAGCTACTACAAGTTTTTACCTTATCCAATTTCTTATTAGAAAGGTCGGCGAGAACATTATCCGTTAACAAGGCATTGTTGAATAAGTGCCATTGTATGAATTAAACAATAATAAATATTAATAGTATTTTTTTAGTTCAWAAAAAAAAA	1459
Ctg638	CTTTGAATCTTTCTCTTTCTCTCTCTCTCTCTCTCTCCTCTCTTTGAGTGTGTATATATACCCCTACCACCCACACTATTGTCCTTACAAAACTCTGCCTCTCTCAAACTAGATAGCAAGTGCAGAGCCAGAGCTTCTTTCTTCCAATCTTTTTTCTTTCTTTCTGAAGTCTGAGTTTAAGTGAAGCAGCTAGAAATGGAGGCAATGAAGATGAATGCTTTTGTGGCTTTGTTGGTGGTTGTGATGGTGGCCTTGTCTGGCGTTCAAAAAGTAGCTGCAGCTGATTCTCCAGCACCAAGCCCAGCTTCTGATGCCTATGCCTTTGCCCCCACTTTCTTTGCATCTCTAGCAGCTTTGGCTTTTGGGTTCTTCTTCTGAGCTCATGACTGCATTTTAGGTTCATTTGATGGTTGCTTGCTCATTTCTCTCTCTCTCCATTTCTCCTAATCTCTCTCTTTACTCACTTGTATTGAGTGTTTAATGAGAGGGAGCAAGGGGGACAGAGAGGGAAAGTGGGTTGGGATTTTCTTTTATATTATTTGGGAATTTCAGGTTTAAATTTAATTATTTATTGTTGATGTTGGGATTTGTTTGGGTGTGATTGATGTGTTTGTTGGTGGTTTTGTATCATATATGATGTATAATTAAATGTTAATTTTGTCTAATTTTGTTTTTGATGGGGGAATATGCCTATGGGATGTTAAATTTAGGCTAATAATAAGGAGATCATGGGGAAGAATGTGAATGTGATGTACTGCTGCTTCTTGTACTAGTGGTGGATAGATTTTCTCTATCATTGTATCTGTGATTCATTGGTTTGGTAGTAATAAATTCCATTATTTTTCnTATAWAKAWRWAWAAA	862
Ctg640	TCTCTCTCTCTCTCTCTCTCTCTCTCCTTCCCATTTCCTCAATTCGATCAACCAAACCATGACTAAGATATTCTTGGTTCTAGTACTTCTGCAAACTTTGTTCAACATTTTGGTTGTGGCTTCGGCTGGTAACCTCAACCAAGATTTTGACTTAACATGGGGTGACGGTCGAGCGCAAATACTCGACAACGGGCAGCTTCTTACGCTGTCCCTGGACAAGACTTCGGGGTCGGGTTTCCGGTCCAAGAATCAGTACTTGTTTGGGAAAATTGATATGCAGATCAAGCTTGTGCCTGGTAACTCCGCTGGTACTGTTACGGCTTACTATCTGTCCTCGTTGGGTTCTACTCATGATGAGATAGATTTTGAGTTTCTAGGCAACCTAAGCGGAGATCCTTATATTCTGCACACAAATGTTTTCACACAAGGGAAGGGTAATAGGGAGCAACAATTCTATCTTTGGTTTGATCCCACCAAAGACTTCCACACCTACTCCATCTTGTGGAACCCTCAAAGCATCATATTCTCTGTGGATGGGACACCCATTAGACAGTTCAAGAATTTAGAATCGAAGGGAATTCCTTTCCCAAAGAACCAAGCCATGTCAATATACTCAAGCCTGTGGAATGCAGATGATTGGGCCACACGTGGAGGGCTTGTGAAGGCAGATTGGAGCAAAGCCCCATTTACAGCCTCATACAGAAACTTCAACGCCCAAGCTTGCACTTGGTCTTCAGGCTCTTCCCGTTGTTCTTCTTCCAGTTCCTCAGGCTCCTCCAGCTGGTTGAGTCAGTCACTGGATGCAACTGGCCAAGAAAGAATTAAATGGGTTCAGAAGAACTACATGATTTACAACTATTGCAGAGATACCAAGCGCTTCCCACAAGGGTTTCCAGCTGAGTGCTCATTGGCATGATCACTTCATTGATTTCCTCCTCTCCACATAAAACGACTAGGGATGCTATTTGTATTTAAGTTTTATTTGTTTGCAGCAATTTTAACATCGTGACACGACCAATAAATAGATTACGAGATTTCGGTAAAAAAAAA	1050
Ctg641	GTTCAAGTTATTGTTGTGACTGATGGTGAGCGTATTTTGGGACTTGGCGACCTAGGCTGTCAGGGGATGGGAATTCCAGTAGGGAAGTTGGCTCTGTACACGGCGCTTGGAGGAGTTCGTCCCTCAGCGTGTTTGCCTATAACCATTGATGTTGGGACAAATAATAAGCAGCTGCTGGAGGATGAGTTCTACATTGGACTTCGACAAAAGAGGACAACTGGGAAGGAGTATGCTGATCTTTTAGATGAGTTCATGAGTGCTGTCAAGCAGAATTATGGGGAAAAAGTTCTCATACAGTTTGAAGATTTTGCAAACCACAATGCTTTCCAGCTGCTTGAAAAATATAGGAGGACTCATCTTGTCTTCAATGATGACATACAGGGAACAGCTGCTGTAGTTCTTGCAGGAGTTGTGGCAGCACTGAGGTTGGTTGGTGGTAGCCTGTCCGAGCACAAGTTTTTGTTCCTTGGTGCTGGGGAAGCTGGGACGGGTATTGCAGAGCTAATAGCTCTTGAGATCTCAAAAAAGACAAAAACTCCTGTGGAAGAGACCCGTAAGAAGATCTGGCTTGTTGATTCAAAGGGATTAATTGTTAGCTCTCGCAAAGATTCTCTTCAACAGTTTAAGAAGCCTTGGGCTCACGAACATGAACCCATTGATAATCTCCTTGATGCTGTCAAGGCAATTAAACCAACAGTTCTTATTGGATCATCCGGTGTTGGAAGAACGTTTACAAAGGAAGTGATTGAGGCAGTATCCTCCTTCAATGAGAAACCTCTCATTTTGGCTCTTTCCAACCCAACGTCCCAGTCTGAATGTACTGCTGAAGAAGCTTATACTTGGAGTAAGGGACGCGCAATTTTTGCCAGCGGAAGTCCATTTGATCCTGTTGAATACAATGGCAAAGTTTATGTTCCTGGCCAGTCCAACAATGCTTACATTTTCCCTGGATTTGGTCTCGGTTTGGTTATCTCTGGAGCAATCCGTGTGCACGATGATATGCTTCTGGCAGCCTCGGAATCGTTGGCGGGGGAAGTTACAGAGGAGTATTTTGAGAAAGGGCTGATTTATCCACCATTTTCCAACATCAGAAAGATTTCTGCCCATATAGCTGCTAACGTAGCTGCTAAGGCATATGAACTTGGCCTGGCTACACGTCTCCCCCGTCCTGAGAATCTTGTGAAGTATGCTGAGAGTTGCATGTACAGCCCTGTGTATCGAAACTACCGTTGAACAGTGTGTTGCTCCACATTTTAGAAGTTTAATATCAAACTTCTTTTTAAGTGGGTGTTTTCTGAAGATGCAGTATGYWYTYMTTWCYGTTKGTKTTMYSTCCCTCTCTTCCTCTCCTTTCTCCCTTCTCCCCCCTCCCACTTCCTCTTATTCTTTTTCTTCTTTTCTCCTTATCTTCTCTCTCTCTCTCTCCTACCCCTCTACCTCACTACCCCCCCCTCCCTTTCCCCTTTTTTCCCTCTCTTCACCCTCTCTCTCCCCCC	1496
Ctg643	CGGAAGACGGRMWGCASRGAGAGAGAGAGAGAGAGAGAGGAAGAAAGAAAGAGAGGCTCACGGTTCTCATTGTTCCTACACTGTAATCCATGGCGTCAACGAGTCAACGACCCCTCCTCATCGCCCTCCTAACCCTCTCGATCTTCGCAATCTCAGCCACCGCAACAAGGCCCTGCAAGACCCTCTTCATTTCCTCCTACTCATTCTCCCTCCGTCGTCTCCCCTCCTCCTCTTCCTCCTCCGGCTTCGTCACCGTCGTCACCGAGATCAGCCGACTCCGCCCCGTACGCTACGACGACCTTGTCCTCCAACCCCACGAAGAAGATGATAAGCGAACTCAGGCGGCGTCGCTCTTTCCCTTGATCGGAACGTCGTCGGCCTCCTCCTCGTCCTACGACCTCAACTCTCTCCGCGATCGCACCAGGGACATCCTGAGCATCGTCGTTTCCCTGCTCTTCGGCGTCGGCTGCGGCGCTCTCACCGCCGCTACCATGTACTTGGCTTGGTCCGTCTTCTTCAGTCGCTACGACAATGGCTCTGCGTCTTCCTTCGATGACGATTTCTATGACGCCAGCCCTAAGAAGATAGGTTATGTAAAGATTCCGGAGGTGGCCGCTGACTCCGTGCCAACACCACCGTCTCCAGTCAAGGAAGCCGCCGCGGTGTGAATATGACGATTATGGCAAATTGGTAATTCCATAAATAATTTATAATTTAAAAAAATGTTGCCTTTGGATGATGGGCACGTTGTGACTGTGTTGTGGATTCGTGATAAAATAAGCTTATATCGGACGCTGTGTTATGTATTTATCATTTTATGACTAAAATATTGGCTCTTGCTCTTTCTCCATATATTATCTGAATATGATACATTTGGGCTGTTGTTGTACTCTATTATATATTTCTGTAATTGTTTTTACCTTAATGCTGATGAATGGGTTCAGTTTAGCAAAAAAAAA	959
Ctg647	AAGGGGAAAAAGGGAGAGATAAGGGGGTGGAAAGGCAAATGGGGGGAAAAGGGGGGGGAACAGGCCGGGGGCGTAAGGGGTTGATATGGAATATGCGGGGGATGGGGAAAAAAGGGCAGGGAATATTCAGGGGCGCGGGTAGAGGTTACTATTTGTTGATAGGCGAGAGTAAGTGGACAGTATAGGCAGCSGGCAATTCRAGCCACTMTGGRAAATGKTTAGGRRARAAAWTCSGKARGATGACRGGCAASTRRAGCAATCCATTGTCCAATCTGTCCCMTRARGATGTTGAACTATATKGRGGGRAGGGTAAAGAAAATGTAGGGGATTAAGAGCCCTGTAAGGATGTTTGATTTCCAGTTTGTTCGATCCAAGATCAACAGATAGATTGCAGCAAAAGCAGCAACCCATTTGAGGAAAGAGGTGCCAAAGCHTACGCTGCCCAGATTGATGGCATGGTTGGCAAGCTTTTTAGCAGCAGTGGCAACGTCTTTGAGATSTGAGTGGATCAATTCATTTGCATCTGATTCAGTCATCATTTTCAAGTGARCYATGCTWKWGCMATCTSCARCTGGGTTGAAGGCTCTGAAGCTATTGGGGGTGGAAGGAGTAGAGCTCCCAGTCTGGTGGGGAGTGGTTGAGAAAGAAGCCATGGGGAAATATGAATGGTCAGGCTACCTTGCTGTTGCAGAGATGGTTCAGAAAGCCGGTCTCGAGCTTCATGTGTCACTCTGCTTCCATGCATCTAAACAACCAAAGATCTCACTCCCTGAGTGGGTATCTCGCCTTGGTGAGTCCCAACCTAATATCTTCTTTAAAGATCGGTCAGGGCAGCAATACAAAGAGTGCTTATCATTGGCTGTCGATGAACTTCCTGTTCTCAATGGAAAGACTCCAATCCAAGTTTACCATGACTTCTGTGAAAGCTTTAAATCTTCATTCACGCCTTTCCTGGGTTCCACGATAACGGGCATCTCAATGAGCCTAGGACCCGATGGTGAGCTTCAATATCCTTCTCATCACCGACTAGTCAAAAATAAAATTCCTGGAGTTGGAGAGTTCCAATGTTATGATGAAAGCATGCTTAGCAATCTTAAACAACATGCTGAAGCCACTGGAAATCCCTTGTGGGGTCTTGGCGGTCCTCATGATGTTCCAAACTATGACCAGTCACCGAACTCTAGCAACTTCTTCAAGGACCATGGGGGATCATGGGAGTCTCCTTATGGTGACTACTTCCTTTCCTGGTACTCAAACCAGCTCATATCTCATGGAGATCGTCTCCTGTCCCTTGCCTCTTCAACTTTCACAGACGCTGAAGTGACAATTTATGGCAAAGTCCCACTAATTCACTCTTGGTACAAAACAARGTCCCACGCATCTGAGCTAACATCTGGCTTCTACAATACATCCTCTAGAGATGGTTATGAAGCAGTTGCCCAGATGTTCGCAARGAATTCGTGCAAAATTATATTGCCTGGAATGGACCTATCAGACGAACATCAGCCACAGGACTCCCTTTTCAAGTCCTGAGTTATTACTGTCACAAATTACAACAGCTTGCAGAAAGCATGGGGTTGAGATTGCAGGGCAAAACTCATCCGTTTCAGGAGGTCGTGGGGGCTTTCAACAGATAAAGAAGAATTTGATGGGAGAGAATGTTATGGACCTGCTCACTTATCACAGAATGGGAGCTGATTCCTTCTCACCCACACACTTCCCTTTATTTGCGAAATTTGTCCGGACCC	1748
Ctg648	CCACAACTAACTTCACCATCCTCACTTTCACATCTCTCTCTCTCTCTCTCTCTCTCTCTCTCTCTCTCTCTCTCTCTCCCCCCTAAATCATAACACCCACAAAATCAAGTTTATTTTTGTTTATTTGTCACCCTACATCATTTGAAGCCATGGATTGGTTTTCATGGCTGTCCAAAACTGGCCTAGAGCCCTCACTTGTTTATGAGTATGGTCTTGCTTTTGCTCACAATGAGCTGGAAGAAGAAGACATAGTCTACTTCAACCATGAGTTTCTTCAAAGCATGGGAATTTCCATAGCCAAACACAGGCTGGAGATCCTCAAGCTTGCTAGAAAAGAAAAGGGAACAAGTCCGCGTCCCATTCGAAAGCTCTTGGTGGCAATCAAGAGGACCAAGAGGTGTTTAGCTGAGTACGTAARGACGTGGATTCGTCGCGAACAAGACGCATCAGCTCTGGCGCTTGTGACAAGGCCAAGCAATTACAGGTCAAGGTTTAGAGGAGCCATGTTGAAGAGGAACAAGAAGATTATCATTGCCAAGAACCAAGGCAGCAGGTTGTTGCTCACAAATGGTAGCCCAGTGGTGGTTTCAGGGCCTCATGTCGATAGCTTTTCGAGTCCTGTGGTTTATGATCTTCAAAAGGAAGGAAAGATGGACGGTGATGATCAATATAATGATGATGGTTATTGGTCGACTGGGGTT	701
Ctg650	CGCCCTTCTCTCTCTCTTCTCTCTCTCTCTGTCTCTCTCAGTAGTTCTGTGTTCCTCTCCTCCCAGACCTAATGGCTTCGATCTGATTAAACCCACCTCCAAATCCCCTTCCTTGATCACCCTCTTCACCAACCCAATTCTGAACCTGTTCAGATCGAGACCTCTTGGAGAATCGGAGCTGCAGGTGGTAGCAAACTAGCAATGTCGACTCCTGCGAGGAAGAGGCTGATGAGAGACTTCAAGAGGCTGCAACAAGACCCACCTGCAGGGATTAGTGGGGCGCCCCAAGATAACAATATAATGCTGTGGAATGCTGTTATATTTGGTCCAGATGATACCCCTTGGGATGGAGGCACGTTTAAGTTGACCCTTCAGTTTACAGAGGATTACCCAAACAAACCACCGACAGTCCGATTTGTTTCTCGAATGTTTCATCCAAATATTTATGCAGATGGAAGTATTTGTTTGGATATTTTACAGAATCAGTGGAGTCCTATATATGATGTGGCAGCTATACTCACATCTATTCAGTCACTACTATGTGATCCCAACCCAAACTCTCCTGCTAATTCAGAAGCTGCTCGCATGTTTAGCGAGAACAAGCGTGAGTACAACCGAAGAGTGAGAGAAATCGTGGAACAGAGTTGGACAGCAGACTAACTCCTTCACATGGGAGCTTGTAGGACAGTCGGAATTTGTTCAAAGGCATTTTATAAGTAGCATTTCTAGCTACTGCGAGAATCGTTATGCCAACTTATCAACATTTATCCTGTATTTCAATGTTTTATTCCCAAATTATGACGCTTAAGATTTGTTCTTCGAAGTATACAGGTGTGATGGTTTATGTTTGTAATTGTAATTTCCATCAAGGACCTTGATGTATGTGGAAAGGGATGACCATGGCTTAACTTGCCTTAGCTTTGGATGGTTAATTTGCCTTAACTCTTAATCACTTTGTTACGTCCATAATAA	972
Ctg651	CCCAAACTCTCTCTATATATAATATAGTTATGCTTCACTTTGTAAACCATCTCTCTCTCTCTCTCTCTCTCTCATATACTCTCTCTGTCAAGAACTTTTCTTGTTTTTTCTTTCTTTCTGATATCTCATAAATGGGGAATTGCTTGAGAAGAAGTAATAACAAGGTTTCAGCACAAGATCATGAGAAGCATGAAGAAGCAAAAACCCCAGAAGCCAAAAAAACAGCACCAATGCCATTGCCATCCAATTTGAAGCTAAAGAGGAAGTCTGTGAGGTTTGATTTGCAAGAAGATGAAGATAGCGGTGGAGGAAATGTTGTTTCCGGTGAATCCACTAAAAATGGGGTGGTGAGAATTAGACTGGTGGTGACTCAGGAGGAGTTGAAACAACTTCTGGATTACAAGAAAGATTCAAACCACTCATCTTTGGAGCAATTGTTGAGTGCAGTGAGGAACAGAGGAACAAAGGTTTCTGAGATTGGAACAAGCAATGATGAAAGCACAGGCAGTGGCTGGAGCCCAACTTTAGAGAGCATTCCAGAGGACCAAGATTGATAATTTTATAATTCTCTCTTCCTCTTCTCTCTCTAGCTCTTTTTCATTAATTGTAGAAGTAGAAAGTTGTTGATTATATTTGGCATCAAAAACCATGTCATGATCAAATATTGTTGAGTTAATATTAACGTAAGTATATATGTGATGTTGGGAACTTTTTTTTCTRRATAAAAGCCATCAACGCTTTCTCTTGTCGGTTTTTGTGAA	761
Ctg653	CTTGTTTTTCTCTCTGCTCTCTGCTCTCTCTCTCTCTCTCTCTCTCTCTCTCTGCATTTCACATTCATTTCTTGGCGTGTCTTTAATTTCTCTGCTCCACTTCACATTCTCTCCTCACAGCAACACAGAGAGAGATTGCAATGGCGGTGTTTGAGAGTAAGAGATGGGTTACTGGTGCTTTCTTGGCGGTGCTTCTCGTGCTTTGCTTCGTTGCTGCAATTGCTGAGATCTCTGGAAACAGAAATGGAGGAACAGAGGAGTTGCAGAGCTCAAGCAACTCATCAATGGCGGCCAGGGTGGCTGAGGATGATGAGAGCTTCAATAAGCATGCAGTTGATGACCCAGAGGAGGTTGTTGCCATGGTTGACATGAGTATCCGAAACAGCACTGAGAGAAGGAAGCTGGGCTTCTTCTCATGTGGAACTGGCAATCCAATTGATGACTGCTGGCGTTGTGATTCAAACTGGCAGAAAAACCGCAAGCGTCTTGCAGACTGCGGCATTGGTTTTGGCAGAAATGCCATTGGTGGTCGTGATGGTCGCTTCTATGTTGTCACTGACCCTGGTGATGATGATCCTGTTAACCCCAGACCCGGTACTCTTCGCCACGCTGTCATCCAGAACGAGCCTCTCTGGATTGTGTTCAAGCGAGACATGGTGATACAATTGAAGCAGGAGCTCATCATGAACAGCTTCAAGACCATTGATGGCCGCGGAGTCAATGTTCACATTGCTAATGGAGCATGCATCACAATCCAATTTGTTACAAATATCATAATTCATGGTCTACATATCCATGACTGCAAGCCCACAGGAAATGCTTTGGTGAGGAGCTCTCCATCTCATTTCGGGTGGCGGACAATGGCTGATGGTGATGCTGTCTCCATCTTCGGGTCCAGCCATATATGGGTTGACCACAATTCTCTCTCCAACTGTGCTGATGGTCTTGTTGATGCTGTCATGGGCTCAACTGCAATTACCATTTCCAACAACCACTTTACCCACCACAATGAGGTGATGCTGCTGGGCCACAGTGACTCTTATACCAGAGACAAGGCAATGCAAGTGACAATTGCTTACAACCACTTTGGGGAGGGACTTATCCAAAGAATGCCAAGGTGTAGGCACGGGTATTTCCATGTGGTGAACAACGACTACACTCACTGGGAAATGTATGCCATTGGTGGAAGTGCAGAGCCCACCATCAACAGCCAGGGCAACAGATATGCTGCTCCAACCAACCCCTTTGCAAAGGAGGTTACCAAGAGGGTCGAGACACCGACAACCCAATGGAAGAGCTGGAACTGGAGATCAGAAGGAGACCTGCTTCTGAATGGTGCCTACTTCACTCCATCCGGAGCTGGAGCTTCAGCAAGCTATGCCAGGGCCTCAAGCTTGGGAGCCAAGTCCTCTGCCATGGTTGGAGCCATAACTTCAGGTTCTGGTGCACTCCCCTGCCGCAGAGGCCATCCTTGCTAGTATCTCATTTCCCATTTTTACCAATTATATAGCTTCTACCCAATTTCCACATATTCCATCAATTGAATTCTACCCTTCATCTTTTCCTATTTTAAAAAAATTTGGCAAGTGTACATTGATTTACACATGTCATTATATCGTCCAATCCATTTGCCTCCCTCCACATTGTCTTTCTGTTATTGGTCAACCTCGGTCTGCTTCAACTGAAAAATACAATGCCATTTTTAGGAGCAGGTGCAGAAGCGTTGTTCATATTTTTTTTTCCTTTTGCCCCTTTCTCTTTTTGTTTTCATTTTGGTCTCATTCTGTTTCATCCCATCATGTTCCAAGTTCTGACCACCGTTTGTGTGTCTATCTTCTTCTTCCTCCCAGTGTCAGTGTTTTTGTCTGCATACATTTGGGTTTTATAGGATATGAATGATTTTGTGGGTTTTTCCTTCTTCTTTTTTCTTTTGTCTAGAGTCTTACAAGCAAGCAAGCAAGCAATAGTATGATATGAATGTCAAATTTGAGTTTATGAAAGGACGACTTTGTTTTAGTCAATAGAGCATAGCAGCAATTGCAGTGATGATTTGTTCCTTTTTCACTTTTTAAGCTTTTTTTCTTTCTTTTTTCCTTTGGCAAATGGCAATGGAAGCAATCTTTTACTTTTGGTTGTGTAATTGTGATTTCTCTTTTTCTATCATTATGCTCATTATATCAGTGTTTGTTTCTCGTTAAAAAAAAA	2205
Ctg654	CTGTTTTTCCAGTTCTCCTTTTTGTTCTCTCTCTCTCTCTCTCTCCTCTTCTTCTCTTCCACTTGCCTTCTCCAAAGCTTTCCCTCCAGAGAATCAAAGCTGGTCTAGATTGTGTTCTGGCTGGACCGGTCCAATCCCGGTCGAGTTCTTCGTAGATCAACCACTCGCAGTCACAGTCATGAATCCTGAATATGATTACTTGTTTAAACTTTTACTGATTGGAGACTCTGGGGTCGGCAAATCATGTCTCCTTCTGAGGTTTGCTGATGATTCATATCTGGACAGCTATATTAGCACAATCGGAGTTGATTTTAAAATTCGCACAGTTGAGCAGGATGGGAAGACCATTAAACTTCAAATTTGGGACACTGCTGGACAAGAACGTTTTAGGACAATTACTAGTAGCTACTACCGTGGGGCACATGGAATTATAATAGTTTATGATGTGACAGACCAAGAGAGCTTCAACAATGTTAAGCAGTGGTTAAATGAAATTGATCGTTATGCTAGTGAGAATGTAAACAAGCTTCTTGTTGGCAACAAGGCTGACCTCACTGCTAACAAAGTTGTGTCTTATGAAACAGCTAAGGCATTTGCGGATGARATTGGGATCCCTTTCATGGAGACTAGTGCCAAAAAATGCTACTAATGTGGAGCAAGCC	662
Ctg662	GAGAGAGAGAGAGAGAGAGAGATCTCAAATGGATAGAGGCCACGTCTTGGCAATTCCTTATCCTGCTCAAGGCCACATAAACCCCTTGCTCCAGTTCTCCAAGCGCTTAGCCTCTAAGGGCCTCAAAGTCACTGTAGCCAACACCATATTCATCAGCAAGTCATTGCCGCTCAAATCAAGCGGCTCCGTCCAATTCGACACCATATCCGATGGCTACGATGAGGAAGGCTTTGCCCGAGCTGAAAGCATCGCTGCTTATCTAGACCGGATGGAAGCCGAGGGCTCCAGAACCCTAATCGAGCTCATTACAAAGTACAACAACTCACCCCACCCTATTAATTGCATAATATATGATCCATTTTTGCCCTGGGCTCTGGATGTAGCCAAACAGTTTGATCTAGCGTCCGCTGCCTTTTTTACTCAAACCTGCACCGTCAATTACATTTACTATATGCAGTATCATGGTGGTGATGTTACAAGTATTCCCGGTTTGCATATGCTTGAGCCTCAAGACTTGCCGTCCTTCTTTTCTGTTCCCGGATCATATCCAGCTTACCGTGAGATGGTTTTGAACCAATATTCTAATCTCCACAAAGCCGATTTCATTTTTGCCAATTCCTTCTACAAGTTAGAGCAACAGGTTGTGGACTCGATGTCAAAAGTTTGTCGTATGTTAACAATAGGGCCAACCATTCCATATACTTACTTAGACAATCGCATCGAAGACGACAAGGAATATGGGGsTCASCTGTATAAGATARACTCTSKTTGMARYGACTGGCTCAACAGCAATCCACCAAGATCCGTGATATACGCGGCCAATTGCCACTATGAGTCAAACTAATCC	847
Ctg663	CTCTCAACTCCATAGCAAAAAATTCAAARAGAGAGAGAGAGAGAGAGTAGATTTTGTTTCTTTTTCTTCATTTTCGAGCTAGCGATCAATCATGTTGGGAGTTTTCAGCAGCGCGATCGTATCGCCGCCGGACGAGCTGGTGGCCGCCGGCAGCCGCACTCCGTCTCCAAAGATAACGGCGGCGGCGCTGGTCAACCGCTTCGTCCAGAACAATGGGAACGCCGTGTCCGTACAGGTCGGCGACCATGCTCAGCTAGCCTACAGCCACAGCAACGAGTCAGCGTTACAGCCGAGGTCATTTGCAGTGAAGGATGAGATATTCTGCTTGTTTGAGGGAGCCCTTGACAACTTGGGAAGCTTGAGGCAGCAATATGGACTAGCCAAGTTTGCAAATGAAGTGCTTTTGGTGATTGAGGCCTACAAGGCACTGCGAGACCGGGCCCCCTACCCACCTAACCATGTGGTTGGCCACCTCAGTGGAAATTTTGCTTTCATAGTATTTGACAAGTCCACCTCCACCTTGTTCGTGGCTTCTGACCAATATGGCAAGGTGCCTCTGTCTTGGGGAATCACCGCTGATGGATATGTGGCCTTTGCTGATGACGCARAGTTGCTTAAGGGTGCTTGTGGCAAGTCACTTGCCTCATTCCCTCAAGGATGCTTCTACTCCACAGCGGTTGGAGGCCTGAGAAGCTATGAGAATCCTAAAAACAAGATCACTGCTATACCTGCTACTGAAGAAGAGTTCTGGGGTGCAACATTTAAGGTGGAAGGGCCAGCAGTTTTTGCAGCCACAAAGTAGAGATTTTCCTGATAGAGTGCAGTCTTCAAAATCTGTATCCATTTCAGGGAGGGCGGTTAGGGGAGAGGCTTTTATATGGTGTTGAATGTAAGGCATACATCCGGGAGGGAGGGGCCATGTAAATACCTGGTAATGGTGACTGTCGTTGGTAAGTGCTGATGTTTTGTATGACGGCTTCCTGTTCTCTTCCCGTACTATTAGCTCTCT	1009
Ctg664	CTAATTTTCTCTTTCATTTCTCATATCCCTCTCTCTCTCTCTCTCTCTCTCTTTCTCTCTCTACTATCTACTCCACTTCTGCTCTCTCTCTAAAGATGTCGAGCGCCGATGCCGAGCACAGAGAAGACGAGGAGGCCCCACTAGCCGGCGACGACGAGGACACCGGAGCTCAGGTCGCTCCGATCGTCAGGCTCGAGGAGGTCGCCGTCACCACCGGTGAGGAAGACGAAGACGCCATCCTCGATCTGAAAGCGAAGCTATACCGATTTGATAAAGACGGTAACCAATGGAAAGAGCGAGGTGCTGGTACTGTCAAGCTTCTTAAGCACAATAAGACTGGCAAGGTCCGCCTTGTTATGCGACAGTCCAAAACCCTAAAGATCTGCGCCAATCACCTCGTTCTACCGAAGATGACAGTTCAGGAGCATGCCGGTAATGAGAAGTCATCTGTTTGGCACGCAACTGATTTTGCTGATGGGGAATTGAAGGAGGAGCTTTTCTGCATTAGATTCGCTTCAATTGAGAATAACAGATTGTTCATGGAAAAGTTTCAAGAAATTGCTGAATCCYTWAGTMCAGAAGAAGAAAATGAAGATGCTACAGAGGCTGCTGGGCTTCTCAAGATNTGA	629
Ctg665	CACTGAGTCTCATAAGTCACAACTCAGCCAACGACCCCGCTCTCTCTCTCTCTCTCTCTCTCTCTCTCTCTCTCACCGTGCTGTCTCTGGTTTCCTAGTGCCCCGTCCAAGGTTCTTGGAACAAATGGCCTTGGTAACAACTGCTGAAGTTTGCGACGCACACTCGCAGCTAATTGGAAGTGGTGATCTACGGGTGCTTGAGCCAATATTTCAGATATATGGCAGGCGACAGGTCTTCTCTGGACAAATAGTTACCTTAAAGGTATTTGAAGACAACGTTCTGGTTCGTGGGTTTCTCGAGGAGAAAGGCAATGGCAGAGTTCTTGTTGTGGATGGGGGTGGAAGCAAGCGGTGTGCAATATTGGGGGGCAACCCTGTAGTTCAAGCTCAGAATAATGGATGGGCAGGTATAGTGGTGAATGGCTGTATAAGAGATGTTGATGAGATTAATGGTTGTGACATTGGTGTGAGAGCTCTAGCGTCCCATCCCATGAAAGCCAATAAGAAAGGGATTGGAGAGAAACAGGTACCAATTACCATCGCTGGGACAAGGATCTGCGATGGGGAATGGCTTTATGCAGACACCGATGGAATTCTGATTTCTCGTACCGAGTTATCTGTATAAGAGATGGCTTAAGAAGGAAAACCGTGGTATACAAGGAGCCTCTTGCATCCAACCACTCACCTACTCATCATGTGATTT	703
Ctg667	CTCTCTCTCTCTCTCTCTTCCCCAAAATACAGACTCTCTCTCTTTCTCTCTGTCCGTCTCTGCAACGATGAGCAAGGGACCTGGACTTTTCTCCGACATCGGCAAAAAAGCCAAAGATCTTCTAACGAAGGACTACAACTCCGATCAGAAGTTCACCGTCTCCACCTACAGCGATGCCGGTGTGGCCCTCACGTCAACAGCGGTGAAGAAAGGAGGACTTTCCACTGGGGACATCGTGACACAATACAAGTACAAGAACACTGTGGTTGATGTCAAAGTTGACACAGAATCAAATATCTCAACAACCTTCACGATCAATGAGATTGTCCCATCAACAAAGACTATTGCTTCATTCAAAATACCTGATCATAACTCTGGCAAGTTGGAGGTTCAGTACTTCCATGACCATGCAACCTTCACTACAGCCGTTGCCTTGAATCAATCACCAGCCATTGATTTTTCAGCCACAATTGGTACCCCAACCATTGCATTTGGTGCAGAARGGGGTTATGACACTACTTCTGGAAACTTTACAAAGTACACTGCTGGAATTAGCGTGAACAAACCAGACCAGTCTGCTTCAATAATTCTGGGTGACAAGGGAGACAGTATAAGAGCATCTTATGTGCATTTTCTGGATGTGTTGAAGARGACTGCTACTGTGGGAGAGATCACTAGAAAGTTTTCCACAAACGAGAACACTTTCACAGTGGGAGGGTCATATGCTATTGATCTTCTGACTGTAGTGAAAGCTAAGCTCAACAATCATGGAAAGCTGGGGGCCCTCCTGCAGCATGAGGTCATACCAAAGTCGTTGGTGACAATATCTGGGGAGATCGACACCAAGGCCCTGGACAAAAATCCCAGGTTTGGAGTGGCCATTGCCCTCAAGCCGTGATTTTTAGGCGTTAATGATGCCTTGCTGGAACGTAATACCTGGTTCAATTTTTTGGCTGGCTCTTGAGAGGAGCACTTAATAATTAGTTTCCACAGAAACATGTTTCCTAGTCCTTGATCACTGTGGATGGATTGTTTGATGCTCGGGCTCTACCGTTGTCCCCTTTTGTTCTTTTTCTCTATATTCTTTTGGCTTATGACTGTAGGTCGCCAAGCGTGCCATTTTTTANTTTNCGTTGTATGGAAAAACCTTA	1151
Ctg669	TTTTTTTTTAAAAGAGCATCTCCTTGAGCTATATGTATATATATATATATATATATAGAGAGAGAGAGAGAGAGAGAGAGAGAGAGAGAGACTCAGTGAAACAGGAACCAGATCATATCTAAATGAAATTGCATACCTGCACTGCATGAAATCTATATAGTTTATGCTTAACATTCAACAATTTTTTTGGTTGGATGCAAGCAACAGCCATATTCTAATTGGGACATGATAGCACACACATCAAAAAAGGAACCAGAAATAGAAAGCAAATCCAATCTCCAAGCCATTTTTCTCTTCATACTTCATCCTGCGGGTGACAAAATTAAACATTCAAAAAAAGAATTTCCAATAAAGGAGACTCTGAAAGAAAGAGAGAGAGAGAGAACCCCCTGATCAAATGAAAAATACTGAAAGAAGGGTAGCCCTGCAAAAGCCAGTATCTGAGCTATTTTGATTTTGTCTTCTGTTTTGATCATTGAAAATCATTCATTCNTATCANATGGCTGCTGCTGCTGCTGATTGAAGGAAGCTACACCACCTGGCCTCTGCCCCTTGTGCTGGTGAAATTGGGTCAAAGCTTGAGAACTCACAACCCC	596
Ctg670	ATTTTCCATTCGCTTTCCTCTCTTCCAAACAGCTTTCTAATAAGAGCGAGAGAGAGAGAGAGGCGGAGAGAGATCAGCCTTATCTGACTTTGAGGGTTAGCAGTTTGTCTCGACGCCTGCCTAATTCGAAATCATAATCATCTGATCAGGTCTAAGCATTCTGGTTGCAAGGCCCTATTAGTACCAAGGTTCATGTCTGAGCTCGACGTCCAAATTCCCACTGCCTTTGATCCGTTTGCTGAGGCAAATGCTGAGGATTCAGGTGCTGGAACAAAAGAGTATGTGCACATTCGGATACAGCAACGAAATGGTAGGAAAAGCCTGACAACCGTGCAGGGACTGAAAAAGGAATTTAGCTACAACAAAATACTCAAAGACCTTAAGAAGGAATTTTGCTGCAATGGTACAGTTGTCCAGGACCCAGAGCAAGGGCAGGTCATTCAACTTCAAGGTGATCAAAGAAAGAATGTATCTAGTTTCCTAGTCCAGGCTGGCATTGTGAAGAAGGACAATATCAAAATTCATGGTTTCTGAGCTGCAGCATTTAAATCTCTGCACAATACCATCTACCGGTGGAGATCTAGTTATCTGAATGTTATATCACCTAAGTTTGCTATGTGCACTGTATTTTARGAGTGTTATAATTTTCAAGAAATTGTGTGATGTGTCGTCACTATGGAATGTTTGACAAATTCTGTTTTTAATGGTTCTTATGTTGGTATTGAATTTGAAAATATATTAAAGTTCGTTTCTCCAAAAAAAAA	764
Ctg671	GTCTTAAGCTCTCTCTCTCTCTCTCTCTCTCTCTCTCTCTGCTCTTCTTTTTTGCTTTGTTTGCATTTTCTTTGAGATTTCAGAAAAGGTTCGTCGGACTTCTCTTCTTTGTCTGATCCACACAAGTTACTCAGCAGTGTAGTTTCTAATGTCTCCACCACTGTTGGGTGGTGAGGAGGAAGGACAGAGCAATGGATCTATGGTAGCTTCTTCACGCTCTATGGACTGTATCTCCCATAATGGGTCTGGACTGAAAGAACGCAACTACCTTGGGTTGTCAGATTGTTCTTCGGTTGACAGCTCCACAGTTTCGAGCTTGTCAGAAGAGAAGAAGAACAAGCTTAATTTTCARGCCACAGAGTTGAGGCTTGGTCTTCCTGGATCCCAAACACCAGAACGGGAACCAGATCTTTGCTTGTTGAGCTCAGGAAAACTTGACGAGAAGCCACTGTTTCCTTTGCTTCCGTCAAAAGATGGAATCTGCTCCTCATCACAGAAGAATGTTGTTTCAGGCAACAAAAGGGGCTTTGCTGACACCATGGATGGATACTCGGAGGTGAAAAGTTCTGTTTATACTGAAAGGAAATTGGATGTTTCATGCAGCTGGTTCTGATTCTGAATCTCCAGAATCTGTTGGACAAGGGAAGTTTCCTGTGAATTCAATCAATGTGATGCTATCATCCAGGCCTTCTGGGACTCANCCAACCATGACAAAAGATGAGCTCACTAAAGTTTTACAAGAACAGTCTCATGCTACGAATGGAGCCACCCGTAACCCTTTGGGTGCTTCTAACAACAGCANNGCCCCATCTGCTATAGCACAAGTTGTTGCGTGGCCTCCAATT	845
Ctg672	GTCTAGTGTGACACATTACACAACAGAGACACTGCCACACCCGCTTTCTCTCTCTCTCTCTCTCTCTAAATTTTCTGCAAAATTTGGGGATCTAACGATGAATCGGCACCACGACCCCAACCCATTTGACGAAGAAGTGGTCGAGGTCGAGGTCAATCCCTTTTCGAATGGTGCTGGTGCTCCCAAGTCAAAGTCACGTGTTCCACCATTGGCATCTGAACCTCTGGGTTTTGGGCACAAGCATGATGCAACAGTCGATATACCATTGGATACAATGAATGATTCTAAGCAAAAGGCAAAAGAGCTTGCAACTTGGGAAGCAGATCTCAAGAGGAGAGAAAAGGATATTAAACGGAGAGAAGATTCTGTTGCAAAGGCTGGTGTCCCCGCTGATGATAGAAATTGGCCTCCATTTTTTCCAATTATTCACCATGATATAGCTAATGAAATACCAGTACATGCTCAAAGGCTACAATATCTGGCTTTTGCAAGTTGGCTAGGCATAGTTCTTTGCCTATCTTTTAATGCAATTGCTATTATTGTTTGTTGGATTAGAGGCGGAGGTGTTAAAATATTTTTGCTTGCAACGATCTATGCTCTACTTGGATGCCCTCTTTCATATGTTCTGTGGTACAGGCCTCTCTATCGTGCAATGAGGACAGATAGTGCCTTTAAGTTTGGTTGGTTTTTCCTGTTCTACATGCTCCATATTGGGTTTTGCATTTTTGCGGCGATAGCTCCTCCAATTGTCTTTAATGGGAGATCATTGACGGGCATTCTTCCGGCAATTGATGTCTTCTCAGACCATGTGGTGGTAGGGATATTCTACTTAACTGGGTTTGCCTTGTTTTGCTTAMAAACCCTTCTAAGCKTTTGGGTACTTCARAAAGTATACATGTTTTTCAAGGGGAACAAGTGAAATTTGATCCTTGGGTTGCGCCCAAATTGGATCAAAGTTGCATTGTTCTTTTCC	973
Ctg673	GTTTAGTCTTTACCTTTCAGCCCTCACTCTYTGATCGCTCTCTCTCTCTCTCTCTCTCTCTCTCCTCTCCTGGCCTGTTTCACTCTCTCTCTAAATTCGCGCATCAGGTAAAGGTTTCTTCCATACCAGAAGGACTCTACTAGGGTTTTATTCACCAATCCATCTTCGAAAATGGAAGGAGGAGGCAATTYAGATGAGCAAATAGAGCAATTGCTGAATGTAGAGAAGAAGATGAGGACCGCTGGTGACGTGGCAGGAACCAAGAAAGCAGCCACTGACATTCTTGAGCTCTGCTTCAAAGCAGGTGCTTGGAAGACCCTCAATGACCAGATTGTTGTCTTATCAAAACGCCGTGGTCAGTTAAAGCAGGCTGTAACTGCAATGGTCCAGCAAGCAATGCAATATATTGATCAGACACCAGATCTTGAAACTCGTATAGAGCTTATTAAGACACTAAATAATATTTCTGCTGGGAAGATATATGTTGAAATTGAGAGGGCACGTCTAATAAAAAGACTTGCAAAGATTAAGGAAGAGCAAGGGCTTATTGCTGAAGCTGCTGATTTGATGCAAGAAATWGCKGTGGAAACATTTGGTGCTATGGCAAAAACTGAGAAGATAGCTTTCATTCTTGAAACAAGTCGTTTGTGCTTAGACGNCANNGATATGTCGTGCTCAGATCTATCAAGGAAGATTAGTCCAAGAGTTTTTGATATTGATCCTGCAAAAGAAAAGAAAAAACCTAAAGAAGGTGACAATATTGTGGAAGAAGCTCCTGCTGATATTCCATCACTCTTGGAGTTGAAGCGGATCTACTA	818
Ctg674	CTCTTATTCCTTGTCTCTCTCTCTCTCTCTCTCTCTCTCTCTCTCTCTCTCTCTCTCTCTCTCTCTCTTACTCCCCCACCAACTTCTAATMTCTTCATCTTTWGATTCTGAGTCAAAAACCCASCCAGGGAAATTTCATCAAAATGCCAAAGAGGATCATCTAGAGAGAAATTAAGGGAGCCWATTAATAAAGAAGATCTTGAATAGCCAGCGATCTAATTACAAAAACTTARATGAGGAAGCGACAAGKTGTTGTGAGAAKATCASAAGAARGYTCASSGACTTCATCTTTCACGATGARGAGCGTGAGATATGGAGAGTGCCAGAAGAACCATGCCGCCGGTGTTGGAGGCTATGCCGTTGATGGTTGCARAGAGTTCATGGCAAGTAACSGAGAGGAGGGCACAACTGYTGCACTCACCTGTGCTGCCTGTGGCTGMCACCGGAACTTCCACARACGAGAGGTCGAGACTGTCTGCGAGTGCCCTTCACCTTCAGCAAATGGGGCTTAATTAAACAATCAAGCAGCTCATGATTTTCTGTAAATGTAATKACTRTAATTAAGTGTGGGTTCTGGGAGTGTTGTGTTTGTTTTTCTGGTTTGATGATGATATGAAAATAGGTAGACCGCCTACTATATATATACAAGTGTGTGGATGGATNAAAAAAAAA	672
Ctg675	GCTGGAGAGAGAGAGAGAGAGAGAGAGAGAGAGAGAGTTAGGGTTTCAGAGAAAGAGCCGTAGAGGGGTCTCTTCAGCTCCGATCAATTGCGTATTTTAGGATAATTCTTTGTTTCGTCAGAAAATCCGTAAATTGATATAAGAATTGCAAAATTAGATGGAGGACTGGGAGGATGAGAAAATTCCAGCTCTTCTTTCTAAKGACCAACCGATACGTAAATGGGACGACGAAGATGTGGATGAAAATGATATTAAGGACTCATGGGAGGATTTTGATGAACCTGCTCCTCTGGAACCTGCAACAAAGCCAGCTGCTGAAAAGGCTCCCAAGAAACCTKYWACAAAAGCTACTGAAAAGAAAGGAAAAACTGTTGAAGTAGAACAAGAGCCACTAGATCCCATTGCTGAGAAACTTCGCCAACAAAGGCTGGTGGAAGAAGCAGACTACAAGTCCACCAAGGAACTGTTTTCTAGTAGAGGTGATGACAAAACCATTGATAATTTCATTCCCAAATCTGAAAGTGACTTCCTGGAATATGCAGAACTTATTTCGCATAAACTTCGTCCATTTGAGAAAAGTTTCCATTATATTGGTCTTCTGAAGGCAGTAATGAGACTGTCAATGACTTCTTTAAAAGGAGCAGATGCAAAAGATGTTGCATCTTCTATTACGGCAATTGCAAATGAGAAGATTAAAAGCAGAGAAGGAAGCAAATGCTGGTAAAAAAGAAGACAGGTGCG	741
Ctg676	AACGCGTTCGCACTGACTCTCTCTCTCTCTCTCTCTTCTCTCTCTCTCTCTTTCCTTTTTCTCTCTCACTTTCTGTTTGTTTCTAGGGAAACTTCAGAAAAGAAAAATGGGNGTGGTGAGTGTTTCTGCTTGCCTTGCCTCTCTACTCATCTCACTAATGTGGGTAGCTGAAGCAAGAATCCCAGGGGTGTACAGTGGGGGTGCATGGGAAGCAGCTCATGCCACCTTCTACGGAGGCTCTGATGCCTCTGGCACCATGGGTGGGGCTTGTGGATATGGAAATCTCTACAGCCAARGCTATGGCGTGAGCACAGCTGCACTGAGCACTGCCCTCTTCAACAATGGCCTCARCTGCGGTGCCTGCTTTGAAATCAAGTGTGCAAACGACCCAAACTGGTGCCACTCTGGAAGCCCATCAATTTTCATCACTGCCACCAACTTCTGCCCTCCAAACTTTGCTCAACCAARCGACAATGGCGGATGGTGCAATCCTCCCAGRCCGCACTTTGACCTGGCCATGCCCATGTTTCTCAARATTGCCGAGTACAGAGCTGGAATTGKCCCTGTTTCTTACCGTAGGGTGCCATGCCGCAAGCGCGGASGGATCAKGTTCACTATCAACGGCTTCCGTTACTTCAACCTGGTTTTGGTAAKCMACGTCGCGGGTRCAGGGGATWTYSTGCKGRTGAKCSKGAMRGGRYCCAAKACTARCTKGATGAKCATGAAGCCGTAMMTGSRGTCAAAACTGSCAGWMAAAMRCCGTYCTGSYYGGTMAATCGTTGTCCTTCAGGGTCAGAGGCAGTGACAGGCGCACTTCCACCTCATGGAACGTTGTTCCGGCCAATTGGCAGTTCGGTCAAACATTCACCGGGAAGAACTTCAGAGTCTGAACAAAACCAAGAAAAAGTCCACATATTTACGATTTTCCCGCCATAATATATGTTTTTCCAATTTTACCCTTTCTTGGCGCCATTGTGGTGTTTTTACTAGATGCTGTTTTTGACTGGGTGTTGGAGAATGTGAAAGTGTGTTTAGTGGGGAGGGGGTTCGGGGACAACTTTGACTTTTTGGGTTGGTGTGATTTTGTGAGTGTGTGGACAGTGGAGGAGGGGCAGTAGGGTAAAAGTAAAAAGACAGGGTAACAAGTGTAAGGGAAATTAATTATTAAATTAAAAACCCAAGTGAGGAAATTGTAGAAGAGGAGGTTGAGGCGGCTGCAGAGAATTTGTAGCCCGCACCCTATAAATACTGGCAAAGCTAAAGTTGTAGTATATTATTATGATTTATATGCATGAGAAATGTATTTCTAGTAAAAAAAAAAAAAAAAAAAAAAAAAAAAAA	1341
Ctg678	CACCACNTTCCCAACTGTGAAGCTGTTAGAGAGAGAGAGAGAGAGAGAGAGAGAGAGAGAGAGAGAGAGAGAGAATAATATGGAGAAGGAAATGAAGCAATCCAAATTCAAGAGAATTTGTGTGTTCTGTGGAAGTAGCCCAGGAAAGAAAAGCAGTTATAAGGAGGCAGCTATTGAGCTTGGAGAAGAATTGGTTTCAAAGAACATTGATTTGGTTTATGGAGGAGGGAGTGTTGGCTTGATGGGGTTGGTTTNCCAAGCTGTTTATGATGGCGGTTGACCTGTTGTTGGCGTNTTCCCCAGCACTCTCGTGCTTCGAGAGCTATCTGTAGAAACAGTGGGGGAAATTCACGCATTTCCCCTCTTTCTCCTTGTGATTGCCGCGGGGGCCTCTGTGTCTCCTTGCCCTTTTTGTCTTTCCTGCCCGATGCGCCACGCTTGGGAATCTCCGCGCTTGGTTGCTTGGGCCTCTCTCGCTCTTTTGGTGCTGTCTGGGCTGGTTTACTTTCCCCGCCGGTTTTTCTCCTTCTCTCTTTTGCTTTTGTGGGTTGGGGGTTAACGGTGTGATCTTTCTTCCGCTCCTCCTTTGATCTTTGGCGTGGTTTCTCCCTTCTGGCCTCCTTCTCCTCTTCGAGCACCAATTCGTGGTCTGTCTTGGTTTAATTTTTTTTCTTGTCTCGTTGTTGGCTCGCTTTTTGTTCGCCTTTT	708
Ctg680	CTAAATTTGCTCCTCTCTCTCTCTCTCTCTCTCTCTCTCTCTCTCTCTCTCTCTCACTGACCCAGACRGATWCACCATRACCAAGCAGCATGCTAACWGRTCCCCCTACKACAACAATGGCGGATCCTGTGTCGCTATTGCGGGAGCCAAYYACTGTGTRATTGCGGCCGATACTCKGATGTCSACTGGTTACAGYATTCTCACSCGCGACTATTACTAWGATMTGSAAAKWASCAGACRAAGCTGTATTARCCTSGWCKGGYTYTCAAGCTGAWGTGAAAGCGTTGCAAAAGCATTTGGCTGCTRAGCACTTGATCTATCAKCATYAACATAWTCAAACAAATGAGCTGTCCTGCAATGGCTCAACTACTTTCCAACAACCCTTTTCTACTAACGCTTCTTTCCCTACTATGCTTTCAACGTTGAGGGTTGGTTAGATACTGAA	445
Ctg682	TTCTTACATACACACAATTAAGAGACAGAGAGACAGATAGAGAGAGAATGGCGACTCTCAGAGTACCAGATGTGGTTCCTTCTCCAGTGGAAGATGCTGAACAACTCCGCAAAGCTTTTGAAGGATGGGGGACAAATGAGGCGTTGATCATTTCGATATTGACTCACAGGAATGCAGCTCAGAGAAAATTAATTCAGCAGGCATATGCAGAAACTTATGGGGAAGAGCTTCTTAAGTCACTGGACAAAGAGCTCTCAAGTGAATTTGAGAGGGCTGTGCTGCTGTGGACACTGGTCCCTGCTGAGCGTGATGCATTTTTGGCTAATGAAGCTACAAAGAGGTTCACTTCAAGCAACAAAGTGCTCTTGGAAATAGCTACTACTAGGTCTTCCCATGACCTGTTGCTGGTAAAGCAGGCGTATCATGCGCGTTTCAAGAAATCCCTTGAAGAAGATGTGGCATACCATACATCTGGAGACTTGCGCAAGCTTTTGGTTCCTCTTTTGAGCACTTACCGATACGAGGGAGATGAGATCAGCGTGCCCTTGGCGAAGAAAGAGGCTAAGATACTTCATGAGAAAATCTCAGACAAAGCCTACAATGATGAGGAGCTCATCAGGATCCTCTCTACCAGGAGTAAAGCACAGCTGAATGCAACCTTGAATCACTACAACAACGAGTTTGGCAATGCCATTWACAAGGATTTGAAGGCTGATAAAGATGATGAGTTCCTCCTGTTACTGAGGCAAACAATTAAAAGCTTGACCGTCCCTGAAAAATACTTTGAGAAGGTTTTGCGCCTGGCTATCAACAAGCTCGGGACGGACGAAGGGGCTCTTACTAGGGTTGTCACCACCCGGGCGGAGGTTGACTTGCATCGCATTAAACAAGAATATCATCGCAGGAACAGTGTTCCTTTGGACCAGGCAATTGTTAAAGACACTTCTGGAGACTATGAGAAGTTTCTTGTGGAACTGGTTGGACATGGAGATGCTTGAATCCCACAATGTTTTCTTCCATGAGTTGTTATCTTTTCCTTCATTGGATGCTTCTTCTTCTTTTATGGTTTTGTGTGGACTTTGTTCAATAAATCTTGCTAGTGCGGTGAGTAAAGATTATGGAAAAAAAAA	1130
[truncated: 2,745,078 more chars]
